# Supplementary material for: Integrative taxonomy of cryptic Pachypus chafers using museomics, morphometrics, barcoding, and genomic DNA analysis (Coleoptera: Scarabaeidae: Pachypodinae)
Source: Sci Rep. 2026 May 20;16:15710. doi: 10.1038/s41598-026-47761-7 (PMC13190838; doi:10.1038/s41598-026-47761-7)
Supplement: Supplementary file 1 — Supplementary Material 1 [file 41598_2026_47761_MOESM1_ESM.xlsx]

## Sheet: uncorrected data
Color	Symbol	Code	Species hypothesis (mzl-USOCs+geogr)	AL	Ewhc	EL	Pwmax	PWb	PL_med	MTL	MTW
Crimson	O	834183	P. sp3	0.960736	6.62106	5.03102	6.0985	5.63167	5.83637	2.28283	1.65252
Cornflowerblue	Star	836880	P. sp4		7.37106	5.40602	6.7235	6.19417	6.58637	2.53283	1.65252
Chartreuse	Triangle	836881	P. excavatus	1.08574	6.49606	5.15602	5.8485	5.56917	6.08637	2.15783	1.65252
Chartreuse	Triangle	836883	P. excavatus	1.08574	6.62106	5.03102	5.9735	5.56917	5.83637	2.15783	1.77752
Chartreuse	Triangle	836884	P. excavatus	1.08574	6.37106	4.65602	5.8485	5.31917	5.96137	2.40783	1.77752
Chartreuse	Triangle	836885	P. excavatus	1.08574	6.49606	4.65602	5.9735	5.44417	5.96137	2.53283	1.71502
Bisque	Square	836887	P. melonii (clade 3)	1.58574	6.74606	3.53102	6.0985	5.44417	5.58637	2.53283	1.40252
Bisque	Square	836888	P. melonii (clade 3)	1.46074	6.12106	4.40602	5.4735	4.81917	5.21137	2.28283	1.27752
Bisque	Square	836889	P. melonii (clade 3)	1.46074	5.87106	3.53102	5.161	4.94417	5.21137	2.28283	1.27752
Brown	Fill diamond	836890	P. sardiniensis	1.71074	6.37106	4.65602	5.5985	5.31917	5.71137	2.65783	1.65252
Brown	Fill diamond	836891	P. sardiniensis	1.71074	6.99606	5.28102	6.0985	5.81917	5.96137	2.65783	1.65252
Brown	Fill diamond	836892	P. sardiniensis	1.52324	5.62106	4.03102	4.9735	4.69417	4.96137	2.28283	1.40252
Brown	Fill diamond	836893	P. sardiniensis	1.58574	6.37106	4.65602	5.786	5.44417	5.58637	2.78283	1.65252
Brown	Fill diamond	836894	P. sardiniensis	1.58574	6.37106	4.40602	5.661	5.31917	5.58637	2.53283	1.52752
Brown	Fill diamond	836895	P. sardiniensis	1.64824	6.37106	4.40602	5.4735	5.19417	5.58637	2.65783	1.65252
Brown	Fill diamond	836896	P. sardiniensis	1.64824	6.74606	4.78102	6.0985	5.81917	6.33637	2.78283	1.65252
Brown	Fill diamond	836897	P. sardiniensis		6.62106	4.78102	5.9735	5.56917	5.58637	2.78283	1.71502
Brown	Fill diamond	836899	P. sardiniensis	1.58574	6.49606	4.28102	5.5985	5.13167	5.27387	2.65783	1.52752
Brown	Fill diamond	836900	P. sardiniensis		7.74606	5.40602	6.9735	6.56917	6.96137	3.03283	1.96502
Brown	Fill diamond	836901	P. sardiniensis		6.49606	5.03102	5.8485	5.44417	5.96137	2.78283	1.59002
Chartreuse	Triangle	836902	P. excavatus	1.21074	6.99606	4.90602	6.4735	6.00667	6.52387	2.65783	1.84002
Chartreuse	Triangle	837882	P. excavatus	1.21074	6.99606	5.28102	6.7235	6.44417	6.71137	2.65783	1.90252
Chartreuse	Triangle	837883	P. excavatus	1.21074	6.62106	4.71852	5.9735	5.69417	5.96137	2.65783	1.77752
Chartreuse	Triangle	837884	P. excavatus	1.21074	6.99606	5.03102	6.5985	6.13167	6.39887	2.72033	1.90252
Chartreuse	Triangle	837885	P. excavatus	1.21074	7.12106	4.78102	6.0985	5.81917	6.21137	2.78283	1.77752
Chartreuse	Triangle	837886	P. excavatus	1.21074	7.62106	5.28102	6.8485	6.44417	6.46137	2.65783	2.02752
Cornflowerblue	Star	837887	P. sp4	1.46074	6.12106	4.65602	5.4735	5.06917	5.58637	2.28283	1.65252
Cornflowerblue	Star	837888	P. sp4		8.30856	5.84352	7.5985	7.06917	6.96137	3.53283	2.02752
Cornflowerblue	Star	837889	P. sp4	1.46074	6.87106	4.90602	5.9735	5.75667	7.21137	2.53283	1.65252
Cornflowerblue	Star	837890	P. sp4	1.71074	8.37106	5.78102	7.7235	7.06917	7.33637	3.53283	2.27752
Darkgray	Plus	837891	0	1.21074	7.99606	6.03102	7.0985	6.44417	6.96137	2.78283	1.90252
Darkgray	Plus	837892	0	1.21074	7.62106	5.53102	6.9735	6.56917	6.96137	2.78283	1.90252
Darkgray	Plus	837893	P. candidae	1.83574	8.37106	6.15602	7.8485	7.31917	8.08637	3.15783	2.15252
Darkgray	Plus	837894	P. candidae	1.89824	9.62106	6.28102	8.9735	8.44417	8.58637	3.40783	2.46502
Blueviolet	Dot	DA2505	P. caesus	1.33574	7.99606	6.03102	7.8485	6.81917	7.08637	2.78283	2.02752
Blueviolet	Dot	DA2506	P. caesus	1.46074	8.24606	6.53102	7.3485	6.94417	7.46137	2.78283	2.27752
Blueviolet	Dot	DA2560	P. caesus	1.39824	8.37106	6.15602	7.4735	6.94417	7.08637	2.90783	2.15252
Blueviolet	Dot	DA2561	P. caesus	1.33574	7.74606	6.03102	6.9735	6.44417	6.46137	2.78283	2.15252
Blueviolet	Dot	DA2562	P. caesus	1.33574	7.62106	6.15602	6.5985	6.06917	5.77387	2.53283	1.90252
Bisque	Square	DA2563	P. melonii (clade 3)	1.46074	5.93356	4.28102	5.4735	4.94417	5.33637	2.28283	1.15252
Bisque	Square	DA2564	P. melonii (clade 3)	1.46074	5.99606	4.15602	5.536	5.06917	5.46137	2.28283	1.27752
Brown	Fill diamond	DA2565	P. sardiniensis	2.08574	8.74606	6.53102	7.9735	7.44417	7.64887	3.09533	2.15252
Brown	Fill diamond	DA2566	P. sardiniensis	2.27324	10.1211	6.90602	9.0985	8.56917	8.46137	3.53283	2.52752
Chartreuse	Triangle	DA2567	P. excavatus	1.27324	7.49606	5.28102	6.7235	6.44417	6.46137	2.40783	1.77752
Chartreuse	Triangle	DA2568	P. excavatus	1.21074	7.24606	5.28102	6.4735	5.88167	6.58637	2.65783	1.90252
Chartreuse	Triangle	DA2569	P. excavatus	1.27324	6.87106	5.28102	6.4735	5.94417	6.46137	2.40783	1.77752
Chartreuse	Triangle	DA2570	P. excavatus	1.21074	7.12106	5.40602	6.7235	6.19417	6.33637	2.40783	1.77752
Royalblue	Fill square	DA2571	P. candidae	1.83574	9.74606	6.78102	9.0985	8.56917	8.83637	3.40783	2.52752
Royalblue	Fill square	DA2572	P. candidae	1.64824	7.74606	5.71852	7.0985	6.31917	7.21137	2.78283	1.96502
Chartreuse	Triangle	DA2573	P. excavatus	1.08574	6.12106	4.40602	5.5985	5.25667	5.96137	2.15783	1.59002
Chartreuse	Triangle	DA2574	P. excavatus	1.08574	6.37106	4.65602	5.7235	5.44417	5.71137	2.34533	1.65252
Chartreuse	Triangle	DA2575	P. excavatus	1.21074	6.74606	4.90602	6.2235	5.75667	6.21137	2.40783	1.84002
Chartreuse	Triangle	DA2576	P. excavatus	1.14824	6.37106	4.78102	5.7235	5.38167	5.77387	2.40783	1.65252
Skyblue	Diamond	DA2577	P. sp2 (clade 2)	1.39824	6.99606	5.78102	6.3485	6.06917	5.83637	2.40783	1.77752
Skyblue	Diamond	DA2578	P. sp2 (clade 2)	1.46074	6.68356	5.03102	6.3485	5.94417	5.83637	2.34533	1.71502
Skyblue	Diamond	DA2579	P. sp2 (clade 2)	1.46074	6.68356	4.65602	6.161	5.94417	5.77387
Skyblue	Diamond	DA2580	P. sp2 (clade 2)	1.58574	7.74606	5.53102	6.7235	6.50667	6.33637	2.59533	1.90252
Skyblue	Diamond	DA2581	P. sp2 (clade 2)	1.46074	7.12106	5.28102	6.536	6.19417	6.08637	2.03283	1.65252
Chartreuse	Triangle	DA2582	P. excavatus	1.21074	7.62106	5.40602	6.9735	6.44417	6.71137	2.40783	2.02752
Chartreuse	Triangle	DA2583	P. excavatus	1.21074	7.12106	5.15602	6.7235	6.19417	6.64887	2.78283	1.77752
Orange	Inv. triang	DA2585	P. melonii (clade 2)	1.46074	5.87106	3.90602	5.2235	5.00667	5.33637	2.53283	1.27752
Gold	Fill triang	DA2586	P. sp5	0.960736	5.99606	4.53102	5.0985	4.56917	5.08637	2.28283	1.52752
Crimson	O	DA2588	P. sp3	1.33574	7.24606	5.40602	6.4735	5.69417	6.33637	2.28283	1.77752
Crimson	O	DA2589	P. sp3	1.33574	7.87106	5.65602	7.3485	6.81917	7.08637	2.78283	1.90252
Crimson	O	DA2594	P. sp3	1.14824	7.62106	5.15602	6.7235	6.06917	5.89887	2.40783	1.77752
Crimson	O	DA2595	P. sp3	1.39824	8.74606	6.03102	7.7235	7.31917	7.33637	2.65783	1.96502
Crimson	O	DA2597	P. sp3	1.14824	6.87106	5.15602	6.161	5.56917	6.08637	2.53283	1.59002
Crimson	O	DA2598	P. sp3	1.33574	7.74606	5.65602	7.0985	6.56917	6.83637	2.90783	1.84002
Crimson	O	DA2606	P. sp3	1.27324	7.37106	5.40602	6.5985	6.00667	5.96137	2.53283	1.65252
Darkgray	X	DA2607	-	1.02324	5.49606	3.90602	4.786	4.19417	4.58637	2.15783	1.46502
Crimson	O	DA2626	P. sp3		6.30856	5.65602	5.4735	5.19417	5.46137	2.34533	1.65252
Crimson	O	DA2632	P. sp3	1.21074	7.87106	5.78102	6.8485	6.44417	6.83637	2.28283	2.02752
Crimson	O	DA2636	P. sp3	1.21074	8.49606	6.15602	7.4735	7.06917	7.08637	2.40783	2.15252
Crimson	O	DA2639	P. sp3	1.27324	6.87106	5.15602	6.0985	5.75667	5.83637	2.15783	1.90252
Crimson	O	DA2656	P. sp3	1.08574	6.62106	5.03102	5.7235	5.56917	5.71137	2.15783	1.84002
Crimson	O	DA2657	P. sp3	1.02324	7.12106	5.28102	5.8485	5.56917	5.58637	2.03283	1.77752
Crimson	O	DA2658	P. sp3	1.08574	6.49606	4.59352	5.661	5.38167	5.83637	2.22033	1.59002
Crimson	O	DA2659	P. sp3		7.37106	4.90602	6.911	6.44417	6.46137	2.28283	1.90252
Crimson	O	DA2709	P. sp3	1.21074	7.24606	5.53102	6.5985	6.06917	6.08637	2.40783	1.84002
Crimson	O	DA2719	P. sp3	1.08574	6.99606	5.34352	6.2235	5.94417	5.89887	2.53283	1.77752
Deepskyblue	O	DA2725	P. sp2 (clade 1)		7.55856	5.59352	6.8485	6.44417	6.21137	2.65783	1.77752
Deepskyblue	O	DA2726	P. sp2 (clade 1)		7.49606	5.59352	6.661	6.31917	5.96137	2.53283	1.90252
Chartreuse	Triangle	DA2729	P. excavatus	1.21074	6.99606	4.78102	6.411	5.81917	6.21137	2.65783	1.90252
Chartreuse	Triangle	DA2730	P. excavatus	1.39824	7.49606	5.28102	7.0985	6.50667	6.83637	2.78283	2.02752
Crimson	O	DA2739	P. sp3	1.21074	6.49606	4.78102	5.661	5.31917	5.58637	2.15783	1.77752
Crimson	O	DA2740	P. sp3	1.21074	6.87106	5.59352	6.0985	5.63167	5.89887	2.40783	2.02752
Crimson	O	DA2742	P. sp3	1.14824	7.55856	5.90602	6.7235	6.19417	6.21137	2.40783	2.15252
Crimson	O	DA2776	P. sp3	1.33574	7.24606	5.53102	6.5985	6.00667	6.33637	2.34533	1.84002
Crimson	O	DA2778	P. sp3	1.02324	5.62106	4.28102	4.8485	4.56917	4.96137	2.15783	1.40252
Crimson	O	DA2779	P. sp3	1.27324	7.12106	5.71852	6.5985	6.06917	6.21137	2.53283	1.90252
Crimson	O	DA2784	P. sp3	1.02324	6.24606	4.53102	5.7235	5.31917	5.58637	2.03283	1.52752
Crimson	O	DA2794	P. sp3	0.960736	5.62106	4.78102	5.3485	5.00667	5.46137	2.28283	1.52752
Crimson	O	DA2810	P. sp3	1.21074	7.87106	5.53102	7.0985	6.81917	7.08637	2.28283	2.02752
Brown	Fill diamond	DA3326	P. sardiniensis	2.02324	8.99606	6.65602	8.2235	7.69417	7.77387	3.15783	2.15252
Brown	Fill diamond	DA3327	P. sardiniensis	1.83574	8.30856	6.03102	8.2235	6.81917	7.33637	3.15783	2.02752
Brown	Fill diamond	DA3328	P. sardiniensis	1.96074	9.24606	6.65602	8.411	7.75667	7.71137	3.28283	2.34002
Brown	Fill diamond	DA3329	P. sardiniensis	1.83574	8.12106	5.78102	7.7235	7.06917	7.46137	3.65783	1.90252
Brown	Fill diamond	DA3330	P. sardiniensis	1.96074	10.3086	7.28102	9.4735	9.06917	8.46137	3.53283	2.59002
Brown	Fill diamond	DA3331	P. sardiniensis	1.71074	7.49606	5.28102	6.786	6.13167	6.83637	3.40783	1.90252
Brown	Fill diamond	DA3336	P. sardiniensis	2.33574	9.87106	6.78102	9.3485	8.44417	8.71137	3.53283	2.40252
Brown	Fill diamond	DA3337	P. sardiniensis	2.14824	10.6211	7.78102	9.411	8.94417	8.89887	4.03283	2.59002
Brown	Fill diamond	DA3338	P. sardiniensis	2.08574	8.99606	6.40602	8.5985	7.94417	7.96137	3.90783	2.21502
Cornflowerblue	Star	DA3354	P. sp4	1.71074	9.37106	6.96852	8.3485	7.69417	7.83637	3.09533	2.40252
Cornflowerblue	Star	DA3355	P. sp4	1.77324	8.49606	6.65602	7.9735	7.31917	7.83637	3.03283	2.21502
Cornflowerblue	Star	DA3356	P. sp4	1.77324	7.62106	5.53102	6.7235	6.06917	6.71137	3.15783	1.90252
Cornflowerblue	Star	DA3373	P. sp4	1.58574	7.62106	5.65602	6.786	4.94417	6.27387	2.65783	1.90252
Cornflowerblue	Star	DA3374	P. sp4	1.71074	7.99606	6.03102	7.2235	6.69417	6.83637	2.90783	2.15252
Cornflowerblue	Star	DA3375	P. sp4	1.33574	6.24606	4.65602	5.5985	5.31917	5.46137	2.90783	1.52752
Deepskyblue	O	DA3382	P. sp2 (clade 1)	1.33574	6.49606	4.40602	5.8485	5.19417	5.71137	2.40783	1.46502
Deepskyblue	O	DA3383	P. sp2 (clade 1)	1.33574	6.24606	4.15602	5.8485	5.44417	5.71137	2.78283	1.52752
Deepskyblue	O	DA3384	P. sp2 (clade 1)	1.21074	5.87106	3.96852	5.286	4.94417	5.46137	2.90783	1.52752
Deepskyblue	O	DA3385	P. sp2 (clade 1)	1.39824	6.80856	4.90602	6.0985	5.94417	6.33637	2.65783	1.65252
Deepskyblue	O	DA3392	P. sp2 (clade 1)	1.71074	7.49606	5.53102	6.7235	6.31917	6.33637	3.28283	2.02752
Deepskyblue	O	DA3393	P. sp2 (clade 1)	1.58574	6.87106	4.78102	6.0985	5.69417	5.96137	2.72033	1.90252
Deepskyblue	O	DA3394	P. sp2 (clade 1)	1.71074	7.74606	5.65602	7.2235	6.69417	6.71137	2.78283	2.02752
Deepskyblue	O	DA3395	P. sp2 (clade 1)	1.71074	7.49606	5.28102	6.7235	6.19417	6.33637	2.78283	2.02752
Deepskyblue	O	DA3396	P. sp2 (clade 1)	1.46074	6.74606	4.65602	6.2235	5.81917	5.89887	2.53283	1.65252
Cornflowerblue	Star	DA3415	P. sp4	1.46074	8.37106	6.65602	7.8485	7.19417	6.96137	3.28283	2.02752
Cornflowerblue	Star	DA3416	P. sp4	1.21074	6.62106	5.28102	6.3485	5.69417	6.21137	2.65783	1.77752
Darkorange	Fill inv. tri	DA3417	P. melonii (clade 1)	1.58574	5.74606	4.15602	5.2235	4.81917	5.27387	2.78283	1.27752
Darkorange	Fill inv. tri	DA3418	P. melonii (clade 1)	1.46074	5.74606	3.90602	4.9735	4.69417	4.89887	2.53283	1.27752
Cornflowerblue	Star	DA3419	P. sp4	0.960736	4.99606	3.28102	4.5985	3.81917	4.58637	2.40783	1.15252
Darkorange	Fill inv. tri	DA3420	P. melonii (clade 1)	1.39824	5.05856	3.15602	4.536	4.19417	4.71137	2.40783	1.15252
Darkorange	Fill inv. tri	DA3421	P. melonii (clade 1)	1.64824	6.68356	4.65602	6.0985	5.94417	6.21137	2.84533	1.65252
Cornflowerblue	Star	DA3422	P. sp4	1.39824	7.74606	5.78102	7.0985	6.44417	6.71137	3.28283	2.02752
Darkorange	Fill inv. tri	DA3423	P. melonii (clade 1)	1.64824	6.87106	4.78102	6.4735	5.94417	6.33637	3.03283	1.65252
Gold	Fill triang	DA3478	P. sp5	1.27324	5.99606	4.03102	5.2235	4.94417	5.21137	2.15783	1.52752
Gold	Fill triang	DA3479	P. sp5	1.39824	5.43356	4.71852	6.0985	5.63167	5.96137	2.40783	1.90252
Gold	Fill triang	DA3480	P. sp5	1.21074	5.74606	3.90602	5.036	4.69417	5.33637	2.03283	1.40252
Blueviolet	Dot	DA3481	P. caesus	1.46074	8.87106	6.15602	8.2235	7.44417	7.71137	3.03283	2.15252
Gold	Fill triang	DA3967	P. sp5	0.960736	6.12106	4.65602	5.2235	4.75667	5.27387	2.53283	1.40252
Brown	Fill diamond	DA3968	P. sardiniensis	1.83574	7.87106	6.15602	6.911	6.44417	6.58637	2.90783	1.77752
Brown	Fill diamond	DA3970	P. sardiniensis	2.08574	9.12106	6.90602	8.2235	7.81917	7.58637	3.28283	2.15252
Brown	Fill diamond	DA3971	P. sardiniensis	2.02324	7.87106	5.78102	7.161	6.69417	7.08637	3.28283	2.02752
Brown	Fill diamond	DA3972	P. sardiniensis	1.83574	8.49606	6.53102	7.8485	7.44417	7.33637	3.40783	2.09002
Bisque	Square	DA3973	P. melonii (clade 3)	1.46074	5.74606	4.03102	5.0985	4.69417	4.96137	2.40783	1.27752
Bisque	Square	DA3974	P. melonii (clade 3)	1.46074	5.74606	4.03102	5.0985	4.69417	5.08637	2.53283	1.15252
Black	Diamond	DA3996	P. demoflysi	1.58574	7.99606	4.78102	7.0985	6.44417	6.96137	3.15783	2.02752
Black	Diamond	DA3997	P. demoflysi	1.46074	7.74606	6.28102	7.0985	6.56917	6.89887	2.90783	1.90252
Black	Diamond	DA3998	P. demoflysi	1.58574	8.24606	4.65602	7.4735	6.94417	6.96137	2.90783	1.90252
Black	Diamond	DA3999	P. demoflysi	1.46074	6.74606	4.84352	6.161	5.56917	6.21137	2.78283	1.77752
Black	Diamond	DA4074	P. demoflysi	1.11574	7.68606	5.59102	7.2085	6.50917	6.65137	3.25283	2.02752
Greenyellow	Fill square	DA4075	P. sp6	1.96074	7.68606	5.47102	7.3185	6.84917	6.99137	3.68283	1.82752
Greenyellow	Fill square	DA4076	P. sp6	1.86574	7.94606	5.28102	7.4585	6.90917	7.01137	3.62283	1.89752
Greenyellow	Fill square	DA4077	P. sp6	1.76574	7.44606	5.08102	7.1785	6.66917	7.11137	3.48283	1.69752
Greenyellow	Fill square	DA4078	P. sp6	1.68574	7.49606	5.70102	6.9485	6.41917	6.55137	3.54283	1.64752
Greenyellow	Fill square	DA4079	P. sp6	1.65574	6.30606	4.23102	5.9685	5.34917	5.96137	3.15283	1.47752
Greenyellow	Fill square	DA4080	P. sp6	1.58574	6.87106	5.03102	6.4735	6.06917	6.33637	3.03283	1.52752
Greenyellow	Fill square	DA4081	P. sp6	1.71074	7.49606	5.53102	6.9735	6.44417	6.96137	3.40783	1.77752
Cornflowerblue	Star	DA4229	P. sp4	1.21074	6.74606	5.40602	6.0985	5.69417	5.58637	2.53283	1.77752
Cornflowerblue	Star	DA4230	P. sp4	1.21074	6.37106	5.15602	6.036	5.44417	5.58637	2.78283	1.71502
Cornflowerblue	Star	DA4231	P. sp4	1.21074	6.49606	5.15602	5.7235	5.19417	5.58637	2.65783	1.65252
Chartreuse	Triangle	DA4232	P. excavatus	1.21074	6.74606	5.03102	6.3485	5.81917	6.58637	2.90783	1.77752
Chartreuse	Triangle	DA4233	P. excavatus	1.21074	7.24606	5.15602	6.7235	6.19417	6.58637	2.78283	1.90252
Orange	Inv. triang	DA4234	P. melonii (clade 2)	1.46074	6.87106	5.03102	6.4735	6.06917	6.14887	2.90783	1.52752
Orange	Inv. triang	DA4235	P. melonii (clade 2)	1.33574	6.24606	4.59352	5.5985	5.19417	5.46137	2.59533	1.40252
Orange	Inv. triang	DA4236	P. melonii (clade 2)	1.46074	6.49606	4.65602	5.9735	5.44417	5.71137	2.78283	1.46502
Orange	Inv. triang	DA4237	P. melonii (clade 2)	1.52324	5.87106	4.03102	5.2235	4.94417	4.96137	2.53283	1.21502
Cornflowerblue	Star	DA4238	P. sp4	1.21074	6.49606	4.78102	5.7235	5.44417	5.52387	2.53283	1.52752
Crimson	O	DA4239	P. sp3	1.21074	7.49606	5.53102	6.9735	6.31917	6.33637	2.78283	1.90252
Gold	Fill triang	DA4240	P. sp5	0.960736	5.62106	4.03102	4.9735	4.69417	4.58637	2.40783	1.40252
Gold	Fill triang	DA4241	P. sp5	1.08574	6.62106	4.65602	5.8485	5.69417	5.46137	2.28283	1.71502
Gold	Fill triang	DA4242	P. sp5	1.08574	6.24606	4.90602	5.5985	5.06917	5.21137	2.53283	1.52752
Gold	Fill triang	DA4248	P. sp5	1.33574	6.99606	5.28102	6.0985	5.81917	5.83637	2.65783	1.90252
Gold	Fill triang	DA4249	P. sp5	1.14824	6.37106	4.78102	5.7235	4.94417	6.08637	2.78283	1.59002
Gold	Fill triang	DA4250	P. sp5	1.21074	7.12106	5.15602	6.536	5.81917	5.96137	2.78283	1.77752
Gold	Fill triang	DA4251	P. sp5	1.21074	7.74606	5.90602	7.286	6.69417	6.89887	2.78283	1.90252
Gold	Fill triang	DA4252	P. sp5	1.27324	5.74606	4.65602	5.0985	4.44417	5.21137	2.65783	1.40252
Gold	Fill triang	DA4253	P. sp5	1.21074	6.99606	5.15602	6.3485	5.94417	6.02387	2.65783	1.84002
Gold	Fill triang	DA4254	P. sp5		6.37106	4.65602	5.661	5.50667	5.58637	2.78283	1.52752
Gold	Fill triang	DA4255	P. sp5		6.12106	4.28102	5.2235	4.94417	5.33637	2.78283	1.40252
Gold	Fill triang	DA4256	P. sp5	1.21074	5.74606	4.28102	4.5985	4.94417	5.21137	2.65783	1.40252
Gold	Fill triang	DA4257	P. sp5		8.12106	5.65602	7.0985	6.44417	6.33637	2.65783	1.90252
Gold	Fill triang	DA4258	P. sp5	1.08574	6.49606	4.65602	5.8485	5.56917	5.58637	2.65783	1.65252
Gold	Fill triang	DA4259	P. sp5	1.21074	6.24606	4.40602	5.2235	4.94417	5.21137	2.40783	1.65252
Gold	Fill triang	DA4260	P. sp5	0.960736	5.74606	4.15602	4.786	4.56917	4.77387	2.47033	1.27752
Gold	Fill triang	DA4261	P. sp5	1.21074	7.62106	5.84352	6.7235	6.50667	6.46137	3.09533	1.77752
Gold	Fill triang	DA4262	P. sp5	1.08574	6.49606	4.34352	5.2235	4.94417	5.46137	2.65783	1.52752
Gold	Fill triang	DA4263	P. sp5	1.39824	7.24606	4.90602	6.3485	6.13167	6.21137	3.03283	1.65252
Gold	Fill triang	DA4264	P. sp5	1.33574	7.37106	5.53102	6.7235	6.19417	6.21137	2.65783	1.71502
Gold	Fill triang	DA4265	P. sp5	1.21074	5.99606	4.78102	5.2235	6.06917	5.21137	2.53283	1.52752
Gold	Fill triang	DA4266	P. sp5	1.33574	6.49606	4.59352	5.786	5.56917	5.71137	2.65783	1.65252
Gold	Fill triang	DA4267	P. sp5	1.21074	6.74606	5.03102	6.0985	5.94417	5.96137	3.03283	1.46502
Cornflowerblue	Star	DA4272	P. sp4	1.33574	7.74606	5.65602	6.9735	6.44417	6.52387	2.90783	1.77752
Darkorange	Fill inv. tri	DA4273	P. melonii (clade 1)	1.52324	7.24606	5.28102	6.4735	6.06917	6.08637	2.78283	1.52752
Royalblue	Fill square	DA4405	P. candidae	1.83574	8.87106	6.53102	8.0985	7.44417	8.21137	3.40783	2.15252
Royalblue	Fill square	DA4406	P. candidae	1.58574	8.62106	6.53102	8.411	7.69417	7.83637	3.40783	2.15252
Royalblue	Fill square	DA4407	P. candidae	1.64824	9.12106	6.53102	8.9735	8.06917	8.46137	3.40783	2.15252
Blueviolet	Dot	Fav1	P. caesus	1.28574	9.04606	7.83102	8.0985	7.06917	8.21137	3.28283	1.92752
Blueviolet	Dot	Fav2	P. caesus	1.18574	8.74606	7.43102	7.7985	7.06917	7.91137	3.38283	2.12752
Darkorange	Fill inv. tri	JE0061	P. melonii (clade 1)	1.58574	6.62106	4.40602	6.0985	5.69417	5.96137	2.78283	1.40252
Darkorange	Fill inv. tri	JE0062	P. melonii (clade 1)	1.71074	6.49606	4.90602	5.9735	5.44417	5.83637	2.65783	1.52752
Blueviolet	Dot	Menf1	P. caesus	1.28574	8.54606	6.33102	8.0985	7.56917	7.71137	3.18283	2.22752
Gold	Fill triang	Pcand1	P. sp5	1.08574	6.74606	4.93102	6.2985	6.06917	6.01137	2.78283	1.82752
Gold	Fill triang	Pcand2	P. sp5	1.18574	7.04606	5.83102	6.3985	6.06917	6.71137	2.88283	2.02752
Bisque	Square	Pmel1	P. melonii (clade 3)	1.28574	5.24606	4.03102	4.5985	4.36917	5.01137	2.28283	1.12752
Bisque	Square	Pmel2	P. melonii (clade 3)	1.58574	6.04606	5.03102	5.3985	5.06917	5.71137	2.28283	1.22752
Darkgray	Plus	PP0001	0	1.39	9.41	6.83	8.51	8.02	8.12	3.56	2.48
Blueviolet	Dot	PP0002	P. caesus	1.34	9.41	6.63	8.32	8.02	7.62	3.56	2.38
Blueviolet	Dot	PP0003	P. caesus	1.29	9.31	6.73	8.22	7.72	7.82	3.86	2.38
Blueviolet	Dot	PP0004	P. caesus	1.29	9.11	6.44	7.92	7.52	7.72	3.17	2.57
Blueviolet	Dot	PP0005	P. caesus	1.19	7.13	4.75	6.14	5.84	6.44	2.38	1.98
Blueviolet	Dot	PP0006	P. caesus	1.29	9.11	6.83	8.22	7.92	7.92	2.77	2.28
Darkgray	Plus	PP0007	0	1.39	6.83	5.15	6.14	6.04	5.64	2.48	1.78
Darkgray	Plus	PP0008	0	1.09	5.94	4.06	5.15	4.85	5.45	2.08	1.39
Blueviolet	Dot	PP0009	P. caesus	0.99	7.03	4.65	6.34	5.94	6.49	2.62	1.78
Gold	Fill triang	PP0010	P. sp5	1.19	6.83	4.75	6.04	5.74	6.04	2.18	1.58
Gold	Fill triang	PP0011	P. sp5	1.19	6.63	4.55	5.84	5.54	5.64	2.67	1.63
Blueviolet	Dot	PP0012	P. caesus	1.49	7.82	5.45	6.83	6.53	6.53	2.57	2.18
Blueviolet	Dot	PP0013	P. caesus	1.39	7.62	5.64	6.93	6.63	6.73	2.87	1.88
Gold	Fill triang	PP0014	P. sp5	1.19	6.93	5.05	6.24	5.84	6.34	2.87	1.78
Gold	Fill triang	PP0015	P. sp5	0.89	5.74	3.96	4.95	4.65	5.35	1.78	1.44
Gold	Fill triang	PP0015	P. sp5	0.89	5.15	3.56	4.46	4.36	4.65	1.78	1.34
Gold	Fill triang	PP0017	P. sp5	0.99	6.24	3.96	5.35	4.95	5.74	1.98	1.39
Gold	Fill triang	PP0018	P. sp5	1.19	7.13	4.75	6.34	5.84	6.53	2.38	1.83
Gold	Fill triang	PP0019	P. sp5	1.29	7.52	5.35	6.63	6.24	6.53	2.38	1.78
Gold	Fill triang	PP0020	P. sp5	1.29	8.32	5.64	7.38	6.63	6.73	2.38	2.03
Gold	Fill triang	PP0021	P. sp5	1.34	8.22	5.84	7.23	7.18	6.63	2.48	1.98
Gold	Fill triang	PP0022	P. sp5	1.09	6.83	4.65	6.04	5.54	6.24	1.98	1.68
Gold	Fill triang	PP0023	P. sp5	1.19	7.13	4.95	6.34	5.84	6.44	2.18	1.68
Gold	Fill triang	PP0024	P. sp5	1.29	6.93	4.95	6.14	5.84	6.14	2.28	1.68
Gold	Fill triang	PP0025	P. sp5	0.99	6.53	4.46	5.64	5.35	6.14	2.67	1.58
Gold	Fill triang	PP0026	P. sp5	1.09	6.34	4.46	5.74	5.25	5.64	2.57	1.68
Gold	Fill triang	PP0027	P. sp5	1.19	7.03	4.65	6.14	5.45	5.84	1.98	1.78
Gold	Fill triang	PP0028	P. sp5	1.09	5.94	3.96	5.15	4.75	5.05	1.88	1.39
Gold	Fill triang	PP0029	P. sp5	1.19	7.43	5.15	6.73	6.24	5.94	2.38	1.78
Black	Diamond	PP0030	P. demoflysi	1.19	8.02	6.24	7.52	6.83	6.63	2.38	2.08
Gold	Fill triang	PP0031	P. sp5	1.19	8.12	6.04	7.23	7.13	7.23	2.48	1.88
Darkgray	Plus	PP0032	0	1.09	5.94	4.06	5.35	4.85	5.25	1.88	1.58
Gold	Fill triang	PP0033	P. sp5	1.09	6.04	4.46	5.54	5.25	5.35	2.08	1.58
Darkgray	Plus	PP0034	0	1.19	6.44	4.46	5.64	5.5	5.64	1.88	1.58
Darkgray	Plus	PP0035	0	0.94	5.74	4.06	5.25	4.65	5.54	1.68	1.49
Gold	Fill triang	PP0036	P. sp5	1.09	6.73	4.65	5.74	5.64	5.45	1.98	1.58
Darkgray	Plus	PP0037	0	1.29	7.62	5.25	6.93	6.73	6.34	2.87	1.78
Gold	Fill triang	PP0038	P. sp5	1.19	5.35	4.65	5.84	5.64	5.54	2.18	1.68
Gold	Fill triang	PP0039	P. sp5		6.44	4.46	5.84	5.35	5.74	2.18	1.73
Gold	Fill triang	PP0040	P. sp5	0.99	5.94	4.26	5.35	5.15	5.25	1.88	1.53
Gold	Fill triang	PP0041	P. sp5	1.19	6.24	4.46	5.74	5.45	5.84	1.98	1.58
Crimson	Fill square	PP0043 (Lectotype)	P. impressusT	1.58574	6.24606	4.03102	5.7235	5.19417	5.14887	2.28283	1.27752
Crimson	Fill square	PP0044	P. impressusT	1.52324	6.68356	4.78102	6.0985	5.44417	5.71137	2.63283	1.40252
Crimson	Fill square	PP0045	P. impressusT	1.46074	6.12106	4.15602	5.536	5.06917	5.46137	2.40783	1.34002
Crimson	Fill square	PP0046	P. impressusT	1.46074	6.74606	5.40602	6.3485	5.88167	5.96137	2.65783	1.65252
Royalblue	Fill square	PP0067	P. candidae	1.93	10.5	8.51	10.2	9.41	8.81	3.66	2.87
Royalblue	Fill square	PP0068	P. candidae	1.29	9.21	7.52	8.81	8.02	7.82	3.27	2.57
Royalblue	Fill square	PP0069	P. candidae	1.88	10	7.92	9.7	8.81	8.32	3.56	2.77
Royalblue	Fill square	PP0070	P. candidae	1.78	9.11	7.43	8.71	7.92	7.48	3.17	2.38
Royalblue	Fill square	PP0071	P. candidae	1.78	9.21	7.33	8.91	8.12	8.71	3.66	2.48
Royalblue	Fill square	PP0072	P. candidae	1.83	8.81	7.23	8.42	7.62	7.33	3.66	2.38
Royalblue	Fill square	PP0073	P. candidae	1.78	7.82	6.24	7.48	6.44	6.83	3.02	2.03
Royalblue	Fill square	PP0074	P. candidae	1.58	7.72	6.14	7.13	6.53	6.63	3.37	2.03
Royalblue	Fill square	PP0075	P. candidae	1.68	7.82	6.44	7.43	6.73	6.93	3.56	2.08
Royalblue	Fill square	PP0076	P. candidae	1.53	7.13	5.45	6.44	5.94	6.34	2.67	1.83
Royalblue	Fill square	PP0077	P. candidae	1.44	6.63	5.45	6.14	5.54	5.84	2.77	1.78
Royalblue	Fill square	PP0078	P. candidae	1.58	6.14	4.85	5.54	5.05	5.94	2.48	1.58
Bisque	Square	PP0180	P. melonii (clade 3)	1.34	5.45	3.96	4.75	4.55	4.75	2.18	1.09
Bisque	Square	PP0181	P. melonii (clade 3)	1.49	5.74	4.26	5.25	4.75	5.05	2.08	1.29
Darkgray	Plus	PP0182	0	1.78	8.22	6.44	7.52	7.33	7.23	3.17	1.98
Darkgray	Plus	PP0183	0	1.68	7.82	6.44	6.93	6.53	5.54	2.97	1.68
Darkgray	Plus	PP0184	0	1.78	8.32	6.14	7.43	6.93	7.23	3.07	2.08
Darkgray	Plus	PP0185	0	1.73	6.93	5.25	6.14	5.84	6.93	2.57	1.78
Bisque	Square	PP0186	P. melonii (clade 3)	1.49	6.14	4.36	5.84	5.45	5.54	2.38	1.49
Bisque	Square	PP0187	P. melonii (clade 3)	1.49	6.09	4.65	5.74	5.05	5.45	2.48	1.29
Bisque	Square	PP0188	P. melonii (clade 3)	1.39	5.94	4.26	5.45	4.95	5.54	2.28	1.34
Bisque	Square	PP0189	P. melonii (clade 3)	1.49	5.84	4.36	5.5	5.05	5.45	2.18	1.29
Brown	Fill diamond	PP0190	P. sardiniensis	1.68	6.24	4.36	5.54	5.05	5.64	2.38	1.49
Darkgray	Plus	PP0191	0	1.58	6.53	4.75	5.64	5.35	6.04	2.48	1.68
Darkgray	Plus	PP0192	0	1.68	5.94	4.26	5.35	4.95	5.94	2.48	1.68
Darkgray	Plus	PP0193	0	1.49	7.43	5.45	6.83	6.24	7.03	2.77	1.88
Darkgray	Plus	PP0194	0	1.29	7.23	5.35	6.44	5.94	6.73	2.28	1.88
Darkgray	Plus	PP0195	0	1.04	6.44	4.65	5.89	5.25	6.14	2.48	1.78
Darkgray	Plus	PP0196	0	1.19	7.03	5.05	6.34	5.74	6.93	2.67	1.78
Darkgray	Plus	PP0197	0	1.63	7.43	5.25	6.63	6.34	6.63	2.57	1.68
Darkgray	Plus	PP0198	0	1.78	6.93	5.2	6.44	6.14	5.94	2.28	1.68
Bisque	Square	PP0199	P. melonii (clade 3)	1.29	5.64	5.15	5.25	4.95	4.16	2.28	1.34
Darkgray	Plus	PP0200	0	1.39	6.53	5.84	6.04	5.45	4.75	2.57	1.58
Darkgray	Plus	PP0201	0	1.39	6.83	4.95	6.24	5.84	6.14	2.97	1.68
Darkgray	Plus	PP0202	0	1.39	6.93	5.15	6.29	5.54	6.04	2.28	1.68
Darkgray	Plus	PP0203	0	1.68	7.82	6.04	7.23	6.63	6.73	2.97	1.88
Darkgray	Plus	PP0204	0	1.68	6.63	5.15	6.24	5.74	6.14	2.87	1.63
Darkgray	Plus	PP0205	0	1.68	7.13	5.45	6.34	5.94	6.73	2.97	1.78
Darkgray	Plus	PP0206	0	1.78	6.73	5.05	5.94	5.54	6.04	2.77	1.68
Darkgray	Plus	PP0207	0	1.78	6.53	4.36	5.84	5.35	5.74	2.87	1.63
Bisque	Square	PP0208	P. melonii (clade 3)	0.99	7.43	5.54	6.73	6.04	7.23	2.87	1.78
Bisque	Square	PP0209	P. melonii (clade 3)	1.19	8.12	5.84	7.62	6.73	7.23	2.97	2.08
Bisque	Square	PP0210	P. melonii (clade 3)	0.89	7.23	5.35	6.73	6.14	6.73	2.43	1.88
Bisque	Square	PP0211	P. melonii (clade 3)	0.99	6.34	4.55	5.74	5.15	5.74	2.38	1.68
Darkgray	Plus	PP0212	0	1.58	7.92	5.74	7.23	6.63	7.33	2.57	2.08
Darkgray	Plus	PP0213	0	1.49	7.82	5.54	7.23	6.53	7.03	2.77	2.08
Darkgray	Plus	PP0214	0	1.49	6.34	4.46	5.64	5.15	6.14	2.57	1.68
Darkgray	Plus	PP0215	0	1.19	6.93	5.15	6.24	5.74	6.63	2.28	1.78
Darkgray	Plus	PP0216	0	1.68	7.43	5.64	6.83	6.24	7.03	2.48	1.98
Darkgray	Plus	PP0217	0	1.58	8.02	6.24	7.33	6.63	7.33	2.67	2.18
Darkgray	Plus	PP0218	0	1.29	6.93	4.85	5.94	5.25	6.44	2.67	1.68
Darkgray	Plus	PP0219	0	1.09	6.09	4.16	5.25	4.95	6.14	2.28	1.58
Darkgray	Plus	PP0220	0	1.09	6.53	4.65	5.84	5.35	6.34	2.38	1.68
Darkgray	Plus	PP0221	0	1.88	7.82	5.94	7.13	6.93	7.03	2.57	1.98
Darkgray	Plus	PP0222	0	1.88	9.21	6.83	8.32	7.92	7.72	3.27	2.28
Darkgray	Plus	PP0223	0	1.88	8.02	6.24	7.23	6.83	6.93	2.92	1.98
Darkgray	Plus	PP0224	0	2.08	8.61	6.34	7.82	7.23	7.62	3.17	2.28
Darkgray	Plus	PP0225	0	1.78	7.77	6.24	7.08	6.63	7.13	3.17	1.98
Darkgray	Plus	PP0226	0	1.88	8.61	6.44	7.72	7.23	7.43	3.37	2.08
Darkgray	Plus	PP0227	0	1.98	8.71	6.83	7.92	7.62	7.62	3.37	2.18
Darkgray	Plus	PP0228	0	1.83	7.82	6.04	7.13	6.53	6.93	2.77	1.98
Darkgray	Plus	PP0229	0	1.83	8.02	5.84	7.03	6.83	7.43	2.57	2.08
Darkgray	Plus	PP0230	0	1.88	7.82	5.94	7.13	6.73	7.13	2.87	1.88
Darkgray	Plus	PP0231	0	1.88	8.42	6.44	7.43	7.13	7.13	2.92	2.08
Darkgray	Plus	PP0232	0	1.83	7.08	5.15	6.34	5.74	6.24	2.87	1.88
Darkgray	Plus	PP0233	0	1.78	8.22	6.24	7.33	6.83	6.93	2.77	1.98
Brown	Fill diamond	PP0234	P. sardiniensis	1.78	6.24	4.55	5.45	5.15	5.74	2.38	1.58
Brown	Fill diamond	PP0235	P. sardiniensis	2.08	9.41	7.23	8.51	8.12	7.52	2.97	2.18
Brown	Fill diamond	PP0236	P. sardiniensis	1.58	6.83	5.25	6.34	5.84	6.44	2.67	1.78
Brown	Fill diamond	PP0237	P. sardiniensis	1.49	5.45	3.86	4.85	4.46	4.95	2.48	1.39
Darkgray	Plus	PP0238	0	1.68	7.13	5.25	6.14	5.84	6.53	2.77	1.78
Brown	Fill diamond	PP0239	P. sardiniensis	1.68	6.83	4.85	5.94	5.45	6.14	2.18	1.58
Bisque	Square	PP0240	P. melonii (clade 3)	1.49	6.14	4.75	5.74	5.3	5.25	2.48	1.29
Bisque	Square	PP0241	P. melonii (clade 3)	1.49	6.34	4.65	5.94	5.25	5.54	2.48	1.39
Bisque	Square	PP0242	P. melonii (clade 3)	1.39	5.35	3.96	4.95	4.55	4.85	2.48	1.19
Bisque	Square	PP0243	P. melonii (clade 3)	1.58	6.63	4.75	6.04	5.35	5.84	2.57	1.39
Bisque	Square	PP0244	P. melonii (clade 3)	1.58	6.14	4.55	5.64	5.25	5.15	2.48	1.39
Bisque	Square	PP0245	P. melonii (clade 3)	1.49	6.04	4.46	5.64	5.25	5.15	2.57	1.19
Bisque	Square	PP0246	P. melonii (clade 3)	1.58	5.84	4.36	5.45	4.85	5.45	2.28	1.29
Bisque	Square	PP0247	P. melonii (clade 3)	1.49	6.73	4.85	6.34	5.84	6.04	2.57	1.49
Darkgray	Plus	PP0248	0	1.53	6.83	5.35	6.24	5.74	6.14	2.67	1.58
Darkgray	Plus	PP0249	0	1.58	6.24	4.65	5.45	5.25	5.35	2.52	1.49
Chartreuse	Triangle	PP0250	P. excavatus	1.06	6.5	6	6	5.56	4.94	2.75	1.69
Gold	Fill triang	PP0251	P. sp5	1.19	7.23	5.15	6.63	6.24	5.94	2.18	1.78
Gold	Fill triang	PP0252	P. sp5	1.19	6.63	4.85	6.14	5.59	6.34	2.08	1.68
Gold	Fill triang	PP0253	P. sp5	1.19	7.52	5.35	6.63	6.04	6.73	2.28	2.03
Gold	Fill triang	PP0254	P. sp5	0.99	5.89	3.86	5.15	4.75	5.74	1.88	1.49
Gold	Fill triang	PP0255	P. sp5	1.24	6.93	4.95	6.24	5.84	5.84	2.18	1.63
Blueviolet	Dot	PP0256	P. caesus	1.19	8.42	5.45	7.43	7.13	6.93	3.27	1.98
Blueviolet	Dot	PP0257	P. caesus	0.99	7.52	5.15	6.63	6.44	6.53	3.07	1.98
Gold	Fill triang	PP0258	P. sp5	0.99	6.73	4.65	5.94	5.45	5.94	2.77	1.58
Gold	Fill triang	PP0259	P. sp5	1.24	6.63	4.75	6.14	5.84	6.04	2.67	1.68
Gold	Fill triang	PP0260	P. sp5	1.19	6.53	4.65	5.84	5.54	5.64	2.67	1.68
Gold	Fill triang	PP0261	P. sp5	1.24	5.94	4.26	5.54	5.05	5.74	2.48	1.58
Gold	Fill triang	PP0262	P. sp5	1.39	7.23	5.05	6.63	6.24	6.24	2.67	1.73
Gold	Fill triang	PP0263	P. sp5	1.19	6.53	4.95	6.24	5.74	5.64	2.97	1.68
Gold	Fill triang	PP0264	P. sp5	1.19	6.04	4.36	5.45	5.05	5.45	2.67	1.58
Gold	Fill triang	PP0265	P. sp5	1.58	8.71	6.34	7.82	7.62	7.72	3.27	2.08
Gold	Fill triang	PP0266	P. sp5	1.19	7.13	4.95	6.34	5.94	6.24	2.67	1.78
Gold	Fill triang	PP0267	P. sp5	1.19	6.34	4.85	5.74	5.25	5.74	2.77	1.68
Gold	Fill triang	PP0268	P. sp5	1.24	6.73	5.05	6.04	5.54	5.84	2.57	1.68
Gold	Fill triang	PP0269	P. sp5	1.19	7.23	5.05	6.53	6.34	5.64	2.87	1.68
Gold	Fill triang	PP0270	P. sp5	1.29	6.73	4.65	6.19	5.74	5.94	2.57	1.78
Darkgray	Plus	PP0271	0	1.04	7.48	4.85	6.14	5.94	6.78	2.57	1.88
Royalblue	Fill square	PP0272	P. candidae	1.68	7.52	5.94	7.13	6.53	6.53	2.87	2.08
Royalblue	Fill square	PP0273	P. candidae	1.88	8.51	6.93	8.32	7.62	7.62	3.17	2.38
Royalblue	Fill square	PP0274	P. candidae	1.58	8.22	6.44	7.82	7.23	7.13	3.07	2.18
Royalblue	Fill square	PP0275	P. candidae	1.73	10.5	8.02	10.1	9.16	8.91	3.66	2.77
Royalblue	Fill square	PP0276	P. candidae	1.78	9.6	7.43	9.01	8.12	7.92	3.56	2.57
Darkgray	Plus	PP0277	0	1.09	6.83	4.55	5.84	5.54	6.19	2.57	1.58
Crimson	O	PP0278	P. sp3	0.99	6.24	4.26	5.45	5.15	5.74	2.48	1.68
Crimson	O	PP0279	P. sp3		5.74	3.96	4.95	4.65	5.35	2.28	1.49
Crimson	O	PP0280	P. sp3		5.15	3.86	5.15	4.9	5.64	2.38	1.49
Darkgray	Plus	PP0281	0	0.99	5.45	4.85	5.05	4.65	5.54	2.18	1.39
Crimson	O	PP0282	P. sp3	0.99	6.14	4.36	5.54	5.05	5.54	2.38	1.49
Crimson	O	PP0283	P. sp3	0.94	5.64	3.86	4.95	4.16	5.54	2.28	1.44
Crimson	O	PP0284	P. sp3	1.09	7.43	4.95	6.04	6.34	6.78	2.87	1.93
Crimson	O	PP0285	P. sp3	0.99	6.93	4.75	6.14	5.74	6.53	2.57	1.88
Crimson	O	PP0286	P. sp3	0.99	6.04	4.36	5.45	5.05	5.94	2.48	1.58
Crimson	O	PP0287	P. sp3	1.09	6.63	4.65	6.24	5.84	6.73	1.68	1.68
Crimson	O	PP0288	P. sp3	0.99	6.24	4.16	5.74	5.25	5.45	2.48	1.58
Crimson	O	PP0289	P. sp3	0.89	6.04	3.96	5.45	5.1	5.84	2.48	1.63
Crimson	O	PP0290	P. sp3	0.89	6.53	4.46	5.74	5.25	6.04	2.57	1.68
Crimson	O	PP0291	P. sp3	0.94	5.74	3.96	5.15	4.95	5.64	2.48	1.58
Crimson	O	PP0292	P. sp3	0.89	5.35	3.86	4.85	4.36	5.2	2.28	1.49
Crimson	O	PP0293	P. sp3	1.19	7.92	5.74	7.28	6.53	6.93	3.07	2.18
Darkgray	Plus	PP0294	P. candidae	1.68	9.31	7.13	8.61	7.92	7.82	3.56	2.52
Darkgray	Plus	PP0295	P. candidae	1.88	8.42	6.83	7.72	7.03	6.93	2.87	2.08
Darkgray	Plus	PP0296	P. candidae	1.88	10	7.72	9.41	8.91	7.82	3.86	2.57
Darkgray	Plus	PP0297	P. candidae	1.29	6.04	4.55	5.64	4.95	5.74	2.77	1.68
Darkgray	Plus	PP0298	P. candidae	1.78	8.32	6.44	7.82	7.13	7.23	3.56	2.38
Darkgray	Plus	PP0299	P. candidae	1.78	8.91	6.83	8.22	7.62	7.43	3.66	2.38
Darkgray	Plus	PP0300	P. candidae	1.78	9.41	7.23	8.71	7.82	8.12	3.56	2.48
Darkgray	Plus	PP0301	P. candidae	1.88	10.3	8.02	9.7	8.61	8.32	3.66	2.87
Darkgray	Plus	PP0302	P. candidae	1.58	7.23	5.45	6.78	6.34	6.73	3.17	1.98
Royalblue	Fill square	PP0303	P. candidae	1.58	8.32	6.53	7.72	6.98	7.52	3.17	2.28
Royalblue	Fill square	PP0304	P. candidae	1.58	9.7	6.83	8.37	7.43	7.43	3.27	2.38
Chartreuse	Triangle	PP0305	P. excavatus	1.19	7.23	5.15	6.53	6.14	6.63	2.87	1.68
Darkgray	Plus	PP0306	0	1.98	8.42	5.84	7.43	7.03	7.52	3.56	1.68
Darkgray	Plus	PP0307	0	1.98	9.01	6.93	8.32	7.82	7.82	3.66	2.08
Darkgray	Plus	PP0308	0	1.78	7.62	5.89	6.93	6.44	7.03	3.07	1.88
Darkgray	Plus	PP0309	0	1.98	7.92	5.84	6.98	6.73	6.83	3.27	1.98
Darkgray	Plus	PP0310	0	2.08	8.51	6.44	7.72	7.33	7.23	3.56	2.18
Darkgray	Plus	PP0311	0	1.49	5.74	3.96	5.15	5.05	5.35	3.66	1.44
Darkgray	Plus	PP0312	0	1.88	8.02	6.04	7.33	6.58	6.73	3.47	1.78
Darkgray	Plus	PP0313	0	1.88	8.42	6.14	7.82	7.23	7.23	3.47	1.98
Darkgray	Plus	PP0314	0	1.68	7.43	5.79	6.93	6.63	6.14	3.17	1.58
Darkgray	Plus	PP0315	0	1.49	5.54	3.66	4.95	4.6	5.35	2.57	1.39
Darkgray	Plus	PP0316	0		7.52	5.54	6.93	6.24	6.83
Darkgray	Plus	PP0317	0	1.78	9.31	6.83	8.32	7.62	8.32	3.37	2.38
Darkgray	Plus	PP0318	0	1.09	7.23	5.45	6.44	6.04	6.63	2.87	1.78
Darkgray	Plus	PP0319	0	1.34	7.67	5.64	7.13	6.63	6.93	3.07	1.78
Darkgray	Plus	PP0320	0	1.09	7.13	5.05	6.34	5.84	6.44	2.67	1.68
Darkgray	Plus	PP0321	0	1.19	7.03	4.95	6.34	5.94	6.04	2.67	1.73
Darkgray	Plus	PP0322	0	1.09	7.13	5.05	6.44	6.04	6.34	2.77	1.68
Darkgray	Plus	PP0323	0	1.39	7.62	5.05	6.73	6.14	6.63	2.28	1.78
Bisque	Square	PP0324	P. melonii (clade 3)	1.34	6.14	4.36	5.94	5.15	5.3	2.57	1.39
Bisque	Square	PP0325	P. melonii (clade 3)	1.58	6.53	5.05	6.24	5.64	5.84	2.77	1.49
Bisque	Square	PP0326	P. melonii (clade 3)	1.39	5.15	3.56	4.55	4.26	4.95	2.48	1.09
Bisque	Square	PP0327	P. melonii (clade 3)	1.39	5.35	3.56	4.55	4.46	4.75	2.18	1.09
Bisque	Square	PP0328	P. melonii (clade 3)	1.39	5.94	4.26	5.45	4.95	5.25	2.38	1.29
Bisque	Square	PP0329	P. melonii (clade 3)	1.49	6.14	4.55	5.84	5.54	5.69	2.67	1.49
Darkgray	Plus	PP0330	0	1.19	7.62	5.25	6.53	6.04	7.13	3.07	1.88
Darkgray	Plus	PP0331	0	0.99	6.63	4.75	5.89	5.45	6.53	2.87	1.58
Darkgray	Plus	PP0332	0	1.09	6.83	3.76	6.04	5.54	6.24	2.67	1.68
Darkgray	Plus	PP0333	0	1.19	8.02	5.74	7.13	6.63	7.38	3.27	2.08
Darkgray	Plus	PP0334	0	1.19	6.24	4.46	5.54	5.05	6.24	2.57	1.58
Darkgray	Plus	PP0335	0	0.89	5.54	3.96	4.8	4.55	5.3	2.43	1.39
Darkgray	Plus	PP0336	0	0.89	5.84	3.86	5.15	4.65	5.64	2.57	1.49
Darkgray	Plus	PP0337	0	1.09	7.03	4.95	6.24	5.54	6.63	2.87	2.82
Darkgray	Plus	PP0338	0	0.99	6.83	5.05	6.14	5.45	6.63	3.07	1.78
Darkgray	Plus	PP0339	0	1.09	7.72	5.54	6.83	6.34	6.83	3.17	1.98
Darkgray	Plus	PP0340	0	1.29	6.63	4.55	5.64	5.45	6.44	2.77	1.78
Darkgray	Plus	PP0341	0	1.09	7.52	5.45	6.88	6.34	7.33	3.17	1.88
Gold	Fill triang	PP0342	P. sp5	1.19	6.63	4.75	6.14	5.64	5.74	2.77	1.68
Greenyellow	Fill square	PP0343	P. sp6		8.51	7.03	7.92	7.43	7.43	3.66	2.28
Greenyellow	Fill square	PP0344	P. sp6	1.78	7.23	6.04	6.83	6.24	7.72	2.87	1.88
Greenyellow	Fill square	PP0345	P. sp6	1.78	7.13	5.54	6.44	6.14	6.49	3.07	1.68
Greenyellow	Fill square	PP0346	P. sp6	1.78	7.92	6.34	7.52	6.83	7.03	3.47	2.08
Greenyellow	Fill square	PP0347	P. sp6	1.78	7.62	5.84	6.98	6.39	6.14	3.17	1.98
Greenyellow	Fill square	PP0348	P. sp6	1.88	8.51	6.14	7.92	7.52	7.23	3.27	2.28
Greenyellow	Fill square	PP0349	P. sp6	1.68	6.73	5.15	6.34	5.84	6.34	3.07	1.78
Greenyellow	Fill square	PP0350	P. sp6	1.78	7.03	5.64	6.73	6.14	6.63	2.97	1.88
Greenyellow	Fill square	PP0351	P. sp6	1.68	7.08	6.14	7.13	6.63	7.13	3.27	1.88
Greenyellow	Fill square	PP0352	P. sp6	1.68	7.43	6.04	7.13	6.83	6.44	3.37	1.78
Greenyellow	Fill square	PP0353	P. sp6	1.98	7.92	6.14	7.43	6.83	6.83	3.56	1.88
Darkgray	Plus	PP0354	0	1.09	7.52	5.84	7.03	6.34	6.73	3.07	1.98
Greenyellow	Fill square	PP0355	P. sp6	1.78	8.02	6.24	7.33	6.63	6.83	3.47	1.88
Greenyellow	Fill square	PP0356	P. sp6	1.78	8.12	6.73	7.82	7.13	7.23	3.37	2.18
Greenyellow	Fill square	PP0357	P. sp6	1.88	8.32	7.13	8.02	7.52	7.33	3.56	2.18
Greenyellow	Fill square	PP0358	P. sp6	1.68	6.04	4.65	5.64	5.25	5.64	2.77	1.49
Greenyellow	Fill square	PP0359	P. sp6	1.58	7.23	5.94	6.83	6.34	6.63	3.27	1.78
Greenyellow	Fill square	PP0360	P. sp6	1.78	7.33	6.14	7.03	6.44	6.73	3.27	1.88
Greenyellow	Fill square	PP0361	P. sp6	1.88	8.51	6.83	7.82	7.33	7.52	3.86	1.98
Greenyellow	Fill square	PP0362	P. sp6	1.83	7.82	6.14	7.23	6.83	6.44	3.27	1.88
Greenyellow	Fill square	PP0363	P. sp6	1.88	7.13	6.14	6.83	6.24	6.63	3.17	1.78
Greenyellow	Fill square	PP0364	P. sp6	1.78	7.92	6.53	7.52	7.13	7.13	3.47	1.88
Greenyellow	Fill square	PP0365	P. sp6	1.58	6.83	5.35	6.34	5.84	6.14	2.87	1.68
Greenyellow	Fill square	PP0366	P. sp6	1.68	7.43	5.84	7.23	6.73	6.63	3.17	1.88
Greenyellow	Fill square	PP0367	P. sp6	1.78	7.03	5.84	6.73	6.04	6.53	3.27	1.88
Greenyellow	Fill square	PP0368	P. sp6	1.58	6.14	4.85	5.74	5.35	5.64	2.97	1.49
Greenyellow	Fill square	PP0369	P. sp6	1.58	6.44	5.05	5.94	5.45	6.04	2.87	1.68
Greenyellow	Fill square	PP0370	P. sp6	1.78	7.92	6.24	7.23	6.83	6.73	3.17	1.98
Greenyellow	Fill square	PP0371	P. sp6	1.68	7.43	6.14	7.03	6.53	6.93	3.27	1.98
Greenyellow	Fill square	PP0372	P. sp6	1.78	7.62	6.24	7.23	6.63	7.03	3.27	1.88
Greenyellow	Fill square	PP0373	P. sp6	1.78	7.72	6.24	7.28	6.73	6.83	3.47	1.98
Greenyellow	Fill square	PP0374	P. sp6	1.73	7.03	5.84	6.83	6.34	6.73	3.27	1.78
Greenyellow	Fill square	PP0375	P. sp6	1.68	7.33	5.84	6.63	6.34	6.44	3.17	1.78
Greenyellow	Fill square	PP0376	P. sp6	1.88	8.02	6.24	7.43	7.03	7.13	3.37	1.98
Greenyellow	Fill square	PP0377	P. sp6	1.78	7.13	5.74	6.83	6.24	6.73	3.27	1.83
Greenyellow	Fill square	PP0378	P. sp6	1.49	6.34	4.85	5.64	5.4	5.84	2.77	1.58
Darkgray	Plus	PP0379	0	1.78	8.17	5.15	6.93	6.44	6.53	2.38	1.68
Darkgray	Plus	PP0380	0	1.83	7.82	5.79	7.33	6.34	6.73	2.67	1.78
Darkgray	Plus	PP0381	0	1.78	7.62	5.45	6.98	6.14	6.34	2.87	1.68
Darkgray	Plus	PP0382	0	1.78	7.72	4.95	6.73	6.34	6.44	2.77	1.58
Darkgray	Plus	PP0383	0	1.78	7.92	4.95	7.33	6.83	6.53	3.17	1.68
Darkgray	Plus	PP0384	0	1.78	7.43	5.25	6.63	6.24	6.04	2.77	1.58
Darkgray	Plus	PP0385	0	1.78	6.93	4.65	6.34	5.54	6.04	3.17	1.58
Darkgray	Plus	PP0386	0	1.83	6.93	4.95	6.14	5.64	6.34	2.87	1.58
Darkgray	Plus	PP0387	0	1.78	7.13	5.15	6.24	5.64	5.74	2.48	1.39
Darkgray	Plus	PP0388	0	1.78	7.52	5.54	6.63	6.44	6.34	2.28	1.78
Darkgray	Plus	PP0389	0	1.78	6.14	5.05	6.14	5.74	6.04	2.77	1.58
Darkgray	Plus	PP0390	0	1.83	7.43	5.45	6.73	6.24	6.04	2.67	1.68
Darkgray	Plus	PP0391	0	1.68	7.72	5.54	6.83	6.29	6.63	2.57	1.78
Darkgray	Plus	PP0392	0	1.78	7.62	5.54	6.83	6.34	6.44	2.67	1.68
Darkgray	Plus	PP0393	0	1.39	6.04	4.46	5.45	5.05	5.54	2.18	1.39
Darkgray	Plus	PP0394	0	1.78	7.33	5.35	6.53	6.04	6.34	3.17	1.58
Darkgray	Plus	PP0395	0	1.78	7.13	5.15	6.34	5.74	5.64	2.67	1.58
Darkgray	Plus	PP0396	0	1.73	7.23	5.25	6.63	5.94	5.94	2.87	1.58
Darkgray	Plus	PP0397	0	1.68	7.03	5.05	6.14	5.74	5.94	2.87	1.58
Darkgray	Plus	PP0398	0	1.78	7.43	5.54	6.93	6.04	6.24	2.97	1.68
Darkgray	Plus	PP0399	0	1.58	6.73	4.65	5.94	5.45	5.74	2.67	1.39
Darkgray	Plus	PP0400	0	1.58	6.73	5.15	6.04	5.45	6.14	3.07	1.58
Darkgray	Plus	PP0401	0	1.58	6.53	4.65	5.74	5.35	5.84	2.77	1.29
Darkgray	Plus	PP0402	0	1.88	7.72	5.15	7.13	6.14	6.53	3.17	1.78
Darkgray	Plus	PP0403	0	1.88	7.62	6.14	7.38	6.53	6.63	2.97	1.68
Darkgray	Plus	PP0404	0	1.88	8.02	6.14	7.43	6.93	6.73	3.07	1.88
Darkgray	Plus	PP0405	0	1.88	6.63	4.85	5.94	5.54	5.84	2.87	1.49
Darkgray	Plus	PP0406	0	1.68	7.82	5.35	6.93	6.53	6.53	3.07	1.58
Darkgray	Plus	PP0407	0	1.88	8.12	6.14	7.23	6.53	6.63	3.17	1.88
Darkgray	Plus	PP0408	0	1.68	6.63	4.95	5.94	5.45	5.54	2.48	1.58
Darkgray	Plus	PP0409	0	1.78	7.33	5.15	6.73	6.14	6.14	3.07	1.58
Darkgray	Plus	PP0410	0	1.83	7.62	5.25	6.78	6.14	6.34	3.07	1.68
Darkgray	Plus	PP0411	0	1.49	7.28	5.15	6.73	5.74	6.14	2.57	1.68
Darkgray	Plus	PP0412	0	1.68	7.13	5.05	6.34	5.94	6.24	3.07	1.58
Darkgray	Plus	PP0413	0	1.78	7.23	5.25	6.83	6.34	6.34	2.87	1.78
Darkgray	Plus	PP0414	0	1.49	7.23	5.05	6.44	6.24	6.04	3.07	1.58
Darkgray	Plus	PP0415	0	1.68	6.53	4.46	6.14	5.45	5.84	2.87	1.68
Darkgray	Plus	PP0416	0		7.82	5.84	7.03	6.34	6.63	3.37	1.78
Darkgray	Plus	PP0417	0	1.58	6.83	4.95	6.24	5.64	6.04	2.57	1.49
Darkgray	Plus	PP0418	0	1.49	6.24	4.55	5.54	5.35	5.54	2.38	1.39
Darkgray	Plus	PP0419	0	1.58	6.53	5.64	5.74	5.25	5.45	2.48	1.44
Darkgray	Plus	PP0420	0	1.39	6.93	4.55	6.34	5.79	5.94	2.77	1.49
Darkgray	Plus	PP0421	0	1.68	7.52	5.74	7.03	6.44	6.14	2.57	1.88
Darkgray	Plus	PP0422	0	1.68	8.61	6.04	7.72	7.23	7.13	2.77	2.18
Darkgray	Plus	PP0423	0	1.49	7.52	5.45	6.53	6.19	6.73	2.57	1.88
Darkgray	Plus	PP0424	0		6.53	4.01	5.64	5.15	5.94	2.18	1.58
Darkgray	Plus	PP0425	0	1.19	7.13	4.95	6.04	5.54	6.53	2.48	1.78
Darkgray	Plus	PP0426	0	1.24	6.83	4.65	6.04	5.54	6.63	2.38	1.58
Gold	Fill triang	PP0427	P. sp5	1.09	7.13	4.95	6.04	6.04	6.83	3.07	1.88
Darkgray	Plus	PP0428	0		6.93	4.55	5.84	5.25	6.34	1.78	1.68
Darkgray	Plus	PP0429	0		6.14	4.46	5.64	5.05	5.64	2.38	1.49
Darkgray	Plus	PP0430	0	1.09	6.24	4.46	5.45	5.15	6.19	2.08	1.58
Darkgray	Plus	PP0431	0	1.58	6.73	4.65	6.14	5.45	5.84	2.67	1.49
Darkgray	Plus	PP0432	0	1.44	5.74	4.36	5.05	4.85	5.35	2.48	1.19
Darkgray	Plus	PP0433	0	1.29	5.54	4.06	4.85	4.65	5.35	2.28	1.09
Darkgray	Plus	PP0434	0	1.58	6.44	4.55	5.84	5.35	5.54	2.57	1.49
Darkgray	Plus	PP0435	0	1.49	5.64	3.86	5.25	4.85	5.15	2.38	1.29
Gold	Fill triang	PP0436	P. sp5	1.09	6.93	4.75	6.34	5.54	6.14	3.07	1.68
Gold	Fill triang	PP0437	P. sp5	1.39	7.13	5.05	6.44	6.24	6.14	2.97	1.58
Gold	Fill triang	PP0438	P. sp5	1.29	7.43	5.15	6.53	6.14	6.53	2.87	1.98
Gold	Fill triang	PP0439	P. sp5	1.39	7.82	5.45	7.13	6.63	6.73	3.17	1.98
Gold	Fill triang	PP0440	P. sp5	1.19	6.34	4.06	5.74	5.25	5.74	2.57	1.68
Darkgray	Plus	PP0441	0	0.89	5.35	3.47	4.85	4.46	5.05	1.88	1.49
Darkgray	Plus	PP0442	0	0.99	5.45	3.27	4.65	4.36	5.05	2.18	1.49
Darkgray	Plus	PP0443	0	1.39	6.14	4.16	5.54	4.95	5.45	2.18	1.29
Darkgray	Plus	PP0444	0	1.39	6.04	4.36	5.54	5.15	5.54	2.28	1.88
Darkgray	Plus	PP0445	0	1.49	6.53	4.65	5.94	5.84	5.64	2.57	1.44
Darkgray	Plus	PP0446	0	1.49	6.24	4.26	5.45	5.05	5.35	2.57	1.39
Darkgray	Plus	PP0447	0	1.58	6.63	4.65	5.94	5.64	5.84	2.38	1.49
Darkgray	Plus	PP0448	0	1.49	6.14	4.06	5.64	5.15	5.45	2.28	1.39
Darkgray	Plus	PP0449	0	1.49	5.74	3.96	5.25	4.95	5.35	2.18	1.29
Darkgray	Plus	PP0450	0	1.53	6.44	4.46	6.04	5.64	6.14	2.48	1.49
Darkgray	Plus	PP0451	0	1.93	8.32	5.84	7.72	6.93	7.33	3.56	2.18
Darkgray	Plus	PP0452	0	2.08	9.11	6.34	8.12	7.82	8.32	3.76	2.08
Darkgray	Plus	PP0453	0	2.08	8.51	6.34	7.43	7.18	7.43	3.47	1.98
Darkgray	Plus	PP0454	0	1.78	6.93	4.95	6.24	5.64	6.34	2.97	1.68
Crimson	O	PP0455	P. sp3	1.29	8.22	5.64	6.93	6.44	7.33	2.18	1.98
Bisque	Square	PP0456	P. melonii (clade 3)	1.49	6.44	4.55	6.14	5.74	5.54	2.77	1.98
Bisque	Square	PP0457	P. melonii (clade 3)	1.39	6.09	4.36	5.74	5.05	5.45	2.28	1.19
Darkgray	Plus	PP0458	0	1.49	5.05	3.86	5.25	4.75	5.05	2.28	1.29
Bisque	Square	PP0459	P. melonii (clade 3)	1.29	5.99	4.16	5.54	5.05	5.15	2.38	1.19
Bisque	Square	PP0460	P. melonii (clade 3)	1.49	5.84	3.86	5.54	4.95	5.35	2.38	1.29
Bisque	Square	PP0461	P. melonii (clade 3)	1.29	5.64	4.06	5.35	5.05	5.15	2.48	1.19
Bisque	Square	PP0462	P. melonii (clade 3)	1.58	6.73	4.95	6.24	5.74	5.84	2.48	1.49
Bisque	Square	PP0463	P. melonii (clade 3)	1.49	6.53	4.85	6.04	5.35	6.04	2.18	1.29
Bisque	Square	PP0464	P. melonii (clade 3)	1.39	6.24	4.16	5.84	5.35	5.64	1.49	1.19
Darkgray	Plus	PP0465	0	1.29	5.25	3.66	4.85	4.36	4.95	2.08	1.19
Bisque	Square	PP0466	P. melonii (clade 3)	1.49	5.89	3.86	5.35	4.65	5.35	2.43	1.29
Blueviolet	Dot	PP0467	P. caesus	1.49	7.62	5.05	6.68	6.53	6.93	3.17	2.28
Blueviolet	Dot	PP0468	P. caesus	1.29	7.62	5.05	6.63	6.34	7.72	2.67	1.78
Blueviolet	Dot	PP0469	P. caesus	1.39	9.01	6.44	8.22	8.12	7.92	3.37	2.38
Blueviolet	Dot	PP0470	P. caesus	1.29	7.52	5.25	6.68	6.24	7.33	2.77	1.98
Darkgray	Plus	PP0471	0	1.39	7.72	5.45	7.03	6.53	7.33	3.17	2.08
Blueviolet	Dot	PP0472	P. caesus	1.39	8.61	6.34	7.52	7.33	7.52	3.27	2.08
Blueviolet	Dot	PP0473	P. caesus		7.92	5.84	7.03	6.63	7.72	2.97	1.98
Crimson	O	PP0474	P. sp3		8.61	6.14	7.82	6.93	7.48	2.18	2.38
Chartreuse	Triangle	PP0475	P. excavatus	1.29	8.22	6.14	7.72	6.93	7.13	3.37	2.38
Chartreuse	Triangle	PP0476	P. excavatus	1.19	7.03	4.9	6.44	5.84	6.24	2.87	1.88
Chartreuse	Triangle	PP0477	P. excavatus	1.19	7.52	5.25	6.44	5.94	6.44	2.77	1.98
Chartreuse	Triangle	PP0478	P. excavatus	1.09	7.13	5.45	6.73	6.14	6.44	3.07	1.78
Chartreuse	Triangle	PP0479	P. excavatus	1.09	6.53	4.65	5.94	5.54	5.79	2.82	1.49
Chartreuse	Triangle	PP0480	P. excavatus	1.19	6.58	4.85	6.24	5.74	5.79	2.97	1.78
Chartreuse	Triangle	PP0481	P. excavatus	1.14	6.73	4.7	6.14	5.54	5.54	2.97	1.49
Chartreuse	Triangle	PP0482	P. excavatus	1.09	6.83	4.65	6.34	5.84	5.74	2.77	1.58
Chartreuse	Triangle	PP0483	P. excavatus	1.19	6.93	5.15	6.24	5.89	6.24	2.97	1.88
Darkgray	Plus	PP0484	0	1.68	7.13	5.54	6.73	6.24	6.14	2.38	1.68
Darkgray	Plus	PP0485	0	1.58	6.93	5.25	6.73	6.44	5.94	2.67	1.68
Darkgray	Plus	PP0486	0	1.58	6.78	5.25	6.44	6.04	5.74	2.28	1.58
Darkgray	Plus	PP0487	0	1.49	7.52	5.54	7.13	6.24	6.93	3.07	1.98
Chartreuse	Triangle	PP0488	P. excavatus	1.09	7.13	5.05	6.58	6.04	6.14	3.02	1.88
Chartreuse	Triangle	PP0489	P. excavatus	1.29	8.37	6.14	7.82	7.03	6.63	3.56	2.08
Brown	Fill diamond	PP0490	P. sardiniensis	1.78	7.23	5.05	6.44	6.04	6.44	2.87	1.88
Brown	Fill diamond	PP0491	P. sardiniensis	1.88	7.52	5.84	6.93	6.53	7.23	2.67	1.98
Brown	Fill diamond	PP0492	P. sardiniensis	1.19	7.52	5.54	6.93	5.99	6.98	2.87	1.98
Crimson	O	PP0493	P. sp3	0.99	6.93	4.95	6.04	5.74	6.68	1.98	1.78
Crimson	O	PP0494	P. sp3	1.19	6.44	4.55	5.74	5.35	5.94	2.38	1.83
Crimson	O	PP0495	P. sp3	1.09	6.63	5.05	5.84	5.45	6.14	1.98	1.58
Brown	Fill diamond	PP0496	P. sardiniensis		7.62	5.45	6.83	6.44	6.73	2.87	1.98
Brown	Fill diamond	PP0497	P. sardiniensis	1.78	8.12	6.04	7.43	6.93	7.33	3.17	2.38
Darkgray	Plus	PP0498	0	1.73	6.93	5.05	6.34	5.94	6.53	2.67	1.78
Darkgray	Plus	PP0499	0	1.58	7.72	5.54	7.03	6.34	7.13	1.68	1.88
Bisque	Square	PP0500	P. melonii (clade 3)	1.19	7.62	5.35	7.03	6.44	6.73	2.77	1.98
Bisque	Square	PP0501	P. melonii (clade 3)	0.99	6.34	4.65	5.64	5.35	6.44	2.48	1.78
Darkgray	Plus	PP0502	0	1.29	7.92	5.94	7.23	6.73	7.82	2.87	1.78
Darkgray	Plus	PP0503	0	1.19	7.43	5.15	6.53	6.04	6.83	2.57	1.88
Darkgray	Plus	PP0504	0	1.19	7.62	5.45	6.83	6.24	7.33	2.77	1.88
Darkgray	Plus	PP0505	0	1.19	7.18	5.15	6.53	5.84	7.13	2.67	1.93
Darkgray	Plus	PP0506	0	1.29	7.72	5.35	6.73	6.24	7.33	2.67	2.08
Darkgray	Plus	PP0507	0		7.43	5.25	6.53	5.94	6.93	2.57	1.93
Darkgray	Plus	PP0508	0	0.99	7.03	5.05	6.14	8.61	6.83	2.67	1.68
Darkgray	Plus	PP0509	0	1.19	7.33	5.35	6.44	6.14	6.93	2.67	1.78
Darkgray	Plus	PP0510	0	1.09	6.93	5.15	6.14	5.64	6.73	2.57	1.78
Darkgray	Plus	PP0511	0	1.09	7.23	5.05	6.34	5.94	6.53	2.38	1.78
Darkgray	Plus	PP0512	0	1.04	6.83	4.95	6.04	5.64	6.34	2.38	1.68
Crimson	O	PP0513	P. sp3	0.89	5.84	4.06	5.25	4.85	5.54	2.08	1.58
Crimson	O	PP0514	P. sp3	1.19	7.13	5.35	6.24	6.04	6.83	2.38	1.78
Crimson	O	PP0515	P. sp3	1.09	7.13	5.05	6.14	5.74	6.63	2.28	1.68
Crimson	O	PP0516	P. sp3	1.29	8.51	6.04	7.43	7.03	7.62	2.48	2.28
Bisque	Square	PP0517	P. melonii (clade 3)	1.39	5.69	4.06	5.35	4.95	5.35	2.18	1.19
Bisque	Square	PP0518	P. melonii (clade 3)	1.19	4.95	3.61	4.55	4.06	4.65	2.23	1.09
Bisque	Square	PP0519	P. melonii (clade 3)	1.49	6.04	4.36	5.64	5.25	5.25	2.28	1.29
Bisque	Square	PP0520	P. melonii (clade 3)	1.39	6.04	4.55	5.45	5.05	5.15	2.38	1.29
Bisque	Square	PP0521	P. melonii (clade 3)	1.49	6.14	4.65	5.64	5.25	5.45	2.28	1.39
Bisque	Square	PP0522	P. melonii (clade 3)	1.44	5.74	4.26	5.4	4.85	5.05	2.28	1.29
Bisque	Square	PP0523	P. melonii (clade 3)	1.39	5.45	3.96	5.05	4.65	5.05	2.38	1.19
Bisque	Square	PP0524	P. melonii (clade 3)	1.44	5.84	4.26	5.4	5.05	5.25	2.28	1.39
Bisque	Square	PP0525	P. melonii (clade 3)	1.49	5.94	4.16	5.5	5.15	5.35	2.08	1.39
Bisque	Square	PP0526	P. melonii (clade 3)	1.58	6.14	4.85	5.84	5.35	5.74	2.62	1.49
Bisque	Square	PP0527	P. melonii (clade 3)	1.39	5.54	4.01	5.25	4.95	5.05	2.08	1.19
Bisque	Square	PP0528	P. melonii (clade 3)	1.53	6.14	4.65	5.84	5.35	5.35	2.28	1.39
Bisque	Square	PP0529	P. melonii (clade 3)	1.24	5	3.66	4.55	4.16	4.55	2.08	0.99
Bisque	Square	PP0530	P. melonii (clade 3)	1.63	6.63	4.85	6.04	5.74	5.64	2.48	1.49
Bisque	Square	PP0531	P. melonii (clade 3)	1.58	6.24	4.55	5.94	5.45	5.45	2.28	1.39
Bisque	Square	PP0532	P. melonii (clade 3)	1.49	5.64	4.16	5.25	4.85	5.05	2.38	1.29
Bisque	Square	PP0533	P. melonii (clade 3)	1.44	6.14	4.46	5.64	5.25	5.45	2.28	1.39
Bisque	Square	PP0534	P. melonii (clade 3)	1.49	6.04	4.46	5.64	5.15	5.74	2.48	1.39
Bisque	Square	PP0535	P. melonii (clade 3)	1.49	6.14	4.46	5.54	5.15	5.25	2.18	1.29
Bisque	Square	PP0536	P. melonii (clade 3)	1.53	6.24	4.36	5.94	5.45	5.35	2.28	1.39
Bisque	Square	PP0537	P. melonii (clade 3)	1.49	6.04	4.36	5.54	5.25	5.2	2.28	1.34
Bisque	Square	PP0538	P. melonii (clade 3)	1.53	6.14	4.55	5.84	5.3	5.45	2.67	1.39
Bisque	Square	PP0539	P. melonii (clade 3)	1.49	6.04	4.46	5.74	5.25	5.15	2.48	1.39
Bisque	Square	PP0540	P. melonii (clade 3)	1.49	6.04	4.31	5.54	5.25	5.35	2.08	1.29
Bisque	Square	PP0541	P. melonii (clade 3)	1.68	6.34	4.65	5.84	5.35	5.54	2.77	1.39
Bisque	Square	PP0542	P. melonii (clade 3)	1.49	5.94	4.46	5.74	5.15	5.25	2.28	1.39
Bisque	Square	PP0543	P. melonii (clade 3)	1.53	6.44	4.85	6.24	5.54	5.45	2.38	1.39
Bisque	Square	PP0544	P. melonii (clade 3)	1.49	5.54	4.06	5.15	4.75	5.25	2.48	1.29
Bisque	Square	PP0545	P. melonii (clade 3)	1.39	5.64	4.16	5.15	4.46	5.05	2.38	1.19
Bisque	Square	PP0546	P. melonii (clade 3)	1.58	5.94	4.26	5.54	5.05	5.45	2.18	1.39
Bisque	Square	PP0547	P. melonii (clade 3)	1.39	5.64	4.06	5.45	4.75	5.25	2.38	1.29
Bisque	Square	PP0548	P. melonii (clade 3)	1.49	5.94	4.11	5.5	5	5.25	2.57	1.34
Bisque	Square	PP0549	P. melonii (clade 3)	1.58	5.94	4.26	5.5	4.95	5.15	1.49	1.39
Bisque	Square	PP0550	P. melonii (clade 3)	1.49	5.64	4.16	5.35	4.85	4.95	2.38	1.29
Bisque	Square	PP0551	P. melonii (clade 3)	1.49	5.84	4.26	5.25	4.85	5.2	2.38	1.19
Bisque	Square	PP0552	P. melonii (clade 3)	1.39	5.74	4.16	5.5	4.95	5.15	2.28	1.29
Bisque	Square	PP0553	P. melonii (clade 3)	1.58	6.09	4.55	5.74	5.45	5.54	2.28	1.39
Bisque	Square	PP0554	P. melonii (clade 3)	1.29	5.15	3.66	4.55	4.46	4.46	2.38	1.19
Brown	Fill diamond	PP0555	P. sardiniensis	1.88	8.12	6.04	7.23	6.73	7.52	3.47	2.18
Brown	Fill diamond	PP0556	P. sardiniensis	1.98	8.12	6.24	7.43	6.83	6.93	3.17	1.88
Brown	Fill diamond	PP0557	P. sardiniensis	1.78	7.23	5.25	6.44	5.74	6.63	3.27	1.49
Bisque	Square	PP0558	P. melonii (clade 3)	1.39	5.64	4.26	5.25	4.85	4.95	2.28	1.29
Bisque	Square	PP0559	P. melonii (clade 3)	1.44	6.04	4.16	5.54	4.85	5.25	2.38	1.29
Bisque	Square	PP0560	P. melonii (clade 3)	1.39	5.64	4.06	5.15	4.8	5.25	2.38	1.39
Bisque	Square	PP0561	P. melonii (clade 3)	1.49	5.94	4.06	5.45	4.95	5.25	2.38	1.24
Bisque	Square	PP0562	P. melonii (clade 3)	1.39	5.74	4.16	5.15	4.75	5.05	1.98	1.29
Bisque	Square	PP0563	P. melonii (clade 3)	1.39	6.34	4.65	5.94	5.15	5.25	2.38	1.39
Bisque	Square	PP0564	P. melonii (clade 3)	1.49	6.24	4.65	5.84	5.35	5.05	2.28	1.29
Bisque	Square	PP0565	P. melonii (clade 3)	1.49	5.74	4.06	5.35	4.85	5.25	2.38	1.19
Bisque	Square	PP0566	P. melonii (clade 3)	1.53	6.44	4.75	6.04	5.54	5.45	2.57	1.39
Bisque	Square	PP0567	P. melonii (clade 3)	1.39	6.34	4.95	5.94	5.35	5.45	2.57	1.49
Bisque	Square	PP0568	P. melonii (clade 3)	1.29	5.15	3.76	4.65	4.36	4.75	1.88	1.09
Bisque	Square	PP0569	P. melonii (clade 3)	1.58	6.24	4.55	5.84	5.35	5.45	2.38	1.39
Darkgray	Plus	PP0570	0	1.14	7.62	5.45	6.73	6.53	7.13	2.38	1.98
Darkgray	Plus	PP0571	0	1.09	7.43	5.25	6.44	6.34	6.73	2.57	1.68
Darkgray	Plus	PP0572	0	0.99	6.83	4.65	6.04	5.64	6.24	2.28	1.58
Darkgray	Plus	PP0573	0	1.19	7.72	5.64	6.93	6.44	7.72	3.07	2.08
Darkgray	Plus	PP0574	0	0.99	6.04	3.96	5.35	4.95	5.84	2.28	1.58
Bisque	Square	PP0575	P. melonii (clade 3)	1.58	6.04	4.36	5.74	5.05	5.54	2.38	1.34
Bisque	Square	PP0576	P. melonii (clade 3)	1.39	6.04	4.26	5.64	5.05	5.35	2.38	1.29
Bisque	Square	PP0577	P. melonii (clade 3)	1.53	5.74	1.34	5.45	4.75	5.25	2.28	1.39
Bisque	Square	PP0578	P. melonii (clade 3)	1.39	5.35	3.96	5.15	4.55	4.75	2.28	1.19
Bisque	Square	PP0579	P. melonii (clade 3)	1.49	5.94	4.46	5.64	5.25	5.25	2.38	1.39
Bisque	Square	PP0580	P. melonii (clade 3)	1.29	5.5	3.66	4.95	4.46	4.85	2.08	1.09
Bisque	Square	PP0581	P. melonii (clade 3)	1.49	6.04	4.36	5.64	4.95	5.45	2.18	1.24
Bisque	Square	PP0582	P. melonii (clade 3)	1.49	6.04	4.46	5.64	4.95	5.45	1.58	1.29
Bisque	Square	PP0583	P. melonii (clade 3)	1.58	6.53	4.46	5.84	5.25	5.35	1.68	1.39
Bisque	Square	PP0584	P. melonii (clade 3)	1.39	5.54	4.06	5.15	4.65	4.95	2.38	1.19
Bisque	Square	PP0585	P. melonii (clade 3)	1.39	6.14	4.65	5.74	5.15	5.15	2.33	1.39
Bisque	Square	PP0586	P. melonii (clade 3)	1.58	5.84	4.46	5.54	5.05	4.95	2.38	1.39
Bisque	Square	PP0587	P. melonii (clade 3)	1.49	5.74	4.16	5.45	5.05	5.05	2.28	1.19
Bisque	Square	PP0588	P. melonii (clade 3)	1.29	5.84	4.36	5.35	5.05	5.25	2.18	1.19
Bisque	Square	PP0589	P. melonii (clade 3)	1.39	5.84	4.16	5.54	5.05	4.85	2.28	1.39
Bisque	Square	PP0590	P. melonii (clade 3)	1.39	5.84	4.55	5.74	5.05	4.75	2.38	1.29
Darkgray	Plus	PP0591	0	0.99	6.53	4.55	5.54	5.25	5.94	2.57	1.68
Darkgray	Plus	PP0592	0	0.99	6.39	4.55	5.64	5.15	5.94	2.67	1.68
Darkgray	Plus	PP0593	0	1.09	6.24	4.46	5.54	5.05	5.94	2.52	1.68
Darkgray	Plus	PP0594	0	0.94	6.04	4.26	5.35	4.95	5.64	2.38	1.49
Darkgray	Plus	PP0595	0	1.19	6.83	4.95	6.14	5.64	6.04	2.87	1.78
Brown	Fill diamond	PP0596	P. sardiniensis	2.08	8.51	6.44	7.72	7.52	7.52	3.17	1.98
Brown	Fill diamond	PP0597	P. sardiniensis	1.88	8.32	6.24	7.43	6.83	7.13	3.27	1.98
Brown	Fill diamond	PP0598	P. sardiniensis	1.88	8.22	6.04	7.03	6.83	6.63	3.07	1.98
Brown	Fill diamond	PP0599	P. sardiniensis	1.78	8.22	6.14	7.33	6.73	6.73	3.07	2.08
Brown	Fill diamond	PP0600	P. sardiniensis	2.08	9.21	6.73	8.12	8.32	7.72	3.76	2.18
Brown	Fill diamond	PP0601	P. sardiniensis	1.93	8.12	6.04	7.23	6.73	6.83	3.47	2.08
Brown	Fill diamond	PP0602	P. sardiniensis	1.88	9.01	6.53	8.22	7.62	7.72	3.86	2.38
Brown	Fill diamond	PP0603	P. sardiniensis	1.98	9.11	6.83	8.22	7.82	7.92	3.56	2.28
Brown	Fill diamond	PP0604	P. sardiniensis	1.98	9.6	6.93	8.32	8.12	8.42	3.86	2.38
Brown	Fill diamond	PP0605	P. sardiniensis	1.88	8.51	6.44	7.77	7.13	7.33	3.56	2.18
Brown	Fill diamond	PP0606	P. sardiniensis	1.88	8.22	5.94	7.38	7.03	7.72	3.37	2.18
Brown	Fill diamond	PP0607	P. sardiniensis	1.88	7.13	5.25	6.44	5.94	6.73	2.97	1.88
Brown	Fill diamond	PP0608	P. sardiniensis	2.08	8.32	6.14	7.52	7.18	7.33	3.17	2.18
Brown	Fill diamond	PP0609	P. sardiniensis	1.88	8.02	6.34	7.38	6.63	6.93	3.56	2.13
Brown	Fill diamond	PP0610	P. sardiniensis	1.98	8.51	6.34	7.62	7.13	7.43	3.76	2.28
Darkgray	Plus	PP0611	0	1.19	7.43	5.25	6.63	6.04	7.03	2.67	1.93
Darkgray	Plus	PP0612	0	1.19	7.33	5.54	6.63	6.04	7.13	2.67	1.98
Darkgray	Plus	PP0613	0	0.99	6.63	4.95	5.94	5.45	6.34	2.62	1.68
Darkgray	Plus	PP0614	0	1.09	6.73	4.85	6.04	5.54	6.44	2.57	1.78
Darkgray	Plus	PP0615	0	1.09	7.03	5.05	6.39	5.94	6.44	2.57	1.78
Bisque	Square	PP0616	P. melonii (clade 3)	1.39	5.74	4.16	5.25	4.75	5.25	2.38	1.29
Bisque	Square	PP0617	P. melonii (clade 3)	1.39	5.94	4.36	5.74	5.15	5.35	2.48	1.29
Bisque	Square	PP0618	P. melonii (clade 3)	1.49	6.44	4.55	6.04	5.64	5.35	2.18	1.49
Bisque	Square	PP0619	P. melonii (clade 3)	1.39	5.94	4.26	5.45	5.15	5.15	2.38	1.29
Brown	Fill diamond	PP0620	P. sardiniensis	1.83	7.82	6.04	7.33	6.83	6.73	3.47	1.98
Brown	Fill diamond	PP0621	P. sardiniensis	1.88	8.51	6.44	7.82	7.43	7.03	3.07	2.08
Bisque	Square	PP0622	P. melonii (clade 3)	1.58	6.44	4.85	6.14	5.74	5.84	2.67	1.39
Bisque	Square	PP0623	P. melonii (clade 3)	1.49	5.84	4.26	5.35	4.95	5.05	2.38	1.29
Brown	Fill diamond	PP0624	P. sardiniensis	1.78	8.71	6.44	7.82	7.33	7.62	3.47	2.18
Brown	Fill diamond	PP0625	P. sardiniensis	1.98	8.81	6.44	7.92	7.33	7.82	3.66	2.18
Darkgray	Plus	PP0626	0	1.98	9.01	6.83	8.02	7.62	8.02	3.47	2.28
Darkgray	Plus	PP0627	0	0.99	6.93	5.15	6.04	5.74	6.63	2.77	1.78
Darkgray	Plus	PP0628	0	0.99	6.83	4.95	6.34	5.64	6.14	2.57	1.78
Darkgray	Plus	PP0629	0	1.19	6.83	4.65	5.84	5.45	6.34	2.48	1.68
Darkgray	Plus	PP0630	0	1.09	6.63	4.95	6.04	5.45	6.24	2.57	1.58
Darkgray	Plus	PP0631	0	1.14	7.43	5.45	6.73	6.04	6.53	2.67	1.98
Darkgray	Plus	PP0632	0	1.09	6.63	4.75	5.94	5.45	6.24	2.57	1.73
Darkgray	Plus	PP0633	0	1.19	7.82	5.64	7.23	6.63	7.03	2.67	1.98
Darkgray	Plus	PP0634	0	1.19	7.92	5.74	7.03	6.63	6.44	2.67	2.08
Darkgray	Plus	PP0635	0	1.09	7.23	4.95	6.24	5.94	6.14	2.38	1.98
Darkgray	Plus	PP0636	0	1.09	6.34	4.65	5.74	5.35	5.94	2.57	1.78
Darkgray	Plus	PP0637	0	1.09	6.14	4.55	5.64	5.05	5.94	2.28	1.58
Darkgray	Plus	PP0638	0	1.09	6.53	4.65	6.14	5.54	6.14	2.38	1.68
Darkgray	Plus	PP0639	0	0.99	6.14	4.26	5.35	5.05	5.84	2.28	1.58
Darkgray	Plus	PP0640	0	1.14	6.53	4.85	5.84	5.45	5.94	2.48	1.68
Darkgray	Plus	PP0641	0	1.19	7.33	5.25	6.53	5.94	6.73	2.67	1.88
Brown	Fill diamond	PP0642	P. sardiniensis	2.08	8.81	6.44	7.82	7.43	7.33	3.66	2.08
Brown	Fill diamond	PP0643	P. sardiniensis	1.88	7.82	5.84	7.13	6.93	6.93	3.56	1.88
Brown	Fill diamond	PP0644	P. sardiniensis	1.68	6.83	4.95	6.04	5.64	6.04	2.77	1.68
Brown	Fill diamond	PP0645	P. sardiniensis	1.58	6.14	4.46	5.45	5.05	5.54	2.97	1.58
Brown	Fill diamond	PP0646	P. sardiniensis	1.78	7.43	5.35	6.53	6.14	6.53	3.07	1.78
Brown	Fill diamond	PP0647	P. sardiniensis	1.68	7.52	5.64	6.44	6.14	6.04	3.07	1.78
Brown	Fill diamond	PP0648	P. sardiniensis	1.63	6.63	4.95	5.84	5.84	5.35	2.97	1.68
Brown	Fill diamond	PP0649	P. sardiniensis	1.49	6.04	4.36	5.45	5.15	5.45	2.67	1.68
Darkgray	Plus	PP0650	0	1.09	7.23	5.15	6.34	5.94	6.63	2.38	1.78
Darkgray	Plus	PP0651	0	1.04	7.62	5.54	6.73	6.53	6.83	2.67	1.98
Darkgray	Plus	PP0652	0	1.09	6.93	5.05	6.19	5.54	6.34	2.57	1.78
Darkgray	Plus	PP0653	0	0.99	7.23	5.25	6.53	5.94	6.44	2.57	1.88
Darkgray	Plus	PP0654	0	1.09	7.13	5.25	6.24	5.74	6.34	2.57	1.68
Darkgray	Plus	PP0655	0	1.09	6.83	5.05	6.24	5.64	6.24	2.57	1.78
Darkgray	Plus	PP0656	0	1.09	7.33	5.45	6.44	6.04	6.63	2.67	1.88
Darkgray	Plus	PP0657	0	1.19	7.72	5.35	6.73	6.24	6.63	2.48	1.98
Darkgray	Plus	PP0658	0	1.29	6.04	6.14	7.33	6.73	7.13	2.97	2.28
Darkgray	Plus	PP0659	0	1.68	6.73	5.25	6.14	5.74	6.14	2.67	1.68
Darkgray	Plus	PP0660	0	1.29	9.21	6.83	8.32	7.92	8.22	3.17	2.52
Darkgray	Plus	PP0661	0	1.24	7.62	5.74	7.03	6.34	6.73	2.87	1.88
Darkgray	Plus	PP0662	0	1.19	8.07	5.74	7.23	6.73	6.93	2.87	2.08
Darkgray	Plus	PP0663	0	1.19	7.52	5.64	6.73	6.53	6.34	2.48	1.98
Darkgray	Plus	PP0664	0	1.04	6.73	4.85	6.04	5.74	5.84	2.28	1.78
Darkgray	Plus	PP0665	0	1.19	7.82	5.94	7.23	6.83	6.73	2.97	2.03
Darkgray	Plus	PP0666	0	1.09	7.03	5.05	6.14	5.84	6.34	2.48	1.78
Darkgray	Plus	PP0667	0	1.29	8.12	5.94	7.13	6.83	6.83	2.77	2.08
Darkgray	Plus	PP0668	0	1.19	8.02	6.14	7.03	6.83	6.73	2.48	2.08
Darkgray	Plus	PP0669	0	1.14	7.52	5.15	6.73	6.14	6.73	2.77	1.88
Darkgray	Plus	PP0670	0	1.04	6.29	4.55	5.74	5.35	5.94	2.28	1.68
Darkgray	Plus	PP0671	0	1.09	7.13	5.2	6.44	5.64	6.44	2.67	1.88
Darkgray	Plus	PP0672	0	1.09	7.23	5.35	6.53	6.14	6.73	2.87	1.98
Darkgray	Plus	PP0673	0	1.09	7.43	5.45	6.73	6.14	6.44	2.48	1.98
Darkgray	Plus	PP0674	0	0.89	6.04	4.26	5.05	4.75	5.15	2.18	1.49
Darkgray	Plus	PP0675	0	1.09	6.44	4.65	5.74	5.25	5.74	2.38	1.58
Darkgray	Plus	PP0676	0	0.99	6.44	4.85	5.89	5.35	5.94	2.08	1.58
Darkgray	Plus	PP0677	0	1.09	7.62	5.64	6.73	6.24	7.13	2.57	1.98
Darkgray	Plus	PP0678	0	0.99	6.53	4.55	5.54	5.15	6.24	2.48	1.58
Darkgray	Plus	PP0679	0	1.09	7.33	5.45	6.63	6.24	6.63	2.48	1.88
Darkgray	Plus	PP0680	0	1.09	6.93	4.95	6.14	5.64	6.24	2.57	1.78
Darkgray	Plus	PP0681	0	1.09	6.53	4.75	5.84	5.15	6.14	2.57	1.68
Darkgray	Plus	PP0682	0	0.99	6.53	4.85	5.94	5.45	6.04	2.38	1.68
Darkgray	Plus	PP0683	0	1.39	8.81	6.44	7.72	7.13	7.33	2.77	2.18
Darkgray	Plus	PP0684	0	1.19	8.12	6.04	7.43	6.83	6.83	2.67	2.08
Darkgray	Plus	PP0685	0	1.09	7.33	5.35	6.78	6.24	6.73	2.77	1.98
Darkgray	Plus	PP0686	0	0.99	5.94	4.06	5.15	4.75	5.15	2.28	1.49
Darkgray	Plus	PP0687	0	1.09	6.14	4.36	5.64	5.25	5.74	2.38	1.63
Darkgray	Plus	PP0688	0	1.09	7.03	5.25	6.53	6.14	6.24	2.57	1.78
Darkgray	Plus	PP0689	0	1.19	7.43	5.35	6.73	6.34	6.14	2.87	1.98
Darkgray	Plus	PP0690	0	1.09	6.83	4.65	5.84	5.64	5.94	2.28	1.78
Darkgray	Plus	PP0691	0	1.09	7.43	4.85	6.63	6.14	6.14	2.67	1.78
Darkgray	Plus	PP0692	0	0.99	6.83	4.95	6.14	5.74	6.24	2.57	1.68
Darkgray	Plus	PP0693	0	1.09	7.13	5.25	6.53	6.14	6.63	2.77	1.88
Darkgray	Plus	PP0694	0	1.19	7.23	5.15	6.44	6.04	6.53	2.57	1.98
Darkgray	Plus	PP0695	0	1.09	7.13	5.35	6.44	5.84	5.94	2.48	1.78
Darkgray	Plus	PP0696	0	0.94	6.53	4.75	5.74	5.25	5.35	2.48	1.58
Darkgray	Plus	PP0697	0	0.99	7.43	5.35	6.63	6.14	6.63	2.67	1.98
Darkgray	Plus	PP0698	0	1.09	6.63	4.65	6.04	5.64	5.74	2.28	1.58
Darkgray	Plus	PP0699	0	1.09	7.03	4.85	6.44	5.84	5.94	2.77	1.78
Darkgray	Plus	PP0700	0	1.09	6.34	4.36	5.64	4.95	5.94	2.28	1.58
Darkgray	Plus	PP0701	0	1.19	7.52	5.54	6.93	6.44	6.93	2.57	1.98
Darkgray	Plus	PP0702	0	1.09	6.24	4.46	5.64	5.25	5.54	2.38	1.49
Darkgray	Plus	PP0703	0	0.99	6.44	4.46	5.74	5.35	5.84	2.38	1.68
Darkgray	Plus	PP0704	0	0.99	6.04	4.16	5.25	4.85	5.35	2.28	1.58
Darkgray	Plus	PP0705	0	1.09	6.73	4.75	6.04	5.35	6.14	2.38	1.68
Brown	Fill diamond	PP0706	P. sardiniensis	1.83	7.92	6.24	7.52	7.13	6.83	2.87	1.98
Brown	Fill diamond	PP0707	P. sardiniensis	1.49	6.53	4.75	5.84	5.54	5.94	2.48	1.53
Brown	Fill diamond	PP0708	P. sardiniensis	1.78	8.12	6.14	7.33	6.93	6.83	2.87	2.08
Brown	Fill diamond	PP0709	P. sardiniensis	1.58	6.14	4.55	5.45	5.25	5.54	2.38	1.58
Brown	Fill diamond	PP0710	P. sardiniensis	1.58	6.73	4.95	6.04	5.64	6.04	2.57	1.68
Brown	Fill diamond	PP0711	P. sardiniensis	1.78	7.87	5.84	7.13	6.83	6.73	2.87	1.98
Brown	Fill diamond	PP0712	P. sardiniensis	1.78	7.52	5.84	6.93	6.53	6.53	2.77	1.98
Brown	Fill diamond	PP0713	P. sardiniensis	1.68	7.03	5.35	6.34	6.14	6.04	2.57	1.88
Brown	Fill diamond	PP0714	P. sardiniensis	1.68	6.73	4.75	5.94	5.54	6.34	2.67	1.68
Brown	Fill diamond	PP0715	P. sardiniensis	1.78	7.03	5.25	6.24	5.94	6.14	2.77	1.78
Brown	Fill diamond	PP0716	P. sardiniensis	1.88	7.62	5.74	6.93	6.44	6.44	3.07	1.88
Brown	Fill diamond	PP0717	P. sardiniensis	1.78	7.23	5.45	6.44	6.04	6.44	3.07	1.78
Brown	Fill diamond	PP0718	P. sardiniensis	1.78	7.82	5.74	7.13	6.63	6.93	3.07	1.98
Brown	Fill diamond	PP0719	P. sardiniensis	1.78	7.62	5.84	7.03	6.44	6.44	2.97	1.88
Brown	Fill diamond	PP0720	P. sardiniensis	1.78	7.72	5.74	7.03	6.44	6.73	2.97	1.98
Brown	Fill diamond	PP0721	P. sardiniensis	1.78	8.61	6.24	7.52	7.23	7.13	2.77	2.28
Brown	Fill diamond	PP0722	P. sardiniensis	1.83	8.51	6.44	7.62	7.13	7.13	3.37	1.98
Brown	Fill diamond	PP0723	P. sardiniensis	1.88	7.52	5.74	6.83	6.44	6.24	2.87	1.98
Brown	Fill diamond	PP0724	P. sardiniensis	1.98	8.42	6.44	7.52	6.93	7.13	3.17	2.08
Brown	Fill diamond	PP0725	P. sardiniensis	1.78	7.72	5.84	7.03	6.63	6.73	2.87	2.08
Brown	Fill diamond	PP0726	P. sardiniensis	1.58	7.03	5.05	6.14	5.64	5.94	2.77	1.68
Brown	Fill diamond	PP0727	P. sardiniensis	1.58	6.44	5.25	5.94	5.54	5.64	2.48	1.73
Bisque	Square	PP0728	P. melonii (clade 3)	1.58	6.44	4.85	6.04	5.35	5.35	2.38	1.39
Bisque	Square	PP0729	P. melonii (clade 3)	1.49	5.74	4.36	5.45	4.85	4.85	2.38	1.39
Bisque	Square	PP0730	P. melonii (clade 3)	1.58	6.44	4.65	5.94	5.45	5.35	2.28	1.49
Bisque	Square	PP0731	P. melonii (clade 3)	1.68	6.63	4.95	6.14	5.45	5.54	2.48	1.49
Bisque	Square	PP0732	P. melonii (clade 3)	1.53	6.14	4.26	5.69	5.05	5.15	2.28	1.19
Bisque	Square	PP0733	P. melonii (clade 3)	1.58	6.44	4.65	5.84	5.54	5.05	2.38	1.39
Bisque	Square	PP0734	P. melonii (clade 3)	1.49	6.34	5.05	6.04	5.35	5.35	2.48	1.49
Bisque	Square	PP0735	P. melonii (clade 3)	1.29	5.84	4.26	5.54	4.95	4.95	2.38	1.29
Bisque	Square	PP0736	P. melonii (clade 3)	1.39	6.04	4.46	5.54	5.15	4.95	2.18	1.39
Bisque	Square	PP0737	P. melonii (clade 3)	1.49	6.04	4.55	5.74	5.35	5.05	2.38	1.39
Bisque	Square	PP0738	P. melonii (clade 3)	1.58	6.04	4.36	5.64	5.15	4.95	2.77	1.39
Bisque	Square	PP0739	P. melonii (clade 3)	1.49	6.04	4.46	5.54	5.05	5.15	2.77	1.29
Bisque	Square	PP0740	P. melonii (clade 3)	1.58	6.24	4.75	6.04	5.35	5.25	2.67	1.49
Bisque	Square	PP0741	P. melonii (clade 3)	1.58	6.44	4.85	6.04	5.64	5.54	2.38	1.49
Bisque	Square	PP0742	P. melonii (clade 3)	1.58	6.24	4.65	6.04	5.54	5.45	2.48	1.44
Bisque	Square	PP0743	P. melonii (clade 3)	1.49	6.14	4.55	5.64	5.15	5.35	2.28	1.39
Bisque	Square	PP0744	P. melonii (clade 3)	1.49	6.04	4.46	5.54	5.05	4.95	2.48	1.39
Bisque	Square	PP0745	P. melonii (clade 3)	1.39	5.45	4.06	5.15	4.85	4.55	2.18	1.19
Bisque	Square	PP0746	P. melonii (clade 3)	1.39	5.45	3.86	4.85	4.55	4.95	2.08	1.19
Darkgray	Plus	PP0747	0	1.09	7.13	5.15	6.34	5.74	6.34	2.67	1.98
Darkgray	Plus	PP0748	0	1.14	7.52	5.45	6.73	6.24	6.53	2.57	1.88
Darkgray	Plus	PP0749	0	1.09	7.23	5.25	6.63	6.04	6.93	2.67	1.88
Darkgray	Plus	PP0750	0	1.09	6.93	4.95	6.24	5.84	6.44	2.48	1.88
Brown	Fill diamond	PP0751	P. sardiniensis	1.88	9.11	7.03	7.92	7.62	7.43	2.97	2.18
Brown	Fill diamond	PP0752	P. sardiniensis	1.88	8.02	6.14	7.33	6.93	6.73	2.87	2.08
Brown	Fill diamond	PP0753	P. sardiniensis	1.49	6.44	4.55	5.64	5.45	5.74	2.67	1.58
Brown	Fill diamond	PP0754	P. sardiniensis	1.78	7.23	5.45	6.63	6.14	6.34	2.87	1.88
Brown	Fill diamond	PP0755	P. sardiniensis	1.98	8.02	6.24	7.13	6.93	6.93	3.17	1.98
Brown	Fill diamond	PP0756	P. sardiniensis	1.78	7.72	5.74	7.03	6.63	6.44	3.17	1.98
Brown	Fill diamond	PP0757	P. sardiniensis	1.88	8.02	6.04	7.23	6.83	6.83	3.76	1.98
Brown	Fill diamond	PP0758	P. sardiniensis	1.78	8.81	6.53	8.02	7.62	7.33	3.47	2.18
Brown	Fill diamond	PP0759	P. sardiniensis	1.78	8.51	6.63	7.92	7.33	6.93	3.66	2.08
Brown	Fill diamond	PP0760	P. sardiniensis	1.88	7.92	5.94	7.23	6.73	6.53	2.97	2.08
Brown	Fill diamond	PP0761	P. sardiniensis	1.73	7.43	5.25	6.63	6.24	5.94	2.77	1.98
Brown	Fill diamond	PP0762	P. sardiniensis	1.68	7.52	5.74	6.83	6.53	5.84	2.97	1.98
Brown	Fill diamond	PP0763	P. sardiniensis	1.68	6.93	5.25	6.14	5.84	5.94	2.87	1.88
Brown	Fill diamond	PP0764	P. sardiniensis	1.49	7.33	5.15	6.53	6.24	6.34	2.97	1.98
Brown	Fill diamond	PP0765	P. sardiniensis	1.68	7.43	5.45	7.13	6.44	6.44	3.37	1.88
Brown	Fill diamond	PP0766	P. sardiniensis	1.68	7.92	6.14	7.13	6.73	6.73	3.17	1.98
Brown	Fill diamond	PP0767	P. sardiniensis	1.68	7.52	5.64	6.63	6.34	5.94	2.87	1.93
Brown	Fill diamond	PP0768	P. sardiniensis	1.88	8.42	6.34	7.43	7.03	6.34	3.17	2.08
Brown	Fill diamond	PP0769	P. sardiniensis	1.78	7.43	5.54	6.63	6.34	6.04	3.27	1.88
Brown	Fill diamond	PP0770	P. sardiniensis	1.78	7.52	5.64	6.63	6.24	5.74	2.97	1.78
Brown	Fill diamond	PP0771	P. sardiniensis	1.88	7.52	5.54	6.93	6.53	6.24	2.97	1.88
Brown	Fill diamond	PP0772	P. sardiniensis	1.68	6.14	4.26	5.54	5.15	5.45	2.28	1.58
Brown	Fill diamond	PP0773	P. sardiniensis	1.58	5.84	4.36	5.25	4.95	5.25	2.57	1.58
Brown	Fill diamond	PP0774	P. sardiniensis	1.63	5.74	4.16	5.25	4.75	5.05	2.28	1.49
Brown	Fill diamond	PP0775	P. sardiniensis	1.58	5.15	3.37	4.46	4.26	4.46	2.28	1.39
Darkgray	Plus	PP0776	0	1.19	6.93	4.95	6.14	5.84	6.04	2.97	1.58
Darkgray	Plus	PP0777	0	1.09	6.73	4.75	6.04	5.74	5.84	2.38	1.68
Brown	Fill diamond	PP0778	P. sardiniensis	1.49	6.24	4.75	5.64	5.35	5.15	2.77	1.58
Brown	Fill diamond	PP0779	P. sardiniensis	1.88	8.02	5.64	6.83	6.63	6.63	3.27	1.98
Brown	Fill diamond	PP0780	P. sardiniensis	1.68	7.72	5.64	6.63	6.14	6.44	2.97	1.98
Brown	Fill diamond	PP0781	P. sardiniensis	1.88	8.71	6.53	7.52	7.52	6.93	3.17	1.88
Brown	Fill diamond	PP0782	P. sardiniensis	1.49	7.62	5.74	6.83	6.34	6.44	2.67	1.98
Brown	Fill diamond	PP0783	P. sardiniensis	1.88	8.32	6.24	7.43	6.93	7.13	3.37	1.98
Brown	Fill diamond	PP0784	P. sardiniensis	1.88	7.52	5.74	7.03	6.34	6.04	2.97	1.98
Brown	Fill diamond	PP0785	P. sardiniensis	1.58	6.14	4.55	5.45	5.05	5.54	2.57	1.53
Brown	Fill diamond	PP0786	P. sardiniensis	1.58	6.83	5.05	6.04	5.54	5.84	2.77	1.78
Brown	Fill diamond	PP0787	P. sardiniensis	1.88	8.12	6.24	7.33	6.83	6.63	3.27	2.18
Brown	Fill diamond	PP0788	P. sardiniensis	1.88	8.32	5.64	7.33	6.53	6.34	2.97	1.78
Brown	Fill diamond	PP0789	P. sardiniensis	1.78	7.62	5.74	6.73	6.63	6.53	3.07	1.88
Brown	Fill diamond	PP0790	P. sardiniensis	1.49	7.33	5.35	6.63	6.44	6.24	2.97	1.88
Brown	Fill diamond	PP0791	P. sardiniensis	1.88	8.61	6.73	7.82	7.23	6.63	2.77	2.08
Brown	Fill diamond	PP0792	P. sardiniensis	1.68	6.53	4.95	6.14	5.54	5.94	2.57	1.68
Brown	Fill diamond	PP0793	P. sardiniensis	1.78	7.62	5.45	6.73	6.24	6.63	3.17	1.88
Brown	Fill diamond	PP0794	P. sardiniensis	1.58	6.34	4.75	5.54	5.54	5.54	2.67	1.68
Brown	Fill diamond	PP0795	P. sardiniensis	1.68	8.51	6.34	7.43	7.33	7.03	3.17	2.18
Brown	Fill diamond	PP0796	P. sardiniensis	1.58	7.13	5.15	6.34	5.94	6.53	2.57	1.78
Brown	Fill diamond	PP0797	P. sardiniensis	1.98	8.71	6.44	7.62	7.23	7.23	3.17	2.08
Brown	Fill diamond	PP0798	P. sardiniensis	1.78	6.73	4.95	5.94	5.74	6.04	2.67	1.68
Brown	Fill diamond	PP0799	P. sardiniensis	1.68	7.43	5.64	6.83	6.24	6.44	2.97	1.88
Brown	Fill diamond	PP0800	P. sardiniensis	1.68	7.92	5.94	7.03	6.44	6.83	2.67	1.68
Brown	Fill diamond	PP0801	P. sardiniensis	1.83	7.82	6.14	7.33	6.93	6.73	3.37	2.08
Brown	Fill diamond	PP0802	P. sardiniensis	1.88	8.71	6.53	7.82	7.33	7.03	3.37	2.23
Brown	Fill diamond	PP0803	P. sardiniensis	1.98	8.22	6.24	7.43	7.13	6.93	2.87	2.18
Brown	Fill diamond	PP0804	P. sardiniensis	1.58	6.53	4.85	5.84	5.45	5.74	2.57	1.68
Brown	Fill diamond	PP0805	P. sardiniensis	1.78	8.12	6.04	7.33	7.13	6.83	2.97	2.13
Brown	Fill diamond	PP0806	P. sardiniensis	2.08	8.51	6.63	7.82	7.33	7.62	3.27	2.28
Brown	Fill diamond	PP0807	P. sardiniensis	1.78	8.42	6.53	7.62	7.03	7.43	3.56	2.28
Darkgray	Plus	PP0808	0	1.09	6.44	4.65	5.74	5.35	5.45	2.38	1.68
Darkgray	Plus	PP0809	0	1.09	6.73	4.85	6.14	5.54	6.34	2.67	1.78
Darkgray	Plus	PP0810	0	1.19	6.83	5.15	6.24	5.74	5.64	2.57	1.68
Gold	Fill triang	PP0811	P. sp5	1.14	6.09	4.55	5.74	5.45	5.59	2.87	1.68
Blueviolet	Dot	PP0812	P. caesus	1.49	9.31	6.24	8.42	8.12	8.42	3.86	2.38
Blueviolet	Dot	PP0813	P. caesus	1.24	7.82	5.54	6.78	6.53	7.23	3.07	1.88
Darkgray	Plus	PP0814	0	1.58	7.57	5.54	7.82	7.43	6.44	3.02	1.88
Darkgray	Plus	PP0815	P. candidae	1.39	8.96	5.84	7.33	6.83	7.03	3.27	1.88
Chartreuse	Triangle	PP0816	P. excavatus	1.19	7.82	5.84	7.33	6.63	6.73	3.17	2.08
Gold	Fill triang	PP0817	P. sp5	1.19	6.83	4.55	6.04	5.64	5.94	2.77	1.49
Gold	Fill triang	PP0818	P. sp5	1.09	7.23	5.15	6.83	6.34	6.14	2.77	1.58
Gold	Fill triang	PP0819	P. sp5	0.94	6.53	4.55	5.74	5.45	5.79	2.57	1.68
Chartreuse	Triangle	PP0820	P. excavatus	0.79	5.25	3.96	4.85	4.7	4.55	2.18	1.39
Black	Diamond	PP0821	P. demoflysi	1.29	6.93	4.95	6.24	5.74	6.04	2.77	1.78
Black	Diamond	PP0822	P. demoflysi	1.49	7.52	5.74	6.93	6.24	6.44	3.17	1.88
Black	Diamond	PP0823	P. demoflysi	1.58	8.02	5.94	7.52	6.34	6.73	3.17	1.98
Black	Diamond	PP0824	P. demoflysi	1.29	6.63	4.65	6.04	5.74	5.74	2.87	1.68
Black	Diamond	PP0825	P. demoflysi	1.39	6.44	4.65	5.74	5.25	5.35	2.67	1.78
Black	Diamond	PP0826	P. demoflysi	1.39	7.03	4.75	6.44	5.74	6.04	2.87	1.68
Black	Diamond	PP0827	P. demoflysi	1.53	7.52	5.84	7.03	6.53	6.24	2.97	1.88
Black	Diamond	PP0828	P. demoflysi	1.39	7.62	5.64	7.03	6.44	6.73	3.17	1.98
Black	Diamond	PP0829	P. demoflysi	1.29	6.83	5.05	6.14	5.54	5.94	2.87	1.78
Black	Diamond	PP0830	P. demoflysi	1.49	7.52	5.54	6.83	6.24	6.34	3.07	1.98
Black	Diamond	PP0831	P. demoflysi	1.29	6.63	4.75	5.94	5.45	5.64	2.48	1.63
Black	Diamond	PP0832	P. demoflysi	1.49	7.52	5.54	6.73	6.14	6.63	2.97	1.88
Black	Diamond	PP0833	P. demoflysi	1.39	7.52	5.64	6.93	6.44	6.34	2.97	1.98
Black	Diamond	PP0834	P. demoflysi	1.39	6.93	5.25	6.53	5.74	6.04	2.97	1.78
Black	Diamond	PP0835	P. demoflysi	1.58	7.72	6.14	7.33	6.63	6.34	3.37	1.98
Black	Diamond	PP0836	P. demoflysi	1.39	7.72	5.64	6.93	6.53	6.73	3.07	1.98
Black	Diamond	PP0837	P. demoflysi	1.49	8.02	5.64	7.23	6.44	7.13	2.67	1.98
Black	Diamond	PP0838	P. demoflysi	1.49	7.43	5.45	6.93	6.14	6.63	2.97	1.98
Black	Diamond	PP0839	P. demoflysi	1.49	7.82	5.84	7.33	6.83	6.14	3.07	1.88
Black	Diamond	PP0840	P. demoflysi	1.39	7.23	4.95	6.53	5.94	6.24	3.07	1.88
Black	Diamond	PP0841	P. demoflysi	1.58	7.72	5.84	7.13	6.44	6.34	3.07	2.03
Black	Diamond	PP0842	P. demoflysi	1.39	7.03	5.15	6.24	5.64	5.94	2.87	1.78
Black	Diamond	PP0843	P. demoflysi	1.39	6.93	4.85	6.24	5.84	6.14	2.77	1.78
Black	Diamond	PP0844	P. demoflysi	1.49	7.13	5.05	6.44	5.74	6.14	2.77	1.88
Black	Diamond	PP0845	P. demoflysi	1.49	6.93	5.45	6.44	5.84	6.04	3.07	1.83
Black	Diamond	PP0846	P. demoflysi	1.19	6.63	4.85	6.14	5.64	6.04	2.97	1.98
Black	Diamond	PP0847	P. demoflysi	1.49	6.83	4.85	6.34	5.94	5.74	2.97	1.68
Black	Diamond	PP0848	P. demoflysi	1.29	6.93	4.95	6.34	5.64	6.34	2.77	1.88
Black	Diamond	PP0849	P. demoflysi	1.58	7.72	5.64	7.13	6.53	6.44	3.07	1.88
Black	Diamond	PP0850	P. demoflysi	1.39	6.83	4.75	6.34	5.74	6.34	2.87	1.88
Black	Diamond	PP0851	P. demoflysi	1.88	7.82	5.64	7.18	6.63	6.24	3.27	1.98
Black	Diamond	PP0852	P. demoflysi	1.49	7.13	5.25	6.63	5.84	6.63	2.97	1.88
Black	Diamond	PP0853	P. demoflysi	1.39	8.32	5.74	7.52	6.83	6.93	3.17	2.13
Black	Diamond	PP0854	P. demoflysi	1.39	7.13	5.45	6.53	5.94	6.73	3.17	1.78
Black	Diamond	PP0855	P. demoflysi	1.44	6.93	5.25	6.24	5.84	5.94	2.67	1.78
Black	Diamond	PP0856	P. demoflysi	1.29	7.13	5.25	6.73	6.04	6.34	2.87	1.88
Black	Diamond	PP0857	P. demoflysi	1.58	7.72	5.64	7.03	6.63	6.34	3.07	1.88
Black	Diamond	PP0858	P. demoflysi	1.39	6.34	4.46	5.54	5.05	5.64	2.67	1.53
Black	Diamond	PP0859	P. demoflysi	1.49	7.23	5.25	6.44	5.94	6.14	2.97	1.88
Darkgray	Plus	PP0860	0	1.78	7.33	5.54	6.83	6.24	6.44	2.97	1.83
Darkgray	Plus	PP0861	0	1.58	6.24	4.36	5.54	5.35	5.54	2.97	1.58
Darkgray	Plus	PP0862	0	1.78	6.34	4.65	5.74	5.54	5.84	2.77	1.68
Darkgray	Plus	PP0863	0	1.58	5.84	3.76	5.05	4.95	5.54	2.87	1.49
Darkgray	Plus	PP0864	0	1.68	6.14	4.36	5.45	5.15	5.05	2.67	1.49
Darkgray	Plus	PP0865	0	1.68	7.03	5.15	6.24	5.84	5.94	3.07	1.78
Brown	Fill diamond	PP0866	P. sardiniensis	1.63	6.34	4.75	5.64	5.35	5.64	2.87	1.68
Darkgray	Plus	PP0867	0	1.93	7.52	5.54	6.73	6.34	6.14	3.37	1.88
Darkgray	Plus	PP0868	0	1.24	7.82	5.84	7.33	6.83	6.83	3.17	1.98
Darkgray	Plus	PP0869	0	1.04	6.53	4.85	6.04	5.54	5.94	2.77	1.63
Darkgray	Plus	PP0870	0	1.09	7.72	5.74	7.13	6.73	6.53	3.17	1.88
Darkgray	Plus	PP0871	0	0.99	6.04	4.36	5.54	5.25	5.64	2.38	1.68
Darkgray	Plus	PP0872	0	1.88	7.43	5.54	6.93	6.44	6.73	3.17	1.78
Darkgray	Plus	PP0873	0	1.09	6.53	4.75	5.84	5.25	5.94	2.87	1.53
Darkgray	Plus	PP0874	0	1.88	7.92	5.64	6.93	6.53	6.83	3.47	1.88
Darkgray	Plus	PP0875	0	1.29	8.71	5.94	7.82	7.52	7.33	3.37	2.28
Brown	Fill diamond	PP0876	P. sardiniensis	2.08	8.42	6.44	7.82	7.43	7.13	3.76	2.18
Darkgray	Plus	PP0877	0	1.58	6.24	4.65	5.45	5.15	5.74	2.67	1.58
Darkgray	Plus	PP0878	0	1.09	6.83	4.75	6.14	5.74	6.24	2.87	1.68
Chartreuse	Triangle	PP0879	P. excavatus	1.04	6.34	4.95	5.94	5.35	5.35	2.97	1.58
Chartreuse	Triangle	PP0880	P. excavatus	1.09	7.52	5.35	6.73	6.14	5.94	2.87	1.93
Chartreuse	Triangle	PP0881	P. excavatus	1.14	7.33	5.54	6.73	6.44	6.44	2.97	2.08
Chartreuse	Triangle	PP0882	P. excavatus	1.14	6.63	5.05	6.14	5.64	5.54	2.97	1.88
Chartreuse	Triangle	PP0883	P. excavatus	1.09	8.32	6.34	7.62	7.23	7.03	3.27	2.08
Chartreuse	Triangle	PP0884	P. excavatus	0.99	8.22	5.94	7.43	7.03	7.13	3.07	1.98
Darkgray	Plus	PP0885	0	1.68	7.52	5.45	6.83	6.44	6.34	3.07	1.88
Darkgray	Plus	PP0886	0	0.94	6.04	4.16	5.35	4.85	5.64	2.57	1.49
Darkgray	Plus	PP0887	0	1.78	8.42	5.84	7.62	7.13	7.13	3.66	2.18
Chartreuse	Triangle	PP0888	P. excavatus	1.09	7.92	6.14	7.23	6.73	6.53	3.27	2.08
Chartreuse	Triangle	PP0889	P. excavatus	0.99	6.73	5.05	6.04	5.74	5.84	2.67	1.68
Chartreuse	Triangle	PP0890	P. excavatus	1.09	6.73	5.05	6.14	5.64	5.74	2.97	1.83
Gold	Fill triang	PP0891	P. sp5	0.89	5.84	4.06	5.15	4.75	4.95	2.48	1.39
Gold	Fill triang	PP0892	P. sp5	0.89	5.54	3.86	4.85	4.55	5.15	2.57	1.29
Crimson	O	PP0893	P. sp3	0.99	7.33	5.15	6.34	6.04	6.14	2.87	1.68
Darkgray	Plus	PP0894	0	0.99	6.53	4.65	5.64	5.15	6.24	2.77	1.53
Darkgray	Plus	PP0895	P. candidae	1.58	8.32	6.63	8.02	7.43	6.93	3.47	1.98
Darkgray	Plus	PP0896	P. candidae	1.09		6.34	7.33	6.73	6.83	3.07	2.08
Darkgray	Plus	PP0897	P. candidae	1.88	9.31	7.33	8.81	8.12	7.33	3.56	2.38
Royalblue	Fill square	PP0898	P. candidae	1.58	9.6	8.02	9.6	8.32	7.52	3.56	2.57
Gold	Fill triang	PP0899	P. sp5	1.19	7.13	5.25	6.53	6.04	6.14	2.97	1.88
Gold	Fill triang	PP0900	P. sp5	1.29	7.52	5.35	6.63	6.24	5.64	2.87	1.88
Gold	Fill triang	PP0901	P. sp5	1.19		4.95	6.63	5.94	6.24	2.87	1.68
Blueviolet	Dot	PP0902	P. caesus	1.19	8.71	6.24	7.72	7.23	7.92	2.67	2.08
Blueviolet	Dot	PP0903	P. caesus	1.19	7.92	5.45	7.03	6.53	7.33	2.18	1.88
Blueviolet	Dot	PP0904	P. caesus	1.09		5.15	6.73	6.34	6.53	2.28	1.93
Blueviolet	Dot	PP0905	P. caesus	1.19	8.02	5.35	6.83	6.44	7.13	2.08	1.98
Blueviolet	Dot	PP0906	P. caesus	1.29	8.61	5.84	7.72	7.33	7.13	2.87	2.18
Blueviolet	Dot	PP0907	P. caesus	1.29	7.52	5.45	6.83	6.34	6.83	2.48	2.08
Blueviolet	Dot	PP0908	P. caesus	1.19	8.22	5.45	7.23	6.53	7.33	2.48	1.98
Darkgray	Plus	PP0909	0	1.19	7.13	5.15	6.63		6.44	2.18	1.88
Blueviolet	Dot	PP0910	P. caesus	1.24	8.51	5.54	7.23	6.93	7.13	2.08	1.98
Darkgray	Plus	PP0911	0	1.29	7.13	4.95	6.53	5.84	6.44	2.67	2.08
Blueviolet	Dot	PP0912	P. caesus	1.29	7.52	5.15	6.83	6.44	7.13	3.27	1.88
Darkgray	Plus	PP0913	0	1.19	8.02	5.74	7.13	6.73	7.13	3.27	1.98
Darkgray	Plus	PP0914	0	1.19	7.23	4.95	6.34	5.84	6.63	2.67	1.88
Blueviolet	Dot	PP0915	P. caesus	1.29	7.33	4.65	6.14	6.04	6.63	2.18	1.73
Blueviolet	Dot	PP0916	P. caesus	1.19		5.15	6.63	6.24	6.93	2.38	1.78
Blueviolet	Dot	PP0917	P. caesus	1.19	7.62	4.75	6.34	6.04	5.94	2.18	1.78
Darkgray	Plus	PP0918	0	1.39	8.22	5.94	7.43	7.03	7.13	3.47	2.08
Blueviolet	Dot	PP0919	P. caesus	1.24	8.02	5.15	7.03	6.63	7.33	2.48	1.98
Darkgray	Plus	PP0920	0	1.88	7.72	5.35	6.83	6.53	6.24	3.17	1.98
Blueviolet	Dot	PP0921	P. caesus	1.19	8.81	6.63	7.62	7.13	7.62	3.37	2.48
Blueviolet	Dot	PP0922	P. caesus	1.29	7.43	5.15	6.53	6.24	6.63	2.77	1.98
Blueviolet	Dot	PP0923	P. caesus	1.39	8.32	5.54	7.23	6.93	7.23	3.17	2.08
Blueviolet	Dot	PP0924	P. caesus	1.29	8.51	5.94	7.43	7.03	7.62	3.47	2.18
Blueviolet	Dot	PP0925	P. caesus	1.29	8.02	5.74	7.13	6.73	7.33	2.97	2.08
Blueviolet	Dot	PP0926	P. caesus	1.29	7.92	5.74	7.13	6.93	7.13	3.22	2.08
Darkgray	Plus	PP0927	0	1.09	7.92	5.45	6.93	6.73	7.23	3.27	2.08
Gold	Fill triang	PP0928	P. sp5	1.19	6.24	4.26	5.54	5.35	5.45	2.77	1.58
Gold	Fill triang	PP0929	P. sp5	1.39	8.12	5.94	7.43	6.83	6.93	2.97	1.98
Gold	Fill triang	PP0930	P. sp5	1.09	6.68	4.85	6.04	5.84	6.24	2.38	1.68
Gold	Fill triang	PP0931	P. sp5	1.04	6.83	5.05	6.34	5.94	6.34	2.18	1.78
Gold	Fill triang	PP0932	P. sp5	0.99	6.53	4.55	5.94	5.74	6.04	2.08	1.58
Gold	Fill triang	PP0933	P. sp5	1.29	7.92	5.45	7.13	6.83	6.93	2.77	1.88
Gold	Fill triang	PP0934	P. sp5	1.09	6.93	4.55	6.24	5.64	6.14	1.98	1.58
Gold	Fill triang	PP0935	P. sp5	1.29	7.62	5.15	6.83	6.04	6.24	2.18	1.78
Gold	Fill triang	PP0936	P. sp5		7.82	5.45	6.83	6.53	6.44	2.57	1.98
Gold	Fill triang	PP0937	P. sp5	1.19	7.92	5.84	7.23	6.73	6.44	2.67	2.03
Darkgray	Plus	PP0938	0	0.99	6.04	4.16	5.54	5.15	5.84
Gold	Fill triang	PP0939	P. sp5	1.09	6.83	4.75	6.14	5.64	5.84	1.78	1.58
Gold	Fill triang	PP0940	P. sp5	1.19	5.84	4.36	5.25	4.85	5.25	2.38	1.58
Chartreuse	Triangle	PP0941	P. excavatus	1.19	7.52	5.74	7.03	6.53	6.63	2.97	1.98
Gold	Fill triang	PP0942	P. sp5	1.09	6.04	4.16	5.25	5.05	5.35	1.98	1.49
Gold	Fill triang	PP0943	P. sp5	1.39	7.92	5.64	7.23	6.93	6.93	2.87	1.98
Gold	Fill triang	PP0944	P. sp5	1.19	6.34	4.36	5.64	5.35	5.94	2.38	1.49
Gold	Fill triang	PP0945	P. sp5	1.29	7.43	5.45	6.53	6.04	6.24	2.38	1.88
Darkgray	Plus	PP0946	0	0.99	7.43	4.85	6.53	6.14	6.93
Gold	Fill triang	PP0947	P. sp5		5.74	3.96	5.25	4.75	5.74	1.98	1.49
Gold	Fill triang	PP0948	P. sp5	0.89	8.12	5.25	7.03	6.34	7.92	2.57	1.88
Gold	Fill triang	PP0949	P. sp5	1.09	7.23	5.15	6.73	6.14	6.93	2.18	1.78
Gold	Fill triang	PP0950	P. sp5	0.89	5.45	3.96	5.15	4.75	5.45	1.78	1.39
Gold	Fill triang	PP0951	P. sp5	1.09	7.13	5.15	6.53	6.14	6.34	2.18	1.78
Gold	Fill triang	PP0952	P. sp5	0.99	5.84	3.96	5.35	4.75	5.45	2.48	1.44
Gold	Fill triang	PP0953	P. sp5	1.04	5.84	3.76	5.15	4.65	5.45	2.38	1.29
Gold	Fill triang	PP0954	P. sp5	1.09	6.53	4.26	5.64	5.25	5.94	2.57	1.58
Gold	Fill triang	PP0955	P. sp5	0.99	5.45	3.37	4.85	4.36	5.25	2.18	1.39
Gold	Fill triang	PP0956	P. sp5	1.09	7.03	4.65	6.24	5.94	6.93	2.87	1.83
Black	Diamond	PP0957	P. demoflysi	1.09	6.44	4.26	5.74	5.35	5.99	2.18	1.58
Black	Diamond	PP0958	P. demoflysi	1.19	6.93	4.75	6.34	5.84	6.24	2.18	1.78
Gold	Fill triang	PP0959	P. sp5	1.19	7.33	5.15	6.63	6.24	6.44	2.28	1.83
Gold	Fill triang	PP0960	P. sp5	1.09	7.43	5.35	6.93	6.24	6.53	2.38	1.78
Gold	Fill triang	PP0961	P. sp5	1.29	8.22	5.54	7.23	6.73	6.83	2.38	1.88
Gold	Fill triang	PP0962	P. sp5	1.09	5.54	3.86	4.85	4.55	4.85	1.88	1.49
Gold	Fill triang	PP0963	P. sp5	1.09	7.23	4.75	5.94	5.64	5.64	2.57	1.58
Gold	Fill triang	PP0964	P. sp5	1.09	5.94	4.16	5.35	4.95	5.15	1.78	1.58
Gold	Fill triang	PP0965	P. sp5	1.19	6.83	4.75	6.04	5.64	5.45	2.28	1.73
Gold	Fill triang	PP0966	P. sp5		7.43	5.25	6.44	6.34	6.04	2.28	1.88
Gold	Fill triang	PP0967	P. sp5	1.19	6.63	4.75	5.84	5.64	5.94	1.98	1.78
Gold	Fill triang	PP0968	P. sp5	0.99	6.44	4.36	5.94	5.45	5.89	1.78	1.49
Gold	Fill triang	PP0969	P. sp5	0.99	5.54	3.96	4.95	4.75	4.95	1.88	1.53
Gold	Fill triang	PP0970	P. sp5	1.09	6.14	4.16	5.45	5.05	5.25	1.98	1.58
Gold	Fill triang	PP0971	P. sp5	1.19	7.52	5.15	6.63	6.24	6.14	2.87	1.88
Gold	Fill triang	PP0972	P. sp5	1.19	6.63	4.65	5.89	5.54	5.74	2.77	1.68
Gold	Fill triang	PP0973	P. sp5	1.19	6.34	4.85	5.74	5.25	5.64	2.67	1.58
Gold	Fill triang	PP0974	P. sp5		7.13	5.45	6.44	6.14	6.04	2.77	1.88
Gold	Fill triang	PP0975	P. sp5	1.29	7.82	5.45	7.03	6.53	6.44	2.77	1.88
Gold	Fill triang	PP0976	P. sp5	1.09	5.45	3.76	4.75	4.36	5.15	2.23	1.39
Gold	Fill triang	PP0977	P. sp5	1.29	6.14	4.75	5.94	5.54	5.74	2.77	1.58
Gold	Fill triang	PP0978	P. sp5	1.14	6.44	4.46	5.74	5.35	5.74	2.57	1.63
Gold	Fill triang	PP0979	P. sp5	1.09	6.53	4.55	5.74	5.45	5.54	2.77	1.58
Gold	Fill triang	PP0980	P. sp5	1.19	6.14	4.26	5.35	5.05	5.35	2.57	1.44
Gold	Fill triang	PP0981	P. sp5		6.24	4.36	5.64	5.25	5.74	2.48	1.49
Gold	Fill triang	PP0982	P. sp5	1.14	6.24	4.26	5.35	4.75	5.45	2.18	1.49
Darkgray	Plus	PP0983	0	1.58	8.02	5.74	7.23	6.83	6.73	2.77	2.08
Gold	Fill triang	PP0984	P. sp5	1.19	6.63	4.46	6.04	5.45	5.94	2.67	1.58
Gold	Fill triang	PP0985	P. sp5	1.09	6.34	4.36	5.64	5.35	5.35	2.08	1.49
Gold	Fill triang	PP0986	P. sp5	1.19	6.83	4.85	6.04	5.84	5.94	2.18	1.68
Gold	Fill triang	PP0987	P. sp5	0.94	5.74	3.66	5.05	4.75	6.04	1.78	1.39
Gold	Fill triang	PP0988	P. sp5	1.29	6.93	5.15	6.34	6.04	6.24	2.77	1.78
Gold	Fill triang	PP0989	P. sp5	1.29	8.32	5.94	7.43	6.73	7.03	2.97	1.98
Gold	Fill triang	PP0990	P. sp5	1.19	7.33	5.05	6.83	6.63	6.14	2.57	1.88
Gold	Fill triang	PP0991	P. sp5	1.19	7.33	5.15	6.63	6.24	6.34	2.67	1.88
Gold	Fill triang	PP0992	P. sp5	1.19	6.14	4.06	5.35	4.95	5.35	2.08	1.58
Gold	Fill triang	PP0993	P. sp5	1.24	6.53	4.65	5.94	5.35	5.94	2.67	1.58
Gold	Fill triang	PP0994	P. sp5	1.29	8.91	6.44	8.51	8.02	7.92	3.56	2.08
Gold	Fill triang	PP0995	P. sp5	1.58	8.32	5.94	7.52	7.13	7.33	3.07	1.78
Gold	Fill triang	PP0996	P. sp5	1.19	8.12	5.64	7.23	6.93	7.43	3.07	1.88
Gold	Fill triang	PP0997	P. sp5	1.09	5.84	3.76	4.85	4.55	5.64	2.28	1.34
Gold	Fill triang	PP0998	P. sp5	1.19	6.83	4.75	6.14	5.74	6.14	2.77	1.78
Gold	Fill triang	PP0999	P. sp5	1.19	7.03	5.05	6.44	6.04	6.34	2.77	1.58
Gold	Fill triang	PP1000	P. sp5	1.44	8.02	5.94	7.23	6.53	6.73	3.07	1.68
Gold	Fill triang	PP1001	P. sp5	1.19	7.92	5.84	7.28	7.13	7.03	2.97	1.98
Gold	Fill triang	PP1002	P. sp5	1.29	7.72	5.25	6.93	6.63	6.83	2.77	1.98
Gold	Fill triang	PP1003	P. sp5	1.29	7.43	5.45	6.73	6.44	7.33	3.17	1.98
Gold	Fill triang	PP1004	P. sp5	1.09	6.44	4.65	5.84	5.45	5.74	2.38	1.58
Gold	Fill triang	PP1005	P. sp5	1.39	7.72	5.64	7.13	6.63	6.53	3.07	1.88
Gold	Fill triang	PP1006	P. sp5	1.29	6.83	4.95	6.24	5.74	6.04	2.67	1.78
Chartreuse	Triangle	PP1007	P. excavatus	1.29	8.81	6.83	8.12	7.43	7.43	3.56	2.38
Gold	Fill triang	PP1008	P. sp5		8.12	5.74	7.13	6.63	6.73	3.07	1.78
Gold	Fill triang	PP1009	P. sp5	1.49	8.02	5.84	7.52	6.83	6.73	3.27	1.88
Gold	Fill triang	PP1010	P. sp5	1.29	7.82	5.54	6.93	6.34	7.23	2.77	1.78
Gold	Fill triang	PP1011	P. sp5	1.09		4.16	5.15	4.95	5.45	1.88	1.44
Chartreuse	Triangle	PP1012	P. excavatus	1.09	6.14	4.75	5.74	5.25	5.45	2.87	1.68
Darkgray	Plus	PP1013	0	1.49	6.93	5.25	6.44	5.84	6.14	2.87	1.58
Gold	Fill triang	PP1014	P. sp5	1.29	7.13	5.15	6.24	5.94	6.24	2.67	1.88
Chartreuse	Triangle	PP1015	P. excavatus	1.29	8.12	6.14	7.72	7.03	7.43	3.37	2.08
Gold	Fill triang	PP1016	P. sp5	1.09	6.14	4.16	5.45	5.05	5.25	2.57	1.49
Gold	Fill triang	PP1017	P. sp5	1.19	6.24	4.75	5.64	5.35	5.74	2.38	1.68
Gold	Fill triang	PP1018	P. sp5	1.19	6.73	4.65	6.14	5.94	6.14	2.67	1.29
Blueviolet	Dot	PP1019	P. caesus	1.19	6.93	4.85	5.94	5.64	6.44	3.07	1.98
Blueviolet	Dot	PP1020	P. caesus	1.39	9.01	6.63	8.32	7.82	8.12	3.56	2.48
Chartreuse	Triangle	PP1021	P. excavatus	1.19	7.43	5.64	6.83	6.34	6.24	3.37	2.03
Blueviolet	Dot	PP1022	P. caesus	1.49	10.89	7.62	9.41	8.71	9.01	3.07	2.87
Blueviolet	Dot	PP1023	P. caesus	1.39	8.91	6.63	7.92	7.52	8.02	3.07	2.28
Blueviolet	Dot	PP1024	P. caesus	1.04	8.02	5.94	7.23	6.73	6.93	2.97	2.08
Blueviolet	Dot	PP1025	P. caesus	1.19	7.92	5.15	6.83	6.34	6.93	2.38	1.98
Blueviolet	Dot	PP1026	P. caesus	1.29	8.12	6.04	7.23	6.83	7.62	3.17	2.18
Blueviolet	Dot	PP1027	P. caesus	1.39	7.92	5.84	7.03	6.73	7.33	3.07	2.08
Blueviolet	Dot	PP1028	P. caesus	1.19	8.02	5.64	7.13	6.73	7.33	3.07	2.03
Blueviolet	Dot	PP1029	P. caesus	1.29	8.61	6.14	7.62	7.23	7.43	3.27	2.18
Blueviolet	Dot	PP1030	P. caesus	1.39	9.41	6.63	8.51	7.92	8.32	3.56	2.38
Blueviolet	Dot	PP1031	P. caesus	1.58	8.61	6.44	8.07	7.62	7.52	3.47	2.08
Blueviolet	Dot	PP1032	P. caesus	1.39	9.31	7.03	8.61	8.12	8.32	3.66	2.38
Blueviolet	Dot	PP1033	P. caesus	1.29	7.52	5.15	6.53	6.24	7.03	3.07	1.98
Blueviolet	Dot	PP1034	P. caesus	1.29	8.12	5.84	7.13	6.53	7.52	2.97	1.78
Blueviolet	Dot	PP1035	P. caesus	1.14	7.52	5.15	6.53	6.34	6.83	3.17	1.98
Blueviolet	Dot	PP1036	P. caesus	1.39	9.11	7.13	8.02	7.52	8.51	3.47	2.28
Blueviolet	Dot	PP1037	P. caesus	1.49	9.5	6.73	8.32	7.92	8.32	3.66	2.18
Blueviolet	Dot	PP1038	P. caesus	1.29	8.61	6.34	7.62	7.23	7.72	3.17	2.08
Blueviolet	Dot	PP1039	P. caesus	1.29	7.52	5.35	6.73	6.44	6.93	3.17	1.88
Blueviolet	Dot	PP1040	P. caesus	1.39	9.31	6.83	8.12	7.62	8.42	3.56	2.38
Blueviolet	Dot	PP1041	P. caesus	1.29	7.52	5.25	6.73	6.24	7.03	2.97	1.88
Blueviolet	Dot	PP1042	P. caesus	1.58	10.2	7.43	9.01	8.51	9.11	3.66	2.77
Blueviolet	Dot	PP1043	P. caesus	1.39	8.61	6.24	7.62	7.13	7.72	3.37	2.23
Blueviolet	Dot	PP1044	P. caesus	1.39	8.71	6.49	8.02	7.72	7.62	3.37	2.08
Blueviolet	Dot	PP1045	P. caesus	1.09	6.83	4.36	5.84	5.54	6.04	2.67	1.68
Blueviolet	Dot	PP1046	P. caesus	1.39	8.81	6.63	7.92	7.62	7.62	3.56	2.28
Blueviolet	Dot	PP1047	P. caesus	1.53	8.51	6.14	7.52	7.03	7.43	3.47	2.18
Blueviolet	Dot	PP1048	P. caesus	1.39	9.41	7.13	8.42	7.82	7.82	3.66	2.57
Blueviolet	Dot	PP1049	P. caesus	1.29	8.02	5.84	7.23	6.83	6.83	3.17	2.18
Blueviolet	Dot	PP1050	P. caesus	1.39	9.31	6.83	8.12	7.52	7.92	3.47	2.28
Blueviolet	Dot	PP1051	P. caesus	1.29	8.86	6.53	8.12	7.72	7.72	3.37	2.38
Bisque	Square	PP1052	P. melonii (clade 3)	1.78	6.14	4.65	5.54	5.15	5.84	2.57	1.39
Bisque	Square	PP1053	P. melonii (clade 3)	1.49	5.45	3.96	4.95	4.65	5.15	2.28	1.19
Bisque	Square	PP1054	P. melonii (clade 3)	1.53	6.14	4.55	5.69	5.25	5.25	2.48	1.39
Bisque	Square	PP1055	P. melonii (clade 3)	1.44	5.89	4.36	5.45	4.95	5.05	2.28	1.39
Bisque	Square	PP1056	P. melonii (clade 3)	1.49	5.64	4.16	5.2	4.75	5.15	2.57	1.19
Bisque	Square	PP1057	P. melonii (clade 3)	1.49	6.24	4.55	5.84	5.35	5.35	2.67	1.49
Bisque	Square	PP1058	P. melonii (clade 3)	1.39	5.25	4.06	4.8	4.55	4.55	2.48	1.19
Bisque	Square	PP1059	P. melonii (clade 3)	1.49	5.89	4.16	5.5	4.95	5.25	2.08	1.29
Bisque	Square	PP1060	P. melonii (clade 3)	1.44	6.04	4.26	5.45	4.95	5.15	2.48	1.24
Bisque	Square	PP1061	P. melonii (clade 3)	1.49	5.74	4.16	5.84	4.75	5.25	2.38	1.29
Bisque	Square	PP1062	P. melonii (clade 3)	1.49	5.54	3.86	4.95	4.55	4.95	2.48	1.19
Bisque	Square	PP1063	P. melonii (clade 3)	1.49	5.1	3.56	4.65	4.36	4.65	2.28	1.14
Bisque	Square	PP1064	P. melonii (clade 3)	1.49	5.45	3.96	4.95	4.55	4.75	2.28	1.09
Bisque	Square	PP1065	P. melonii (clade 3)	1.49	5.74	4.16	5.45	4.85	5.15	2.38	1.39
Darkgray	Plus	PP1066	P. candidae	1.83	9.5	7.62	9.01	7.92	7.72	3.76	2.57
Darkgray	Plus	PP1067	P. candidae	1.78	8.42	6.63	8.17	7.23	7.13	3.37	2.28
Darkgray	Plus	PP1068	P. candidae	1.68	9.75	8.02	9.01	8.51	7.92	3.66	2.57
Darkgray	Plus	PP1069	P. candidae	1.68	8.22	6.73	7.92	7.13	7.43	3.47	2.18
Darkgray	Plus	PP1070	P. candidae	1.78	9.21	7.03	9.01	7.92	7.62	3.42	2.48
Darkgray	Plus	PP1071	P. candidae	1.78	9.31	7.23	8.51	7.82	8.12	3.56	2.43
Darkgray	Plus	PP1072	P. candidae	1.88	9.7	8.02	9.21	8.32	8.02	3.61	2.38
Brown	Fill diamond	PP1073	P. sardiniensis	1.93	8.51	6.83	7.92	7.13	7.87	3.66	2.08
Brown	Fill diamond	PP1074	P. sardiniensis	1.58	6.14	4.46	5.54	5.15	5.74	2.87	1.58
Brown	Fill diamond	PP1075	P. sardiniensis	1.88	8.02	6.14	7.33	6.93	6.93	3.37	1.88
Brown	Fill diamond	PP1076	P. sardiniensis	1.49	6.04	4.46	5.4	5.05	6.04	2.77	1.49
Brown	Fill diamond	PP1077	P. sardiniensis	1.78	7.62	5.64	6.93	6.34	6.53	3.27	1.88
Brown	Fill diamond	PP1078	P. sardiniensis	1.78	7.82	5.84	7.03	6.63	6.83	3.37	1.98
Chartreuse	Triangle	PP1079	P. excavatus	1.19	7.33	5.64	6.73	6.34	6.24	2.28	1.98
Chartreuse	Triangle	PP1080	P. excavatus	1.24	8.42	6.44	7.43	7.13	6.93	3.37	2.08
Chartreuse	Triangle	PP1081	P. excavatus		8.81	7.23	8.22	7.62	7.62
Chartreuse	Triangle	PP1082	P. excavatus	0.99		5.84	6.83	6.44	6.63	2.28	1.88
Chartreuse	Triangle	PP1083	P. excavatus	1.19		5.84	7.03	6.44	6.63	2.48	2.08
Gold	Fill triang	PP1084	P. sp5	1.39	9.21	6.24	8.12	7.52	7.82	3.37	2.28
Gold	Fill triang	PP1085	P. sp5	1.39	7.33	5.45	6.63	6.24	5.84	2.97	1.88
Gold	Fill triang	PP1086	P. sp5	0.69	4.36	2.87	3.76	3.37	4.06	1.49	1.09
Gold	Fill triang	PP1087	P. sp5	0.69	4.85	3.17	4.06	3.76	4.06	1.58	1.19
Gold	Fill triang	PP1088	P. sp5	0.59	4.26	3.07	4.06	3.76	4.26	1.58	1.29
Gold	Fill triang	PP1089	P. sp5	0.89	5.05	3.27	4.26	3.96	4.55	1.29	1.29
Gold	Fill triang	PP1090	P. sp5		5.54	3.76	4.75	4.46	4.55	2.08	1.39
Chartreuse	Triangle	PP1091	P. excavatus	1.19	7.52	5.94	7.03	6.44	6.53	2.38	2.08
Chartreuse	Triangle	PP1092	P. excavatus		8.51	7.03	8.02	7.33	7.23	3.37	2.28
Chartreuse	Triangle	PP1093	P. excavatus		8.42	6.83	8.02	7.52	7.43	2.97	2.23
Gold	Fill triang	PP1094	P. sp5	0.99	6.63	4.16	5.74	5.54	5.64	2.08	1.63
Gold	Fill triang	PP1095	P. sp5		7.62	5.25	7.03	6.44	7.23	2.77	2.03
Gold	Fill triang	PP1096	P. sp5	1.09	6.44	4.55	5.94	5.45	5.45	2.28	1.78
Gold	Fill triang	PP1097	P. sp5	1.09	6.14	4.16	5.35	4.75	5.05	1.88	1.68
Gold	Fill triang	PP1098	P. sp5	0.94	5.64	3.66	5.05	4.65	4.95	1.68	1.49
Darkgray	Plus	PP1099	0	1.19	7.43	5.45	6.73	6.44	6.63	3.07	1.98
Brown	Fill diamond	PP1100	P. sardiniensis	1.68	7.13	5.35	6.44	5.94	6.04	3.07	1.73
Crimson	O	PP1101	P. sp3	1.19	7.43	5.54	6.93	6.44	5.94	2.57	1.98
Darkgray	Plus	PP1102	0	1.39	7.23	5.45	6.44	6.04	5.94	2.77	1.58
Darkgray	Plus	PP1103	0	1.68	8.02	5.84	7.33	6.93	6.53	2.77	1.88
Darkgray	Plus	PP1104	0	0.99	5.74	3.96	5.15	4.75	4.95	2.28	1.63
Darkgray	Plus	PP1105	0	1.88	6.93	5.25	6.24	5.84	5.84	3.07	1.68
Crimson	O	PP1106	P. sp3	1.09	7.03	5.25	6.53	6.04	5.54	2.67	1.73
Crimson	O	PP1107	P. sp3	0.99	6.63	4.95	6.14	5.35	5.54	2.28	1.19
Darkgray	Plus	PP1108	0	1.29	8.42	6.44	7.82	6.93	6.83	2.77	2.38
Darkgray	Plus	PP1109	0	1.39	7.13	5.25	6.63	5.94	6.34	2.57	1.68
Darkgray	Plus	PP1110	0	1.49	8.22	6.14	7.62	7.23	6.93	2.77	2.28
Darkgray	Plus	PP1111	0	1.09	7.43	5.15	6.34	6.34	6.34	2.08	1.88
Crimson	O	PP1112	P. sp3	1.19		5.64	6.93	6.63		2.67	2.38
Darkgray	Plus	PP1113	P. candidae	1.58	7.62	5.94	7.13	6.53	6.34	3.27	1.88
Darkgray	Plus	PP1114	0	0.89	6.24	4.36	5.45	5.05	6.04	2.28	1.58
Crimson	O	PP1115	P. sp3	1.09	7.03	5.45	6.73	6.14	5.94	2.87	1.88
Darkgray	Plus	PP1116	0	1.19	7.82	5.64	6.83	6.44	7.33	2.38	1.98
Crimson	O	PP1117	P. sp3	1.68	8.32	6.14	7.62	7.13	6.73	2.57	2.08
Chartreuse	Triangle	PP1118	P. excavatus	1.09	9.01	6.53	8.32	7.52	7.13	3.56	2.87
Chartreuse	Triangle	PP1119	P. excavatus	1.19	8.51	6.53	7.92	7.33	6.44	3.56	2.18
Chartreuse	Triangle	PP1120	P. excavatus	1.29	8.22	6.53	7.72	7.13	6.73	3.47	2.18
Chartreuse	Triangle	PP1121	P. excavatus	1.29	7.82	6.04	7.33	6.93	6.34	3.17	2.08
Chartreuse	Triangle	PP1122	P. excavatus	1.19	7.72	6.14	7.23	6.63	6.24	3.37	2.08
Chartreuse	Triangle	PP1123	P. excavatus	1.19	7.62	5.94	7.03	6.53	6.14	3.17	1.98
Chartreuse	Triangle	PP1124	P. excavatus	1.09	7.13	5.45	6.73	6.24	6.34	3.07	1.98
Chartreuse	Triangle	PP1125	P. excavatus	1.19	6.83	4.95	6.24	5.84	6.14	2.97	1.78
Chartreuse	Triangle	PP1126	P. excavatus	1.14	6.83	5.25	6.34	5.74	6.24	2.87	1.78
Chartreuse	Triangle	PP1127	P. excavatus	1.19	6.83	5.25	6.53	5.84	5.74	2.97	1.68
Darkgray	Plus	PP1128	0	1.09	7.13	5.54	6.73	6.34	5.94	2.72	1.88
Darkgray	Plus	PP1129	0	1.19	7.82	6.14	7.33	6.73	6.53	3.07	2.18
Darkgray	Plus	PP1130	0	0.99	7.72	5.64	7.03	6.73	6.53	3.37	1.98
Darkgray	Plus	PP1131	0	1.09	7.82	5.74	7.13	6.63	6.14	2.97	2.08
Darkgray	Plus	PP1132	0	1.09	7.23	5.15	6.44	5.94	6.24	2.97	1.78
Darkgray	Plus	PP1133	0	0.89	5.94	4.16	5.35	5.05	5.35	1.78	1.58
Darkgray	Plus	PP1134	0		7.43	5.74	6.83	6.34	6.44	2.57	1.88
Darkgray	Plus	PP1135	0		6.34	4.55	5.74	5.35	5.94	2.48	1.68
Darkgray	Plus	PP1136	0	1.09	6.53	4.7	5.84	5.35	5.84	2.08	1.58
Darkgray	Plus	PP1137	0	1.19	7.62	6.04	7.23	6.63	6.34	2.57	1.19
Darkgray	Plus	PP1138	0	1.09	6.53	4.85	5.94	5.25	5.74	1.78	1.78
Darkgray	Plus	PP1139	0		7.23	5.35	6.63	5.74	6.24	3.27	1.88
Crimson	O	PP1140	P. sp3		7.82	5.45	6.93	6.63	6.34	2.48	1.58
Crimson	O	PP1141	P. sp3	1.53	7.52	5.84	6.63	5.94	6.63	2.28	1.78
Brown	Fill diamond	PP1142	P. sardiniensis	1.68	6.63	4.65	5.84	5.64	6.44	2.67	1.58
Brown	Fill diamond	PP1143	P. sardiniensis	1.78	8.51	6.24	7.38	6.63	7.23	3.17	1.93
Brown	Fill diamond	PP1144	P. sardiniensis	1.14	6.63	4.75	5.84	5.5	5.84	2.48	1.58
Brown	Fill diamond	PP1145	P. sardiniensis	1.53	6.09	4.26	5.35	5.05	5.54	2.38	1.49
Brown	Fill diamond	PP1146	P. sardiniensis	1.83	7.62	5.25	6.73	6.63	6.34	2.97	1.88
Brown	Fill diamond	PP1147	P. sardiniensis	1.83	8.42	6.14	7.62	7.03	7.43	2.87	2.03
Brown	Fill diamond	PP1148	P. sardiniensis	1.78	7.82	6.04	7.23	6.93	6.63	2.67	2.08
Brown	Fill diamond	PP1149	P. sardiniensis	1.88	8.22	6.24	7.52	7.23	7.33	3.17	2.28
Brown	Fill diamond	PP1150	P. sardiniensis	1.88	8.42	6.34	7.62	7.23	7.23	3.17	2.13
Brown	Fill diamond	PP1151	P. sardiniensis	2.08	10.1	7.43	9.21	8.42	8.32	3.47	2.48
Crimson	O	PP1152	P. sp3	1.39	6.93	5.54	6.63	6.24	6.34	2.38	1.68
Crimson	O	PP1153	P. sp3	1.29	7.87	6.04	7.33	6.93	6.93	1.68	2.08
Crimson	O	PP1154	P. sp3	0.79	6.83	4.75	6.24	5.54	6.34	2.48	1.68
Crimson	O	PP1155	P. sp3	1.19	6.93	4.75	5.94	5.45	6.04	2.18	1.78
Crimson	O	PP1156	P. sp3	1.19		5.25	6.34	6.04	6.44	2.28	2.57
Crimson	O	PP1157	P. sp3		5.94	4.26	5.54	4.85	5.45	1.78	1.19
Crimson	O	PP1158	P. sp3	1.19	6.63	4.95	5.94	5.74	6.24	2.87	1.88
Crimson	O	PP1159	P. sp3	0.89	5.2	3.37	4.55	4.26	5.54	1.58	1.29
Gold	Fill triang	Psp1	P. sp5	0.985736	5.74606	4.23102	4.9985	4.56917	5.21137	2.38283	1.52752
Gold	Fill triang	Psp2	P. sp5	0.985736	4.24606	2.83102	4.0985	3.66917	4.21137	2.18283	1.32752
Blueviolet	Dot	Samb1	P. caesus	1.58574	10.1461	8.13102	9.3985	9.06917	10.3114	3.48283	2.62752

## Sheet: Burnaby size-corrected
Color	Symbol	Code	sp.hyp	AL	Ewhc	EL	Pwmax	PWb	PL_med	MTL	MTW	PC1	PC2	PC3	PC4	PC5	PC6	PC7	PC8	CV 1	CV 2	CV 3	CV 4	CV 5	CV 6	CV 7
Crimson	O	834183	P. sp3	-1.30182	0.6284927635849102	0.3538603851352042	0.5462799711951525	0.4666434399888063	0.502346	-0.436345	-0.759459	-0.969373	-0.165547	0.43953880457391653	0.20865310519060049	-0.10589	-0.111993	0.042160828686615213	0.0634909	1.6932492151583218	0.9078284876196308	-1.11627	0.44893910402342047	-0.740633	0.4823599969083783	-0.404614
Chartreuse	Triangle	836881	P. excavatus	-1.18706	0.601882	0.37085149402568723	0.496871	0.4479323495087546	0.5367381182791666	-0.500209	-0.767011	-1.03807	-0.294803	0.35555565697319347	0.38707396319895965	0.21634189169879647	-0.13577	-0.119669	0.0410279	1.2385819149337622	0.21130967760478014	0.31923693348654364	0.12476964659636564	-2.47495	0.36332155789607495	-0.0447704
Chartreuse	Triangle	836883	P. excavatus	-1.19289	0.6151116604852771	0.3404792820355704	0.5121890463965251	0.442102	0.4889653024804743	-0.506039	-0.699923	-1.0491	-0.187302	0.4741124806061374	0.20470283930359928	0.0398423	-0.0328164	-0.039097	-0.0922524	1.570086560510198	-0.575543	0.00803876	1.0623145265049574	-0.982884	0.3161400852328632	0.23246777564298082
Chartreuse	Triangle	836884	P. excavatus	-1.18636	0.5831487884804639	0.26954431581974747	0.49756798563161675	0.4027003430552222	0.5166833363954884	-0.389889	-0.693396	-1.39881	-0.305304	0.027652827507918934	0.19211094582555566	-0.040393	-0.0561206	0.079192	-0.144181	1.2772045429452576	-0.488984	-0.660303	0.11305979153930323	-0.400472	-0.88226	1.1593173363953502
Chartreuse	Triangle	836885	P. excavatus	-1.19619	0.5927509257748466	0.25971647512753615	0.508888	0.41610053374346245	0.506855	-0.349106	-0.739018	-1.21389	-0.239984	-0.0150089	0.10103851333162342	-0.140716	-0.0597137	0.0934366	-0.0572835	1.088388826658487	0.19546835027691767	-0.844606	-0.194798	0.11386551094365621	-0.602075	0.7072151451185773
Bisque	Square	836887	P. melonii (clade 3)	-0.804217	0.6436931194196406	-0.00367822	0.5427771747286889	0.4292799368799963	0.4550642884922874	-0.335927	-0.926993	-1.64283	-0.132222	-0.30271	-1.11124	-0.219944	0.15802106839384078	0.2501841720196692	0.018736994443987576	-1.99703	2.83763	1.0550762304898325	0.8521488669802849	4.770449033456613	0.1137801879904853	1.655540510152668
Bisque	Square	836888	P. melonii (clade 3)	-0.829479	0.6033163557612781	0.27455326351818654	0.49149916676116506	0.36418294101926263	0.4424239524004996	-0.383001	-0.963496	-2.36487	0.2368969706734864	0.11681939992318266	-0.040783	0.17908931322466182	0.2150986251617542	0.11312589127804332	0.1242472312412119	-2.07598	1.1281300572286908	0.39489698832072234	1.2491804332030347	0.17384074698333563	-1.29449	-1.295
Bisque	Square	836889	P. melonii (clade 3)	-0.792445	0.5986494589051549	0.0902016	0.46974444108185526	0.4268235163289459	0.4794571417347188	-0.345968	-0.926463	-2.92893	-0.0750527	-0.229638	-0.57139	-0.00470523	0.00822071	-0.0754081	0.0136854	-1.70947	1.455466322542298	2.2758721578138204	-0.725246	1.8718955239364066	0.5889029573533817	1.0533131598221335
Brown	Fill diamond	836890	P. sardiniensis	-0.780944	0.5338982856437676	0.22029381298305106	0.40463096345654204	0.35344984021852577	0.42459144300601226	-0.340356	-0.815564	-1.5439	0.24622651417893704	-0.255997	-0.00249168	0.21880040504518528	0.10113155337580508	-0.16181	-0.158061	-1.33193	-2.04364	1.6977979199887125	-0.513141	-0.175017	-0.553471	0.41881491639779383
Brown	Fill diamond	836891	P. sardiniensis	-0.835665	0.5727588855686128	0.2915313491392876	0.4354544390992554	0.38856951933560824	0.4127121632103775	-0.395077	-0.870285	-0.44351	0.3237220428351392	0.048021	0.032601673127571854	0.2507068239078509	0.15118046618055597	-0.197842	0.010457045546112778	-1.15729	-1.11452	1.6634510350150837	0.10873813243146116	-0.547854	0.14531277878417823	-0.965223
Brown	Fill diamond	836892	P. sardiniensis	-0.761312	0.544371	0.2118705530910729	0.4219742958155383	0.3641721363736023	0.4195326855805522	-0.356732	-0.843877	-3.11886	0.27536825832176076	-0.055818	-0.0647222	0.14911179760148935	0.060635749235524034	-0.116492	-0.12159	-1.64511	-1.48179	1.5800840480250944	-0.195081	0.1335841231463447	-0.313707	0.3817039314628242
Brown	Fill diamond	836893	P. sardiniensis	-0.857335	0.5333827105728685	0.21977823791215212	0.43705789473055934	0.3761622965280784	0.4019466481403695	-0.294913	-0.81608	-1.43925	0.34856351568226646	-0.209999	-0.038724	-0.0116559	-0.00509871	-0.075039	-0.128416	-1.1948	-1.62129	0.38782465074707706	-0.685783	0.5041432458952524	-0.0452508	0.4282489799933893
Brown	Fill diamond	836894	P. sardiniensis	-0.823204	0.5675132867445499	0.19871961898102222	0.44934781642995014	0.3870648413193083	0.436077	-0.354914	-0.860605	-1.71061	0.14958632536179794	-0.146189	-0.215594	0.0991201	0.0693251	-0.0710361	-0.0544703	-1.3843	-0.487215	1.330055666249067	-0.16904	0.5977826375290448	-0.0936808	0.3361777923515505
Brown	Fill diamond	836895	P. sardiniensis	-0.79805	0.5540104546061859	0.18521678684265797	0.40216269008563676	0.3497815798141656	0.422574	-0.320244	-0.795452	-1.80856	0.18651723611801113	-0.292194	-0.112423	0.097356	0.20660979193582285	-0.16565	-0.177824	-0.927412	-2.08083	2.2049353196622787	-0.437022	0.7553994867089747	-0.810353	0.34016912849137604
Brown	Fill diamond	836896	P. sardiniensis	-0.864619	0.5446338627880403	0.2003295178432133	0.4437179180970885	0.3968329983334413	0.48198136422572635	-0.340855	-0.862022	-0.606487	-0.0532498	-0.400005	-0.136627	0.19430755793806023	-0.0920423	-0.0941474	-0.0286588	-1.27903	-0.141222	1.0525968621019572	-1.11236	-0.379577	0.0395827	0.9784098274264887
Brown	Fill diamond	836899	P. sardiniensis	-0.814988	0.5951596482005268	0.17815552639787605	0.44646234802670737	0.35939509698630034	0.38672835112257575	-0.298525	-0.852389	-1.90945	0.3275351782092904	-0.143214	-0.298506	-0.090173	0.33019685598324905	-0.0320857	-0.0646814	-1.20146	-0.925673	1.567680621492734	0.43884177680893854	2.248383556305357	-0.862397	-0.641481
Chartreuse	Triangle	836902	P. excavatus	-1.16507	0.5890491660883261	0.234165	0.5114188082339498	0.4365726736747533	0.5191698714944649	-0.378786	-0.74652	-0.132166	-0.386518	-0.112764	-0.0640916	-0.078833	-0.156873	0.0718041	-0.0615737	0.8816687614500971	0.4785672658799035	-0.524576	-0.38539	0.0357829	0.0406302	1.3257518658535692
Chartreuse	Triangle	837882	P. excavatus	-1.19552	0.5586002118329031	0.2773726754035776	0.5188617902182334	0.47642903707345796	0.5170562591817713	-0.409235	-0.743566	0.4045456008479811	-0.325433	0.0104804	0.046212656023676704	-0.0207937	-0.480449	-0.00804549	-0.0627679	0.8344592611087168	0.3448237880177719	-1.23822	-1.00958	-1.17685	1.4230000877506677	1.7933505539334336
Chartreuse	Triangle	837883	P. excavatus	-1.121	0.5780319772927601	0.23927206817181645	0.4751093632040083	0.4272194729836024	0.47307690901412436	-0.334712	-0.737003	-0.981154	-0.11185	-0.0709582	0.011654601175310335	-0.172045	-0.0853098	-0.0845628	-0.103773	0.9195923130620052	-0.707609	0.1737630753113593	-0.864907	0.29257076147563366	0.3028230373897314	0.6988311543392357
Chartreuse	Triangle	837884	P. excavatus	-1.17784	0.5762764896014301	0.2465524570721246	0.5177715639848599	0.4443966192512421	0.4870508512065873	-0.368316	-0.72589	7.547665945255612e-4	-0.218245	-0.0233501	-0.0463117	-0.166622	-0.233069	0.083529	-0.110236	0.894201	-0.0154029	-1.16746	-0.379425	0.194136	0.4946175960115782	1.3998258446183725
Chartreuse	Triangle	837885	P. excavatus	-1.14792	0.6239050978754656	0.22550279428531572	0.4688911945391909	0.42200627477554387	0.4872300771084057	-0.315682	-0.763931	-0.48269	-0.238792	-0.156062	-0.087193	-0.230059	0.17068637027465133	-0.136983	-0.00357571	1.4076706244147343	-0.104313	1.3519818190821815	-0.763582	1.011297519287718	-0.269783	-0.36246
Chartreuse	Triangle	837886	P. excavatus	-1.21173	0.6279608750489105	0.2611650064491861	0.5210749212895316	0.46022136811906655	0.4628868607818699	-0.425443	-0.69614	0.6885783937222523	-0.230691	0.24088400489844583	-0.191235	-0.239037	0.00403058	-0.0221077	-0.11481	1.7571635342265037	-0.312207	0.0390287	0.5165517560807631	0.941427	0.7897869799179709	0.4474496565903262
Cornflowerblue	Star	837887	P. sp4	-0.883558	0.5492374010775927	0.2756635039373126	0.4374202120774797	0.36067935933929557	0.45783191416552993	-0.43708	-0.760195	-1.9592	0.0549141	0.0645853	0.1793171136595058	0.2731776530036097	0.053742377387806885	-0.0671348	-0.17577	-0.606785	-1.86702	0.9708271820382519	0.5562223784510952	-1.06444	-0.82983	0.7266347257927499
Cornflowerblue	Star	837889	P. sp4	-0.976274	0.5721039628201707	0.2352489601906803	0.43211843928928717	0.3951448855135551	0.6204445918058171	-0.425876	-0.852911	-0.296496	-0.810104	-0.546079	0.1511968427603794	0.5464827225502081	-0.0694447	-0.162473	0.0797497	-0.179547	1.0032667060820672	2.3349518995558753	-1.37647	-2.52878	-1.01261	1.1465864419923564
Cornflowerblue	Star	837890	P. sp4	-1.02487	0.5629894722633667	0.19278939969170544	0.4824764607728727	0.39395213307458105	0.4310531959920723	-0.299691	-0.738703	2.4795891748889245	-0.0054081	-0.478243	-0.269837	-0.204008	0.0308479	0.12565259760474337	-0.198036	0.027419061844830173	-1.03977	-0.560559	-0.215539	1.4858634132650017	-0.310827	1.142454617411744
Darkgray	Plus	837891	0	-1.24592	0.6418013972638728	0.3597689219213067	0.5227358397713935	0.42602843866613394	0.5032288481353866	-0.413678	-0.793967	1.4851268652302578	-0.243269	0.23835855214236842	0.28433962078887765	0.0248959	0.18300591872173314	0.0565382	0.16478161834796756	1.435821252616652	0.8486288339606064	-0.329366	0.7289158408832177	-0.673087	-0.687474	-1.34422
Darkgray	Plus	837892	0	-1.22928	0.6104094366037449	0.2898665378088585	0.5216110855071641	0.46188157367187044	0.5198703391431536	-0.397036	-0.777325	1.0970367941328263	-0.385137	0.021279151720461586	0.018442498075245436	-0.059658	-0.154707	2.0942898899834958e-4	0.0702433	1.2562211616486598	0.9687208102058285	-0.423543	-0.428452	-0.499136	0.5394855774460755	0.30164628443441294
Royalblue	Fill square	837893	P. candidae	-0.968452	0.5488826354615458	0.24153286994728818	0.4844244271383821	0.41459915000478753	0.5142821088897981	-0.426011	-0.809257	3.0139326779307045	-0.41234	-0.432574	-0.110002	0.40623108215224557	-0.243789	0.0659162	-0.0464138	-0.720027	0.1973347414009443	-0.0973216	-0.300603	-1.17711	0.10919615351750425	1.7117995530490386
Royalblue	Fill square	837894	P. candidae	-1.02765	0.595377	0.1689553823866471	0.5256983940945187	0.464899	0.4815988337107675	-0.4425	-0.766376	4.961322506202575	-0.538053	-0.342618	-0.848219	0.013578092446859105	-0.222984	0.11768803104862477	-0.116839	-0.000219533	0.6251321936430506	0.086354	0.252759	1.1367387460511043	1.2786051873381792	2.118158856883878
Blueviolet	Dot	DA2505	P. caesus	-1.18975	0.5997156781694309	0.3176832028268649	0.5810890677754458	0.4405046295009498	0.47894005396018735	-0.455763	-0.772418	2.065063603312884	-0.165793	0.2991918362066567	-0.013519	0.00517903	-0.199417	0.4397073496407019	0.017148778159315203	0.26599563416118943	1.1457309548611783	-2.77995	1.5772319135816326	-0.182652	0.00138866	0.8214474134538916
Blueviolet	Dot	DA2506	P. caesus	-1.1403	0.5904935923814632	0.35732148592850305	0.4752541657661942	0.418661	0.49049719655125307	-0.495772	-0.696153	2.401665286833786	-0.280623	0.23693258352618113	0.40179778086936024	0.2996565368240688	0.024066802282454107	-0.141367	-0.123258	1.3784290451522219	-1.40209	0.5185445429020947	0.6326332546794821	-1.80256	0.00274853	0.15754940113578575
Blueviolet	Dot	DA2560	P. caesus	-1.16715	0.6224166491312946	0.3150668836170371	0.5089994353384097	0.43553869525586975	0.45580942699287297	-0.434955	-0.735723	2.2238512518391693	-0.133253	0.2515627748311508	0.027253128291324896	-0.0469203	0.12141827150418302	-0.0182984	-0.0279489	1.2927929476425168	-0.447178	0.0492392	0.8228156908595727	0.0795317	0.23252733924880142	-0.404925
Blueviolet	Dot	DA2561	P. caesus	-1.15987	0.597831	0.34756292119586385	0.4927635937739542	0.41382243794069107	0.4164879306034944	-0.425884	-0.682713	1.1558882521985956	0.13438008734110263	0.39585519924795887	0.28057072177125014	-0.0712092	0.11196920487884347	-0.0369949	-0.162912	1.4025271095141894	-1.87539	-0.414776	1.0182315646815177	-0.14159	0.0525227	-0.44804
Blueviolet	Dot	DA2562	P. caesus	-1.10474	0.6366960644979265	0.4232113485807423	0.49262280671095726	0.4090025776134175	0.35912325954378455	-0.46488	-0.751038	0.4696662611984718	0.504507	0.8183553588789049	0.40269816342550657	-0.0130269	0.37519688468297435	-0.120711	0.00784464	1.0765311136482545	-1.90092	0.31836256136904234	2.128749747887636	-0.114609	0.0892206	-2.66905
Bisque	Square	DA2563	P. melonii (clade 3)	-0.815285	0.5863992834030373	0.259967	0.5056930075083147	0.40398416774187623	0.4803206595463662	-0.368807	-1.05227	-2.42185	0.15275404466464268	9.404757702887803e-4	-0.113662	0.22138890694588148	-0.0257257	0.0979611	0.21684550988254725	-2.81872	2.6703441060760746	0.058720928902928585	0.11029593099479151	-0.556205	-0.275199	-0.837122
Bisque	Square	DA2564	P. melonii (clade 3)	-0.833196	0.5789662033758212	0.21242193174498417	0.49913566542895954	0.4110408583311025	0.48556338765516077	-0.386719	-0.967213	-2.29338	0.0207557	-0.0608162	-0.236274	0.1770238351897273	-0.0741901	0.0767375	0.1038414909283853	-2.2337	1.8804711100400806	0.33947144188983114	0.0297536	-0.0666241	0.010545972791189379	0.36730528928848183
Brown	Fill diamond	DA2565	P. sardiniensis	-0.864245	0.5692361066177175	0.2771961986244139	0.476756	0.40806406815972573	0.4351907880323119	-0.469471	-0.832727	3.2978969373854805	0.085646421098686365	-0.0440067	-0.206563	0.45466726028043336	0.0213638	-0.0274639	-0.0441165	-1.18533	-0.628148	0.6492486561238358	0.8454830358893943	-0.630263	0.4682447190306525	0.3982969547051924
Brown	Fill diamond	DA2566	P. sardiniensis	-0.897464	0.5959498694990537	0.2137252220875398	0.48944093039789255	0.42950243285031803	0.41684263147954864	-0.456568	-0.791429	5.57572	-0.0423318	-0.174113	-0.743518	0.20819883106532439	0.13123864516546563	-0.0293383	-0.127277	-0.597665	-0.642329	1.05399	0.9637436664342306	1.0436502237936067	0.9486288244093501	0.7377342707194955
Chartreuse	Triangle	DA2567	P. excavatus	-1.13452	0.6382983809866274	0.28804043047306094	0.5295295452877167	0.48709679214294144	0.4897622848057448	-0.497351	-0.800858	0.4981186719247494	-0.274635	0.359988	-0.23606	-0.00175861	-0.0868188	-0.0891995	0.0767609	0.8677342827800167	1.0326174398378831	0.6947822735192495	0.5712901497086568	-0.170033	1.5049202712730119	0.032616534238872244
Chartreuse	Triangle	DA2568	P. excavatus	-1.1814	0.6078255797022628	0.29148730470089124	0.4950844832758404	0.399209	0.5123701495537809	-0.395121	-0.729451	0.11980352136137755	-0.337488	0.00130272	0.19655983155049697	0.014856584735092722	0.10884452086820247	0.058266932509023255	-0.0492083	1.3042380632885018	-0.172812	-0.0855452	0.38857697619021003	-0.358058	-1.10875	0.1557931577118078
Chartreuse	Triangle	DA2569	P. excavatus	-1.1088	0.576954	0.31375493325348014	0.5173521118284294	0.43204636764142146	0.515477	-0.471637	-0.775144	-0.139435	-0.264825	0.1739869856062361	0.17027188961540202	0.19903590678114502	-0.212912	0.0878038	-0.0197005	0.2387638780098855	0.3804450175839898	-0.85394	0.46075607960434894	-1.54895	0.1376650068004402	1.018141405279934
Chartreuse	Triangle	DA2570	P. excavatus	-1.16768	0.6041477947927845	0.3286046797170198	0.5466999163111976	0.46469984969630473	0.4873973375851478	-0.480181	-0.783688	0.20418519088181955	-0.151066	0.3932563732137824	0.0474926	0.0401213	-0.214826	0.0987122	0.03607	0.5699480627204998	0.8163902521411951	-1.16676	0.7976626443602396	-0.869585	0.8991035403668685	0.42631704746606236
Royalblue	Fill square	DA2571	P. candidae	-1.07842	0.5909993909685203	0.22826408659214742	0.5222457516988022	0.4623072541512276	0.493013	-0.459787	-0.758624	5.436512117899804	-0.553175	-0.22879	-0.515407	0.1306395912571518	-0.25311	0.0817707	-0.0777069	0.3228331089320362	0.4299953480751073	-0.161928	0.2377985429464794	0.0879422	1.1226994464742672	1.686247755420127
Royalblue	Fill square	DA2572	P. candidae	-0.971383	0.5760962739201786	0.27262228850116327	0.48879530909938723	0.37249993503159445	0.5045709671017512	-0.447618	-0.795584	1.3160807105353078	-0.293886	-0.155988	0.0671323	0.38482741915959573	0.0800388	0.17148199032135378	-0.0506296	-0.54661	-0.0428446	-0.0724802	1.0227629413349872	-0.899048	-1.30557	0.8408200344968013
Chartreuse	Triangle	DA2573	P. excavatus	-1.13988	0.5895958115980728	0.2608327193549813	0.5003590649312839	0.4373584139469233	0.5631609350335336	-0.453034	-0.758391	-1.83116	-0.479691	0.043434	0.0849529	0.11844468575566788	-0.183645	-0.0073142	-0.0392351	0.8239760214050325	0.7017324744508093	0.22327480710200906	-0.271773	-1.29177	-0.0297184	1.4702702127170948
Chartreuse	Triangle	DA2574	P. excavatus	-1.1688	0.6007032191294333	0.2870987464687167	0.49351770163937125	0.443483	0.4913963764916779	-0.398635	-0.748759	-1.52561	-0.158855	0.18486193698895287	0.0998688	-0.0916758	-0.0823024	-0.0872805	-0.0369275	1.2134535360634144	-0.156418	0.21358299197725575	-0.323929	-0.385007	0.446005	0.2243772231298929
Chartreuse	Triangle	DA2575	P. excavatus	-1.1318	0.5859299747603578	0.26743472927180556	0.5053036427927506	0.42733065459468034	0.5033529126386209	-0.444301	-0.713251	-0.639549	-0.297729	0.11607525010129809	0.041174586225773385	0.027989055537563017	-0.120338	0.0449306	-0.135185	0.8918187035361007	-0.334481	-0.331643	0.3729291261068895	-0.468585	0.0250751	1.3322288389067913
Chartreuse	Triangle	DA2576	P. excavatus	-1.12635	0.5871909085039928	0.30007933205402004	0.480005	0.4184239199330859	0.48876770599350916	-0.385847	-0.762272	-1.46375	-0.104244	0.12426590012664923	0.2116201857810469	-0.0126499	-0.0412864	-0.0690617	-0.0322982	0.8355204835826384	-0.423837	0.14662694112832567	-0.284548	-0.750622	-0.107658	0.0492528
Skyblue	Diamond	DA2577	P. sp2 (clade 2)	-1.02787	0.5822675184955646	0.39150082769137606	0.4851388022829388	0.44014236378145455	0.4010295064111631	-0.484352	-0.787859	-0.111781	0.3651415254961858	0.611495	0.31502852605524717	0.15283662993641034	-0.0653106	-0.175101	-0.0099131	0.11607217985606257	-1.39732	0.0997726	0.8310220478024886	-1.44943	1.3136869971360812	-0.966546
Skyblue	Diamond	DA2578	P. sp2 (clade 2)	-0.956161	0.5645498851098729	0.28052220515862525	0.5131175214753048	0.44731013564654687	0.42900822560352914	-0.482673	-0.795674	-0.636537	0.13740985780639423	0.33466046372856795	-0.13618	0.11108023360350758	-0.243886	0.0235373	-0.0933027	-0.772218	-0.405178	-0.554937	0.8036642257792818	-0.448632	1.4433637557424337	1.0981806684489492
Skyblue	Diamond	DA2580	P. sp2 (clade 2)	-0.968982	0.6171537749336278	0.2803420171425342	0.47557816215235227	0.44279736620520993	0.4162755834263024	-0.476315	-0.78685	0.7694498033842869	0.0855098	0.3214385501733906	-0.23519	0.0704193	0.13720694268905964	-0.222604	-0.0455621	0.22610027704858093	-0.941295	1.7892145951297125	0.8257087388643252	0.29883374493265347	1.2115061111715584	-0.484805
Skyblue	Diamond	DA2581	P. sp2 (clade 2)	-0.961664	0.6224520293678927	0.3235150360716497	0.5367206528384468	0.4830040842714126	0.46544737223660404	-0.631174	-0.838301	-0.0916176	-0.0690609	0.6415849353731631	-0.232719	0.3062284852162979	-0.147743	-0.0502251	0.0472979	-0.525088	0.815986	0.771174	1.950329379132006	-1.18774	1.964233462394735	0.3631001358953891
Chartreuse	Triangle	DA2582	P. excavatus	-1.20931	0.6303784621448956	0.28697647176564933	0.5415801110483149	0.4626389552150516	0.503266	-0.521809	-0.693722	0.8507917079214471	-0.43666	0.362247	-0.130755	-0.00395423	-0.0663589	0.0720959	-0.10896	1.5967308345568032	0.2200391853273509	-0.213758	1.3144052915724673	-0.0916783	0.6090237664265966	1.026800469054579
Chartreuse	Triangle	DA2583	P. excavatus	-1.18587	0.5859559291664435	0.26306464778167593	0.5285080506848566	0.44650798406996384	0.5173463330080488	-0.353631	-0.80188	0.28611923836903147	-0.295776	-0.108888	-0.00065953	-0.0897887	-0.236	0.12851981721423558	0.0571905	0.515922	1.2416017796081014	-1.30721	-0.610146	-0.282239	0.21576588935758595	0.831815
Orange	Inv. triang	DA2585	P. melonii (clade 2)	-0.82409	0.5670050351532809	0.15948924958081945	0.45013733526483474	0.407741	0.47151558438156177	-0.273691	-0.958107	-2.63206	0.0878874	-0.333708	-0.264395	0.00155368	-0.0369681	-0.0979807	0.0786212	-1.86627	1.1055526481281979	1.4600475270303823	-1.57825	0.6958995578959846	0.2227120555241175	0.16462634301089185
Gold	Fill triang	DA2586	P. sp5	-1.20079	0.6303648443569004	0.35020972895693986	0.4682084548420936	0.3585939914358878	0.46582677695269414	-0.33532	-0.73709	-2.70244	0.0492635	0.26896110787547134	0.4529224521886766	-0.128215	0.33339125851261936	-0.0286924	-0.00955247	1.725587839927376	-1.04725	0.38884	0.7183944322244269	-0.0335966	-2.18518	-1.95531
Crimson	O	DA2588	P. sp3	-1.06196	0.6290131054399781	0.3360687086590845	0.5162720090135555	0.3879982084791747	0.49486136652721235	-0.526027	-0.776224	-0.0790337	-0.21689	0.36957824945140866	0.16524446932831877	0.2760540104623152	0.23405776270867681	0.14600232038027205	0.00435015	0.3426946878748236	0.16132285589041856	0.15111772429037865	2.322482445265765	-0.845849	-1.30288	-0.329123
Crimson	O	DA2589	P. sp3	-1.16357	0.6101360025300847	0.27966404009217627	0.5414393433836125	0.4666811318310339	0.5051165562902715	-0.429587	-0.809876	1.6064605155685503	-0.330802	0.0853784	-0.15505	-0.00790844	-0.195784	0.10445318084404338	0.0946299	0.5151186160819938	1.4044213814643454	-0.773834	0.1641525370513709	-0.262248	0.7928382750938615	0.534792
Crimson	O	DA2594	P. sp3	-1.20513	0.6875595182245442	0.2968093615362949	0.5622527644394757	0.459866	0.43140495162755454	-0.464628	-0.768135	0.12108769090657036	-0.0471904	0.594451	-0.293634	-0.282123	0.27941857337556597	0.10776629001021297	0.062424	1.4598569848746639	0.8494145104576205	-0.0183738	2.150605700786347	1.8310570663435368	0.3945175472166599	-1.22643
Crimson	O	DA2595	P. sp3	-1.16246	0.6709338857558566	0.2992470193735807	0.5465980811548313	0.49282760718856683	0.495175	-0.520158	-0.822165	2.6629909065232487	-0.412366	0.40243	-0.383343	0.025408751446624862	0.071638	-0.0540668	0.19215270572558038	1.0615465321626578	1.6900754212435196	0.9128915558926861	1.1276769977127894	0.11964187457881673	1.32732	-0.598729
Crimson	O	DA2597	P. sp3	-1.16682	0.6222765306366187	0.3351234507562358	0.5131970928318228	0.4122043062393031	0.5010100750097151	-0.375703	-0.841293	-0.653558	-0.1135	0.1594486451137375	0.2500160474867042	0.00652516	0.10106380654742786	0.0681057	0.15669648535657224	0.5981376694736187	1.0906577272328615	-0.421273	0.34801040087681373	-0.638821	-0.860952	-1.18752
Crimson	O	DA2598	P. sp3	-1.14941	0.6082965777397321	0.2938330300040812	0.5209956129189407	0.44349985581165063	0.48336921803892674	-0.371479	-0.82911	1.2381699816674194	-0.140401	0.0268295	-0.0103246	-0.0665838	-0.0552135	0.0598319	0.12925137691215682	0.4432886688198266	1.0202830857574554	-0.604108	-0.0920485	-0.103421	0.2798514192240051	-0.338858
Crimson	O	DA2606	P. sp3	-1.11135	0.6446500266782387	0.33460198098690586	0.5339307135791828	0.4399591467821806	0.43238891683751823	-0.423573	-0.850608	0.051119819467943015	0.13449284916404047	0.452496	-0.0212803	-0.0881391	0.16284220785638887	0.0563575	0.15843325052283594	0.31073832245905864	0.879003	-0.234965	1.2882889604040515	0.4264629149233462	0.26980894907410835	-1.63886
Darkgray	Plus	DA2607	0	-1.0724	0.6086594371856509	0.2671473744771563	0.47032276071924617	0.33832361052278714	0.42771694530380716	-0.326267	-0.713501	-3.7231	0.13927505637697526	0.2138189716430703	0.1939958867454433	-0.194875	0.2882886950022738	0.0645368	-0.140883	0.8260731300656197	-1.62363	0.0951226	1.2385317613970286	1.3377859311997295	-2.27012	-0.694027
Crimson	O	DA2632	P. sp3	-1.21511	0.6568556741195444	0.3482433774464922	0.5176924466617008	0.45683889349123585	0.5159198997164812	-0.580919	-0.699522	1.0944622227943985	-0.479054	0.5331482330105343	0.0932017	0.1735414924056336	0.1361151903221865	-0.105215	-0.0346386	2.100155818928418	-0.0839303	1.1667219711834547	1.6687369275895751	-1.06757	0.35874649751080434	-0.160302
Crimson	O	DA2636	P. sp3	-1.27364	0.6747388141330465	0.3525670415542207	0.5465	0.49087946787969283	0.49330958493005617	-0.586136	-0.698223	2.2436427611782306	-0.430935	0.7031816880379322	-0.0789821	0.0258398	0.0960236	-0.0921932	-0.000472647	2.404509227161265	0.2932933921961056	0.707974	1.835642361173885	-0.439525	1.1937998944371808	-0.364478
Crimson	O	DA2639	P. sp3	-1.07642	0.6093380982950986	0.322185	0.49006239646320904	0.43237902098848313	0.4461288308481647	-0.548875	-0.674799	-0.708021	-0.0670859	0.5415100086461052	0.0791178	0.0984353	0.049274351091094175	-0.11598	-0.204072	1.1989870998352639	-1.72405	0.9104323726222706	1.61642	-0.59546	0.6406590791949686	0.42195292332603473
Crimson	O	DA2656	P. sp3	-1.18916	0.6188423320122812	0.3442099535625746	0.4731671983285589	0.4458330170570973	0.47104587318086544	-0.502308	-0.661635	-1.20303	-0.140984	0.5007267267697759	0.2455679440990839	0.00401275	0.0432384	-0.246779	-0.152372	2.2133496069659135	-1.72115	1.367480427278509	0.5813730571393968	-0.984777	0.7257851691222691	-0.193869
Crimson	O	DA2657	P. sp3	-1.24435	0.695737	0.3967997186996385	0.49886518200685703	0.4499262860941807	0.45300992242320515	-0.557889	-0.692099	-0.882016	-0.0857708	0.836461	0.2192298178690105	-0.0340353	0.3960136598580354	-0.247471	-0.00478867	2.837215684467129	-1.00857	2.138438237733442	2.1048418143706322	-0.311161	0.2954168539664663	-2.21389
Crimson	O	DA2658	P. sp3	-1.15777	0.6311689150398658	0.2846200787052639	0.4935734667386719	0.44297194848236493	0.5240821952421296	-0.442369	-0.776278	-1.5268	-0.332853	0.1954844582953495	0.0435884	0.00773106	0.0357229	-0.109729	0.031095741424161633	1.302801699636899	0.5450178119237492	1.1938956741074713	0.056931242766416534	-0.524056	0.0958969	-0.143239
Crimson	O	DA2709	P. sp3	-1.16711	0.6221227951122962	0.35203748991576245	0.5285071309236796	0.44488690182613977	0.447717	-0.479607	-0.748557	0.11662017791806277	0.014593698549732524	0.5395693864548808	0.1334998716671088	-0.0174363	0.017838854649768934	0.0248458	-0.00963283	1.0514371243924556	-0.240017	-0.520983	1.359306803400916	-0.39063	0.5097140227850858	-0.510434
Crimson	O	DA2719	P. sp3	-1.24194	0.6211528831365589	0.3516906934498645	0.5041380493905461	0.45821678109517494	0.4505666487099682	-0.394855	-0.748973	-0.375541	0.0441134	0.4068784653714489	0.22306536878598085	-0.179536	-0.00468518	-0.140122	0.0290744	1.74606	-0.408585	-0.0706206	-0.0287403	-0.323609	0.8389281768567223	-1.09902
Chartreuse	Triangle	DA2729	P. excavatus	-1.15471	0.5994125500754999	0.21871970335226742	0.5120805355365313	0.41522318384249546	0.4804469861753573	-0.368423	-0.702754	-0.404367	-0.251061	-0.0342062	-0.125986	-0.200261	0.00638856	0.12807917797674373	-0.157696	1.074510660905978	-0.289613	-0.581485	0.3578089180415994	1.1130860399721692	-0.442453	1.1818891376819018
Chartreuse	Triangle	DA2730	P. excavatus	-1.10216	0.5770073642735779	0.22674941376001134	0.5225131765351513	0.43545773262752474	0.4848867816551372	-0.4139	-0.730555	0.9465663175776655	-0.289284	-0.0573276	-0.206695	-0.0455233	-0.202874	0.15937737624406265	-0.147732	0.3786363303835164	0.019862817057606064	-0.981534	0.29535248612161547	0.3464717701551081	0.3595312533334928	1.8296588905645632
Crimson	O	DA2739	P. sp3	-1.07085	0.6091143520709508	0.3025727976343839	0.47151890376975714	0.4092359286591151	0.45824831165185786	-0.492976	-0.686861	-1.55084	-0.089688	0.3835797004117718	0.12142478980100184	0.0571075	0.1277492874520092	-0.119178	-0.178924	1.2148947729943256	-1.69918	1.2459158488366389	1.1836245957194298	-0.36772	-0.0968035	0.16714021127768364
Crimson	O	DA2740	P. sp3	-1.15089	0.5852048807643077	0.37949559281745626	0.46592917893241836	0.3862926477260721	0.4326473909751848	-0.463386	-0.635299	-0.50696	0.0963235	0.4782414342192404	0.5384851214776553	0.0705228	0.13813437206417953	-0.0967276	-0.246184	1.6988782881704263	-2.85427	0.023603871798713438	1.2392399190343175	-1.13485	-0.604105	-0.328492
Crimson	O	DA2742	P. sp3	-1.254	0.63045	0.38374157797948727	0.5133778221440799	0.4313777555291871	0.434151	-0.513503	-0.62559	0.6195206832764396	-0.0106833	0.7088127102107609	0.3351164851066534	-0.0510688	0.15976757712869244	-0.0466766	-0.203251	2.408997036113203	-1.8977	-0.227887	1.920110766523116	-0.410026	0.1403853668293915	-0.5252
Crimson	O	DA2776	P. sp3	-1.08158	0.609391	0.3393053497570223	0.5157749907649394	0.421803	0.4752389160407904	-0.518639	-0.761289	0.1835016675749049	-0.118952	0.4227248302445231	0.14275150668753112	0.20215943234795106	0.0334876	0.0565727	-0.0300764	0.454797	-0.203552	-0.120364	1.6230629451313685	-1.00796	-0.051631	0.042540034254210435
Crimson	O	DA2778	P. sp3	-1.10337	0.6001774198817362	0.3278488750071675	0.45232634915651054	0.39298889368819706	0.47533918180750123	-0.357238	-0.78807	-3.18332	0.049476	0.22716253758558788	0.34752800194646394	-0.0366333	0.10740770542634381	-0.140638	0.00838242	0.8963374146807095	-0.781338	0.9838461594613448	-0.298915	-0.83061	-0.755741	-1.21728
Crimson	O	DA2779	P. sp3	-1.1381	0.5833948318660306	0.3640485807467041	0.50718	0.4235602202850032	0.44671981109897085	-0.450323	-0.736481	0.21281494667485337	0.0870575	0.4161281971996568	0.33829006394130684	0.0673552	-0.0711551	0.019310180595225927	-0.0646091	0.7407941504575553	-0.947349	-0.960846	0.861517	-1.11184	0.23488823058401062	-0.133862
Crimson	O	DA2784	P. sp3	-1.18143	0.6275540711277268	0.3065506787746264	0.540184	0.46692062096336007	0.5159330039561028	-0.494966	-0.780749	-1.81312	-0.257092	0.41153468658114645	0.00932345	4.4886033360447275e-5	-0.123753	0.0267444	0.0313639	0.9680590780454533	1.14843	-0.218821	0.7820014177282362	-0.68042	0.679971	0.3650665892577016
Crimson	O	DA2794	P. sp3	-1.22574	0.5408363989308166	0.3789704214223321	0.4911321122271134	0.42508731012245443	0.5120159099376298	-0.360266	-0.762036	-2.33609	-0.00826009	0.20686453993704051	0.6080646781413839	0.0336789	-0.303762	-0.0266928	-0.00402989	0.8637103425034636	-0.354124	-1.77643	-1.10151	-2.61012	0.029351940269468538	0.29028479837297677
Crimson	O	DA2810	P. sp3	-1.22562	0.64634	0.29352	0.5430307683206201	0.5028852771446182	0.5413207016038558	-0.591435	-0.710038	1.36727	-0.679319	0.41509317453931716	-0.22239	0.11510251772532942	-0.173721	-0.0801013	-0.0386818	1.882973782829008	0.8668816858544606	0.7583405814452241	1.0304946356043605	-0.853331	1.5567988779369548	1.1768568402454695
Brown	Fill diamond	DA3326	P. sardiniensis	-0.909272	0.582817	0.2815518706178588	0.4930256905594017	0.4264928902059981	0.43679807434389406	-0.464084	-0.847329	3.7481673773026163	0.0595789	0.011082725372074706	-0.270276	0.3583015956751764	-0.00728185	-0.012024	0.0313816	-0.997441	-0.0888561	0.4422375232990084	0.7849314868055397	-0.421711	0.7784680138888667	0.1505777545095775
Brown	Fill diamond	DA3327	P. sardiniensis	-0.942296	0.567545	0.24717552916452878	0.5572548771052848	0.3699969558386136	0.44310332616497905	-0.399855	-0.842926	2.5812945220600048	0.0702216	-0.139511	-0.253576	0.18124342117741707	-0.00486462	0.6604340022940688	-0.0222427	-1.80322	0.9153327069858954	-2.76404	2.051020289160156	0.7316921857909777	-1.3416	1.1376612157777701
Brown	Fill diamond	DA3328	P. sardiniensis	-0.958267	0.5926104364867312	0.2639348975756847	0.4979531834100527	0.4169661353968509	0.4111088552357861	-0.44288	-0.781426	4.002033858234229	0.0983099	0.0446612	-0.341974	0.13456170663619915	0.12415075891477455	0.0539506	-0.0961065	-0.363659	-0.799323	0.18551487342352632	1.1847212393508213	0.6168590106839165	0.4729882884944266	0.24130019101351766
Brown	Fill diamond	DA3329	P. sardiniensis	-0.943341	0.5436746297558944	0.20379438828072216	0.4934814493618894	0.40495712166359776	0.4589530565923612	-0.253915	-0.907605	2.3826743520772617	0.0913217	-0.714825	-0.251032	-0.0288517	-0.179299	0.18330367074673393	0.1130280283384945	-1.61445	0.9971825374325276	-1.13523	-1.16277	0.5081768422935204	-0.0442995	0.6592817828309943
Brown	Fill diamond	DA3330	P. sardiniensis	-1.05096	0.6086967207083153	0.2609933100895382	0.5242204310270758	0.48060293310487434	0.4112332664004801	-0.462177	-0.772611	6.195794405081904	-0.0115015	0.18030490215678596	-0.65489	-0.0672507	-0.124572	-0.0569347	-0.0436961	0.2832158429593144	-0.22267	0.08869	0.7094315934237886	0.8677174126317433	2.076932170742639	0.43148586580128295
Brown	Fill diamond	DA3331	P. sardiniensis	-0.929984	0.5474695046533339	0.19721155413976732	0.4479534841017815	0.3465592202189044	0.4553489220348932	-0.240831	-0.823727	0.7480207684783661	0.0649994	-0.697594	-0.0233906	-0.0189623	0.14545138869437094	0.0982037	-0.0586755	-0.903539	-0.656748	-0.0681753	-0.750965	0.7733337566541704	-1.57807	0.44104340383739044
Brown	Fill diamond	DA3336	P. sardiniensis	-0.867173	0.5741068470523095	0.19862739984484337	0.5197154050931622	0.4179759529084327	0.4491287336275849	-0.4534	-0.838981	5.546170282700899	-0.158189	-0.371919	-0.768382	0.3707403692410474	-0.0766842	0.3035581551020288	-0.0658932	-1.58507	0.5225377473840924	-0.354209	1.1363050889093365	0.6788369101521635	0.4173799425540815	1.5980627959101212
Brown	Fill diamond	DA3337	P. sardiniensis	-1.00337	0.5948244344536373	0.2836732757603604	0.47386473103985205	0.4229876181617507	0.4179099755245478	-0.373545	-0.816348	6.731578613911688	0.11824858203268306	-0.263877	-0.219954	0.0921559	0.2027582567143366	-0.148319	0.0680028	-0.0145169	-0.674029	0.714683	0.0310296	0.29822175405533385	0.5813042948718057	-0.731713
Brown	Fill diamond	DA3338	P. sardiniensis	-0.920631	0.5410341782575956	0.2014859260639752	0.49583513427725595	0.4166858930213943	0.41884863732375094	-0.292769	-0.86049	4.137571755824121	0.23185319598399876	-0.637193	-0.450616	-0.0430915	-0.212445	0.16862636005305864	-0.00257865	-1.50051	0.11454994524329465	-1.09561	-0.673286	0.9230050249692341	0.6421577398154563	0.9776156322786602
Cornflowerblue	Star	DA3354	P. sp4	-1.08104	0.6196651164304857	0.3234420182267248	0.5041206699197788	0.4225018953403402	0.44081468582713446	-0.488065	-0.741442	4.142521596542788	-0.101419	0.29864753067359023	-0.0289893	0.16737017161011042	0.22775774350355013	0.00130185	-0.0560848	0.769289	-0.800355	0.36382985729900136	1.5490136182150738	-0.133694	0.14058367151298368	-0.366886
Cornflowerblue	Star	DA3355	P. sp4	-1.00695	0.5598416351875434	0.31576108285044363	0.49636253382858514	0.4107361426662169	0.4790148929253774	-0.470263	-0.784498	3.22149	-0.155892	-0.00575573	0.1471533303957378	0.4198498841426656	-0.147611	0.090021	-0.0511974	-0.398795	-0.417736	-0.585914	0.66978359942618515	-1.53208	0.058746017673378725	0.8595340234033069
Cornflowerblue	Star	DA3356	P. sp4	-0.892168	0.5659410599441511	0.24539816114926438	0.4406343061590824	0.3382475730596418	0.43882877512262053	-0.315088	-0.821793	0.7685939567774441	0.1407060753216146	-0.392107	0.0597341	0.1607229842595828	0.30285878431128177	0.031008605944648014	-0.0569163	-0.866381	-1.13338	0.6691236672416832	0.20526565989569273	0.30084864171152986	-1.68744	-0.324874
Cornflowerblue	Star	DA3373	P. sp4	-0.938307	0.6315602739653808	0.33336558522593707	0.5155063353276709	0.19885406723473453	0.43703828238287024	-0.421844	-0.756174	0.0945414	0.11705394874075595	0.14464292099868845	0.4086116216032786	0.3331368866193208	0.9519345450282406	0.6969740809621979	-0.106519	-0.837402	-0.987108	-1.69272	5.367428059366315	1.0685564742989189	-6.71477	-1.46309
Cornflowerblue	Star	DA3374	P. sp4	-0.969035	0.5729899587955913	0.290957	0.4713805090679557	0.3952781473218881	0.4162980064230979	-0.43855	-0.739318	1.6911941288007724	0.1356740448033673	0.12027241268404126	0.022627460106412423	0.16299418990294218	0.0997382	-0.0325862	-0.180802	-0.0456755	-1.77856	0.3013428119608142	0.9579300071124577	-0.139789	0.030682116954554403	0.2856094243295696
Cornflowerblue	Star	DA3375	P. sp4	-0.990788	0.5516800750124374	0.2578905976125961	0.44222774808608706	0.3910466248480708	0.4174289823386374	-0.212862	-0.856623	-1.70158	0.3576163732749164	-0.234016	0.1573785157033429	-0.21157	0.00321775	-0.115691	0.033330321776289584	-0.508608	-0.786513	0.0765328	-1.63721	0.367216	-0.114062	-0.850243
Deepskyblue	O	DA3382	P. sp2 (clade 1)	-0.968071	0.6136420832066608	0.22541843745653944	0.508631	0.3899832304280467	0.4849052625823118	-0.378826	-0.875683	-1.61577	-0.0976764	-0.0158898	-0.167483	0.0322857	0.14223597702066243	0.15219304077825754	0.0680989	-0.817933	1.2873866492628203	0.18240834618034513	0.8328080159234051	0.7591425430787099	-1.08488	-0.0738878
Deepskyblue	O	DA3383	P. sp2 (clade 1)	-0.985055	0.5574135640644007	0.15002101548042418	0.4916477564764288	0.4200081452804858	0.4679217166875207	-0.251067	-0.85089	-1.65915	0.0019247	-0.372362	-0.277528	-0.230909	-0.172291	0.0745365	-0.0144737	-0.87695	0.7756480828501566	-0.545509	-1.37165	1.4043616179194756	0.24072170764638584	1.3090447152408127
Deepskyblue	O	DA3384	P. sp2 (clade 1)	-1.03273	0.5460747147933479	0.15443319799454722	0.4411011575548844	0.3742487722171392	0.4737392885694519	-0.156552	-0.800313	-2.47672	0.0339901	-0.563318	0.014508243510970145	-0.327573	-0.0168113	-0.0188988	-0.0643454	-0.0662735	-0.469247	0.022839244473791383	-2.22144	1.3514854140575887	-1.01841	0.7579725515921432
Deepskyblue	O	DA3385	P. sp2 (clade 1)	-1.00984	0.5731268938337383	0.24540963528120807	0.46298893607880875	0.437357	0.5012523822074466	-0.367542	-0.842751	-0.508448	-0.17895	-0.172207	-0.0383205	0.0844992	-0.148176	-0.169303	0.045200217716362664	-0.153415	0.3181123279502011	1.0464863048924895	-1.27411	-0.769373	0.7098373054975989	0.43755015748380766
Deepskyblue	O	DA3392	P. sp2 (clade 1)	-0.932164	0.5452902331385873	0.2412852524298587	0.4365213974396768	0.3745006713323685	0.3772188187136269	-0.28038	-0.762272	0.7057369476111767	0.4252017705002641	-0.269542	0.00672418	-0.128638	0.11663133251204845	-0.0987271	-0.183184	-0.375142	-2.35973	0.2672876092498546	-0.478933	0.9285916777033001	-0.135061	-0.0372004
Deepskyblue	O	DA3393	P. sp2 (clade 1)	-0.905169	0.5611005214638413	0.19843641937807655	0.44182481963195175	0.373225	0.41908254374307397	-0.365463	-0.723037	-0.724021	0.0898013	-0.146385	-0.15301	0.00138277	0.12787308961776117	-0.0639701	-0.267037	-0.203228	-2.16539	1.0509153899587502	0.238851	1.000456686846297	-0.409362	1.0222028062343238
Deepskyblue	O	DA3394	P. sp2 (clade 1)	-0.941763	0.5684976747296352	0.25403412699398387	0.4986528176736872	0.42255045592761964	0.4251165309118974	-0.455217	-0.771872	1.331366241646064	0.0762622	0.10917420723466466	-0.240789	0.13924067063867826	-0.0967902	0.053528694983770025	-0.151152	-0.618541	-0.84117	-0.188003	0.9028348394268074	0.1416137008831831	0.7542716500374345	1.0922831647909335
Deepskyblue	O	DA3395	P. sp2 (clade 1)	-0.90323	0.5742239252662347	0.223966	0.46545508956732373	0.38345502295243084	0.4061525108412739	-0.416684	-0.733339	0.46719138795755444	0.1273355741707678	-0.00124721	-0.228201	0.0700379	0.1571456164848005	-0.000208728	-0.250308	-0.355629	-1.88008	0.7100879508114922	1.0386868802036566	0.9637347853169977	-0.174042	0.8118402370747346
Deepskyblue	O	DA3396	P. sp2 (clade 1)	-0.948804	0.5812144533603963	0.21041721220482568	0.5005881213927889	0.4334135889057973	0.447017	-0.398405	-0.825441	-0.82213	0.014460168522564223	0.0210824	-0.314933	-0.0190183	-0.103097	0.024833034227598215	-0.0468731	-0.743753	0.22342030038591187	0.15015988788620035	0.15763699443015694	0.7262959172734819	0.7855819482922065	0.9345780540121535
Cornflowerblue	Star	DA3415	P. sp4	-1.15465	0.5911886999485424	0.3619301546760105	0.5267304916253784	0.43967925882183667	0.4067845528908777	-0.344885	-0.826777	2.707159942227132	0.3818445899992313	0.25949399793946065	0.22740940452137529	-0.155984	-0.0664967	0.0920144	0.14667145358494887	0.23450541414354031	0.056724	-1.77542	0.2370205896571964	-0.127771	0.6546883870182492	-1.27214
Cornflowerblue	Star	DA3416	P. sp4	-1.14782	0.5512081351446306	0.3250722527949048	0.5091710730116038	0.4003956308354728	0.4873342253240873	-0.361536	-0.763827	-0.486309	-0.0320694	0.044454191107543395	0.38052766953108286	0.0336969	-0.190807	0.16359083669623198	-0.0415825	0.2377555025722074	-0.21454	-2.05605	-0.0492387	-1.2195	-0.630023	0.6620242258788769
Darkorange	Fill inv. tri	DA3417	P. melonii (clade 1)	-0.762832	0.5246333875459708	0.20067729897926045	0.4292864812248873	0.34872085256166047	0.43888352373275513	-0.200411	-0.978958	-2.648	0.3812522731070157	-0.482558	0.00582075	0.0589705	0.0163093	-0.0111458	0.0664925	-2.70766	0.26029128146012326	0.3299784365974539	-1.58888	0.16543979762755034	-1.01352	-0.348075
Darkorange	Fill inv. tri	DA3418	P. melonii (clade 1)	-0.79652	0.5730536698343074	0.1870586778292087	0.42866289833171173	0.3708607388897757	0.4135439438645346	-0.246122	-0.930538	-3.1119	0.341114	-0.217493	-0.148827	-0.0665083	0.15991932713475493	-0.114839	0.030897135452218005	-1.71782	-0.203831	1.6994525482013316	-0.953631	1.2804984111812479	-0.481388	-0.90057
Cornflowerblue	Star	DA3419	P. sp4	-1.06084	0.5878643403467932	0.16736963439563649	0.5049446980782973	0.3192480571080405	0.5023037154250902	-0.142058	-0.878832	-4.47432	0.0308107	-0.307803	0.0844841	-0.309634	0.14552343713565674	0.28959842758215393	0.0490763	-0.78402	1.6630263646166412	-1.73389	-0.332616	2.102426342560317	-3.55472	-0.0878441
Darkorange	Fill inv. tri	DA3420	P. melonii (clade 1)	-0.742539	0.5433310495535514	0.0715615	0.4342945524228564	0.35594483425794066	0.4722280397741111	-0.199023	-0.935797	-4.28285	0.12524905440558085	-0.487341	-0.277132	-0.0640576	0.016632471956478573	0.00872898	-0.0328197	-2.4416	0.7048757439386538	1.2205612399211918	-1.64294	1.8527907085780446	-1.0891	1.1944827391348476
Darkorange	Fill inv. tri	DA3421	P. melonii (clade 1)	-0.863087	0.5368586896989264	0.17536929934300832	0.44525059580762705	0.4196189402356003	0.4635894783768417	-0.317112	-0.860489	-0.670864	0.0249928	-0.420103	-0.262165	0.0730163	-0.195874	-0.142867	-0.0484462	-1.30678	-0.211171	0.9849344728228313	-1.62211	0.0867753	0.8688806300681864	1.2734230980733918
Cornflowerblue	Star	DA3422	P. sp4	-1.13471	0.5772642528432318	0.28466037087243695	0.48996328802244016	0.39325588691718055	0.4338831090254939	-0.281213	-0.763105	1.27868	0.13935495277533672	-0.172964	0.17587803481987058	-0.230499	0.0750221	0.095111	-0.0350507	0.5686799362748307	-0.753106	-1.12862	-0.243868	0.5859621255857945	-0.667848	-0.352257
Darkorange	Fill inv. tri	DA3423	P. melonii (clade 1)	-0.887784	0.539829	0.1771651721779638	0.48022766104682013	0.39492191685981237	0.45881701856047696	-0.277992	-0.885186	-0.277662	0.0850941	-0.496242	-0.249341	9.082257500536775e-4	-0.141151	0.11667711836557865	0.00104119	-1.72997	0.540234	-0.561466	-0.955067	0.6616030285588017	-0.146001	1.134110961399528
Gold	Fill triang	DA3478	P. sp5	-0.948645	0.6008955643045174	0.20381286701332987	0.46296047491930736	0.4080022322315446	0.4606358576373176	-0.421102	-0.76656	-2.63609	-0.0713185	0.11299637026817248	-0.179471	-0.0119165	0.0880532	-0.100205	-0.124173	0.0863196	-0.770635	1.7620519785773632	0.3761139147243093	0.773892	0.0327213	0.6582627124459017
Gold	Fill triang	DA3479	P. sp5	-0.967659	0.3897246345107358	0.2486256616233935	0.5051727783545793	0.42553624714823324	0.4824305024657015	-0.424142	-0.659689	-1.54414	0.012059065794432687	-0.0981316	0.2492476039673556	0.23127351049784767	-0.964316	0.22597579051971436	-0.452653	-1.61296	-2.05363	-4.52157	-1.20526	-2.90131	1.5914499166300395	5.888616275199046
Gold	Fill triang	DA3480	P. sp5	-0.957202	0.6000837764126264	0.2140887844075277	0.46818130542568104	0.3978908454680946	0.526115	-0.439	-0.810158	-2.99743	-0.275084	0.024836626680113695	-0.0664711	0.13831612968517765	0.047410258368553754	-0.0439806	-0.0432426	-0.180322	0.3410937441793982	1.6756291733205513	0.2401331647893686	-0.288906	-0.689525	0.8481060692610644
Blueviolet	Dot	DA3481	P. caesus	-1.17261	0.6312409715255838	0.26587743329673985	0.5554424734800094	0.45587795346353766	0.4911426111985675	-0.442056	-0.784913	3.294666959707038	-0.401611	0.0841774	-0.334914	-0.058035	-0.0228743	0.23515851050220293	0.0701685	0.7177680971704936	1.3358838444326477	-0.83939	0.9933562283973401	0.5947417304037745	0.34095874584859964	0.44939858683238587
Gold	Fill triang	DA3967	P. sp5	-1.22167	0.6301187085078255	0.35654481136754557	0.47155092242903707	0.3779314257028643	0.4811479649369048	-0.252278	-0.843344	-2.35555	0.0963027	0.0918463	0.4809496926372725	-0.186841	0.2756626622644137	-0.055268	0.17247335497996158	1.2780263386155162	0.3516294771694823	0.16192479245989105	-0.523717	-0.257299	-1.84186	-2.8063
Brown	Fill diamond	DA3968	P. sardiniensis	-0.869053	0.5866938814893228	0.34093189187367395	0.45661534997667985	0.3866771008610144	0.4085035840440238	-0.40909	-0.901278	1.2889658630060583	0.40678886472142756	0.1363061411601466	0.15432631317568257	0.34354535476073306	0.2415449395268389	-0.128442	0.12801412391350067	-1.23133	-0.595652	1.0465100146694797	0.6721948811747023	-0.857957	-0.131812	-1.7492
Brown	Fill diamond	DA3970	P. sardiniensis	-0.8928	0.5826639178802508	0.3044716444626328	0.4790736880909974	0.4286563974925639	0.3984311803122427	-0.439215	-0.861281	3.917301737129242	0.3465304268582167	0.10484505352484073	-0.203236	0.29568260848168515	0.0552128	-0.136246	0.0621448	-1.0233	-0.597424	0.7053449470875338	0.5938012410548306	-0.302859	1.136398861995182	-0.659917
Brown	Fill diamond	DA3971	P. sardiniensis	-0.826059	0.5324360907946143	0.223824	0.43789285413268153	0.37048045729034135	0.4274166445548008	-0.34205	-0.823942	1.6626245935613422	0.2036706846684275	-0.473789	-0.122163	0.27045074306383887	0.029408511596173612	-0.046592	-0.131451	-1.43527	-1.3739	0.5868587122959912	-0.366264	-0.0761539	-0.275388	0.7445671130858305
Brown	Fill diamond	DA3972	P. sardiniensis	-0.973487	0.5586698774637313	0.29563075551639123	0.4793896620759996	0.42649862505170316	0.4119115941278691	-0.354856	-0.843758	3.0250657392111395	0.31678108526881266	-0.106992	-0.0199178	0.07497	-0.114804	-0.0753339	0.0463098	-0.725218	-0.573674	-0.308939	-0.400969	-0.318302	0.9450314640788304	-0.282228
Bisque	Square	DA3973	P. melonii (clade 3)	-0.798819	0.5707550265080296	0.21626051228096815	0.4511868200573493	0.36856209556349756	0.42392264477044744	-0.299032	-0.932836	-3.00102	0.30900415179633234	-0.0982187	-0.0991259	0.0385981	0.11919100173240277	-0.0251748	0.034703892328933394	-1.97179	0.11199423727912716	0.9720937852015524	-0.234176	0.7069729298503473	-0.664792	-0.662046
Bisque	Square	DA3974	P. melonii (clade 3)	-0.795385	0.57419	0.21969499369897258	0.45462130147535373	0.371997	0.45223962358595426	-0.244986	-1.03237	-2.94933	0.2900098882327553	-0.253402	-0.069592	0.0466827	0.10263406387218425	-0.0157327	0.17056986723126322	-2.52815	1.5197150237053532	0.8868823145367606	-0.988704	0.3647354331462178	-0.843465	-1.33463
Black	Diamond	DA3996	P. demoflysi	-1.00455	0.6133503298916643	0.0990557	0.4942847723991852	0.39757737129392545	0.4747777807631781	-0.315712	-0.758784	1.0852688740954544	-0.370001	-0.54134	-0.663679	-0.244134	0.22945110842271454	0.15228885949977017	-0.140271	0.17409276901938592	0.26823562385428135	0.7841967552508996	0.16776136374172268	2.93192	-0.797837	1.4741994476247569
Black	Diamond	DA3997	P. demoflysi	-1.08954	0.5786998986095767	0.36904824037694667	0.4913989337887853	0.41390317668149496	0.4628732790661242	-0.401076	-0.825304	1.531259283080318	0.0949464	0.16507022141451985	0.413574	0.19290780576568645	-0.0346952	-0.0162927	0.10874875574003971	0.0727431	-0.171485	-0.615579	0.1424094438613172	-1.57183	-0.0497598	-0.849836
Black	Diamond	DA3998	P. demoflysi	-1.0026	0.6460883668526937	0.0745143	0.5477161614896208	0.47425542140708077	0.47672922822484154	-0.396239	-0.820466	1.4872049800163076	-0.453691	-0.254396	-1.14581	-0.289563	0.018075924419007294	0.1596382881001852	-0.0109103	-0.172273	2.0188947382353426	0.8220849245195256	0.49085210746613617	3.4472417578751213	1.1301622851428645	1.793193306751206
Black	Diamond	DA3999	P. demoflysi	-0.974322	0.5556963252757935	0.22437979145010112	0.46497664461193533	0.3639838580194158	0.4731192631540563	-0.329792	-0.778041	-0.704529	-0.0613408	-0.283625	0.0443549	0.0511632	0.044670921491361176	0.0898155	-0.116517	-0.432853	-0.744209	-0.157424	-0.0933576	0.15955116273106806	-1.24814	0.9172890542744261
Black	Diamond	DA4074	P. demoflysi	-1.32795	0.6019430767788227	0.283697	0.5377955330901658	0.43574684362800964	0.4573577076613754	-0.257939	-0.73065	1.2045650680495361	-0.0134788	-0.0875762	0.0985892	-0.493183	-0.0603429	0.19489068836025183	-0.00449434	1.692511071275347	0.2612530316314313	-2.29822	-0.488719	1.167454370551138	-0.201324	-0.157659
Greenyellow	Fill square	DA4075	P. sp6	-0.848936	0.5171524121147182	0.17720951013520533	0.46814937372239274	0.4018716973393378	0.4224207208059979	-0.218573	-0.919294	1.5848812880410985	0.35724045361716855	-0.795039	-0.3247	-0.0588198	-0.228531	0.0691634	0.0414232	-2.21636	0.27443377321707074	-0.809115	-1.71433	0.7852088951058589	0.47501571459024944	0.8471872560326169
Greenyellow	Fill square	DA4076	P. sp6	-0.898594	0.5504269153701782	0.1418703069961417	0.48710490255853983	0.4106003281280471	0.42528390041926284	-0.234993	-0.8817	1.7267016009628895	0.18943550909345497	-0.727776	-0.550342	-0.210118	-0.11221	0.12880329842664362	0.00771574	-1.58962	0.5104772744778387	-0.556927	-1.14418	1.9019979091915107	0.370246	1.0086324397151534
Greenyellow	Fill square	DA4077	P. sp6	-0.907565	0.531552	0.14937959739698892	0.4949575327025796	0.4213627405890848	0.48556220185208077	-0.228286	-0.946963	1.1498381695064037	-0.0223764	-0.856913	-0.406367	-0.0504804	-0.335435	0.16037666265346331	0.12708298054054248	-2.11042	1.8210028471423088	-1.04146	-1.96772	0.6517285854544049	0.39112819131585796	1.428801846410785
Greenyellow	Fill square	DA4078	P. sp6	-0.942662	0.5495132994497688	0.27578116768178124	0.4736614241653169	0.39442469089879223	0.4148100202764457	-0.199937	-0.965591	0.9927639437731204	0.5096269544521587	-0.469643	0.0901961	-0.117274	-0.0294111	0.0372968	0.23141830899087332	-1.71511	0.6851326265873083	-0.960946	-1.43389	0.16811548645213398	-0.117921	-1.32451
Greenyellow	Fill square	DA4079	P. sp6	-0.817705	0.5195602773796257	0.12049272326639854	0.4645446833132034	0.35499074822359705	0.46334960995475294	-0.173649	-0.931584	-1.41381	0.17357459824894633	-0.816848	-0.242919	-0.0718657	-0.0770829	0.1907226594304382	0.011460084695096906	-2.54849	0.8610621439117545	-0.82519	-1.56941	1.3374258735916997	-1.20553	1.2854985069092115
Greenyellow	Fill square	DA4080	P. sp6	-0.920749	0.5455208933279406	0.23382560543610234	0.485919	0.4214244832512979	0.46450863762468875	-0.2723	-0.95815	-0.143843	0.16530643550978577	-0.387012	-0.106878	0.023088	-0.224539	0.033365167319901794	0.16444699035145127	-1.86014	1.3649158994144308	-0.637818	-1.49763	-0.248125	0.49359909153871195	0.10163576901135363
Greenyellow	Fill square	DA4081	P. sp6	-0.939157	0.5382974320775865	0.23429245136885768	0.46603699906716345	0.38709584323390034	0.464296	-0.250003	-0.900859	1.1014032180027509	0.12724510160748811	-0.61633	0.014092210863214516	0.0438115	-0.098379	0.060630470845831425	0.0994211	-1.41581	0.41474500134512493	-0.58876	-1.3766	-0.179631	-0.444975	0.17605610898658108
Cornflowerblue	Star	DA4229	P. sp4	-1.12878	0.5889491793440021	0.36750402291356044	0.4880332346530506	0.41943352273365064	0.4003203484166491	-0.390671	-0.744789	-0.750579	0.33076475213027434	0.45522904620788707	0.34780674046761323	-0.102374	0.0315116	-0.0827058	-0.0517376	0.8661474905488685	-1.56001	-0.544306	0.5301417477099268	-0.410027	0.39234978415288463	-1.09829
Cornflowerblue	Star	DA4230	P. sp4	-1.11611	0.5444317983326251	0.33283124408803433	0.49040732241832286	0.38721138428783486	0.41299573590012595	-0.283864	-0.767908	-1.13915	0.368108	0.0969002	0.4150414067436579	-0.172505	-0.0877321	0.094674	-0.0577562	0.10220443458318346	-1.23226	-2.11764	-0.251709	-0.305356	-0.495049	-0.327907
Cornflowerblue	Star	DA4231	P. sp4	-1.09563	0.584339	0.3533088849349275	0.4577239216894562	0.36068056438749774	0.433473	-0.309345	-0.784553	-1.35918	0.257223	0.12884312818923122	0.4991666296843604	-0.049231	0.2124827832694145	-0.0344572	0.00937155	0.5474233061244881	-1.32679	-0.206272	0.13126783340908854	-0.526182	-1.46793	-1.63689
Chartreuse	Triangle	DA4232	P. excavatus	-1.16537	0.5523563773080973	0.2590208465571971	0.49161616287387666	0.4045555128534983	0.5284001875100672	-0.289194	-0.781381	-0.285665	-0.274426	-0.363025	0.24098711314152196	-0.0527828	-0.204533	0.10598535244756478	-0.00438975	0.44247092299279023	0.40597574877180104	-1.34881	-1.30304	-0.753856	-0.762084	1.0331779446053695
Chartreuse	Triangle	DA4233	P. excavatus	-1.19536	0.5938676102472088	0.2535750471573124	0.519018	0.4370183834456002	0.4984121800987271	-0.36312	-0.743409	0.3404803437409817	-0.282162	-0.0565536	-0.0303503	-0.153609	-0.125172	0.0990902	-0.0485146	1.0295989416126108	0.3596560717231806	-0.921211	-0.229813	0.2602607401242134	0.045472014973990074	0.8861210609471789
Orange	Inv. triang	DA4234	P. melonii (clade 2)	-0.983578	0.5648002659211157	0.25310497802927734	0.5051986527042068	0.44070385584447275	0.4537502893510422	-0.29511	-0.938871	-0.245088	0.17832248919682173	-0.170906	-0.119742	-0.0718759	-0.221811	0.0386622	0.17252139625461982	-1.36004	1.4524308596539879	-0.850987	-1.12307	0.00134101	0.8622402876047078	-0.176522
Orange	Inv. triang	DA4235	P. melonii (clade 2)	-0.961243	0.5812254211505772	0.2739215580634445	0.47177309422422686	0.39681154161943205	0.44697432847677726	-0.29701	-0.912453	-1.85049	0.21511688072222634	-0.046651	0.0756514	-0.0329256	0.0490562	-0.0302046	0.11833879296421362	-0.970567	0.5153960286668725	0.22043358243904393	-0.594695	-0.0011348	-0.33937	-1.07602
Orange	Inv. triang	DA4236	P. melonii (clade 2)	-0.923307	0.5689488748209154	0.23591442417360498	0.4850858989392296	0.39229848278953106	0.44021205419656595	-0.278777	-0.920376	-1.27828	0.2333393798248344	-0.196243	-0.073664	-0.0526291	0.00647853	0.0778968	0.0982676	-1.50516	0.7653337339241829	-0.406861	-0.5043	0.5611815266592077	-0.393089	-0.419992
Orange	Inv. triang	DA4237	P. melonii (clade 2)	-0.77442	0.5747786096872918	0.19876330189286828	0.4579109097988459	0.4029526671110831	0.4064254343823475	-0.265918	-1.00049	-2.75766	0.41265330116219157	-0.143536	-0.256009	-0.0404759	0.049232391945298305	-0.084104	0.11172820495584768	-2.41121	0.8766027816101845	1.1303331148283862	-0.923585	1.1236425931311818	0.4171768411234115	-1.02755
Cornflowerblue	Star	DA4238	P. sp4	-1.07481	0.6051621629239187	0.29862060848735184	0.4785466674472628	0.42851177089253467	0.4430451231446001	-0.336695	-0.842386	-1.46397	0.14409331995627478	0.154591	0.0900114	-0.130133	0.0523882	-0.126065	0.0859427	0.3107215798759786	0.0215742	0.5646594204260866	-0.469078	0.07918	0.363601	-1.23823
Crimson	O	DA4239	P. sp3	-1.2106	0.6125474897797354	0.3085425090710069	0.5402870567693124	0.44175792797351643	0.44447607535477485	-0.37836	-0.758649	0.6866346642044242	0.025309207704807282	0.26926545972648663	0.022454040616927917	-0.22972	-0.0282938	0.14640803279497552	0.00648288	0.9944910861710032	0.22456647495575344	-1.48416	0.6612150186623531	0.5810454486017833	0.2639526004828703	-0.262628
Gold	Fill triang	DA4240	P. sp5	-1.16143	0.6051428989819583	0.272643	0.4827462711427093	0.4249441117007735	0.40171162146685735	-0.24265	-0.783105	-3.27942	0.3006838747960258	0.19330817489423938	0.099368	-0.43657	0.0546889	-0.0879452	-0.00595087	1.0369497474199785	-0.694773	-0.197746	-0.794541	1.5335546924010786	0.26843006307479156	-1.31802
Gold	Fill triang	DA4241	P. sp5	-1.1776	0.6303996197176313	0.27830553086325455	0.5063292006751238	0.4795871154084733	0.4378439155892957	-0.434438	-0.720429	-1.33543	-0.0234152	0.4354953093489717	-0.135094	-0.256424	-0.0357252	-0.174016	-0.0765045	1.6714909277619308	-0.579153	0.7663478358110091	0.21173018784767056	0.773826	1.643986089608815	-0.135211
Gold	Fill triang	DA4242	P. sp5	-1.14951	0.6001787087457554	0.358691	0.4907263818194051	0.39140508674789687	0.41907072512541554	-0.302433	-0.808125	-1.88459	0.32394575884340426	0.2798309982994198	0.3955427747241661	-0.186778	0.1366150792306126	0.010261967611857083	0.0643951	0.6159763499713018	-0.562561	-0.887004	0.2145576014129889	-0.0101623	-0.804139	-1.90982
Gold	Fill triang	DA4248	P. sp5	-1.06714	0.5887282435625942	0.30750070713326894	0.451424	0.4045388773295897	0.4074902314781924	-0.379107	-0.713438	-0.481802	0.19811624873197917	0.22507681323253534	0.18574706248866177	-0.0973327	0.14431057029027056	-0.191382	-0.149181	1.0244684059421725	-2.25131	0.8804272571439721	0.17099466754143625	0.13302173598668351	0.17154915611531502	-0.640818
Gold	Fill triang	DA4249	P. sp5	-1.13561	0.5779275136094674	0.29081593715949466	0.47074199611940565	0.32437090932247953	0.532214	-0.250368	-0.81009	-1.47975	-0.181505	-0.353444	0.4828697384505861	0.00891318	0.1926286102936367	0.1803294332694456	0.0583002	0.32586812525939174	0.2955131416672708	-0.933815	-0.333133	-0.616847	-3.31243	-0.552601
Gold	Fill triang	DA4250	P. sp5	-1.16089	0.610941	0.2880497676714331	0.5252096725267552	0.40904222595627904	0.4331848698310483	-0.328646	-0.776895	-0.227349	0.11137058049420853	0.14494637720425552	0.0392235	-0.263692	0.1081904099380746	0.171191	0.00752247	0.64515	0.0651003	-1.31215	0.6804673549885671	1.1042204908937967	-0.571024	-0.600333
Gold	Fill triang	DA4251	P. sp5	-1.24622	0.6097361640447219	0.3385243070988533	0.5485064065129297	0.46378894524270653	0.49390954450126945	-0.413978	-0.794267	1.482819702517562	-0.179651	0.24900707697677357	0.12886852245600702	-0.0530913	-0.189516	0.12195868265212677	0.11770768439780556	0.974943	1.1404369920219362	-1.54607	0.23376104952910634	-0.706956	0.6018533990120548	-0.135695
Gold	Fill triang	DA4252	P. sp5	-0.960364	0.5465888952347191	0.33623587785214415	0.4270206887840391	0.2896677865353141	0.4489173716316458	-0.224414	-0.863653	-2.71471	0.3469699368667934	-0.169321	0.6194583657604661	0.0645636	0.24854308193821145	0.055464386305238395	0.0472908	-0.911586	-1.12665	-0.510687	-0.240577	-0.971739	-3.25198	-1.76188
Gold	Fill triang	DA4253	P. sp5	-1.15757	0.5965484016772687	0.2913665771594185	0.49941968546464255	0.43361229963588477	0.4469312676088195	-0.371287	-0.739021	-0.308151	0.0136109	0.179911	0.0708575	-0.178089	-0.027274	-0.0303147	-0.0649445	1.0567371382391035	-0.644666	-0.378074	0.020375660613198454	0.2683255240270541	0.38961957479258963	-0.0447464
Gold	Fill triang	DA4256	P. sp5	-0.994334	0.5629517953617376	0.268629	0.3401673568364969	0.4126466463528913	0.46528027175866427	-0.208051	-0.84729	-2.88168	0.15642417517425583	-0.280956	0.31339593725567627	-0.11868	0.057608136274228255	-0.580235	0.055013931199861754	0.8271034291444777	-1.87995	4.046383539176943	-3.86248	-1.08782	0.7179044002064519	-1.85668
Gold	Fill triang	DA4258	P. sp5	-1.18964	0.5992969648546205	0.2662625142073102	0.49428618401917945	0.44534728810650315	0.44843092443552757	-0.294387	-0.769596	-1.34893	0.057538357147982215	0.067309	0.0310679	-0.340051	-0.0560783	-0.0806532	-0.00318689	1.1735619504636952	-0.183942	-0.281558	-0.945092	0.7888012944967149	0.6167213796415056	-0.368258
Gold	Fill triang	DA4259	P. sp5	-1.03245	0.6082756294081327	0.25929695690548005	0.42949226306978294	0.3745340203820201	0.4271676457877931	-0.344948	-0.721372	-2.30766	0.0904761	0.11037040142786153	0.10822308281088179	-0.137855	0.30021063160151407	-0.185534	-0.137761	1.1045022798763378	-2.12638	1.9875437666973275	0.1383681070278891	0.8630829812748004	-0.864296	-0.872611
Gold	Fill triang	DA4260	P. sp5	-1.15637	0.6322047310942238	0.3082486425275135	0.4493851253312149	0.40302206123733797	0.4468477392320297	-0.211956	-0.871387	-3.24267	0.2153918100527559	0.0704983	0.26596439805300387	-0.323434	0.239481	-0.192199	0.15969836379845237	1.075635144401232	0.1465416662140563	1.2901637497233702	-1.36535	0.6453325997119261	-0.721498	-3.00719
Gold	Fill triang	DA4261	P. sp5	-1.22588	0.6138064388838959	0.34822462967293577	0.4884996850988276	0.4557188891516851	0.4487324246168555	-0.287213	-0.841888	0.9238753721385818	0.16123999808962983	0.0840895	0.2686073587845021	-0.260864	0.0133881	-0.203368	0.21897068008054757	1.219892264553681	0.3426332798857234	-0.0290531	-1.27386	-0.275028	0.7875918664900241	-2.0606
Gold	Fill triang	DA4262	P. sp5	-1.13929	0.6496489805551798	0.24713863268074268	0.4316206409693609	0.3766623982815981	0.47615291463391074	-0.244035	-0.797899	-2.09816	-0.0722204	-0.143544	0.114766	-0.282795	0.4511619473335969	-0.200532	0.0714271	1.6569575093905813	-0.409064	2.4704059515305086	-0.846411	1.3362696045179396	-1.64375	-2.20614
Gold	Fill triang	DA4263	P. sp5	-1.04054	0.604708	0.21471330975330105	0.4724683408076329	0.43771718667007076	0.4506314931201164	-0.266253	-0.873447	-0.0840661	0.0455027	-0.26535	-0.234387	-0.261996	0.0538511	-0.147964	0.1251182851521966	0.022729929155946293	0.6295056594798679	1.0026607227078481	-1.37563	1.198890746299265	0.6075458674249332	-0.763785
Gold	Fill triang	DA4264	P. sp5	-1.09426	0.6138173431050865	0.3266283889981134	0.5218645340079314	0.43986446739303864	0.44263739172245853	-0.406233	-0.844318	0.3700901987511182	0.11477059410072117	0.3080673159892016	0.0344305	-0.0349253	0.0148568	0.036456	0.12494065833114992	0.0825457	0.6198297581834891	-0.500492	0.6296083387394686	-0.106505	0.47713708515622116	-0.981096
Gold	Fill triang	DA4265	P. sp5	-1.05967	0.5402020979476003	0.31375379371164236	0.4022670085623903	0.5523214857207646	0.39994239128040043	-0.321562	-0.827253	-1.78611	0.3889564267968356	0.23800591806138402	0.0743882	-0.237084	-0.539929	-0.798715	0.0348234	0.879734	-1.81652	2.5847637608539253	-4.21528	-1.5993	5.2465	-0.751133
Gold	Fill triang	DA4266	P. sp5	-1.00805	0.5736600652544166	0.22711122891981472	0.4579052714255136	0.41971038850629927	0.4449232446300675	-0.320024	-0.795233	-1.33817	0.0664259	-0.0930477	-0.0700194	-0.13281	-0.0322001	-0.138333	-0.0576293	0.0770342	-0.737126	0.8012216203442657	-0.953065	0.5122321661173259	0.4870568494165841	0.2243345140788801
Gold	Fill triang	DA4267	P. sp5	-1.13164	0.5860920462191557	0.29275651546825554	0.4851761015282039	0.45954444595617716	0.462434	-0.213369	-0.940996	-0.608676	0.19983880371530607	-0.189194	0.1151546965369788	-0.289832	-0.159177	-0.158108	0.27618342051481387	-0.0767761	1.4761696081647009	-0.278679	-2.41256	-0.156086	1.0557153064868505	-1.62001
Cornflowerblue	Star	DA4272	P. sp4	-1.13461	0.6230871106816294	0.3086235629459783	0.5180199005888415	0.4390787447555784	0.4513706249211622	-0.356689	-0.848876	0.9976944731755482	0.0495562	0.13981856021454042	-0.00800683	-0.139009	0.079556	0.025978880490885866	0.168926	0.4025540163811827	0.8724103670172034	-0.350395	0.16650387493872637	0.34032584693586393	0.2514625155784408	-1.2314
Darkorange	Fill inv. tri	DA4273	P. melonii (clade 1)	-0.952853	0.6067675656703866	0.2904292906690148	0.494026	0.42953167238422973	0.43236162683396906	-0.35022	-0.950043	-0.0015305	0.24573692333711192	0.0660761	-0.108056	0.0173312	0.0741017	-0.0531301	0.22204814897642802	-1.10465	1.1611665114741767	0.47418971411554384	-0.106073	0.1324606887464767	0.5284400949618477	-1.56382
Royalblue	Fill square	DA4405	P. candidae	-1.00057	0.5747754721625152	0.26854458456515695	0.4836599227999375	0.399412	0.4975010225250319	-0.381942	-0.841378	3.668421331855222	-0.280543	-0.431097	-0.0106346	0.31140346960030135	0.011403027380854223	0.0782054	0.0839958	-0.517777	0.42121785133955125	0.0243293	-0.11513	-0.74786	-0.524503	0.3209094500830732
Royalblue	Fill square	DA4406	P. candidae	-1.12812	0.5650434661233059	0.287399	0.5403756795826302	0.45129841333640197	0.4696112038231962	-0.363088	-0.822524	3.6370105862984055	-0.0724814	-0.142178	-0.0689952	-0.0326366	-0.375417	0.24139442120118554	0.0847007	-0.23591	0.9363554258025177	-2.17558	-0.27076	-0.353332	0.803025	0.7937300247594945
Royalblue	Fill square	DA4407	P. candidae	-1.12497	0.58591	0.25188714000050993	0.569599	0.4633744515648758	0.5108348953159377	-0.398599	-0.858036	4.546825536191054	-0.421215	-0.260188	-0.371695	0.054519104764725324	-0.411317	0.4137845105692967	0.1742948973015418	-0.507548	2.341329224550186	-2.19598	0.10500199978359517	-0.102005	0.6796608110329375	1.2898243855114577
Blueviolet	Dot	Fav1	P. caesus	-1.31237	0.6386245328169977	0.4943882229847576	0.5279739731573339	0.3920384106165403	0.5418150728824283	-0.374998	-0.907469	4.027409623767343	-0.154007	0.20814957143680593	1.1494988775363326	0.4091447861760618	0.3062269985830909	0.17196272275214636	0.5586587162727017	1.009078079899536	2.0723296723580256	-1.50437	0.5851450107520334	-2.89594	-2.13712	-3.36387
Blueviolet	Dot	Fav2	P. caesus	-1.37917	0.6190685623262591	0.45612861637136753	0.5043965370328127	0.40620843002694224	0.5187662815164912	-0.330821	-0.794576	3.5041421531439547	-0.129185	0.1001278215844472	1.0447320168503964	0.11244173364024874	0.18470829107975953	0.00858475	0.30678898559312734	2.0915398597031327	0.49081189375908263	-1.31895	-0.296322	-2.20096	-1.42851	-2.48627
Darkorange	Fill inv. tri	JE0061	P. melonii (clade 1)	-0.855052	0.5741548579635044	0.16687157400631628	0.49194206557374665	0.4233423536543467	0.46919978968486864	-0.292631	-0.977828	-1.05627	0.0630592	-0.367782	-0.411269	-0.000255419	-0.0985855	0.0467693	0.14120877480401756	-2.12179	1.964932369709147	0.3169893268000925	-1.02373	0.9213097809052437	0.42227310259417583	0.33484254038492156
Darkorange	Fill inv. tri	JE0062	P. melonii (clade 1)	-0.793793	0.5404796771861763	0.259747	0.4566167013044907	0.3638292851547922	0.4333929573884402	-0.353205	-0.907069	-1.12503	0.3041449837084243	-0.153578	0.0210761	0.2793384211157509	0.018855568604316714	0.034832422316311715	0.00524778	-2.20555	-0.308751	0.11944092581915884	0.0705829	-0.562263	-0.629476	-0.002153
Blueviolet	Dot	Menf1	P. caesus	-1.29359	0.6005474014638867	0.30053868482694407	0.5467557864656651	0.4791605582107145	0.4977729755012263	-0.387151	-0.744033	3.2272132919206866	-0.341124	0.035994270677911167	-0.0240596	-0.181413	-0.315554	0.10593716196855454	0.0313383	1.4874794966934428	0.8109309434393073	-1.6461	-0.360799	-0.233056	1.038764749499687	0.655373
Gold	Fill triang	Pcand1	P. sp5	-1.24904	0.577661	0.2642486846366634	0.5090138212307206	0.4719244384208152	0.4623552253648423	-0.307828	-0.728336	-0.483734	-0.0364828	0.030365129272741345	0.0169087	-0.3652	-0.287661	-0.0674907	-0.06724	1.4590224771350049	-0.244505	-1.10502	-1.36249	0.38305019656893735	1.3547861257624605	0.6746754901721035
Gold	Fill triang	Pcand2	P. sp5	-1.23147	0.5506308772912059	0.3613545264063194	0.45422572367606295	0.40138426084790746	0.5019654629108862	-0.343064	-0.695023	0.3922641750784345	-0.132827	-0.0486673	0.6980876780891098	0.0590029	-0.122225	-0.135757	-0.100644	1.662621911096612	-1.62152	-0.58389	-1.14159	-2.0938	-0.519633	0.0706441
Bisque	Square	Pmel1	P. melonii (clade 3)	-0.856204	0.5499420738335302	0.2864846406379073	0.4181947163397279	0.367038	0.5041741902795482	-0.282118	-0.987512	-3.64963	0.1344052766601995	-0.167853	0.29504744467228766	0.19753904923269155	0.00139246	-0.143969	0.1452819321777954	-1.78177	0.7241295167350534	1.3920125066663436	-1.73522	-1.86621	-0.994421	-1.21469
Bisque	Square	Pmel2	P. melonii (clade 3)	-0.783733	0.5546253502503753	0.37084162708230406	0.4413394944831387	0.3783957720796167	0.4976775467005949	-0.419364	-1.03978	-1.88127	0.21151611967135422	0.0526014	0.4020479379800296	0.5950867630657677	-0.0104375	-0.13365	0.2380314831595921	-2.60963	1.1359696630285507	1.1893546794640841	-0.390867	-3.36606	-0.527231	-1.66603
Darkgray	Plus	PP0001	0	-1.29419	0.6182815788471999	0.29783329883260984	0.5177505678351942	0.4584470471283343	0.47083877942349794	-0.353731	-0.715233	4.497445987826642	-0.279172	-0.0553885	-0.0114092	-0.297827	-0.00793759	-0.0219406	-0.0064166	2.0457332974971933	-0.108741	-0.639029	-0.320431	0.45699350476093825	0.5680247304347347	-0.199629
Blueviolet	Dot	PP0002	P. caesus	-1.30662	0.6424872722578764	0.2923191228583592	0.5193765734937051	0.48265274053901075	0.43149068835914284	-0.329525	-0.732185	4.120208237049487	-0.0566007	0.10131182045656656	-0.203104	-0.53524	0.0802086	-0.154427	0.0549346	2.2996559693014946	-0.0962258	-0.116788	-0.452573	1.396848039854172	1.3303954971186212	-1.04462
Blueviolet	Dot	PP0003	P. caesus	-1.3475	0.6289461847713121	0.30443223713897283	0.504427	0.4416714575190209	0.4545416480395562	-0.251476	-0.735042	4.0591554039056446	-0.0764081	-0.230742	0.13653515213275982	-0.539072	0.1910090343116202	-0.0580402	0.0893423	2.406092981954102	-0.132382	-0.645144	-0.915632	1.0791942428954429	-0.0409906	-1.36868
Blueviolet	Dot	PP0004	P. caesus	-1.31473	0.6400036282240176	0.29315945706841295	0.5000221227784853	0.44819705491389894	0.4744452809888353	-0.415637	-0.625463	3.4927662426014625	-0.436346	0.13786088761259427	-0.00550146	-0.26109	0.20514577917623414	-0.135404	-0.204676	3.0212562599803485	-1.20239	0.5249927186166031	0.37365020779162245	0.6674168130705822	0.2426941839893917	-0.0349134
Blueviolet	Dot	PP0005	P. caesus	-1.16213	0.6282249130385211	0.2220582966588665	0.4787384207713678	0.42864447545245205	0.5264422187285789	-0.468986	-0.652989	-0.415328	-0.588699	0.0423327	-0.12668	-0.01715	0.11671464871599806	-0.117373	-0.2101	2.0821436034960854	-0.78341	1.757708603269678	0.4230005347348093	0.3271211294045004	-0.205305	1.234006467488936
Blueviolet	Dot	PP0006	P. caesus	-1.30457	0.6501583378825541	0.36211	0.5473558356787759	0.5101768324370218	0.5101768324370218	-0.540367	-0.735039	3.93157	-0.49777	0.5403435692237513	-0.009921	0.0633259	-0.155328	-0.130938	0.0997232	2.193015843696065	0.8157820834891613	0.0798808	0.7155450718895052	-1.1187	1.7397442161066188	-0.202266
Darkgray	Plus	PP0007	0	-1.0104	0.5816234386455025	0.29929547973844844	0.4751235072218551	0.45870277700952716	0.3901828305727712	-0.431443	-0.763088	-0.619505	0.2870721527136039	0.3944584259399046	-0.054243	-0.0764303	-0.110912	-0.237843	-0.0993937	0.2938748732807432	-1.56068	0.7291848270278776	0.0357104	0.00428913	1.9842295031520933	-0.156658
Darkgray	Plus	PP0008	0	-1.06936	0.6261675743263956	0.24564141456548325	0.4834551556274868	0.4234371459012337	0.5400740496269948	-0.423174	-0.826238	-2.67859	-0.33204	0.0834605	-0.016278	0.0512427	0.0561104	-0.0754185	0.051421511888854854	0.5305029038188797	1.0595636234389172	1.5917064218026775	-0.0729606	-0.370267	-0.417779	0.031428241021235176
Blueviolet	Dot	PP0009	P. caesus	-1.32451	0.6357314927994454	0.22241200657613708	0.5324235554260067	0.4672539203514257	0.5558073176928707	-0.351281	-0.737842	-0.351121	-0.594993	-0.112413	-0.146133	-0.26214	-0.0913903	0.0401245	0.021157614897846407	2.1431973292894875	1.545328622247226	-0.238758	-0.770725	0.7119711089796958	0.10247596524675949	0.8206063143017857
Gold	Fill triang	PP0010	P. sp5	-1.10535	0.6420197289805133	0.27883967344436483	0.5190990673445381	0.4681542657292899	0.5190990673445383	-0.49998	-0.82188	-0.893897	-0.346473	0.2932937669090435	-0.156139	0.0722769	-0.0197421	-0.0753128	0.0900025	0.6815317927649044	1.3618439209745956	1.1618045871004736	0.5843625427626999	-0.446296	0.8203532210379971	0.0036067
Gold	Fill triang	PP0011	P. sp5	-1.10829	0.609361	0.232883	0.48248664751211173	0.42975035143116824	0.4476399161819435	-0.300166	-0.793664	-1.31631	0.023877916060410315	-0.0177488	-0.102075	-0.291928	0.066096	-0.0865882	0.00518289	0.7559133633193228	-0.0840421	0.5498683081878054	-0.679387	1.250848066093107	0.25646673626348615	-0.443733
Blueviolet	Dot	PP0012	P. caesus	-1.04478	0.6131288521750642	0.25205990629299735	0.47776897120054307	0.4328512409061842	0.4328512409061842	-0.49965	-0.664231	0.9341533483381108	-0.151492	0.28851982696800327	-0.238663	-0.0054551	0.13810696912925305	-0.160389	-0.27835	1.2307013751959484	-1.89936	1.525062250746731	1.1848792250593994	0.6633514127352926	0.7722502492572593	0.7586268761283219
Blueviolet	Dot	PP0013	P. caesus	-1.10939	0.5920779009459638	0.29118559675737615	0.4971613444492206	0.45290633544517983	0.4678766749040452	-0.384386	-0.807427	1.0811805056828454	-0.0706165	0.0513751	-0.010519	-0.0390336	-0.129284	-0.0951254	0.057462642339413394	0.46353385735023805	0.19009008447857703	0.0179777	-0.498903	-0.378066	0.9652969863494647	-0.0847327
Gold	Fill triang	PP0014	P. sp5	-1.17639	0.5855202500319806	0.2690486801174375	0.4806406192115053	0.41439123367030456	0.4965392052793037	-0.296028	-0.773726	-0.330795	-0.163164	-0.1927	0.1726853193985784	-0.157147	-0.0264771	-0.0283086	0.011211141001719264	1.0030144756232262	-0.0129476	-0.255189	-1.05879	-0.0938377	-0.437381	-0.0134443
Gold	Fill triang	PP0015	P. sp5	-1.21176	0.6522370535412758	0.2810218684761898	0.5041654197903997	0.44164506280906546	0.5818744041177158	-0.518609	-0.730579	-3.09004	-0.537839	0.29555182466711455	0.0865933	0.0686914	0.0425173	-0.0728762	-0.0178111	1.9624233579979258	0.8952937250306657	1.5936141152165697	0.6682560327770074	-0.965638	-0.460663	0.48366727896073314
Gold	Fill triang	PP0015	P. sp5	-1.13728	0.6182474066078164	0.24901123679611079	0.4743994579641443	0.4517227492931148	0.5161179115314364	-0.444136	-0.72808	-4.1737	-0.216934	0.3060553751604456	0.030677335003789608	-0.0967475	-0.0540315	-0.176732	-0.083238	1.5541181121994796	-0.268126	1.765381091628256	-0.3584	-0.254565	0.640229	0.583479
Gold	Fill triang	PP0017	P. sp5	-1.16424	0.6767904559484291	0.22205429883348202	0.5229068344750082	0.44519785014769186	0.5932694838985678	-0.471093	-0.824886	-2.34877	-0.651832	0.0985819	-0.18114	0.0336286	0.12730332665101884	0.00480313	0.11329618093554727	1.2193567712705595	2.5545357500117825	1.7752210723740824	0.5545333255033987	0.15918299889357662	-0.677989	0.17109172772953316
Gold	Fill triang	PP0018	P. sp5	-1.15803	0.6323309690873903	0.22616435270773566	0.5148985031103205	0.43275053150132126	0.5444266779495254	-0.46488	-0.727664	-0.309846	-0.608526	0.021955485725675333	-0.175873	0.025497914906189197	0.050332377806527245	0.0548135	-0.0673709	1.3257105694537086	0.7177323721290008	0.7241918888424432	0.6833994375915808	0.2424348332588072	-0.417168	1.164840178315806
Gold	Fill triang	PP0019	P. sp5	-1.11936	0.6435648005744898	0.3030952235206569	0.5176034668105125	0.45697884499407776	0.5024056059010812	-0.506901	-0.797388	0.42933959779835107	-0.325622	0.3303946027452801	-0.101822	0.10596127457593371	0.0647879	-0.0624666	0.0782798	0.8877854312659532	0.8405154710190729	0.9981553247687691	0.9723479951085178	-0.46978	0.5650973921567921	-0.286055
Gold	Fill triang	PP0020	P. sp5	-1.17977	0.6842524540930507	0.2954742647699009	0.5643638378723145	0.45719500345770453	0.4721653429165699	-0.567309	-0.726374	1.562100092806742	-0.358776	0.6062994247233264	-0.349124	-0.0399806	0.27205119381215814	0.1534587363210772	-0.0154859	1.5081676150519665	0.7274345690188742	0.33245423401693136	2.822948939244314	0.9820341612196798	0.23883980817329387	-0.165483
Gold	Fill triang	PP0021	P. sp5	-1.15689	0.6570115530452192	0.315172	0.5286803801478039	0.5217407270372634	0.44204614817490157	-0.5413	-0.766462	1.7388305883520192	-0.122564	0.6613209282111743	-0.355231	-0.0980506	-0.0673028	-0.278671	0.0526055	1.4756617894707131	0.24156619861900053	1.3290720063701948	0.8448011554418868	0.14550659740316485	2.7546930224740898	-0.528118
Gold	Fill triang	PP0022	P. sp5	-1.17478	0.6603698082537136	0.27591235427028005	0.5374491466177383	0.45103963543020725	0.5700253170523512	-0.577858	-0.742161	-0.970305	-0.666274	0.31992535424432933	-0.109674	0.16559516756971135	0.056078074467295076	0.0512566	-0.00243079	1.4538431773405074	1.381365673244582	1.027966030851331	1.6683781625257934	-0.654708	-0.215377	0.8658747240217557
Gold	Fill triang	PP0023	P. sp5	-1.13979	0.6505726227072122	0.2856489648616067	0.5331401567301424	0.4509921851211432	0.5487899283972699	-0.534414	-0.794945	-0.317851	-0.542217	0.26913373297467696	-0.109787	0.16700184569934115	0.0433976	0.042827714047535236	0.0756657	0.9119326467499667	1.578261607583064	0.810746	1.2635822041930937	-0.662035	-0.0160923	0.3225435401509044
Gold	Fill triang	PP0024	P. sp5	-1.06126	0.6199549224898436	0.2834826858686306	0.4989198514470829	0.44882590612816736	0.49892	-0.491729	-0.797111	-0.599477	-0.25646	0.25311164306811385	-0.0817372	0.12292237929552566	-0.0107352	-0.0987298	0.0202203	0.5066450463882383	0.42062854733602584	1.1628715712211657	0.5579143272457512	-0.623805	0.6532168722650801	0.1680111666494108
Gold	Fill triang	PP0025	P. sp5	-1.2629	0.6235551856014926	0.24229700834512535	0.47703230782312017	0.42424480322106795	0.561973	-0.270773	-0.795427	-1.4033	-0.453915	-0.294046	0.13197625620837217	-0.193119	0.060205074448302344	-0.0908139	0.10473345736843044	1.808175137648845	1.1784895042235235	0.8050767183279518	-1.70906	0.0482993	-0.900955	-0.401671
Gold	Fill triang	PP0026	P. sp5	-1.16713	0.593569	0.24183923159579385	0.4941496758952963	0.40491854216735373	0.4765745310737886	-0.309404	-0.734516	-1.68269	-0.099355	-0.0343481	0.0630304	-0.242524	0.023606541439424946	0.0539676	-0.0833979	1.064046657944501	-0.326513	-0.518396	-0.296315	0.8230856796922636	-0.694658	0.3795415891191628
Gold	Fill triang	PP0027	P. sp5	-1.10053	0.6757006321688165	0.2623811459455082	0.5403386685052943	0.42112953502139616	0.49024472318637885	-0.591389	-0.697873	-0.999372	-0.38159	0.5163347383285023	-0.256879	0.0454686	0.3030429154612135	0.12819574725375724	-0.123355	1.2832682921740164	0.1544393330858682	1.0548428654366515	3.1786489677216223	0.9275750120622813	-0.647384	0.4741360252547656
Gold	Fill triang	PP0028	P. sp5	-1.04148	0.6540546390150641	0.2485895309068997	0.5113422203161553	0.4304901236870604	0.49173374892777894	-0.496383	-0.798351	-2.94971	-0.190558	0.37446065133981704	-0.168261	-0.00903159	0.1498156541208291	-0.0162914	-0.00135683	0.5200049398557706	0.7538702521935365	1.5253176687943357	1.487608361836046	0.607316	-0.11845	-0.118013
Gold	Fill triang	PP0029	P. sp5	-1.17373	0.6578440847385858	0.29131494068456293	0.5588933696655548	0.48329840839025456	0.434027	-0.480581	-0.771068	0.1166954920106946	-0.0339831	0.5759016362212442	-0.314981	-0.228595	0.0313011	0.048500184569230546	0.0300457	1.098249156866535	0.7391986473395937	-0.213687	1.5432536464641513	1.206065161704482	1.370109346145306	-0.421948
Black	Diamond	PP0030	P. demoflysi	-1.26565	0.6423339333131697	0.39137569381608334	0.5779616493964952	0.48172018501744557	0.45200031563251813	-0.572504	-0.707237	1.7702494039223176	-0.0688769	0.8793385294270079	0.0966609	-0.00180071	-0.0882916	0.14337196361476995	-0.0226771	1.633075491159045	0.17152930149517331	-1.45336	2.36492	-0.613564	1.1938504531890033	-0.171671
Gold	Fill triang	PP0031	P. sp5	-1.26692	0.6534542645448302	0.3575281223179673	0.5373631465419173	0.5234353447974485	0.5373631465419173	-0.532617	-0.809604	1.9561326144506572	-0.500819	0.46004940030589025	-0.0114465	0.11445304843369772	-0.205378	-0.22769	0.22343709440307438	1.7593232318223062	1.7243531648252846	0.7964571466544289	0.0238723	-1.63216	2.044876522720095	-0.544075
Darkgray	Plus	PP0032	0	-1.07283	0.6227004121782014	0.24217425241728863	0.5180878397115629	0.4199699837530392	0.49921935540718015	-0.527737	-0.701584	-2.67112	-0.27699	0.3594528693241264	-0.109124	0.0227916	0.0365475	0.0711453	-0.161999	0.8263017718435111	-0.200928	0.522056	1.8052665269034807	0.3010908901124547	-0.304491	1.3721421825482483
Gold	Fill triang	PP0033	P. sp5	-1.11593	0.5962987177914121	0.29304347187666135	0.5098892066038809	0.4561227824482212	0.4749912667526039	-0.469737	-0.74468	-2.12814	-0.083319	0.3854462966236853	0.029603172366775826	-0.0338975	-0.15771	-0.0543794	-0.0775357	0.7728830689195243	-0.240466	-0.0138976	0.4059623664410468	-0.530356	1.0255163309393716	0.7073907860092821
Darkgray	Plus	PP0034	0	-1.04915	0.6394231075649166	0.2720433334806268	0.5067786329586217	0.4816426596870795	0.5067786329586217	-0.591834	-0.765681	-1.69312	-0.324383	0.4667020586736868	-0.215392	0.12780508592534873	-0.0584936	-0.176764	-0.036898	0.8326484281091986	0.38000598781774175	2.0705654908193414	1.0876758473703076	-0.655155	1.5800824171431822	0.7064673902359349
Darkgray	Plus	PP0035	0	-1.1758	0.6335308990112809	0.287255	0.5442997652833383	0.42293890827907066	0.598066	-0.595135	-0.715152	-2.8457	-0.6134	0.3401075124398126	0.0971201	0.21290997697762878	-0.0438177	0.1562819166499581	-0.0709592	1.1999646822775711	1.2628316256132561	0.011346	2.004498362882134	-1.43002	-1.08233	1.7251219130266708
Gold	Fill triang	PP0036	P. sp5	-1.14421	0.6761875641867782	0.3064796401294063	0.5170716308616167	0.4994964860401088	0.4652280292052942	-0.547291	-0.772963	-1.431	-0.151985	0.646875	-0.211212	-0.086399	0.0787752	-0.238659	0.0433362	1.6089131477456964	0.4172941001230793	2.107806870510134	1.1183294406270876	0.2115324791999637	1.894606256879875	-0.866262
Darkgray	Plus	PP0037	0	-1.15334	0.622791	0.2502423535961857	0.5278740901944649	0.49858942064928974	0.4388930454417879	-0.353674	-0.831372	0.7967750639077411	0.0163673	0.1479927626641278	-0.375533	-0.352816	-0.164317	-0.104592	0.11577751387606089	0.6767793260884956	1.0297234055588669	-0.0471788	-0.663193	1.1851026676372378	2.0814154574311194	-0.351741
Gold	Fill triang	PP0038	P. sp5	-1.06263	0.44051592078840546	0.30028657947975507	0.5281501567206256	0.49330342539045763	0.47541386063968244	-0.457256	-0.717787	-1.97201	0.076645	0.25004228763418884	0.2001458545844235	0.0970351	-0.973493	0.0546907	-0.246278	-0.9354	-0.927742	-3.81413	-1.41921	-2.9811	3.148105967251694	4.357404774351852
Gold	Fill triang	PP0040	P. sp5	-1.16652	0.6252355305951005	0.29279555750182584	0.520623	0.4825231118961915	0.5017544738240793	-0.525202	-0.731206	-2.47352	-0.229404	0.4877648957935385	-0.0371301	-0.0372834	-0.148515	-0.105889	-0.06029	1.3893568811408201	0.22683408119728055	0.6641000572671377	0.609998	-0.590925	1.4259711905433479	0.7274351225870523
Gold	Fill triang	PP0041	P. sp5	-1.0571	0.5999289869902326	0.26409757064086903	0.5164080149403715	0.464564	0.5336796014490318	-0.547954	-0.773626	-1.67327	-0.384688	0.27820831958973957	-0.105455	0.18332109416726167	-0.222374	-0.0326821	-0.0493517	0.30102966400065284	0.7342444701445541	0.6146139102606615	0.6122800611355209	-1.20979	1.043558928516924	1.6279553615254405
Crimson	Fill square	PP0043 (Lectotype)	P. impressusT	-0.762483	0.6084190134655575	0.17048803922123015	0.5210484912363708	0.4240051339344124	0.4152455275172222	-0.398114	-0.978609	-2.19339	0.24439711404515627	0.0885898	-0.587839	0.0396923	0.0486512	0.11654234305453554	0.0770052	-2.61931	1.841700933990611	0.5632931485691477	1.0382242395809063	1.878332981271508	0.6298638950149272	0.020629060879864936
Crimson	Fill square	PP0044	P. impressusT	-0.883728	0.5950854289389232	0.2600889347937487	0.5034773350476239	0.38998009719893145	0.43789366860596635	-0.336504	-0.966293	-1.10841	0.24782592687530694	-0.0226883	-0.127417	0.067564	0.11642110018162416	0.13570942824572838	0.16730739206629439	-1.9199	1.4401282191593978	-0.223376	0.5114188081220128	0.4962286558409704	-0.610938	-1.05649
Crimson	Fill square	PP0045	P. impressusT	-0.848409	0.5843856057809843	0.1972086374565689	0.4839223711405444	0.3958275640426873	0.47035009336674566	-0.348622	-0.934663	-2.20276	0.0499592	-0.13161	-0.239009	0.0870408	0.0318541	0.051614	0.0707065	-1.81766	1.257823232771405	0.6687001532629921	-0.054083	0.5728215806319902	-0.376311	0.1338820945093735
Crimson	Fill square	PP0046	P. impressusT	-0.978633	0.5513852690279423	0.32994011259750033	0.49064505459372165	0.41426749826135834	0.4277270484481126	-0.380062	-0.85527	-0.390249	0.3094634003690183	0.1674558266564625	0.21199937874169125	0.1159928611069572	-0.155356	0.013009895496395925	0.041627248864357244	-0.97598	-0.309175	-0.963005	-0.00439791	-1.07248	0.47944712242572424	-0.270349
Royalblue	Fill square	PP0067	P. candidae	-1.12273	0.5711301954527325	0.36099688087453763	0.5421426585794801	0.4615278918865434	0.39564237823734294	-0.482782	-0.725933	7.458057398281225	0.2886912340565842	0.5094392915965101	0.040366	0.0974848	-0.340665	0.1706886413774401	-0.128952	0.34021470320309755	-1.05207	-2.06147	1.2717192697621813	-0.579789	1.6581366263013746	0.485902
Royalblue	Fill square	PP0068	P. candidae	-1.36232	0.6033267869168947	0.4006030746114274	0.5589243765977673	0.4649753585281021	0.4397214912068991	-0.432173	-0.673057	4.657340362545035	0.048559473835575934	0.5665904952244681	0.41457564896926363	-0.171503	-0.199937	0.177103	-0.0739805	2.114035288568042	-0.608885	-2.66363	0.9318779945918854	-0.618131	0.8247889044194449	-0.231175
Royalblue	Fill square	PP0069	P. candidae	-1.10104	0.5702686528670498	0.3370747656993389	0.5398094453823412	0.4435709998210922	0.38634581470612167	-0.462556	-0.713469	6.263318911629822	0.30748788136449645	0.4196410853583489	-0.032281	0.0160912	-0.225497	0.2433642658392579	-0.195548	0.2391464481402482	-1.27264	-2.12962	1.4809022799378677	-0.0121744	1.1928593627679898	0.6319563673226922
Royalblue	Fill square	PP0070	P. candidae	-1.05569	0.5770677364524629	0.37322088391026365	0.5321668160450074	0.43708623100693045	0.37992781716698176	-0.478573	-0.765204	4.341351644609831	0.4511673582970904	0.5825331699619298	0.14086358760927087	0.13818367005534143	-0.122952	0.15130035237437026	-0.0570294	-0.16789	-1.07149	-1.72914	1.6778629893120054	-0.537249	1.0937167540180908	-0.235799
Royalblue	Fill square	PP0071	P. candidae	-1.10346	0.5402177721946341	0.31190343782597896	0.5071021634101366	0.4142580761010052	0.48439971279183014	-0.382609	-0.771814	5.097369121073301	-0.184727	-0.319634	0.2686419926469193	0.2474378465503003	-0.325318	0.21078616549386203	-0.0366236	-0.0910666	-0.235182	-1.88903	-0.212421	-1.3683	-0.0206469	1.1063269373849853
Royalblue	Fill square	PP0072	P. candidae	-1.03023	0.5413414659580758	0.343693	0.49606385426422284	0.39623039570854246	0.3574295419085479	-0.337083	-0.767445	3.8779665061376227	0.6804963368807281	0.0972703	0.29866302174731485	-0.0501832	-0.0627098	0.1439323702840273	-0.105365	-0.439574	-1.85975	-2.08884	0.5420812637224826	-0.0235788	0.2776153800412043	-0.3785
Royalblue	Fill square	PP0073	P. candidae	-0.932594	0.5474774631361732	0.32177309096028994	0.5030257005653396	0.353321	0.41211758216165234	-0.40395	-0.801171	1.7001988144518423	0.33992314378635385	0.063871	0.23072660480244395	0.27760832042354516	0.0656757	0.3235716533436728	-0.0909941	-1.30063	-1.00212	-1.86028	1.6458541293168094	-0.492322	-1.23511	0.21331903362040427
Royalblue	Fill square	PP0074	P. candidae	-1.03899	0.547397	0.31840780808843955	0.46789430035559304	0.37999000921772813	0.39518787012715956	-0.281504	-0.788381	1.4580105221581448	0.4558994986069966	-0.123166	0.33985738290538975	-0.0994187	0.0380651	0.025561366801110583	-0.0422092	-0.20327	-1.56309	-1.16286	-0.307533	-0.0677382	-0.411094	-0.676596
Royalblue	Fill square	PP0075	P. candidae	-1.01722	0.5206725367754784	0.3265165223345209	0.4695138409479264	0.37056312587489504	0.39984779542007043	-0.266251	-0.803644	2.0128804644116918	0.521119	-0.253124	0.4558447413981111	-0.017979	-0.0773568	0.10395705004232937	-0.0373873	-0.710004	-1.50589	-1.92542	-0.521842	-0.588003	-0.552856	-0.309759
Royalblue	Fill square	PP0076	P. candidae	-0.97007	0.5689730519623122	0.30027742621126036	0.46719035765236994	0.38637095091066115	0.45154058598524227	-0.41326	-0.791022	0.059423090610866085	0.0654723	0.0548601	0.16574166323999504	0.2032254359567482	0.056003420373461905	-0.0209761	-0.0629231	-0.339241	-1.00324	0.2618943398728781	0.48432193865882245	-0.78865	-0.444114	0.0352501
Royalblue	Fill square	PP0077	P. candidae	-0.990216	0.5367455228574646	0.3407563273348462	0.4599654608187446	0.3571352194188856	0.4098715154998289	-0.336012	-0.778246	-0.685025	0.39324727257571135	0.08049	0.4649126910620827	0.0857318	0.031167177291052898	0.0385532	-0.0918155	-0.497475	-1.89444	-1.07576	0.2673469337071589	-0.911103	-0.96066	-0.411073
Royalblue	Fill square	PP0078	P. candidae	-0.833826	0.5235742948110387	0.2877282576013794	0.4207440534111801	0.3281377959392561	0.49045868602654136	-0.382992	-0.833826	-1.68273	0.0397724	-0.211818	0.3548615977537414	0.4487059132036892	0.043313	-0.0239321	-0.0781801	-1.45759	-1.25301	0.6589287021532055	-0.0975963	-2.02677	-1.77392	0.4884591275487502
Bisque	Square	PP0180	P. melonii (clade 3)	-0.815011	0.5879345724248564	0.26856298901609277	0.45046358179625345	0.40744619671256266	0.45046358179625345	-0.328356	-1.0215	-3.54992	0.27667493067482846	0.0638024	-0.00489207	0.10117067785109854	0.0440716	-0.153468	0.1680666101878891	-2.05547	1.2494608755619199	1.729869940191776	-0.863084	-0.508224	0.24892081610026326	-1.71743
Bisque	Square	PP0181	P. melonii (clade 3)	-0.778508	0.5701747677571901	0.27198471770699406	0.4809436340292476	0.38086017547226503	0.4421038007129834	-0.444917	-0.922642	-2.83487	0.2355625968182448	0.19172387158368465	-0.0414295	0.2851188673781163	0.026503931416158227	0.0442711	0.017503550181115657	-2.27968	0.3358925707479701	0.4781778341616888	1.0899619714548356	-0.634035	-0.362016	-0.10197
Darkgray	Plus	PP0182	0	-0.969677	0.5602800545537188	0.3162383856018926	0.47127598344737825	0.4456853613841902	0.43194888165630346	-0.392559	-0.863193	2.553820531637765	0.22927264122718094	-0.000384429	0.0443215	0.19718198452818542	-0.198409	-0.21222	0.0977607	-0.678574	-0.355733	0.30813306805983315	-0.711326	-1.15235	1.487778296181781	-0.389785
Darkgray	Plus	PP0183	0	-0.927409	0.6104815681112488	0.4163255536702913	0.4896568267558408	0.4302039568423686	0.2657915143132212	-0.357641	-0.927409	1.0084216523518683	1.1718210024256235	0.7262728397644481	0.19991963498686321	-0.0999158	0.26071156640905285	-0.186755	0.22264374394566339	-1.06558	-1.19024	-0.0940873	1.1473292783008515	0.6098852265583916	1.569678695249291	-3.9708
Darkgray	Plus	PP0184	0	-0.958858	0.5831909392442864	0.27935342657022005	0.4700545431408368	0.40038849761298084	0.4427677205818424	-0.413794	-0.803103	2.2637837284142575	0.023656202209579348	-0.067957	-0.0496447	0.2125342307843538	0.1268905306925871	-0.0541729	-0.0336554	-0.322063	-0.778945	0.7004221094741077	0.46844365996345805	-0.238484	-0.0541928	-0.0925656
Darkgray	Plus	PP0185	0	-0.849147	0.5385918239859178	0.26096008738763854	0.41755675294315703	0.3674628076242415	0.5385918239859178	-0.453362	-0.820655	-0.0832088	-0.351963	-0.359412	0.18915165358243421	0.6377713508119842	-0.032464	-0.151383	-0.0760419	-0.979427	-0.782348	1.8944722984341267	-0.469463	-2.46332	-0.871932	1.2068164578453398
Bisque	Square	PP0186	P. melonii (clade 3)	-0.86676	0.5492884379849771	0.20693575318686902	0.4991944926660615	0.4300793045010786	0.44645819658511804	-0.398436	-0.86676	-1.75823	0.11614210107360709	0.00666319	-0.273887	0.0808884	-0.239025	0.052001629902469225	-0.0475655	-1.72779	0.40507535141032264	-0.337066	-0.0881692	0.15411677202210028	1.0072814635661431	1.4448695251896386
Bisque	Square	PP0187	P. melonii (clade 3)	-0.847181	0.5606911739564547	0.2909103118339141	0.5015023025661244	0.3734313355219176	0.44965870090980203	-0.337698	-0.991315	-1.93092	0.3083287705172944	-0.00800096	0.0806362	0.19486236338849738	-0.0131385	0.18044948195249297	0.15621301809643345	-2.61405	1.4669694138542222	-1.06622	0.3785122680951533	-0.631342	-0.910126	-0.755718
Bisque	Square	PP0188	P. melonii (clade 3)	-0.881212	0.5711935354067355	0.2387535623134607	0.48510001070733444	0.38887197861278067	0.5014789027913739	-0.38634	-0.917846	-2.33626	-0.0474969	-0.0744884	-0.0359897	0.21121096392019167	-0.0387292	0.0739407	0.0661942	-1.68619	1.2075847670496458	0.24959243186403016	0.051107	-0.643245	-0.698626	0.39907461701205293
Bisque	Square	PP0189	P. melonii (clade 3)	-0.812436	0.5535185451484016	0.2612598056692092	0.49353584054669136	0.40817599159553447	0.4844033569834189	-0.431887	-0.95657	-2.33011	0.0849049	0.0475827	-0.0610736	0.32265607659528917	-0.170195	0.0602651	0.0767412	-2.4729	1.3451	-0.0470662	0.16837259697359513	-1.29801	0.20066361114267137	0.5739819127702677
Brown	Fill diamond	PP0190	P. sardiniensis	-0.74988	0.5623065010870081	0.20379837606661494	0.44332081946486407	0.3507145619929401	0.46121038421563915	-0.401573	-0.869898	-1.96949	0.0694158	-0.172593	-0.152972	0.32883273508172406	0.14559812899519853	0.00473738	-0.0773462	-1.93329	-0.450482	1.4837773115426633	0.576682	-0.0196646	-1.14162	0.600523
Darkgray	Plus	PP0191	0	-0.858127	0.560855	0.2425929430052463	0.4143323904686638	0.36154488586661165	0.4828523369054198	-0.407293	-0.796758	-1.30379	-0.0859639	-0.180968	0.0791678	0.32388760808770456	0.13460544331923957	-0.166658	-0.116287	-0.593029	-1.43314	2.180052242832854	-0.1625	-0.928432	-0.908021	0.4498385796663642
Darkgray	Plus	PP0192	0	-0.760583	0.5023319194337881	0.16989194634051336	0.39771934696714945	0.32001036263983323	0.5023319194337879	-0.371119	-0.760583	-2.12867	-0.138674	-0.494687	0.0415333	0.4105189126204666	-0.000230003	-0.0401795	-0.282355	-1.46138	-2.03487	1.4278184934447282	-0.527817	-0.932135	-1.71902	2.450490747396052
Darkgray	Plus	PP0193	0	-1.03279	0.57396	0.26404957790141503	0.4897586428089609	0.3994141516075984	0.5186206750488357	-0.412719	-0.800294	0.8016668193660358	-0.343199	-0.197434	0.0618708	0.24448162388557587	-0.0583018	0.0908007	-0.0113614	-0.176648	0.3145455746960818	-0.114443	0.10473810770027912	-0.937131	-0.677808	0.931938
Darkgray	Plus	PP0194	0	-1.10989	0.6137093046196949	0.3125668293569368	0.4979988085652837	0.417179	0.5420454121056579	-0.540354	-0.733258	0.14421010064229414	-0.516897	0.20711252895618407	0.15877412991274073	0.32214313051947857	0.0396697	-0.0039601	-0.0574322	0.9961962567040195	0.00436795	0.8079761343645903	1.1882529810541194	-1.57646	-0.530654	0.7193585499724259
Darkgray	Plus	PP0195	0	-1.232	0.591304	0.2656425678772934	0.5020313459415235	0.387003	0.5436000904370796	-0.362966	-0.694611	-1.30046	-0.426191	-0.0911697	0.24713721206846817	-0.0442004	0.0048365	0.14611320886330764	-0.114713	1.508	-0.0571868	-0.886042	0.0873784	-0.344635	-1.69245	1.0603108488308624
Darkgray	Plus	PP0196	0	-1.1801	0.5961344702060918	0.26533600767078674	0.49282653283265315	0.39340697471499353	0.5818075775853302	-0.371974	-0.777439	-0.0857894	-0.638765	-0.310933	0.22721849445628747	0.15227990041194983	0.00245366	0.10416902238778787	0.0393287	0.9393701008645798	1.0098237116432038	-0.110871	-0.399718	-1.08878	-1.64096	0.7375308130747614
Darkgray	Plus	PP0197	0	-0.91706	0.5998856063148126	0.2525878241886771	0.4859645517829155	0.44123851603427916	0.4859645517829156	-0.461734	-0.886846	0.46717649958496427	-0.159002	0.00978597	-0.267421	0.27249	-0.0364981	-0.107891	0.0966968	-0.877447	0.900445	1.4269672284088455	0.1399286583934375	-0.581876	0.8467432685309266	0.15047561288353872
Darkgray	Plus	PP0198	0	-0.793782	0.5654643813112404	0.27826319369681024	0.49213310822569095	0.4444293102684798	0.4113137014839822	-0.54622	-0.851602	-0.275592	0.2564890447430526	0.36633885057262827	-0.290442	0.37181089996363936	-0.174311	-0.0850885	-0.0762931	-1.75878	-0.524806	0.752877	1.226073906292332	-0.782824	1.8471626167127155	0.8259052065245638
Bisque	Square	PP0199	P. melonii (clade 3)	-0.923295	0.5519467176417593	0.4610593668074364	0.4802907287353243	0.4214502287123908	0.2475777264049638	-0.353762	-0.885268	-2.75329	1.142375050991945	0.8252838416328984	0.5141183105984511	-0.0776694	-0.0489325	-0.151889	0.0613287	-1.34495	-2.36227	-1.4222	0.783825	-0.609699	1.845440216119786	-3.2244
Darkgray	Plus	PP0200	0	-0.973688	0.5734148843026516	0.46173873785444725	0.4954119529610354	0.3926235496894647	0.2551525590608618	-0.359086	-0.845567	-1.14532	1.1618793554292275	0.8366083752851319	0.5732101648203966	-0.0810998	0.13916822134507184	-0.0211415	0.0552517	-0.89127	-2.38387	-1.80419	1.730605630184764	-0.0582927	0.641368	-3.33991
Darkgray	Plus	PP0201	0	-1.02918	0.5628362404681742	0.2408991434660745	0.47249174926681176	0.406242	0.45633630904452666	-0.269926	-0.839695	-0.48102	0.0921534	-0.278713	0.0224349	-0.135728	-0.0603432	-0.0130128	0.0320114	-0.350943	-0.00175428	-0.290037	-1.15515	0.29409805500254466	-0.0947808	0.0166274
Darkgray	Plus	PP0202	0	-0.995257	0.6112986763493319	0.31443557782316495	0.5143999338598695	0.3874333639067125	0.47384287509424367	-0.500386	-0.805767	-0.612422	-0.0725252	0.3204003378282728	0.0749221	0.24517317268006045	0.15599010705739774	0.1584486983157509	-0.00317042	-0.352393	0.1747029292728701	-0.0939516	2.0916516567572936	-0.574988	-1.01046	-0.110336
Darkgray	Plus	PP0203	0	-0.964973	0.5729176703571376	0.31463712774664115	0.4944721519705911	0.407838	0.42280825945655437	-0.395205	-0.852495	1.5135187938061951	0.2648865326357904	0.0946123	0.0643168	0.15955908942128755	-0.00299604	0.052397667455003474	0.0583245	-0.893526	-0.222557	-0.531618	0.5374168872150592	-0.47267	0.1885939595116372	-0.481774
Darkgray	Plus	PP0204	0	-0.8544	0.5184108677289403	0.26580277820681403	0.45778624591250544	0.37426527386264435	0.44163080569022045	-0.318882	-0.884614	-0.546115	0.2854068607564808	-0.267822	0.12323253361518263	0.2191665970286327	-0.129239	0.0388076	-0.00479383	-1.93591	-0.45133	-0.608246	-0.649722	-0.913303	-0.338001	0.4339550333449449
Darkgray	Plus	PP0205	0	-0.903589	0.5419288595367732	0.27323323378572134	0.4244963935597032	0.35932675848512224	0.484193	-0.33382	-0.845769	0.21675197573088106	-0.0052634	-0.408016	0.2561226180368376	0.32339710914121567	0.0604843	-0.102468	-0.00112541	-0.908665	-0.841975	0.9286202401369702	-0.849	-1.35533	-1.07114	0.00606385
Darkgray	Plus	PP0206	0	-0.789927	0.5400344547887886	0.25284755441942064	0.41516844450670587	0.3454538118913445	0.43186332307887565	-0.347693	-0.847747	-0.803469	0.2588941762032959	-0.25909	0.0881493	0.3101097864773891	0.14973168699555348	-0.109073	-0.0841348	-1.53012	-1.56983	1.332595883817514	-0.19645	-0.581479	-0.951408	-0.0847862
Darkgray	Plus	PP0207	0	-0.755596	0.5441980710854646	0.14026318515806782	0.4325219246372602	0.3448876887050399	0.41525033812859974	-0.277897	-0.843629	-1.41379	0.25519616054524713	-0.480028	-0.30776	0.052148783471277535	0.15785164139669552	0.016638574808173538	-0.149149	-1.86907	-1.1183	1.0181887952263289	-0.299297	1.6027218174838818	-1.00597	0.8614999934439679
Bisque	Square	PP0208	P. melonii (clade 3)	-1.38775	0.6278241575440531	0.3342927995735779	0.528873	0.42070231076110903	0.6005373349850589	-0.32339	-0.801088	0.7521799496274794	-0.658995	-0.23444	0.4457199455417298	0.011370125748969864	0.00536462	0.15365281371446973	0.22288088468043654	1.981669720586624	2.195932080552331	-1.21644	-0.754496	-1.3212	-1.66287	-0.600246
Bisque	Square	PP0209	P. melonii (clade 3)	-1.29724	0.623138	0.29353896506627825	0.5595845379246972	0.43538331188277896	0.5070472043968158	-0.38263	-0.738824	1.9894057370346636	-0.376521	0.051788	0.0193285	-0.173852	-0.0233677	0.3125854403569756	0.0237532	1.4771912029796717	1.0910619308139642	-1.93556	0.7201462387668786	0.3968854413080838	-0.581915	0.3430357355327115
Bisque	Square	PP0210	P. melonii (clade 3)	-1.45228	0.642497	0.3413540803467557	0.5708326630954771	0.47908226159789163	0.570833	-0.447851	-0.704471	0.3625511320272142	-0.60313	0.2785020727886075	0.20543449153979487	-0.0846493	-0.175729	0.14419288491522148	0.044506478051382775	2.7640558786427123	1.6476837296910807	-1.63427	0.3050611000425581	-0.931262	0.055559602787625784	0.4292083301802419
Bisque	Square	PP0211	P. melonii (clade 3)	-1.24402	0.6129081331996796	0.28115659771340445	0.5134885750820204	0.405026	0.5134885750820204	-0.36687	-0.715177	-1.68961	-0.264373	0.10219339784632157	0.18080074566515356	-0.141658	0.050372272638286614	0.10961626380324585	-0.0628901	1.5997888654942614	0.11818330997654969	-0.758607	0.3511286285960876	0.14344599915501643	-1.18036	0.28941651154798703
Darkgray	Plus	PP0212	0	-1.01912	0.592845	0.2709131588209694	0.5016929846601678	0.4150587526872655	0.5154294643880546	-0.53264	-0.744178	1.6267182426976177	-0.479487	0.0553604	-0.0794656	0.3790903213199139	-0.0241439	0.0760095	-0.119665	0.1741789051563538	-0.137719	0.45745395754506324	1.271930772240204	-1.00679	-0.202552	1.4365669396246858
Darkgray	Plus	PP0213	0	-1.06666	0.5912466702487397	0.24655661645071214	0.5128011518621934	0.41096905897985975	0.4847488215140933	-0.446591	-0.73307	1.365565701084526	-0.311147	-0.0131264	-0.144031	0.0897841	-0.00709696	0.16710836604012624	-0.140007	0.3331198333955127	-0.207388	-0.414015	0.9992118761980117	0.17142635571067544	-0.350097	1.2998033560254498
Darkgray	Plus	PP0214	0	-0.899625	0.5484776598109553	0.19674765739379346	0.4314829568717882	0.34059560603746547	0.516424	-0.354495	-0.779607	-1.55312	-0.25386	-0.413338	0.0634754	0.24353936044458624	0.0855572	0.012438508196323254	-0.145739	-0.637145	-0.885337	1.0824164764713446	-0.316199	-0.458828	-1.86625	1.399077539285861
Darkgray	Plus	PP0215	0	-1.1535	0.6084044583040842	0.3115413597779173	0.5035248274836086	0.4200038554337476	0.5641494493000436	-0.50328	-0.750842	-0.320634	-0.562112	0.11948611503091716	0.21792702657855853	0.27875758252717253	-0.0345198	0.026168508724750645	-0.00840123	1.0436611230010433	0.5446424651953424	0.357748	0.6585739492560783	-1.76611	-0.674091	0.7657130261965155
Darkgray	Plus	PP0216	0	-0.924713	0.5620195231890746	0.2863777299693741	0.47781833804210544	0.3874738468407431	0.5066803702819802	-0.535248	-0.760409	0.8563098267060064	-0.310572	0.0241602	0.0857082	0.5464811442560152	-0.0447725	0.054211189785396074	-0.152258	-0.571132	-0.746099	0.4787469316964143	1.2421278337428427	-1.76393	-0.542209	1.5341566062210839
Darkgray	Plus	PP0217	0	-1.04349	0.5810255923150877	0.33006735281800104	0.4910626863352249	0.39069197463443583	0.491063	-0.518834	-0.721588	1.9536326079838346	-0.271462	0.17592931192039793	0.2633636444873253	0.4188567576059008	0.0501013	0.081087	-0.14544	0.353621	-1.0185	-0.0620465	1.5061662816303558	-1.54942	-0.723053	0.7693663172911671
Darkgray	Plus	PP0218	0	-1.06696	0.6142574691460045	0.2573763608935843	0.46010678931874643	0.3366257325477253	0.5409261960604551	-0.339524	-0.802809	-0.807337	-0.395188	-0.306283	0.22322966077605214	0.139395	0.362247	0.0800974	0.041545	0.4909113389436341	0.2947456448379212	0.9881447528097871	0.342369	-0.211605	-2.97097	-0.516126
Darkgray	Plus	PP0219	0	-1.12287	0.5976003895237513	0.21646738207511712	0.44918038440547786	0.39033988438254436	0.6057770499609967	-0.384872	-0.751623	-2.15043	-0.690413	-0.302385	0.1523015038400376	0.15463363338398695	0.031275838763875304	-0.0846113	-0.0414886	1.2285927571601762	0.41344038758915935	1.781733652573848	-0.993122	-1.08935	-1.55388	1.1765872756147473
Darkgray	Plus	PP0220	0	-1.18558	0.6046504099852908	0.26511068629621565	0.49297426353708645	0.40534002760486615	0.5751222351460855	-0.404656	-0.752963	-1.18605	-0.57318	-0.113328	0.18278963248742688	0.10401668922107452	-0.00515094	0.0434884	-0.00901018	1.224269141264014	0.7327035450767236	0.26204870202895786	-0.187248	-0.983458	-1.25801	0.820902
Darkgray	Plus	PP0221	0	-0.862106	0.5633063093274955	0.28833088814482927	0.47093298919648047	0.44248156797208776	0.45680846059284924	-0.549472	-0.810281	1.6335791616567412	-0.0354426	0.1804163335981618	-0.16932	0.5145991346671298	-0.188044	-0.194216	-0.091091	-0.942414	-0.800691	1.319412146276716	0.6222260450565332	-1.58969	1.560002302889051	1.0425311777838766
Darkgray	Plus	PP0222	0	-0.995443	0.5935749061092878	0.2946097294247711	0.4919473106751898	0.4426762616684071	0.4170994198787571	-0.441925	-0.80254	4.071496491337422	0.12072909104705681	0.1291554318971151	-0.22127	0.1290448539250043	0.011123649584002044	-0.112602	3.535819694313047e-4	-0.112761	-0.621378	0.4667582871713282	0.5379288528163396	-0.023311	1.1915033537942312	-0.218202
Darkgray	Plus	PP0223	0	-0.885515	0.5651516262479932	0.3141933867509066	0.46145224054024375	0.40453787795226925	0.41907301757138243	-0.445203	-0.83369	1.8746293888019938	0.260328	0.0999796	0.0499582	0.3649535529654931	0.0361773	-0.126694	-0.0194455	-0.964147	-1.10723	0.7325580745777622	0.5345437414048034	-0.990565	0.502367	-0.311344
Darkgray	Plus	PP0224	0	-0.864604	0.5559520719541408	0.24990652196363616	0.45971230807172125	0.381267	0.4338041232130565	-0.443241	-0.772797	3.0094604669417424	0.0338988	-0.207123	-0.167969	0.40252196551863106	0.0901083	8.085794189325174e-4	-0.201947	-0.894427	-1.51441	0.6538679901738488	0.8151123868542665	-0.265076	-0.183776	0.952466
Darkgray	Plus	PP0225	0	-0.936872	0.5367849031307905	0.3174949211325708	0.44378864645686317	0.3781195429490058	0.45082597317743905	-0.359754	-0.830388	1.7087919425567382	0.17837464372986833	-0.229659	0.34711999818176925	0.3343279572703398	-0.0234753	-0.0873152	-0.00308574	-0.831434	-1.15677	0.0878869	-0.485132	-1.56462	-0.383404	-0.162864
Darkgray	Plus	PP0226	0	-0.946426	0.5752262518881037	0.2848304735647272	0.4661162974851492	0.40054096961913804	0.42782779217813266	-0.362785	-0.84533	2.9234375653624523	0.1878187316978155	-0.194441	-0.0251478	0.1679578650020917	0.1144848732194498	-0.0696864	0.0507695	-0.666162	-0.572775	0.4603227723883087	-0.0260878	-0.175863	0.0631341	-0.570355
Darkgray	Plus	PP0227	0	-0.928663	0.5527124314216282	0.3095653141399153	0.45763184638355114	0.4190170102557714	0.41901701025577154	-0.396847	-0.832434	3.484319161124108	0.2765783983513231	-0.0935043	0.0627339	0.2905529928243906	-0.0813475	-0.19026	0.00599878	-0.755575	-1.10978	0.4471535243557963	-0.318187	-0.997969	0.9357198531302136	-0.228689
Darkgray	Plus	PP0228	0	-0.887925	0.5644437184098046	0.3061631757993083	0.47207039827878955	0.3841661071409247	0.44361897705439685	-0.473394	-0.809144	1.49161	0.0963787	0.079645	0.0774753	0.44166203036904306	0.0648876	0.016375626421931234	-0.0748681	-0.991325	-0.994667	0.35097956432744293	1.1396659416467751	-1.0999	-0.285353	0.26905937413939357
Darkgray	Plus	PP0229	0	-0.896221	0.581401	0.2641937697992378	0.44964967878167555	0.42078764654180084	0.5049888316887701	-0.556631	-0.768169	1.7663284020122594	-0.410953	-0.0211341	-0.134939	0.5814843468881246	-0.00388533	-0.236711	-0.13435	-0.184114	-0.934443	2.397626511312672	0.5907873265205474	-1.61401	0.5748127711783065	1.2108050602250153
Darkgray	Plus	PP0230	0	-0.867534	0.5578786940702116	0.2829032728875453	0.4655053739391965	0.4077692831696284	0.4655053739391965	-0.444494	-0.867534	1.6213377423762014	0.016709995669771313	-0.114037	-0.038728	0.4590581905328205	-0.073559	-0.0774537	0.0253044	-1.34332	-0.18487	0.7465793660582368	0.10292052679578075	-1.33761	0.37283965193864443	0.35501258438590616
Darkgray	Plus	PP0231	0	-0.914042	0.585296	0.31721479226778115	0.4602121108811867	0.41899748657772345	0.41899748657772345	-0.47373	-0.812946	2.4637703953436008	0.18618635414845836	0.1955926478569855	-0.0160891	0.34465880571953783	0.10551164683347719	-0.219886	-0.0222477	-0.436331	-1.22954	1.378792510257271	0.6835728257504675	-0.832674	0.8176022981664314	-0.52891
Darkgray	Plus	PP0232	0	-0.80962	0.5433378380793865	0.22506064504940265	0.43294269882289277	0.3335231407052331	0.4170441127550942	-0.359624	-0.782664	-0.197276	0.22568291351327668	-0.27054	-0.0300395	0.2397115492196698	0.20980042283864933	0.0224804	-0.21242	-1.26316	-2.0292	0.7240417161308752	0.5980578094826848	0.3220090292829418	-1.34219	0.6082584086085492
Darkgray	Plus	PP0233	0	-0.931545	0.598412	0.3228216919635637	0.4838170254807875	0.41316618316492615	0.4277013227840392	-0.489311	-0.825062	1.9866652470102695	0.14060000835791264	0.28076223731477573	-0.0220307	0.33053484265136823	0.14647573637082248	-0.0712638	0.016961094607129606	-0.542954	-0.63053	0.8487278245745704	1.3057975315800188	-0.675804	0.3677091760866887	-0.596429
Brown	Fill diamond	PP0234	P. sardiniensis	-0.714551	0.5398154763747463	0.223963	0.4044509026685627	0.34783200866905456	0.456295	-0.424064	-0.83374	-1.83306	0.10583440553231241	-0.18451	-0.0358043	0.4582229446299875	0.1154043994411908	-0.153027	-0.154457	-1.74198	-1.67686	2.3259205256122892	0.11742906173419623	-0.911869	-0.771181	0.7452984394776696
Brown	Fill diamond	PP0235	P. sardiniensis	-0.901808	0.6075973351201118	0.3440634176934969	0.5070663241081061	0.46015453569641007	0.3833905194845718	-0.545614	-0.854851	4.377010358441904	0.3946337175802055	0.59001	-0.286657	0.37751857007768175	0.031563196741124705	-0.153366	0.0855359	-0.880359	-0.427884	0.7862871469610316	1.6716522081556573	-0.533595	1.9845708204092025	-0.866314
Brown	Fill diamond	PP0236	P. sardiniensis	-0.926301	0.537599	0.27450213418518377	0.46315282603078584	0.38100485442178667	0.4788025976979135	-0.401647	-0.807113	-0.222407	-0.026132	-0.142691	0.15765807516668903	0.3021998992728755	-0.104415	0.0254332	-0.0830496	-0.942273	-0.730488	-0.133479	-0.047955	-1.30722	-0.497507	0.9942842589687393
Brown	Fill diamond	PP0237	P. sardiniensis	-0.770741	0.5260985753013134	0.18115015010290023	0.4094616715755524	0.3256317326581335	0.4298705432067598	-0.261258	-0.840213	-3.4053	0.27620598134368446	-0.310727	0.0155536	0.0613768	0.10046236207827877	-0.0393214	-0.133931	-1.75114	-1.57152	1.010302857234415	-0.725662	0.5518294321027247	-1.48694	0.5528240156315058
Darkgray	Plus	PP0238	0	-0.880301	0.5652167005217458	0.25913354269907357	0.41573020825459217	0.36563626293567664	0.4773124093838807	-0.380247	-0.822481	-0.109285	-0.0549431	-0.272262	0.11381671424141464	0.32876279044170514	0.17364215513936013	-0.189985	-0.0464988	-0.573558	-1.18309	2.0577859439246593	-0.406671	-0.952939	-0.852979	-0.1101
Brown	Fill diamond	PP0239	P. sardiniensis	-0.799706	0.6028251260832126	0.2604791574499055	0.4632095858750674	0.3771160611756667	0.4963251946595651	-0.539175	-0.861075	-0.95461	-0.170208	0.087064	-0.127786	0.5304800614269783	0.21235962408987413	-0.0360798	-0.0136767	-1.31397	0.0872355	2.235336254957038	1.631224756314141	-1.01812	-0.829132	0.23224473980740334
Bisque	Square	PP0240	P. melonii (clade 3)	-0.852229	0.5638196963832358	0.30713957227073446	0.49645416455565977	0.4167017747822606	0.4072230308277171	-0.342746	-0.996363	-1.83444	0.4863274113062484	0.15705696114770434	0.015638710469621078	0.095792	-0.0949591	0.019718632714301725	0.17013313025929705	-2.40017	1.0673514120081347	-0.596265	-0.104196	-0.490242	0.670564	-1.23242
Bisque	Square	PP0241	P. melonii (clade 3)	-0.872726	0.5753767526913176	0.26536520384144785	0.5102071176167364	0.38672606084571554	0.4404924850013752	-0.363243	-0.942198	-1.58167	0.24620259868625927	0.0415603	-0.0724592	0.12159905036492048	0.010474848760917574	0.1857135474818028	0.10221358813498388	-2.11374	1.175570211066202	-0.831757	0.7341172460668828	0.0940639	-0.583788	-0.358335
Bisque	Square	PP0242	P. melonii (clade 3)	-0.81549	0.5323028465191549	0.23145031087762877	0.4545938621918386	0.3703335185740987	0.4341849905606312	-0.236535	-0.97084	-3.40168	0.3797497530713007	-0.199042	0.0531995	0.00744193	-0.0605613	0.014371682631546954	0.0704078	-2.48761	0.5083472454468074	-0.279589	-1.21122	-0.0370492	-0.539858	-0.395834
Bisque	Square	PP0243	P. melonii (clade 3)	-0.845152	0.5890278935693086	0.2555677074180876	0.4958271013182611	0.37451965027945283	0.46215388621167314	-0.358671	-0.973273	-1.17379	0.14865090885795634	-0.0922648	-0.10046	0.2081212874147801	0.12936303710285768	0.15265940248975854	0.15707873347119664	-2.19121	1.5391906371384836	0.013341340499535836	0.6384251984921838	0.028523371231233552	-1.07245	-0.75521
Bisque	Square	PP0244	P. melonii (clade 3)	-0.799081	0.5583187438753734	0.25862123467918147	0.4733780672262898	0.4017220783198549	0.382491	-0.348247	-0.927202	-2.00139	0.4989161009531867	0.0977013	-0.126943	0.0683858	-0.0184605	-0.0263847	0.028762578837649544	-2.18515	-0.190263	0.14733525176941953	0.11168327646524373	0.35406247894537873	0.6132750444097578	-0.576836
Bisque	Square	PP0245	P. melonii (clade 3)	-0.830886	0.5687418918522515	0.26548664593750093	0.5002219454154955	0.4285659565090607	0.40933459458117283	-0.285756	-1.05571	-2.10518	0.49213476056930683	0.00709199	-0.140793	-0.00995611	-0.113686	0.0170997	0.2236595811609407	-2.81023	1.9572010193493206	-0.478922	-0.757149	0.18501911148845906	0.9286221786089897	-1.36953
Bisque	Square	PP0246	P. melonii (clade 3)	-0.760532	0.5467738862301879	0.25451514675099546	0.47765869806520517	0.361022	0.47765869806520517	-0.393781	-0.963315	-2.41734	0.1497715244074692	-0.0828444	0.00381601	0.37507949610306146	-0.0273872	0.12398832864920839	0.057774	-2.85409	0.9956344702390169	-0.0898814	0.46386949482765777	-1.06973	-1.04962	0.29867002997477643
Bisque	Square	PP0247	P. melonii (clade 3)	-0.930852	0.5769469480736508	0.24935050936640585	0.5172505728661491	0.4351026012571499	0.4687758163637377	-0.385722	-0.930852	-0.649337	0.0537797	-0.00846171	-0.204471	0.1030697767971057	-0.173387	0.10026096162526008	0.1276173417523076	-1.62407	1.627536235489772	-0.532428	-0.0457238	-0.190629	0.633918	0.28279451962513813
Darkgray	Plus	PP0248	0	-0.931789	0.5642676205554671	0.32003950788068347	0.47392312935410436	0.3904021573042433	0.4577676891318195	-0.374979	-0.899632	-0.417696	0.186201	0.012351941732671415	0.2188199077358038	0.24377540517822285	-0.00411087	-0.000454859	0.11022027877790437	-1.25152	0.1958312383245021	-0.0881396	-0.00482249	-1.26611	-0.375856	-0.712329
Darkgray	Plus	PP0249	0	-0.814981	0.558574	0.26446128001341773	0.4232096690893056	0.3858221370176854	0.4046906213220681	-0.348147	-0.87363	-1.90163	0.37417014347196265	-0.00264679	0.017859148542252387	0.13302204926582906	0.0870669	-0.208688	-0.022236	-1.31664	-1.30684	1.6868060998147203	-0.475293	-0.231447	0.2441105572139927	-0.762026
Chartreuse	Triangle	PP0250	P. excavatus	-1.23709	0.576442	0.4963991062833725	0.4963991062833725	0.4202377453178083	0.3020049682551485	-0.283759	-0.770632	-0.969346	1.0002428968840686	0.7699023306264817	0.8785219768829194	-0.313395	0.0245025	-0.108675	0.0682865	1.0988602659966014	-2.40349	-2.45122	0.24472337905889258	-0.589295	0.7508778610044997	-3.46393
Gold	Fill triang	PP0251	P. sp5	-1.15747	0.646811	0.3075690372970938	0.560177	0.4995525050027852	0.4502814559960026	-0.552103	-0.754814	-0.06027	-0.103137	0.6789617461186194	-0.273915	-0.0936745	-0.108933	0.00193516	-0.009396	1.0450760883524133	0.6054056007135974	-0.0902801	1.6759165929156146	0.30726928258025904	1.9407796525975227	0.20588352726863418
Gold	Fill triang	PP0252	P. sp5	-1.11084	0.6068071415509974	0.2941810423026181	0.5300270795122776	0.43618162452023407	0.5620811058023609	-0.55243	-0.766004	-0.858203	-0.534481	0.22684260292214625	0.0541017	0.28702954514888457	-0.140133	0.11065899679983943	-0.0198331	0.48412930030419027	1.0728581177396372	-0.0914678	1.1923626572188386	-1.62158	-0.182434	1.43932
Gold	Fill triang	PP0253	P. sp5	-1.20072	0.6428897377349635	0.30242016068113065	0.5169284039709864	0.4237276117199386	0.5318987434298517	-0.550501	-0.666641	0.430663	-0.585595	0.3221654190873603	0.0580386	0.15025809016460187	0.15806716103138496	0.043635	-0.139363	1.9642243692897292	-0.243166	0.690827	1.8106661917045652	-0.579126	-0.658788	0.7138793103859221
Gold	Fill triang	PP0254	P. sp5	-1.14612	0.6371908370210416	0.21460202283428598	0.5029315540331912	0.42207945740409636	0.6113940496890216	-0.504793	-0.737289	-2.74169	-0.73465	0.040273304656267966	-0.0443691	0.14218527562776098	0.023096535218275174	0.016266781224514533	-0.0490829	1.365432476352593	1.2910676805137844	1.5385588846744662	0.574958	-0.621353	-1.05033	1.6025684564881582
Gold	Fill triang	PP0255	P. sp5	-1.08223	0.6385216335667327	0.3020493969455201	0.5336420027462572	0.4673926172050565	0.4673926172050565	-0.518013	-0.808758	-0.696047	-0.105788	0.49488780882567707	-0.168201	0.025826872364992693	-0.0112993	-0.0170878	0.050998	0.4275175028929046	0.8075244841916276	0.477396	1.3415676478250866	-0.0810583	1.1019612766171047	-0.19981
Blueviolet	Dot	PP0256	P. caesus	-1.29777	0.6588895182509704	0.22389529867188823	0.5338055487264031	0.4925909244229399	0.4641395031985472	-0.28693	-0.788623	1.9864357914135735	-0.217495	-0.0885892	-0.454665	-0.610565	0.053755539436888204	-0.071379	0.14388470091532177	1.972496220445921	1.3570210947185257	0.0799071	-0.907937	2.269160046074116	1.2196371643871862	-0.759864
Blueviolet	Dot	PP0257	P. caesus	-1.39528	0.6323377366252716	0.2537683133391681	0.5063764028612945	0.47730013877978567	0.491179	-0.263551	-0.702132	0.5584567297101122	-0.273455	-0.118042	-0.0378501	-0.55518	-0.0342445	-0.149545	-0.00551568	2.9834884308842353	0.19608831127576054	-0.123733	-1.63835	1.2658357372796536	0.7618406738719965	-0.335366
Gold	Fill triang	PP0258	P. sp5	-1.28114	0.6354878848985385	0.26577996084116695	0.5106218746164558	0.424528	0.5106218746164558	-0.25224	-0.813662	-1.10831	-0.195201	-0.127681	0.092509	-0.339412	0.11869130955611096	0.0383903	0.14212258240704717	1.5578128789719143	1.3769533706076376	-0.37854	-0.910399	0.8938062794155718	-0.894012	-1.09665
Gold	Fill triang	PP0259	P. sp5	-1.10285	0.5736432268684585	0.24018304071723717	0.4968631648297385	0.4467692195108229	0.4804424346174107	-0.335883	-0.799168	-0.803721	-0.0950406	-0.0765744	-0.0626529	-0.144248	-0.21311	-0.030189	-0.00693863	0.2715357680804357	0.32622573696466883	-0.396913	-1.0313	0.0759428	0.7867330517545257	0.7678334511411758
Gold	Fill triang	PP0260	P. sp5	-1.11289	0.5895683059198816	0.25002858223080693	0.4778921594716778	0.4251558633907343	0.44304542814150955	-0.30476	-0.768045	-1.31799	0.0656592	0.00210939	0.00619572	-0.260116	-0.00465398	-0.0838378	-0.0459003	0.7682472366779722	-0.611821	0.1332900153081798	-0.747079	0.790265	0.2981960806524734	-0.135944
Gold	Fill triang	PP0261	P. sp5	-1.02122	0.5453822540162435	0.21294228092296902	0.4756676214008822	0.38306136392895834	0.5111323309731651	-0.328068	-0.778902	-2.118	-0.180175	-0.237728	0.0777906	0.018217957645693256	-0.129766	0.0886122	-0.0999966	-0.318312	-0.127581	-0.561268	-0.681557	-0.292523	-0.942667	1.6250192224548203
Gold	Fill triang	PP0262	P. sp5	-1.04703	0.6019020266103196	0.24305123372691456	0.5152677946374173	0.45464317282098243	0.45464317282098243	-0.394259	-0.828216	0.1028107467569036	-0.0378805	0.0877392	-0.276041	-0.0988858	-0.102198	0.00509987	0.0365938	-0.0965831	0.67493	-0.0271417	0.0317736	0.6147997195980244	1.0355134924298508	0.2968662188245641
Gold	Fill triang	PP0263	P. sp5	-1.14673	0.5557285643577232	0.27870919764998264	0.5103018034507198	0.4267808314008588	0.40920568657935114	-0.232116	-0.801885	-0.876899	0.3531046922119464	-0.0389593	0.12434843739001361	-0.396774	-0.189944	0.0943921	0.00305597	0.0978323	-0.254803	-2.24073	-1.00687	0.7964171656945073	0.4621314190173915	-0.137836
Gold	Fill triang	PP0264	P. sp5	-1.06292	0.5615349923817594	0.23560303779597913	0.4587465891101887	0.3825192237223043	0.4587465891101888	-0.254791	-0.779444	-2.15318	0.076748	-0.19019	0.14194673563368382	-0.196708	0.00877845	-0.0143484	-0.0655188	0.2215938782674448	-0.791464	-0.203421	-1.04086	0.4943048497090129	-0.806457	0.17160576309471828
Gold	Fill triang	PP0265	P. sp5	-1.10723	0.5998207192060027	0.2822276967907259	0.49203348289881105	0.4661252980401462	0.47916329237827576	-0.379861	-0.832283	3.2225095497311123	-0.198893	-0.128634	-0.133801	0.00107404	-0.133082	-0.184552	0.1442561820597204	0.4867142060942815	0.5687495435200418	0.5489948658741114	-0.89185	-0.410337	1.2741317472015574	-0.256529
Gold	Fill triang	PP0266	P. sp5	-1.17054	0.6198222295447774	0.25489857169917185	0.5023897635677076	0.43722012849312647	0.48649117749990906	-0.362411	-0.767876	-0.25588	-0.217771	0.023174414144628758	-0.0710765	-0.179029	0.0434585	-0.0258893	0.00828034	1.1776683906403798	0.3321378996206208	0.26907944531707156	-0.189613	0.6028067743708515	0.0686424	-0.0542004
Gold	Fill triang	PP0267	P. sp5	-1.11237	0.5605539695237768	0.29265390602403396	0.4611344114061175	0.3719032776781749	0.4611344114061175	-0.267477	-0.767531	-1.44692	0.10233427192762835	-0.13059	0.364068	-0.132623	0.0398679	0.00733912	-0.0455733	0.5021824517329159	-1.02065	-0.675148	-0.758905	-0.251634	-1.21002	-0.322634
Gold	Fill triang	PP0268	P. sp5	-1.09475	0.5967121726029865	0.30952527223361886	0.4885410408930739	0.4021315297055426	0.45486782578648594	-0.365957	-0.791069	-0.903586	0.0610056	0.15132459900765377	0.19120244611881979	-0.0467734	0.084091	0.00414632	0.010014234706189076	0.44044523779033296	-0.365126	-0.177149	0.28585106361285817	-0.162011	-0.498739	-0.65891
Gold	Fill triang	PP0269	P. sp5	-1.17578	0.6285070127937336	0.2696562199103287	0.5266749199113999	0.49714674507219486	0.3801520421330276	-0.29542	-0.830938	-0.117198	0.34137971868255185	0.2807912760853901	-0.294091	-0.555281	-0.0781459	-0.127688	0.11504883191147383	0.8466623700434216	0.4600506754193594	-0.374894	-0.675655	1.9996726887437601	2.2569136501220335	-1.34808
Gold	Fill triang	PP0270	P. sp5	-1.0667	0.585237	0.21552881019387254	0.5015966772911126	0.4261208009260829	0.4603707239691614	-0.377433	-0.744725	-0.853778	-0.10331	0.00993396	-0.18296	-0.144049	-0.0736324	0.0486466	-0.128591	0.3605467394299616	-0.339481	-0.232959	0.0974266	0.8963993879735899	0.2813920544555515	1.1636577643726134
Darkgray	Plus	PP0271	0	-1.30029	0.6727176840708918	0.23946359703389736	0.4753096342435568	0.44219402545905934	0.5744619940368101	-0.395609	-0.708243	-0.0214207	-0.796691	-0.123402	-0.0480304	-0.111418	0.2729573590165363	-0.218673	0.015870137896762823	3.056923777028903	0.5711617145045293	2.5101841063524337	-0.583944	0.332232	-0.631322	-0.303645
Royalblue	Fill square	PP0272	P. candidae	-0.95894	0.5398318743068597	0.303975	0.48657697077131595	0.39867267963345104	0.39867267963345104	-0.423422	-0.745366	1.1711199748485268	0.31589987073429865	0.16854093025819164	0.1076671561903567	0.14284598123792785	-0.119302	0.070763	-0.20373	-0.605247	-1.84139	-1.06117	0.8315220407075838	-0.454311	0.37031380222291677	0.8056474091982901
Royalblue	Fill square	PP0273	P. candidae	-0.982406	0.5275643672813138	0.32218223789784295	0.5049846795291485	0.41709879439458597	0.4170987943945861	-0.459946	-0.746577	3.597618323118907	0.23239060035375714	0.14851465638713152	0.1320210721584662	0.30407369565862385	-0.33015	0.14941173884686346	-0.204655	-0.721916	-1.45656	-1.74045	0.8243541312265632	-1.17648	0.8155813594517651	1.3594726407137818
Royalblue	Fill square	PP0274	P. candidae	-1.08342	0.5657251015959099	0.3216834326440836	0.5158394470850411	0.4373939286984947	0.42346612695402586	-0.419168	-0.76152	2.606969667557447	0.1659729518875186	0.21510357831104823	0.0777818	0.027122105818117914	-0.208934	0.0839092	-0.0722091	0.0693653	-0.735957	-1.4158	0.5069917425056427	-0.467352	0.9069962659819967	0.43190262873858865
Royalblue	Fill square	PP0275	P. candidae	-1.20342	0.5998375822659674	0.33040074698091276	0.5609977489497036	0.4633085037885289	0.4356365665852076	-0.454075	-0.73269	7.1174260536595355	-0.0660119	0.3130298821194256	-0.126394	-0.0597182	-0.220405	0.3008195552516627	-0.0380622	0.8360895451072194	0.0250797	-2.10714	1.204522070295116	0.0494714	1.048238411520598	0.45462729857056006
Royalblue	Fill square	PP0276	P. candidae	-1.10084	0.5843099488614548	0.32807270911733194	0.5208819220079105	0.41687700456125076	0.3919380562139988	-0.407693	-0.733547	5.065965678478483	0.2894289432282215	0.23367460213297117	0.0509471	-0.0538181	0.045623771957304805	0.1966519400725362	-0.1166	0.3692771988441018	-1.20758	-1.54712	1.2750347069092505	0.3726272260870027	0.28514235115772757	-0.141343
Darkgray	Plus	PP0277	0	-1.19177	0.6433720819541429	0.23717464133430333	0.48677820521157983	0.4340419091306364	0.544982	-0.334047	-0.820528	-1.03691	-0.445072	-0.150368	-0.0464325	-0.128962	0.13200736138041935	-0.0980121	0.12889612965240652	1.3953361472511494	1.4155723722176938	1.3964570937865983	-0.896741	0.35285636595679815	-0.516679	-0.57941
Crimson	O	PP0278	P. sp3	-1.23247	0.6085648206209054	0.22685379852084836	0.4732002469147221	0.4165813529152141	0.5250438485710445	-0.314157	-0.703622	-1.97162	-0.350331	-0.119213	0.0846297	-0.225072	0.0408352	-0.0779584	-0.0907575	2.009266173011883	-0.285997	0.6674214335958858	-1.00213	0.5011570926095903	-0.688919	0.5082873353701687
Darkgray	Plus	PP0281	0	-1.16523	0.5404377880051068	0.42380088427934576	0.4642104226172224	0.381689	0.5568166800891463	-0.375853	-0.825874	-2.68756	-0.0867109	0.14276502797041782	0.8580141500125774	0.28772591055251184	-0.178275	-0.0403217	0.096552	0.3360079566355503	0.0457629	-1.07361	-0.988419	-4.0665	-1.34028	-0.531397
Crimson	O	PP0282	P. sp3	-1.20836	0.6165122026449391	0.2741595178468312	0.5136819612450804	0.42107570377315634	0.5136819612450803	-0.331212	-0.799536	-2.10236	-0.187091	0.0595627	0.11491357130016407	-0.167123	0.010332046331830727	0.0642115	0.0611666	1.0174970382766095	1.0536532044919098	-0.51832	-0.279836	0.17292946890791183	-0.720554	-0.275146
Crimson	O	PP0283	P. sp3	-1.17992	0.6118351213304875	0.2326182392972594	0.4813386324011189	0.3074661300936919	0.5939455565797123	-0.293874	-0.753406	-3.23252	-0.494133	-0.280133	0.32461397157380567	0.00571641	0.26061114416244335	0.22186807373776413	-0.022113	1.055096217714894	0.7902125684143992	-0.276476	0.39901855085823096	0.024349589592889798	-4.46889	0.3088415917726898
Crimson	O	PP0284	P. sp3	-1.2841	0.6352529779061924	0.22911469575712323	0.4281311311232477	0.476606	0.5437042211288287	-0.315961	-0.712753	0.18275715846812185	-0.601963	-0.294241	-0.0282736	-0.258326	0.0516992	-0.530939	-0.000523142	3.173499648980131	-0.414417	3.2726916806867123	-2.68696	0.0516535	1.0328929672391713	-0.352962
Crimson	O	PP0285	P. sp3	-1.32228	0.6236319798364731	0.2459167846812108	0.5025969087937121	0.43523137696613595	0.5641791099230007	-0.368322	-0.680956	-0.517312	-0.641508	-0.125868	0.0792878	-0.148236	-0.00447457	-0.00963215	-0.080417	2.545783929688612	0.3915954969284505	0.18829101576459376	-0.614516	0.0340627	-0.662686	0.8887101171617713
Crimson	O	PP0286	P. sp3	-1.22545	0.5830012461958602	0.257069	0.4802128429242895	0.40398547753640507	0.5663063676236904	-0.307144	-0.757978	-2.00941	-0.419538	-0.226621	0.27144488947535683	-0.0603803	-0.0818138	0.00969116	-0.00417205	1.3272094530152216	0.5526889661485458	-0.249441	-1.32578	-0.81473	-1.2022	0.7037087196301274
Crimson	O	PP0287	P. sp3	-1.17064	0.6347893754794547	0.2800517908809484	0.5741647536630197	0.5079153681218191	0.64976	-0.738022	-0.738022	-0.707596	-1.04401	0.3423116915041938	-0.164365	0.4527426417560871	-0.39188	0.0908168	-0.0173484	1.045512368277333	2.5161	0.48681860909666685	1.7392491324257138	-2.65885	1.2141144452432084	3.120214895222464
Crimson	O	PP0288	P. sp3	-1.22423	0.6168012794279695	0.21133617131980514	0.5332803073781084	0.4440491736501659	0.48143670572178615	-0.30592	-0.756754	-1.96119	-0.143359	0.0353477	-0.154294	-0.383209	-0.0566668	0.11123858907021533	-0.0277439	1.1918973388627534	0.8676638591564528	-0.980809	-0.309882	1.6959688472846361	0.0357772	0.569184
Crimson	O	PP0289	P. sp3	-1.3096	0.6053365442969372	0.18317655761660273	0.5025481410253664	0.4361730720804938	0.5716633291903492	-0.284809	-0.704487	-2.18724	-0.546596	-0.271255	-0.0074587	-0.287032	-0.112827	0.025283	-0.0740146	2.159836476974517	0.8823723985993159	-0.236823	-1.55573	0.7519376686267034	-0.631799	1.5263534340762193
Crimson	O	PP0290	P. sp3	-1.35676	0.6361803327547916	0.2549221554984242	0.5072325997979266	0.4180014660699842	0.558177	-0.296321	-0.721433	-1.44893	-0.481783	-0.139313	0.1576015796620057	-0.259552	0.0986731	0.043965836760409674	0.012626297337925071	2.521931806633639	0.9081889229533677	-0.206374	-0.748993	0.5004497732200444	-1.39826	-0.0703297
Crimson	O	PP0291	P. sp3	-1.23635	0.5729867608487558	0.20177157578366994	0.4645242651929255	0.42491512709787976	0.5554116160272482	-0.266214	-0.717048	-2.61714	-0.39586	-0.296165	0.13323226959922171	-0.221719	-0.158967	-0.0885477	-0.0880221	1.7351196857569087	0.00136014	0.21688326733654162	-2.23683	-0.0524808	-0.394184	1.3842002940790754
Crimson	O	PP0292	P. sp3	-1.22082	0.5728102010391483	0.2463808236079723	0.4746923450806246	0.36818569749217617	0.5443722657186145	-0.280111	-0.70551	-3.46051	-0.264997	-0.13338	0.3250614585624125	-0.146654	-0.0139623	0.0715472	-0.108576	1.4252078838417084	-0.345649	-0.746068	-0.857272	-0.246478	-2.08653	0.9305908889696026
Crimson	O	PP0293	P. sp3	-1.2872	0.6082407332788222	0.28630873778396304	0.5239803896610824	0.4152564707408275	0.4747093406542997	-0.339473	-0.681826	1.5236367901268226	-0.214873	-0.00805989	0.12623866308176784	-0.283373	0.0654522	0.17957942064180507	-0.117467	1.8880527706715242	-0.403186	-1.46585	0.35697625985549686	0.7421504739066337	-0.745015	0.2538255596250675
Royalblue	Fill square	PP0294	P. candidae	-1.12961	0.5826873857463742	0.3159095288836029	0.5045226128970376	0.42099	0.40828284901461825	-0.378641	-0.724143	4.481019047453543	0.17852114392694252	0.0890633	0.0866887	-0.116095	0.026029040369339104	0.0714279	-0.118486	0.7501952797105405	-1.29784	-1.08354	0.5733249342619553	0.29758360947898244	0.3422738648396628	-0.115351
Royalblue	Fill square	PP0295	P. candidae	-0.918697	0.5806414426011577	0.37135628792962155	0.4938459783836074	0.40021832016949604	0.38589142754873446	-0.495656	-0.8176	2.6250883201330995	0.46477595598674953	0.48113207383028295	0.18726890459951712	0.3876894895449763	0.12617562189935871	0.0245378	-0.00977577	-0.894484	-1.2426	-0.245424	1.8976426532724624	-0.949913	0.30278865100173435	-0.87117
Royalblue	Fill square	PP0296	P. candidae	-1.08846	0.5828505847573352	0.32407985579997456	0.5220384453605781	0.46743973324600774	0.3369500463205096	-0.369067	-0.775829	5.923261393376142	0.6799726717691383	0.33777141619776135	-0.210677	-0.322971	-0.157723	-0.0239377	-0.0218196	0.18547955104392236	-1.17845	-1.38682	0.4120996285258083	0.9766103936458715	2.1314160247608105	-0.688462
Royalblue	Fill square	PP0297	P. candidae	-1.01818	0.525586	0.2423090542979066	0.4570658868450152	0.32656939791564654	0.47464103166652255	-0.253971	-0.754024	-1.88432	0.0470118	-0.350029	0.3218831823958924	-0.0364738	0.014894129937730372	0.16636145885613515	-0.148184	-0.387776	-1.248	-1.35966	-0.455217	-0.125807	-2.30817	0.9816194555171311
Royalblue	Fill square	PP0298	P. candidae	-1.01012	0.5319247527137682	0.2757910379969129	0.4699470524378705	0.37757373230685537	0.3915015340513242	-0.316977	-0.719637	2.773396002365828	0.35429339006492516	-0.237364	0.15164968507731977	-0.0681668	-0.0252621	0.0960265	-0.256035	-0.165294	-2.27277	-1.30192	0.058141480204030094	0.325566	-0.275667	0.6650839491965184
Royalblue	Fill square	PP0299	P. candidae	-1.04746	0.5631056974874203	0.2972561295874011	0.48250166507279146	0.40670782570325736	0.3814573147343704	-0.326605	-0.756968	3.7091509888566985	0.412733	-0.078539	0.0633937	-0.148325	0.0342867	0.013601395941334748	-0.109517	0.0972751	-1.64638	-0.893453	0.0907352	0.5489566067620143	0.35747442086293424	-0.289956
Royalblue	Fill square	PP0300	P. candidae	-1.08465	0.580507	0.31697266633217286	0.503205	0.39541818471871937	0.4330637843350861	-0.391506	-0.753008	4.6891431038751525	0.0627817	-0.0353819	0.1546162717132415	0.0906537	0.11061532873860976	0.18234827409745946	-0.0676466	0.2608460703549242	-0.890668	-1.09028	0.9073496976123165	-0.113767	-0.497541	-0.0731083
Royalblue	Fill square	PP0301	P. candidae	-1.11133	0.5895386789952438	0.3393332056380768	0.529521	0.410319	0.3760570385927714	-0.445142	-0.688293	6.393988140436143	0.32531987895914655	0.4011936327674547	0.054749190810322035	-0.0338673	0.13274017612063377	0.28760582228590986	-0.239202	0.6154556246760526	-1.7455	-1.7722	2.0456408131958463	0.5588614698439908	0.13368842930245622	0.00303601
Royalblue	Fill square	PP0302	P. candidae	-0.997018	0.5237966688533722	0.2411732413578514	0.4595347346350031	0.39243640113183326	0.4521327763393351	-0.300711	-0.771346	0.6953315494252327	0.0716656	-0.391955	0.0997142	5.69921354836779e-4	-0.182252	0.00718419	-0.138093	-0.432428	-1.19801	-0.722781	-1.06702	-0.309748	-0.0782791	1.188419771738492
Royalblue	Fill square	PP0303	P. candidae	-1.09693	0.5643084429845443	0.32205313143976655	0.48946055218811146	0.38869510492570825	0.4632123261131753	-0.400622	-0.730178	2.71837	-0.0691318	-0.0404564	0.32780592999987485	0.1662014345173754	0.00206355	0.11665315924493384	-0.119732	0.43247650414255384	-1.13068	-1.00014	0.5483298890876112	-0.88775	-0.707279	0.4170112213438708
Royalblue	Fill square	PP0304	P. candidae	-1.14738	0.6673169504238149	0.3165157384971768	0.519845	0.4007169236441458	0.4007169236441458	-0.420019	-0.737708	4.0035539134849065	0.0742721	0.3740125807287259	-0.135659	-0.194192	0.6678017685373533	0.12617641417993097	0.00462344	1.3584571102388594	-0.682765	0.23931135381293647	2.2997206767578686	1.7316163386966332	-0.84873	-1.77513
Chartreuse	Triangle	PP0305	P. excavatus	-1.19444	0.6098476148204715	0.27060529332544286	0.5080155219381377	0.4464333208088494	0.5232133828475692	-0.314079	-0.849598	0.217297	-0.28897	-0.181381	0.0314525	-0.127478	-0.0795542	-0.00800967	0.17789673618433438	0.7429073950174132	1.6065198960291922	-0.218939	-1.14396	-0.195166	0.0643558	-0.375137
Darkgray	Plus	PP0306	0	-0.859437	0.5880760144299962	0.22219698301589685	0.46299204490542917	0.40765289199833465	0.47503232413750957	-0.272773	-1.02374	2.386376682383848	0.0564497	-0.70574	-0.311729	0.18171114852940318	0.12532361107606774	-0.0800622	0.34186716343041007	-1.95637	1.9398356693548464	1.2347698313559956	-1.33623	0.13188829972298666	-0.0754662	-1.20663
Darkgray	Plus	PP0307	0	-0.951797	0.5634408047949261	0.3009655463764917	0.48376798800779713	0.4217902877318997	0.4217902877318997	-0.337431	-0.902526	4.052996646657728	0.33305611742360297	-0.247612	-0.0291077	0.1544958972485912	-0.0740098	-0.0298223	0.18214286855522965	-1.18291	0.183475	-0.367629	-0.484443	-0.454989	0.6860272742016505	-0.736174
Darkgray	Plus	PP0308	0	-0.908658	0.5455051035425981	0.28798473150753817	0.4505885470458551	0.37725727396030556	0.4649154396666166	-0.363594	-0.853999	1.2739681731740657	0.0773169	-0.291933	0.18356541586081296	0.3408751176583928	0.00111652	-0.0371342	0.019756451725688087	-1.10845	-0.573232	0.282049	-0.366388	-1.23487	-0.544527	0.0334026
Darkgray	Plus	PP0309	0	-0.83641	0.5498844044510673	0.24522399546486845	0.42354211539901404	0.3870683422813693	0.4018178722074316	-0.334717	-0.83641	1.5328466950914947	0.3481337105884883	-0.327108	-0.10754	0.1776968838366682	0.11035070048746537	-0.225481	-0.0736625	-1.08024	-1.65681	1.4325091828583656	-0.624598	0.0651342	0.3194814193936083	-0.242039
Darkgray	Plus	PP0310	0	-0.867539	0.5413353533120796	0.26262195084305906	0.4439077747634813	0.39206892662535686	0.37833244689747014	-0.330146	-0.820582	2.8996487065232355	0.5001002677810394	-0.293817	-0.0906182	0.11901706513956997	0.0426198	-0.13318	-0.0984322	-1.10484	-1.795	0.37039283203760465	-0.347673	0.21369410892395366	0.5142873588323138	-0.132169
Darkgray	Plus	PP0311	0	-0.866232	0.4824508184030693	0.11123563333798366	0.3739883227472391	0.3543798513588628	0.4120881689795097	0.0324548	-0.900365	-2.47172	0.5566057544676324	-1.16995	0.049176123153159355	-0.514581	-0.0686456	-0.184632	-0.00720946	-1.54835	-1.24309	0.4201070963756188	-4.60082	1.6857693236817823	-0.490623	0.1674558517029392
Darkgray	Plus	PP0312	0	-0.883099	0.5675674751506491	0.2840330652189498	0.4776045691707866	0.3696637986094522	0.39220419692886277	-0.270216	-0.937758	1.7181228068248686	0.5586481001558679	-0.294683	0.00944676	0.0433035	0.19712587257600517	0.11776093583772235	0.16761111594482123	-1.8389	0.12704487000325893	-0.611632	0.0469222	0.5134936409260037	-0.717152	-1.46997
Darkgray	Plus	PP0313	0	-0.933368	0.5659697766518696	0.25018469055668574	0.4920445029548542	0.413599	0.413599	-0.320485	-0.881543	2.6810903242350306	0.29718401661032307	-0.286105	-0.240591	0.00507294	-0.0345642	0.0747913	0.0818824	-1.26967	0.1635066981486668	-0.53235	-0.225245	0.5659741174283436	0.43958715500148615	-0.170414
Darkgray	Plus	PP0314	0	-0.922943	0.5637886414526133	0.3143950743078488	0.4941225959247571	0.4498675869207163	0.3730875248819964	-0.288006	-0.984312	0.8493135324594289	0.6864659816594769	0.0388583	-0.0517603	-0.0838456	-0.1729	-0.0937134	0.25263903612323624	-1.82454	0.7241358152642519	-0.706238	-0.966161	-0.0243767	1.7461663941090082	-1.68945
Darkgray	Plus	PP0315	0	-0.786722	0.5264965188638013	0.11196516551788419	0.4138895946852082	0.3405583215996582	0.4915985790125244	-0.241592	-0.856194	-3.16636	-0.012268	-0.586496	-0.131538	0.0683647	0.017652961478147267	-0.0226491	-0.109023	-1.73943	-0.452578	1.309197989638595	-1.5526	0.7207223300305875	-1.46062	1.598064815645016
Darkgray	Plus	PP0317	0	-1.05828	0.5961964362154621	0.28643201850918465	0.48376959975960365	0.39588371462504113	0.48376959975960365	-0.41998	-0.767792	4.244873936664244	-0.324806	-0.218356	0.035635296007739584	0.2541463766738869	0.19124560658277662	0.0483976	-0.0253273	0.401792	-0.412944	0.34471280844385066	0.6115757600350356	-0.42465	-0.71597	0.1151370026158641
Darkgray	Plus	PP0318	0	-1.28176	0.6103021497427785	0.32767872224725797	0.4945916536883675	0.43046712551882865	0.5236679177698763	-0.313625	-0.791324	0.2608944728652862	-0.258172	-0.0768933	0.35311536302783886	-0.111171	7.615155112424285e-4	-0.0562468	0.13520527918026767	1.6494131733657518	0.6881284817247527	-0.333272	-1.0552	-0.835484	-0.475488	-0.907313
Darkgray	Plus	PP0319	0	-1.15107	0.5935744813065595	0.2861419314373625	0.5205691003535995	0.44786267012516606	0.49211767912920684	-0.322065	-0.867129	1.2904174074952068	-0.117971	-0.143431	0.011399492916904898	-0.102807	-0.161653	0.0699034	0.1923643807821344	0.11749173271359087	1.5011050350839867	-1.00068	-0.829194	-0.251372	0.3961334319684493	-0.306344
Darkgray	Plus	PP0320	0	-1.24443	0.6337002912777818	0.2887773001388455	0.5162678253007118	0.4341198536917127	0.5319175969678395	-0.348532	-0.811817	-0.202411	-0.358296	-0.0267777	0.095069	-0.112606	0.0621866	0.035671	0.145181	1.3377540099068848	1.4736778080118305	-0.117994	-0.347074	-0.0901841	-0.58881	-0.639041
Darkgray	Plus	PP0321	0	-1.16114	0.6150967827952151	0.2642976535532406	0.5117888454217764	0.4466192103471952	0.463314	-0.353011	-0.786969	-0.388696	-0.0690647	0.10186677449938591	-0.0868872	-0.229574	-0.0116026	-0.0104116	0.030135524209815856	0.9007705250852067	0.4064641305254312	-0.170269	-0.184897	0.7322586554795036	0.4734251473861361	-0.230473
Darkgray	Plus	PP0322	0	-1.25324	0.624895	0.2799720422771359	0.5231123391061298	0.45898781093659075	0.507463	-0.320569	-0.820622	-0.091526	-0.227464	-0.0135448	0.00579831	-0.241327	-0.0593649	0.00301587	0.15092155659944095	1.2515116232194168	1.4920147029123014	-0.478793	-0.834307	0.2572445189166416	0.2963824100896846	-0.560766
Darkgray	Plus	PP0323	0	-1.04485	0.6566186375220269	0.24523051111074012	0.5324174114801081	0.440667	0.517447	-0.549982	-0.797544	0.38794632164828124	-0.496367	0.24625729144821706	-0.372863	0.1763634471225079	0.16368146247717227	0.0844473	0.030627351333071824	0.3909771182402636	1.3148059492728685	1.2241862813667697	1.9078780159860529	0.29288009815215066	-0.0308807	0.5068854190125492
Bisque	Square	PP0324	P. melonii (clade 3)	-0.950029	0.572126	0.22977346634334114	0.5390105423569513	0.39629812365804257	0.42500822954047407	-0.298793	-0.913395	-1.92725	0.28116220600145425	-0.00128453	-0.16058	-0.141926	-0.0695406	0.30837123343061085	0.0681977	-1.84531	1.4034844635399675	-2.13999	0.5475112382687359	1.2630448914649153	-0.496842	0.15073671591022997
Bisque	Square	PP0325	P. melonii (clade 3)	-0.87963	0.5393521284755224	0.2823334284744512	0.49392536756851896	0.39282925069715025	0.4276759820273184	-0.318207	-0.938279	-0.836922	0.37901050247107365	-0.087967	0.055368	0.11860149265798184	-0.137708	0.1308410961698844	0.0984577	-2.21307	0.6062134924817324	-1.32181	-0.229012	-0.501809	-0.0604955	-0.1881
Bisque	Square	PP0326	P. melonii (clade 3)	-0.770231	0.5394615605600368	0.17022539074833107	0.41559207884725113	0.349734	0.49985242246499095	-0.191277	-1.01336	-3.9454	0.13885377307147045	-0.499765	0.014315228028697696	0.0732757	0.021631525579049994	-0.0648144	0.10416358579052654	-2.5553	1.188565936415619	1.3758397788155596	-2.24555	-0.125772	-1.39272	-0.308748
Bisque	Square	PP0327	P. melonii (clade 3)	-0.759457	0.5883360555331796	0.1810000394892033	0.42636672758812333	0.4063882606572369	0.4693841126718141	-0.309436	-1.00258	-3.88761	0.14037587125049616	-0.133071	-0.207661	0.0797878	0.0642272	-0.209947	0.10435110486309018	-2.01399	1.116940752650275	2.961905463292239	-1.43401	0.31643716452062454	0.2969131054195643	-0.840064
Bisque	Square	PP0328	P. melonii (clade 3)	-0.875103	0.5773021322852185	0.2448621591919438	0.4912086075858176	0.3949805754912638	0.4538210755141973	-0.337307	-0.949765	-2.43812	0.18925675807204714	-0.0116348	-0.0781767	0.064135	-0.0014469	0.0706584	0.10372743811134938	-1.89913	1.2118851740280572	-0.0572062	-0.00638903	0.12589415765029333	-0.353779	-0.419521
Bisque	Square	PP0329	P. melonii (clade 3)	-0.891851	0.5241974630107548	0.22449995381456267	0.47410351769183917	0.4213672216108958	0.44808296898994326	-0.308549	-0.891851	-1.53637	0.20712419565808388	-0.20347	-0.0830721	0.0299091	-0.290072	-0.0165436	0.00564693	-1.73721	0.21920150550190698	-0.566571	-1.34738	-0.357766	0.8848030337357061	0.975804
Darkgray	Plus	PP0330	0	-1.23293	0.6238977095075853	0.2513494164125631	0.4695282830973703	0.3915253517557537	0.557433	-0.285201	-0.775607	0.658409	-0.575306	-0.480971	0.1862825608095162	-0.0886047	0.24057887945220266	-0.0307301	0.0924956	1.7290962383153106	0.6887945473599357	0.8439649847809192	-1.04252	0.025733773175201646	-1.78005	-0.501588
Darkgray	Plus	PP0331	0	-1.29714	0.6045154900942447	0.2710553039430233	0.48616668355996867	0.4085262945716263	0.5893176291848132	-0.232777	-0.829664	-0.896004	-0.503059	-0.469617	0.33463042609640914	-0.12386	-0.00983055	0.015008133812508762	0.18308057582827672	1.4883001381067809	1.7987221458639098	-0.312662	-2.04099	-0.75622	-1.56815	-0.452573
Darkgray	Plus	PP0332	0	-1.18559	0.6495531375651821	0.0526474	0.5266324759292069	0.4402229647416758	0.5592086463638197	-0.289693	-0.752978	-1.21437	-0.706476	-0.469811	-0.615491	-0.397923	0.0791364	0.13964182499897243	-0.0422503	1.3674192501308173	2.110638561336195	0.7569966237450992	-0.698815	3.3412365038743497	-0.668574	2.004356546524707
Darkgray	Plus	PP0333	0	-1.29795	0.6100386099794125	0.27555939843246513	0.49241142252719444	0.41970499229876096	0.5268738267133709	-0.28711	-0.739532	1.7401090303254625	-0.4435	-0.365624	0.20511002885321755	-0.214549	0.0671123	0.00102524	0.041199901545455386	2.0010556813168243	0.3353279941402113	-0.326293	-1.07953	0.057582462698889475	-0.847091	-0.195754
Darkgray	Plus	PP0334	0	-1.08402	0.5730081913925177	0.23717677504315432	0.4540225097703737	0.3614162522984499	0.5730081913925178	-0.314066	-0.800547	-1.68636	-0.461184	-0.418747	0.26466125049997646	0.13317175891544045	0.0407307	0.0313409	0.00985423	0.35124088991821073	0.46010546787859313	0.4971840764710609	-1.01259	-1.02978	-2.14883	0.6826095336739403
Darkgray	Plus	PP0335	0	-1.23408	0.5944507900467587	0.25870031455395565	0.45107220720141167	0.39758352225042554	0.5501631098456425	-0.229652	-0.78824	-3.21782	-0.239877	-0.218181	0.32175841092084106	-0.195237	0.022111269503804987	-0.107947	0.0482354	1.5915105503429596	0.3744875940249314	0.6096684130947283	-2.12234	-0.424789	-1.32858	-0.487837
Darkgray	Plus	PP0336	0	-1.27245	0.6088190240013486	0.19475541063795238	0.4830849418368575	0.3809554467604778	0.5739722926711804	-0.212006	-0.757136	-2.73968	-0.440857	-0.405594	0.15727037967734303	-0.2723	0.083755	0.0796752	0.00859545	1.7185678927043815	1.057062090020326	-0.176374	-1.50151	0.8259415709864977	-2.30096	0.4196714093306613
Darkgray	Plus	PP0337	0	-1.30899	0.5550141582345639	0.20421502899258945	0.43580763479332674	0.3168219531711828	0.49643225660976165	-0.340861	-0.358436	-0.203944	-0.579912	-0.316467	0.41749560904686567	-0.290908	0.24721501318183015	0.0790205	-0.946056	3.884685351016615	-4.97929	-0.421835	0.5435757282622412	1.0709319777563249	-3.03669	3.090303277847913
Darkgray	Plus	PP0338	0	-1.33893	0.5924498408387562	0.29051341054332563	0.48594990941510857	0.3667407759312103	0.5627299714538285	-0.207197	-0.752261	-0.46322	-0.396528	-0.494662	0.524332	-0.192486	0.10300826362978943	0.14052253123453984	0.0645941	1.8907780974229946	0.6072585410596227	-1.32114	-1.35658	-0.423493	-2.68458	-0.386631
Darkgray	Plus	PP0339	0	-1.33487	0.6227714753807978	0.2909516121033053	0.500282	0.4258358797932477	0.5002817849268117	-0.267311	-0.737946	1.000481139559587	-0.249627	-0.191941	0.21302820717137763	-0.35233	0.11687366043457478	-0.0078682	0.055216607865955364	2.2659	0.24681690405491707	-0.531319	-0.947369	0.5304934493141097	-0.699948	-0.812319
Darkgray	Plus	PP0340	0	-1.06347	0.5734969099054167	0.1970193386705048	0.4117761712176131	0.3775077143827985	0.5444206458239079	-0.299261	-0.741495	-1.09507	-0.460669	-0.532509	0.12674534948764854	0.0315391	0.093269	-0.198629	-0.10255	1.0484101596510018	-0.913417	2.1207518308898647	-1.76449	-0.355876	-1.239	0.8093153471720385
Darkgray	Plus	PP0341	0	-1.3328	0.5985866699740051	0.2766361406874093	0.5096391839575087	0.4278993004613912	0.5729960479108168	-0.265248	-0.787708	1.067862062319545	-0.572074	-0.483679	0.27437168929654876	-0.14709	-0.114981	0.0905574	0.14265905383444524	1.67556	1.5576605396287049	-1.1204	-1.66316	-0.615966	-0.967052	0.1479500273114415
Gold	Fill triang	PP0342	P. sp5	-1.13274	0.5849158215749378	0.2514556354237165	0.5081357595362178	0.42319508288713403	0.44077022770864177	-0.287842	-0.787895	-0.992756	0.10586610380108753	-0.0172304	-0.0127742	-0.303557	-0.0598796	0.0770186	-0.0132974	0.398076	0.028909501317109842	-1.126	-0.451918	1.0155151176260662	0.0727613	0.0406654
Greenyellow	Fill square	PP0344	P. sp6	-0.902757	0.4988691062912361	0.3190340820672862	0.44195474370326143	0.3516102525018991	0.5644444341572474	-0.425058	-0.848098	1.243234439013104	-0.384698	-0.519731	0.5850069495818024	0.833359	-0.247531	0.0558203	0.00415445	-1.50858	-0.191343	-0.336687	-0.667469	-3.85122	-1.49729	1.4918810117491181
Greenyellow	Fill square	PP0345	P. sp6	-0.853512	0.5341854509893325	0.2818687173223203	0.43240275667939027	0.38469895872217924	0.4401367472791267	-0.308448	-0.911332	0.3028355572560887	0.30901913016733656	-0.331991	0.15339486727166599	0.2523391128607413	-0.0389564	-0.147597	0.0776718	-1.63587	-0.52582	0.622502	-1.19326	-1.12561	0.00382761	-0.515752
Greenyellow	Fill square	PP0346	P. sp6	-0.968197	0.5245807878740248	0.302068	0.4727557200094385	0.376514	0.4053762878702636	-0.300656	-0.812443	2.136201548068935	0.4374104314313168	-0.25686	0.2649097034974094	0.0655035	-0.0886901	0.11132467801323002	-0.0564306	-1.00597	-1.28335	-1.54748	-0.276468	-0.443766	-0.339168	0.0862744
Greenyellow	Fill square	PP0347	P. sp6	-0.901081	0.5530817583534184	0.2870361854949988	0.46535430542914463	0.3770396570443068	0.33713013081391446	-0.323963	-0.794598	0.9428427953953253	0.6787640682989068	0.0461618	0.020794999264004112	-0.0639359	0.13798380127402846	0.011472411469963677	-0.13007	-0.946313	-2.16108	-0.53189	0.611349	0.926567	0.0578874	-0.636064
Greenyellow	Fill square	PP0348	P. sp6	-0.951416	0.5585544089077251	0.23213720848149377	0.4867036721487771	0.4348786042841909	0.39555150249311594	-0.397898	-0.758512	2.9050435107986323	0.20524491093894495	-0.0663198	-0.382425	-0.0235656	-0.148906	-0.0370358	-0.198778	-0.437976	-1.34498	-0.134658	0.16473166452328525	0.7662096713287972	1.3634583667381228	1.0779741414720605
Greenyellow	Fill square	PP0349	P. sp6	-0.883849	0.5039320297330173	0.23635360075202555	0.44423565452551544	0.36208768291651644	0.44423565452551556	-0.280966	-0.82603	-0.276907	0.22460991502959096	-0.462061	0.13663177618898056	0.1293940440411733	-0.137207	0.0410187	-0.106258	-1.49249	-1.1655	-0.710636	-1.04317	-0.559494	-0.628905	1.058636625405449
Greenyellow	Fill square	PP0350	P. sp6	-0.872077	0.501496	0.28119374609665987	0.45788482424332894	0.36613442274574376	0.44291448478446366	-0.360128	-0.817419	0.49185157485997716	0.2365769106788159	-0.259249	0.22636537520283512	0.33281683670412276	-0.187905	0.0827478	-0.123296	-1.65037	-1.28454	-1.04672	-0.2514	-1.37624	-0.451785	1.1614537488659962
Greenyellow	Fill square	PP0351	P. sp6	-0.972104	0.4663762229454976	0.32392705739892025	0.47341354966607346	0.40070711943764026	0.4734135496660737	-0.306108	-0.859626	1.350023444200407	0.23009019853850482	-0.401454	0.5064747467070968	0.30707174945154947	-0.571576	0.0880857	0.016420166906492104	-1.70687	-0.400991	-2.54922	-1.73507	-2.72062	0.3646463602326838	1.355279964994719
Greenyellow	Fill square	PP0352	P. sp6	-0.964008	0.5227240811190441	0.31560223433609963	0.48150945681558094	0.4385228959720751	0.3797267625056387	-0.267889	-0.906188	1.3051039027344749	0.6732017307554049	-0.108269	0.140547	-0.0918982	-0.342054	-0.0771862	0.1222559095400251	-1.46337	-0.354104	-1.51095	-1.46766	-0.563745	1.6298797664956388	-0.614335
Greenyellow	Fill square	PP0353	P. sp6	-0.856468	0.5298261657897482	0.27525970212246476	0.4659608186930813	0.3817596335461122	0.3817596335461122	-0.269804	-0.908293	1.937878909950806	0.6416299602489658	-0.369998	0.016983259135981033	0.0765688	-0.0353185	0.0545846	0.064831	-2.02762	-0.597659	-0.91878	-0.559343	0.0835185	0.0662733	-0.548417
Darkgray	Plus	PP0354	0	-1.33593	0.5954549310521446	0.3426195899305317	0.5280754989129697	0.42476756153953094	0.48446393674703264	-0.300434	-0.739014	1.0600623028681984	-0.0703757	0.024589827549451375	0.4045136705243742	-0.251221	-0.06851	0.15315847900194932	0.039499	1.715177708082936	0.2062958882654874	-2.21515	-0.368271	-0.281781	-0.577157	-0.47763
Greenyellow	Fill square	PP0355	P. sp6	-0.94462	0.5607055052479969	0.30974726575091027	0.47074259926813405	0.37037188756734507	0.4000917569522725	-0.277078	-0.889961	1.8662653005520893	0.5081604624170549	-0.238821	0.20707951728861243	0.037098684040650975	0.15577592803333615	0.071517	0.12358033775333085	-1.21961	-0.446083	-0.743139	-0.113845	0.00870621	-0.731535	-1.36003
Greenyellow	Fill square	PP0356	P. sp6	-0.994761	0.5229562656168885	0.33520125509993837	0.48531066600052175	0.39293734586950646	0.4068651476139753	-0.356461	-0.792049	2.733258590664685	0.4255569433471376	-0.0416891	0.35201414931704933	0.16362833568428456	-0.19606	0.11210443483827201	-0.0773838	-0.830458	-1.39228	-1.8485	0.0641669	-1.04959	0.12627339207416682	0.27822411772758227
Greenyellow	Fill square	PP0357	P. sp6	-0.97558	0.5118109093950113	0.35745988898809855	0.4750870764403169	0.4107147925236422	0.38512417046045433	-0.337091	-0.827526	3.3303175204192694	0.6526831466345523	-0.0227696	0.42364112275667154	0.1664764696850782	-0.301089	-0.0226317	-0.00353927	-1.07863	-1.48478	-1.74085	-0.547918	-1.4035	0.9222186069926136	-0.201408
Greenyellow	Fill square	PP0358	P. sp6	-0.779917	0.4996934278540686	0.23815663550661004	0.4311734814173127	0.3595174925108777	0.4311734814173126	-0.279863	-0.899934	-1.75262	0.37695133997286856	-0.353195	0.0997401	0.20164364165414891	-0.118502	-0.0255255	-0.0417786	-2.39032	-0.859601	-0.15147	-1.17914	-0.783091	-0.407273	0.5476712882461777
Greenyellow	Fill square	PP0359	P. sp6	-0.997398	0.5234159596673152	0.32688605687119554	0.46650159707934086	0.39205569194577694	0.4367817276944134	-0.270033	-0.87821	0.8664737662738883	0.3795468217702182	-0.259976	0.41275416498700673	0.0728652	-0.180857	0.00609811	0.10248404917664569	-1.09245	-0.391577	-1.37718	-1.2455	-1.31089	-0.0983186	-0.499469
Greenyellow	Fill square	PP0360	P. sp6	-0.913232	0.5021297941850481	0.32497902044553884	0.46034098410906116	0.3726828184027503	0.41672942194312423	-0.305056	-0.858574	1.1965888176695567	0.4896143665623813	-0.242101	0.40825009973725357	0.2318434771551846	-0.189772	0.057326936973565334	-0.000430501	-1.6543	-1.11941	-1.55753	-0.673393	-1.47386	-0.243467	0.0466952
Greenyellow	Fill square	PP0361	P. sp6	-0.967957	0.5420133638839639	0.32209609488137986	0.457456	0.39274693719724135	0.41833755926042954	-0.248561	-0.916132	3.2236200333308394	0.5044656832838059	-0.460184	0.32624521827988695	0.0718881	-0.0257651	-0.0640864	0.21477540084297372	-1.19721	-0.230781	-0.660689	-1.30189	-0.808756	-0.03204	-1.34295
Greenyellow	Fill square	PP0362	P. sp6	-0.902431	0.549937	0.30807733276026916	0.47149162677189144	0.4145772641839168	0.3557811307174804	-0.321957	-0.875476	1.5890562243428508	0.6977627984689825	0.027245941938419067	0.0164373	0.00115007	-0.0504139	-0.0861261	0.0460411	-1.34966	-1.06117	-0.474078	-0.250234	0.10287333092034553	1.0642282003593582	-0.985605
Greenyellow	Fill square	PP0363	P. sp6	-0.841811	0.49122843870344163	0.34174194643628814	0.4482418778599358	0.35789738665857335	0.41852200847500814	-0.319351	-0.896469	0.8578674634850441	0.5608637767496928	-0.235747	0.4881274871787267	0.410967	-0.169474	0.0378295	0.029457940974854914	-2.27927	-1.10343	-1.34512	-0.593598	-2.10388	-0.468122	-0.158892
Greenyellow	Fill square	PP0364	P. sp6	-0.96639	0.5263878944471533	0.33340363190915834	0.4745628265825668	0.4213079230470232	0.4213079230470232	-0.298849	-0.911732	2.35413	0.47981030451301676	-0.21382	0.2891816261703813	0.13513386344717687	-0.285778	-0.0598699	0.1702144347082327	-1.41123	-0.0861912	-1.19159	-1.29047	-1.39685	0.8960313457845627	-0.62584
Greenyellow	Fill square	PP0365	P. sp6	-0.924498	0.5394013970621353	0.29517328438735163	0.46495549192857116	0.38280752031957205	0.4329014656384877	-0.327611	-0.863129	-0.278011	0.298309	-0.117615	0.19773951553006366	0.13778108423649424	-0.0619599	0.013963176768947183	0.019144433203376138	-1.27386	-0.573375	-0.567203	-0.38784	-0.792864	-0.284495	-0.180262
Greenyellow	Fill square	PP0366	P. sp6	-0.962515	0.5242167590120306	0.28342169712249804	0.4969299364530361	0.4252660439389992	0.4102957044801338	-0.327578	-0.850037	1.280329954247893	0.39101951535126483	-0.111645	0.019800516077252195	0.014541725404149077	-0.337371	0.0783447	-0.00315191	-1.34311	-0.366459	-1.732	-0.633881	-0.438541	1.034345031802286	0.6040385183635777
Greenyellow	Fill square	PP0367	P. sp6	-0.884509	0.48906436487139554	0.3036084558889577	0.44545280270545856	0.3372816709955456	0.4152846023371619	-0.276332	-0.829851	0.5405937584753593	0.48776616017377233	-0.378162	0.4440103986951067	0.21975115863251282	-0.0972729	0.11315465959788254	-0.0901895	-1.74419	-1.71246	-1.64482	-0.557747	-1.20371	-1.14144	0.3642479676955219
Greenyellow	Fill square	PP0368	P. sp6	-0.854201	0.5031989667004695	0.2673529294908102	0.43583343487289355	0.3654707854493338	0.418258	-0.223064	-0.91285	-1.50701	0.4869071761106031	-0.364926	0.23494372868361652	0.0472594	-0.11928	-0.0322627	0.0309263	-2.05131	-0.729711	-0.688006	-1.62448	-0.707923	-0.366461	-0.230736
Greenyellow	Fill square	PP0369	P. sp6	-0.891097	0.5140065141630706	0.27086621733407673	0.43318710742136196	0.34709358272196117	0.44988198599353174	-0.29421	-0.829728	-0.980975	0.22965864757341234	-0.326821	0.2970206364118286	0.18303034959571457	-0.0329711	4.029516487773308e-4	-0.073764	-1.30109	-1.33313	-0.315564	-0.799211	-1.02293	-1.12965	0.3878339241382037
Greenyellow	Fill square	PP0370	P. sp6	-0.938381	0.5543972010116711	0.31598617756667274	0.46324503135600986	0.4063306687680354	0.39158113884197315	-0.361262	-0.831897	1.7838048855779207	0.4556709885175074	0.027285122853466647	0.12755636823853708	0.11609304622981304	-0.0118887	-0.109454	-0.0037266	-0.792911	-1.29839	-0.0645129	-0.0921525	-0.468637	0.6153641737748721	-0.644222
Greenyellow	Fill square	PP0371	P. sp6	-0.977392	0.5093402729506407	0.31863915638002405	0.45400112004354615	0.38022135750931263	0.43967422742278456	-0.311396	-0.813089	1.3688425076011117	0.29301471121478684	-0.27897	0.4381306674093013	0.18930284916604723	-0.194143	-0.00447002	-0.0437595	-0.882289	-1.33328	-1.17793	-0.935527	-1.54717	-0.233457	0.3092709376351449
Greenyellow	Fill square	PP0372	P. sp6	-0.932694	0.5214685916578147	0.32167240434059585	0.46893125812993325	0.3822970261570309	0.4408789277818331	-0.324518	-0.878036	1.668435760778998	0.3299972538024633	-0.25929	0.3436545694884787	0.27584464541357234	-0.160377	0.06154	0.068829	-1.51985	-0.435202	-1.21294	-0.589935	-1.50952	-0.271861	-0.0970888
Greenyellow	Fill square	PP0373	P. sp6	-0.947348	0.5198531104322899	0.3070189287769417	0.4611696086041999	0.3826138900522419	0.39736341997830416	-0.279807	-0.840864	1.7538783062534367	0.5324779444003118	-0.272635	0.285771	0.050834	-0.112011	0.018694431101238723	-0.00777178	-1.1853	-1.27224	-1.25887	-0.743132	-0.588906	-0.0135618	-0.26007
Greenyellow	Fill square	PP0374	P. sp6	-0.914281	0.48778410006332046	0.3023281910808828	0.45892206782344575	0.38447616268988183	0.4441725378973837	-0.277613	-0.885789	0.7766506279832622	0.3734610747405826	-0.411559	0.3615517338946341	0.21671050281118326	-0.33089	0.0413407	0.0365119	-1.88068	-0.536817	-1.66763	-1.4929	-1.75439	0.0216392	0.5203151193376656
Greenyellow	Fill square	PP0375	P. sp6	-0.932063	0.5411183695097835	0.3138736504513588	0.44074765780899433	0.3960216220603579	0.4116713937274857	-0.297126	-0.874244	0.7002794958208537	0.442446	-0.171815	0.26345899913850085	0.0959733	-0.0336139	-0.170456	0.0696861	-0.985915	-1.02615	0.16690188326780636	-1.09786	-0.893963	0.31414977880256933	-0.973693
Greenyellow	Fill square	PP0376	P. sp6	-0.914006	0.5366604507345756	0.2857022112374891	0.46024788758582086	0.40490873467872607	0.4190332632823572	-0.330365	-0.862181	2.20511	0.3455484922401711	-0.270121	0.0631352	0.1697457724323072	-0.124762	-0.075213	0.0275924	-1.23696	-0.744972	-0.240596	-0.746445	-0.668714	0.5368810861234644	-0.0801866
Greenyellow	Fill square	PP0377	P. sp6	-0.890433	0.4972650143705999	0.2804129902758706	0.45427845352709406	0.36393396232573166	0.4395289236010318	-0.282256	-0.86273	0.7519617194970396	0.3387819422334162	-0.454302	0.2832177500054174	0.218852	-0.18994	0.0843487	-0.0226769	-1.81659	-0.843205	-1.34955	-0.993524	-1.19526	-0.573364	0.5930925957774094
Greenyellow	Fill square	PP0378	P. sp6	-0.911464	0.5366388213848411	0.26873875788509816	0.41964411844567384	0.37615900650593526	0.45449084977584203	-0.291393	-0.852815	-1.38305	0.19008791011000611	-0.264	0.22727439290595408	0.11077107403657654	-0.0126081	-0.167494	-0.00496821	-0.86207	-1.07065	0.8930948970287279	-1.41966	-0.949075	-0.377654	-0.263177
Darkgray	Plus	PP0379	0	-0.845483	0.6783728381773471	0.21690064398108033	0.5137637425072474	0.44043246942169817	0.4543108725937755	-0.554996	-0.903302	0.9093870967917573	-0.175295	0.2804525006163133	-0.765989	0.2514828804750153	0.41385	-0.0424064	0.12848051573943414	-0.91368	1.4873305334738296	2.8261023918283183	2.315072192063085	1.3247276924892841	0.5539491802876753	-0.703035
Darkgray	Plus	PP0380	0	-0.860841	0.5915277948427278	0.29097553187041153	0.5268187561840683	0.3817220087346427	0.44141838394214444	-0.483078	-0.888543	1.2784399232337633	0.13165363329811378	0.16385079406370998	-0.168235	0.4021851357915155	0.1309574385340788	0.31773089774948154	0.058209738036187876	-1.90489	0.7522071302179449	-0.725049	2.279434208705371	-0.20794	-0.77801	0.00974339
Darkgray	Plus	PP0381	0	-0.858495	0.5956684205426969	0.2605076595192945	0.507941	0.379717	0.4117708192932766	-0.380796	-0.916314	0.6623729789734607	0.303166	0.00181203	-0.239764	0.15083667843391174	0.21565717366589351	0.21504606947929505	0.0966516	-1.8618	0.6560415935067426	-0.327492	1.4027801227199506	0.8312063232725897	-0.704191	-0.735885
Darkgray	Plus	PP0382	0	-0.837395	0.6298056234890056	0.18537883603291982	0.4925664031089572	0.43287002790145557	0.4485197995685833	-0.395161	-0.956584	0.49006822206526024	0.00148798	-0.13407	-0.656711	0.096866	0.19854802590198267	-0.0520055	0.16714974472336014	-1.5395	1.6554170357838847	1.9333185676269333	0.35012234904158596	1.4171512017424321	0.6110375177715685	-0.58422
Darkgray	Plus	PP0383	0	-0.88684	0.6059381232282244	0.1359344939824887	0.5285224333004499	0.45787159098458835	0.4129538606902295	-0.309721	-0.944659	1.1906940313808922	0.17158705345436917	-0.29127	-0.904091	-0.247116	-0.0531515	0.1205778285800124	0.13521306181041565	-1.75034	1.93702	0.0445933	-0.217852	2.7366526235330793	1.4003430052883845	0.3257291850930045
Darkgray	Plus	PP0384	0	-0.82809	0.6008223005545247	0.2535245184283891	0.4869012460226277	0.42627662420619283	0.39370045377158003	-0.385856	-0.947279	0.22601083468808575	0.38723053740531743	0.0846811	-0.375698	0.094923	0.11308916828282187	-0.0691972	0.13319137561175917	-1.78539	0.5768955445148836	1.0029581065608355	0.4501273019422994	0.786346	0.9497970760876451	-1.12322
Darkgray	Plus	PP0385	0	-0.800608	0.558638	0.15964545545074169	0.46965700430061136	0.33477273661066903	0.4211822477982002	-0.22349	-0.919797	-0.631031	0.31180593018731867	-0.598571	-0.282546	-0.0330955	0.21935385455342876	0.225757	0.016139263101262957	-2.32522	0.3556467155622638	-0.322305	-0.040142	1.9078849463973362	-1.78045	0.046397
Darkgray	Plus	PP0386	0	-0.776045	0.5554988370062747	0.21902660038506155	0.4344637659635138	0.34952308931443005	0.4665177922535973	-0.326049	-0.922936	-0.489315	0.10746905470744136	-0.45583	-0.0774612	0.3350248466518513	0.16382548917068948	-0.0172389	0.040328625550216435	-2.06013	0.0228475	1.2687723560636304	-0.347301	-0.271839	-1.2508	-0.119613
Darkgray	Plus	PP0387	0	-0.764113	0.6235853495576903	0.29827082980713066	0.4902542975128223	0.3891581806414534	0.4067333254629611	-0.432467	-1.01142	-0.590496	0.4028673724354207	0.22735477821814598	-0.211313	0.3136242605826275	0.32909636031814676	0.015604971141922165	0.21264768527315828	-2.4163	1.206714378563762	1.3012245700030642	1.6120386198536254	0.20034495024568993	-0.309972	-2.1855
Darkgray	Plus	PP0388	0	-0.836884	0.6040692725794427	0.2984976353768866	0.4781079388154656	0.4490316747339566	0.43338190306682894	-0.589321	-0.836884	0.5354002118402393	0.0773518	0.4379650433542169	-0.271154	0.434631	0.019704792930959787	-0.227999	-0.0264153	-0.894435	-0.546909	2.1838278895886454	1.4622564603142716	-0.977781	1.6685682956838637	0.037982175702269944
Darkgray	Plus	PP0389	0	-0.77936	0.4588514319808406	0.2634149331090576	0.4588514319808404	0.39148590015326434	0.4424307017685126	-0.337126	-0.898548	-0.927451	0.37366851284355007	-0.294659	0.13255736172881974	0.36325466491687597	-0.466567	0.043938450786824255	-0.0680972	-2.95159	-0.598205	-1.58999	-1.30213	-2.01675	0.6894376850821566	1.8335053452574681
Darkgray	Plus	PP0390	0	-0.81347	0.5877397289708962	0.2778294789163813	0.48878901389786505	0.4131940526225647	0.3806178821879518	-0.435708	-0.898992	0.3529153435417021	0.44372838103994994	0.225489	-0.277401	0.20293498052479958	0.10022483891048703	-0.0184106	0.0367413	-1.78301	-0.235357	0.5939211340593388	1.1690260415591747	0.39240284717421214	0.7841467093429141	-0.711308
Darkgray	Plus	PP0391	0	-0.912083	0.6129378052973113	0.2811179420198191	0.49044811484332557	0.40808451197297596	0.4607282454583979	-0.486971	-0.854263	0.812989	-0.0549641	0.15614446052197367	-0.174049	0.312506	0.1842674642268344	-0.00632601	0.0520104	-0.755658	0.2649838829572052	1.1960073042234574	1.3499202188135815	-0.303722	-0.0908214	-0.342791
Darkgray	Plus	PP0392	0	-0.85476	0.5994028093564097	0.2806209404170469	0.48995111324055335	0.41550520810698943	0.4311549797741172	-0.449295	-0.91258	0.7221058725281682	0.1842289942011937	0.13262438704838864	-0.230122	0.28617451680835815	0.11144054132623622	-0.0223704	0.10835803752582096	-1.50658	0.49655463457718785	0.921708	0.9530031449912633	-0.168816	0.42841687242214077	-0.684911
Darkgray	Plus	PP0393	0	-0.890507	0.578594	0.2753383283086592	0.47580517095183933	0.3995778055639549	0.49218406303587875	-0.440486	-0.890507	-2.17294	-0.026675	0.0913866	0.0327448	0.27025430568033787	-0.0198617	-0.0209898	0.0488681	-1.2733	0.5960237396439059	0.8356962477983795	0.32394985612218896	-1.16034	-0.265735	0.0955282
Darkgray	Plus	PP0394	0	-0.845703	0.5696590659332189	0.25478011094257375	0.4540904933229983	0.376088	0.4245623184837933	-0.268585	-0.964892	0.2668797523506539	0.37225984470241724	-0.369812	-0.050453	0.0968645	0.16429911299051023	-0.0300342	0.17315638158970548	-1.90279	0.450465	0.575256	-0.664687	0.23631704991546437	-0.554768	-1.34611
Darkgray	Plus	PP0395	0	-0.791342	0.596355	0.27104088003221294	0.4789229338057029	0.3795033756880434	0.3619282308665357	-0.385877	-0.910531	-0.481835	0.543161	0.1700000310984553	-0.221261	0.12511263999167913	0.28367129873516056	0.025766582295619442	0.040547	-1.90298	-0.431081	0.6770010403576776	1.4198350618609044	1.061804079570131	-0.169162	-1.39308
Darkgray	Plus	PP0396	0	-0.845797	0.5843204775405264	0.2643095179733856	0.49768624556762403	0.38779057474440654	0.38779057474440654	-0.339607	-0.936494	-0.0273542	0.47266321921804266	0.00819994	-0.196331	0.056763323304543555	0.14867277268473447	0.12986661377804654	0.10795467512687706	-2.02808	0.4475969682587866	-0.35174	0.8149152032655058	0.9055329726527624	-0.219175	-1.06137
Darkgray	Plus	PP0397	0	-0.849219	0.58217436767251185	0.2513759051372066	0.4468124040089894	0.3794468721814133	0.4136967952244918	-0.3137	-0.910587	-0.520429	0.3293762747526424	-0.163885	-0.087486	0.0773613	0.21598911237471086	-0.0973699	0.0780695	-1.37629	-0.286573	1.2504011669176158	-0.204489	0.485985	-0.374219	-1.21505
Darkgray	Plus	PP0398	0	-0.856728	0.5721841740356051	0.27865281606512954	0.5025181285077492	0.3650623272526608	0.3976384976872735	-0.34478	-0.914548	0.5175493901930588	0.4507544711383913	-0.0410633	-0.074134	0.13845624882920002	0.1603779779230867	0.24900834565031077	0.0790472	-2.08168	0.25695514821756693	-1.03899	1.1755929540987242	0.556642	-0.927233	-0.761441
Darkgray	Plus	PP0399	0	-0.847204	0.6019459708777969	0.23223804682042534	0.47707996059571406	0.3909864358963132	0.4428300375526355	-0.322551	-0.975325	-1.18935	0.20232577387487855	-0.137352	-0.21258	0.0733504	0.18558727614631204	0.00835534	0.1682744963509898	-1.82952	1.2815254272735004	0.9899318015104694	0.0144806	0.7089504166502691	-0.479479	-1.22371
Darkgray	Plus	PP0400	0	-0.903943	0.545207	0.27762878007688635	0.4370360773479652	0.3342476740763946	0.453457	-0.23969	-0.903943	-0.694948	0.26879976736382427	-0.436045	0.305929	0.11542418183437594	0.15845141905221452	0.030056	0.0894992	-1.4258	-0.324369	-0.0552681	-0.810047	-0.530318	-1.8625	-0.979562
Darkgray	Plus	PP0401	0	-0.83426	0.5847225537159857	0.24518283002691063	0.455775	0.38541217133556105	0.4730464072677814	-0.272837	-1.03704	-1.38086	0.1799915743662514	-0.330491	-0.0528362	0.1440489993309958	0.12425594111526574	-0.0572392	0.2515759411962853	-2.19455	1.7960399955686406	1.1829965075045146	-1.0694	-0.21658	-0.656421	-1.58539
Darkgray	Plus	PP0402	0	-0.831225	0.5813180230840638	0.17650037372302385	0.5018148934735838	0.35232840120643055	0.41391060233571914	-0.308765	-0.885883	0.802465	0.23534205893187454	-0.393319	-0.446302	0.021977	0.26317003553167223	0.3398400050747087	-0.00894862	-2.02463	0.45634097887614683	-0.597959	1.1230268512526171	2.083444980012108	-1.45834	0.24469654350703907
Darkgray	Plus	PP0403	0	-0.850105	0.5493996170700887	0.333448	0.5173968859839148	0.3950301906598734	0.4102280515693048	-0.392815	-0.962583	1.4282748983485174	0.5186945230492431	0.089125	0.0724806	0.35497067910587726	-0.109434	0.24805263384897772	0.17200270542114282	-2.64452	0.8332042653905569	-1.74604	0.9062936190549135	-0.974349	0.0346317	-0.622698
Darkgray	Plus	PP0404	0	-0.884846	0.5658202850148715	0.2987066052954996	0.4894077218661163	0.41974167633826037	0.390457	-0.394441	-0.884846	1.903510249329483	0.457522	0.0899054	-0.122977	0.17549425570813967	-0.0433966	-0.00918316	0.0626316	-1.50301	-0.321781	-0.241538	0.4228829604708727	-0.149436	0.9230093183417191	-0.527614
Darkgray	Plus	PP0405	0	-0.7204	0.5399325708612962	0.22730647161291678	0.43003690003807865	0.3603222674227174	0.4130585635036607	-0.29736	-0.952896	-1.01306	0.43974704113000995	-0.351959	-0.109881	0.2529582588082576	0.0976872	-0.0711747	0.035085804027685547	-2.61732	-0.368367	1.032985198035483	-0.601495	6.997319815943981e-4	-0.439992	-0.505068
Darkgray	Plus	PP0406	0	-0.92125	0.6166406773951232	0.2370526837458184	0.49581593603971513	0.4363630661262429	0.4363630661262429	-0.318366	-0.982619	0.9525832437638921	0.1811022221431607	-0.171765	-0.393868	-0.0449924	0.12083598711936394	-0.0477347	0.2735913563433312	-1.37087	1.7831901071790803	0.8755021980533185	-0.41914	0.9745679339416113	0.6476870373587906	-1.43359
Darkgray	Plus	PP0407	0	-0.877688	0.5853700514782958	0.30586463946376025	0.4692789334753826	0.36744684059304883	0.38264470150248026	-0.355229	-0.877688	1.6651939343698021	0.5027107288277186	0.00154663	0.0288177	0.1618349111225169	0.32862594559584285	0.031884332533152586	0.0689919	-1.2788	-0.780459	0.24578712604819436	0.9682533607620337	0.35879878783530106	-0.689343	-1.53152
Darkgray	Plus	PP0408	0	-0.801805	0.571006	0.2787889735533238	0.4611105303472783	0.3750170056478775	0.3913958977319169	-0.41234	-0.863174	-1.19306	0.40455841427200834	0.15687223686025153	-0.0518195	0.2183551365718129	0.15168998987052867	-0.0277574	-0.0447907	-1.64192	-1.05256	0.7601743379163376	1.0565514452121048	0.0600134	-0.198774	-0.563744
Darkgray	Plus	PP0409	0	-0.838751	0.5766114369621954	0.22363263573927966	0.4912110647202716	0.3994606632226863	0.3994606632226863	-0.293687	-0.957939	0.22755109812930646	0.4228395633255737	-0.22616	-0.329473	-0.0153167	0.0757457	0.0933427	0.13122114299212115	-2.16002	0.8329594404955323	-0.167293	-0.0438723	1.2095520947250287	0.11264641488746666	-0.730744
Darkgray	Plus	PP0410	0	-0.834368	0.5920923221072826	0.21954402901226006	0.4752930543610317	0.3761406945677786	0.40819472085786207	-0.317006	-0.91989	0.5267582836124998	0.3127749602334524	-0.250904	-0.319204	0.0540916	0.2739119899891672	0.0702915	0.0851303	-1.73063	0.3037176905744996	0.6312927505943521	0.44845735581717977	1.3412950913835466	-0.631726	-0.861371
Darkgray	Plus	PP0411	0	-0.970532	0.6158230515447113	0.26968890401176143	0.5372673329927531	0.378151	0.4455169314951681	-0.425402	-0.850514	-0.0594138	0.051035630959665325	0.16926137935638666	-0.153663	0.0862561	0.2196401408770885	0.33862403993230317	0.044274498557446515	-0.984345	0.8819066575664833	-0.955351	2.1977400050154152	0.8599552201368423	-1.33029	-0.254188
Darkgray	Plus	PP0412	0	-0.873852	0.571666	0.22674277279081262	0.4542332979526789	0.38906366287809785	0.43833471188488043	-0.270968	-0.935221	-0.144201	0.23682297669027244	-0.384992	-0.13332	0.0252653	0.10484642075230638	-0.0585664	0.12628570263164685	-1.52362	0.4296223364628111	0.796204	-0.932502	0.48452414645773934	-0.279413	-0.800854
Darkgray	Plus	PP0413	0	-0.855773	0.545853	0.22584206639919607	0.48893866337836217	0.4144927582447983	0.4144927582447983	-0.378074	-0.855773	0.42294951236427325	0.26119370913743384	-0.111122	-0.290791	0.11752316181218431	-0.159485	0.062006852209005085	-0.0611274	-1.71183	-0.2744	-0.41066	0.0838173	0.3292196626082005	0.7877805568981536	0.940673
Darkgray	Plus	PP0414	0	-0.984651	0.5948117183584717	0.2359609254750667	0.4791012223040609	0.4475528645691346	0.4149766941345218	-0.26175	-0.926002	-0.00860246	0.2965328471953449	-0.170043	-0.252885	-0.254793	-0.012296	-0.151691	0.17940296089962246	-0.716304	0.7746364418652097	0.6114901449584029	-1.35154	1.1121386278890515	1.2093745884701037	-1.20602
Darkgray	Plus	PP0415	0	-0.823535	0.5340786340887753	0.15282045683240797	0.47249643295948657	0.3532872994755883	0.42240248764057103	-0.288016	-0.823535	-1.15383	0.2130132910402779	-0.41006	-0.272578	-0.00564716	0.014177514223553653	0.1978964479276794	-0.162342	-1.8671	-0.665635	-0.65316	0.0854501	1.5172410557383103	-1.01432	1.5318294598368816
Darkgray	Plus	PP0417	0	-0.877586	0.5863137515946116	0.2643766545925121	0.4959692603932491	0.39487314352188035	0.4633930899586363	-0.391105	-0.936235	-0.686846	0.0967838	-0.0264954	-0.105102	0.21918058830555584	0.0527869	0.0976251	0.12653767144840086	-1.76446	1.1743816810774232	0.12351843227951068	0.5381000993690028	-0.254767	-0.440716	-0.405624
Darkgray	Plus	PP0418	0	-0.856521	0.5756835158121052	0.2598305663936284	0.4566978341899615	0.42179989433868453	0.4566978341899615	-0.388196	-0.925993	-1.82725	0.14116282538599134	0.023993396821114028	-0.0806324	0.17613604053540588	-0.0402461	-0.164224	0.0855628	-1.42934	0.41150046353321224	1.487117164273204	-0.587944	-0.675819	0.7288292746185779	-0.451937
Darkgray	Plus	PP0419	0	-0.847315	0.5716668901368217	0.4251440123584494	0.4427191571799572	0.35348802345201463	0.3908755555236349	-0.396481	-0.940097	-1.20265	0.6512383247387542	0.3786007325995042	0.5857377131829269	0.3861877660244286	0.24086186311323782	-0.120532	0.1613350767446027	-1.66491	-0.982419	0.5563588677892319	0.8936256576721469	-2.02126	-0.875022	-2.94313
Darkgray	Plus	PP0420	0	-0.993526	0.6130305098427523	0.19229792960379932	0.524049	0.4333029882258439	0.45887983001549376	-0.303982	-0.924053	-0.706001	0.018564867169743864	-0.15216	-0.403756	-0.197841	0.015167710014443513	0.129836	0.15427249228107273	-0.990417	2.0284415973453376	-0.224312	-0.212199	1.6845336627258543	0.19670926707492628	-0.218365
Darkgray	Plus	PP0421	0	-0.917023	0.5817490372673405	0.3116421096370671	0.5143696051281655	0.42671143942185447	0.3790076414646432	-0.491911	-0.804545	0.7777793475630547	0.3851209868706587	0.4749289094878649	-0.144484	0.15106068937001366	-0.030776	0.0676248	-0.0799398	-0.961905	-0.893458	-0.500619	1.7933530755419775	0.059493737318194406	1.0482321391830474	0.042774133708717924
Darkgray	Plus	PP0422	0	-1.01304	0.6210919490102217	0.26657164251730614	0.5119819946072671	0.4464066667412562	0.43247886499678734	-0.512985	-0.752507	2.5471929375801654	-0.105086	0.3175939022334472	-0.39693	0.0882406	0.0962465	-0.0230125	-0.102132	0.33217645473771956	-0.508374	0.7798214628430226	1.5577117043792377	0.5730788728942415	0.9976229763587007	0.39302728029171247
Darkgray	Plus	PP0423	0	-1.01286	0.6059345484636562	0.28398401917706084	0.46477535379024765	0.4113034971984128	0.49494355415854446	-0.467726	-0.78036	0.5378182317091228	-0.274522	0.0552595	0.023693286801141876	0.25109352382391603	0.1322723249002179	-0.142428	-0.0254328	0.43096917586032124	-0.463563	1.6728067678332599	0.459682	-0.830394	-0.159819	0.0143117
Darkgray	Plus	PP0425	0	-1.15221	0.6381450471005317	0.27322138925492645	0.47223782462105063	0.3858283134335197	0.5502407559626671	-0.417908	-0.749553	-0.487117	-0.546587	-0.06733	0.1483554864608941	0.11561381696797911	0.29892871607665805	-0.0393884	0.00575349	1.5288200372156227	0.1848149688747336	1.5866863703557694	0.4587316838836151	-0.405533	-1.75809	-0.306551
Darkgray	Plus	PP0426	0	-1.08487	0.6213456830295916	0.23688822904615792	0.4984250213936165	0.41201551020608534	0.5916258136446644	-0.432879	-0.842554	-0.757435	-0.679758	-0.203683	-0.0291684	0.23764305535511832	0.0400884	0.0527442	0.11162554014909923	0.30025625764238395	1.952937540605523	1.0436395543138388	-0.00645888	-0.886509	-1.13382	0.6328247309691821
Gold	Fill triang	PP0427	P. sp5	-1.27894	0.5991914165305838	0.23426775868497846	0.4332841940511027	0.4332841940511027	0.5562048556870781	-0.243442	-0.733848	-0.0487358	-0.534365	-0.54541	0.20174355664006002	-0.231181	6.769606912742756e-4	-0.313407	0.0131748	2.4869448981565165	-0.197062	1.6616637787441588	-2.87447	-0.299851	-0.239819	-0.040802
Darkgray	Plus	PP0430	0	-1.13378	0.6110243329496157	0.27519291660025197	0.4756597592434321	0.4190408652439239	0.6029792372647841	-0.487588	-0.762531	-1.79161	-0.677431	-0.0095163	0.18293809632867725	0.27323722815912244	-0.028841	-0.0875933	-0.000516563	1.1890937408519628	0.7477613392526259	1.580591406468737	-0.136925	-1.93478	-0.793266	0.9504650282997018
Darkgray	Plus	PP0431	0	-0.862187	0.5869635248643064	0.21725560080693462	0.4952131233667209	0.37600398988282246	0.4451191780478052	-0.337533	-0.920835	-1.04549	0.1493249002854995	-0.152896	-0.223332	0.0754725	0.13486470313140728	0.16514221714147176	0.0735147	-1.82861	0.970891	-0.0492758	0.5933916704235818	0.9152144943000224	-0.941476	-0.215703
Darkgray	Plus	PP0432	0	-0.828138	0.5546779906158212	0.27969083764528935	0.4266070235716145	0.38619748523373776	0.4843153411922614	-0.284523	-1.01883	-2.67756	0.20316136422360215	-0.215027	0.17898087794112993	0.21229080640683606	-0.0104735	-0.1697	0.19134748168510335	-2.09719	1.0250756782944748	1.4482442303748082	-1.76291	-1.54142	-0.328461	-1.3871
Darkgray	Plus	PP0433	0	-0.879247	0.5781050860828936	0.26729355893734263	0.4450892902730932	0.4029778049229663	0.5432071462316167	-0.309714	-1.04771	-3.13196	-0.0595917	-0.207917	0.13558985080352148	0.22768081292390863	-0.0389959	-0.138864	0.2465068487834659	-1.87209	2.3834754576008703	1.688364843795046	-1.85417	-1.80908	-0.459822	-1.22064
Darkgray	Plus	PP0434	0	-0.834023	0.5710804779300453	0.22367917077664207	0.47328273465391874	0.3856484987216983	0.4205464385729753	-0.347542	-0.892672	-1.54066	0.26282390076474776	-0.0658245	-0.186756	0.0728506	0.070121049855222925	0.031328	0.00282651	-1.72464	3.575761201248806e-4	0.42050852161476693	0.2561153021516632	0.6863850255577907	-0.226274	-0.0901593
Darkgray	Plus	PP0435	0	-0.785883	0.5452248691062666	0.16600798707303846	0.4735688801998316	0.3943195085456907	0.45433751827194374	-0.317559	-0.930017	-2.91321	0.1653959240351869	-0.205315	-0.25696	0.071328	-0.109931	0.0470878	-0.00522974	-2.42067	0.7830367260224503	0.21474126680821812	-0.630186	0.6016308913444119	0.038162989987055446	1.0233754108240847
Gold	Fill triang	PP0436	P. sp5	-1.23812	0.6115658764679287	0.23385068131266679	0.5225848317152515	0.387701	0.49053080542516797	-0.202616	-0.8055	-0.6005	-0.103226	-0.338085	0.060913687796150764	-0.413176	0.13867497210356436	0.2568520200933869	0.0879851	0.8761330948152936	1.2007403765623745	-1.68051	-0.509234	1.628589345264779	-1.80195	-0.48068
Gold	Fill triang	PP0437	P. sp5	-1.04161	0.5933957982554288	0.2484728071164926	0.4916131039454866	0.4600647462105604	0.44390930598827544	-0.282353	-0.913491	-0.0422908	0.1534932762025547	-0.130108	-0.187296	-0.223199	-0.116209	-0.126191	0.1872618939393378	-0.424665	1.1346489354201248	0.23178761344024165	-1.45646	0.5827320882657263	1.310738747092964	-0.839719
Gold	Fill triang	PP0438	P. sp5	-1.14588	0.6049993218555934	0.23847017780157004	0.47588040641426516	0.4142982052849766	0.47588040641426504	-0.346215	-0.71743	0.3246716258772052	-0.229423	-0.122656	-0.0387643	-0.178637	0.1148774739065264	-0.0678776	-0.109402	1.3750116188768677	-0.756392	0.6313383612243681	-0.295803	0.7537035424249426	-0.307577	0.2722379688846834
Gold	Fill triang	PP0439	P. sp5	-1.13081	0.5965691139008176	0.23550016801875057	0.5041957937698023	0.43148936354136874	0.44645970300023413	-0.306384	-0.777019	1.2577440773544222	-0.0278651	-0.167944	-0.176232	-0.297732	-0.00271534	0.0449071	-0.0131227	0.628141	0.013856980564684096	-0.514119	-0.426318	1.2241435617820817	0.26519025411111596	0.1256036226380436
Gold	Fill triang	PP0440	P. sp5	-1.08078	0.5921461136022603	0.14645031876676712	0.49272655548460104	0.4034954217566586	0.49272655548460115	-0.310827	-0.735939	-1.79899	-0.259468	-0.239644	-0.243372	-0.240169	0.014895785343072242	0.0911869	-0.1412	0.5660608902197357	0.0323664	0.0758436	-0.347331	1.8087047548790451	-0.686977	1.5865724804391852
Darkgray	Plus	PP0441	0	-1.18257	0.6110614421980916	0.17811947524894411	0.51294358623956815	0.42911364732214896	0.5533531245774448	-0.434763	-0.667259	-3.69881	-0.45912	0.11576033766195723	-0.095675	-0.127126	-0.0832758	0.056704278711174956	-0.183623	1.5927247821651838	0.2540627197062626	0.2713541923147507	0.28037731632524804	0.6906452396022849	-0.482459	2.3643584682696597
Darkgray	Plus	PP0442	0	-1.0947	0.6109676368330709	0.10014201306708001	0.45221924775718286	0.3878240855188612	0.5347402714451864	-0.305323	-0.685872	-3.809	-0.4031	-0.222223	-0.169306	-0.235363	0.11989363934545162	-0.0530323	-0.189068	1.4787503705305027	-0.457727	1.9376735632013629	-0.808599	2.045932869118149	-1.33692	1.7605189180062641
Darkgray	Plus	PP0443	0	-0.872022	0.613499	0.2241890311776286	0.510668	0.39806153348505574	0.4942895655796095	-0.422001	-0.946684	-2.29577	-0.0708913	0.048166699628054935	-0.229501	0.17174655203361905	0.092758	0.12622916833362935	0.1156148385417417	-1.73107	2.0295077810511586	0.6273869997558098	0.9774138890899324	0.27454768998866236	-0.7366	-0.108809
Darkgray	Plus	PP0444	0	-0.935523	0.5335774178901607	0.20764546330438033	0.44716790670262946	0.3741701206190818	0.44716790670262935	-0.440651	-0.633555	-2.04428	-0.0571804	0.029987489904502403	-0.00187358	0.0842724	-0.0616447	-0.0245757	-0.419534	0.1580094830064267	-2.91191	0.4475748354536239	0.5674869051710352	0.0417972	-0.336647	2.558318456989806
Darkgray	Plus	PP0445	0	-0.900839	0.5767915319052566	0.23725180821618158	0.48209372199147044	0.4651153854570523	0.43026865412688414	-0.35571	-0.934972	-1.17186	0.22741506700140424	0.0301761	-0.284427	-0.0239947	-0.192867	-0.173106	0.114374	-1.36332	0.850455	0.832186	-1.07455	0.15137006039264733	1.9768889119327646	-0.255378
Darkgray	Plus	PP0446	0	-0.844266	0.5879382421888301	0.20622722008877306	0.45257366848264685	0.3763463030947624	0.4340546207154093	-0.299136	-0.913738	-2.15732	0.20940359139405756	-0.167314	-0.166072	-0.00139119	0.1835305983996242	-0.0456194	0.0503316	-1.43855	0.20273044192582068	1.3332814618626057	-0.272588	1.0238819085544497	-0.663048	-0.739612
Darkgray	Plus	PP0447	0	-0.846087	0.5880926199226064	0.233355	0.47819694909938887	0.4263718812348026	0.4612186125649707	-0.436412	-0.904736	-1.15172	0.0330708	0.0393641	-0.271318	0.2148050615439878	-0.022562	-0.0826739	0.0506456	-1.46031	0.6567251159431531	1.3765118829728953	0.17395840181385902	-0.175149	0.7232892574425588	0.1668831181299899
Darkgray	Plus	PP0448	0	-0.830319	0.5857298153215792	0.17208804677616932	0.5007891386724955	0.4099017878381728	0.466521	-0.404919	-0.899791	-2.16635	-0.00389556	-0.043317	-0.394686	0.10523153459883909	-0.0255214	0.0932177	-0.00100531	-1.84378	1.16074	0.5617776008655248	0.5171219026724061	0.9088771939026746	0.0777344	1.0109355276100205
Darkgray	Plus	PP0449	0	-0.787619	0.5610643772287429	0.18984919216365698	0.4718332435008004	0.4129927434778668	0.490702	-0.40707	-0.931753	-2.73683	-0.0161723	-0.0956626	-0.249494	0.23590170669722882	-0.125957	-0.0296565	0.0194891	-2.16841	1.0898873613345095	1.1323573165754146	-0.377171	-0.368022	0.39507982449819284	1.068416527580065
Darkgray	Plus	PP0450	0	-0.878869	0.558392	0.19101219836915034	0.49426744428390085	0.425747	0.5106881744962288	-0.395878	-0.90536	-1.14671	-0.183019	-0.235862	-0.280564	0.21384387617453263	-0.228578	0.0572384	0.0394179	-1.73307	1.4584625989822209	0.20427014912232233	-0.546104	-0.401934	0.434532	1.5480578796792703
Darkgray	Plus	PP0451	0	-0.912686	0.5484562336591122	0.19452477566613033	0.4736083428626795	0.3656537920278068	0.42176949472455527	-0.300445	-0.790881	2.419360405484357	0.14364022688070896	-0.567876	-0.256558	-0.00450614	0.0934572	0.19335673480347113	-0.15964	-1.02085	-0.959513	-0.583005	0.0995158	1.221	-0.837731	0.9916356651712955
Darkgray	Plus	PP0452	0	-0.907018	0.5699873127577193	0.20749336993498674	0.45494475565943887	0.41729915604307216	0.4792768563189696	-0.314966	-0.907018	3.988044218329134	-0.153544	-0.790645	-0.362591	0.21029090624988322	-0.00755854	-0.142869	0.15572448607351758	-1.10379	0.6543906192059843	1.2290799143241515	-1.35599	-0.00454607	0.3619660759703434	0.11667644242238484
Darkgray	Plus	PP0453	0	-0.846393	0.5624805495937424	0.2681173754575942	0.4267644657381274	0.39253799006859247	0.4267644657381274	-0.334607	-0.895665	2.695713014494457	0.2737597938269843	-0.422236	-0.0569198	0.29730584452666514	0.15137356903692178	-0.256318	0.0899185	-1.23698	-0.748891	1.6476781421418045	-0.825491	-0.476585	0.21196145509942957	-0.889485
Darkgray	Plus	PP0454	0	-0.814257	0.5449898736197345	0.20851763699852172	0.44011	0.3390141259278902	0.45600882886705746	-0.302308	-0.872076	-0.416352	0.12457676885699165	-0.496394	-0.0467275	0.22603594090910234	0.14829581944295317	0.0596528	-0.0388017	-1.7688	-0.49517	0.5531544471945622	-0.246038	0.14283625992771956	-1.53946	0.3416902494980101
Crimson	O	PP0455	P. sp3	-1.16334	0.6885849486086244	0.3118988050505032	0.5178745527423476	0.44454327965679813	0.5739902554390961	-0.63866	-0.734888	1.4153077166625412	-0.883442	0.36449937249534625	-0.0900841	0.37475153398251343	0.32189983675822836	-0.071254	0.045547406756908576	1.8970830036374884	0.9898492589776146	2.4033669785411185	2.22424	-1.10483	-0.438569	-0.00622745
Bisque	Square	PP0456	P. melonii (clade 3)	-0.945306	0.518447	0.17104541906387172	0.47074292826006375	0.4033773964324878	0.36791268686020495	-0.325234	-0.660985	-1.13873	0.30806051838795895	-0.0767303	-0.241189	-0.265783	-0.190288	0.0313421	-0.422778	-0.275372	-2.84968	-0.939819	-0.14415	1.7811159554809786	0.8607192080698481	2.4136824636336764
Bisque	Square	PP0457	P. melonii (clade 3)	-0.879323	0.5980211193956768	0.26384509503481424	0.538832	0.4107612809611393	0.4869886463490237	-0.384452	-1.03467	-2.10167	0.0869412	0.0692007	-0.144324	0.16560575139645617	-0.046493	0.22484993102844059	0.2298879335682396	-2.57845	3.1539121908341032	-0.838932	0.6644715364346916	-0.258199	-0.424474	-0.600347
Darkgray	Plus	PP0458	0	-0.76165	0.45896197503743624	0.19024091522690725	0.4978018083537005	0.3977183497967179	0.45896197503743624	-0.336251	-0.905784	-3.3005	0.2523754611570578	-0.181707	-0.0901118	0.1872626449696203	-0.492786	0.19730246416815114	-0.103031	-3.48336	0.4502200446745449	-2.50747	-0.93216	-0.976923	0.6069681323775014	3.1158057766858027
Bisque	Square	PP0459	P. melonii (clade 3)	-0.930568	0.6048811673394784	0.24030482948529228	0.5267842559713126	0.43417799849938876	0.45378646988776505	-0.31811	-1.01126	-2.42823	0.19317328577012582	0.060669422791852445	-0.214509	-0.0822757	-0.0489683	0.10095138291899045	0.2135475543694909	-1.91671	2.6575584692399197	-0.438493	-0.182803	0.7310899676716446	0.37217682466326885	-0.960553
Bisque	Square	PP0460	P. melonii (clade 3)	-0.804273	0.5616813662677713	0.14761775290437532	0.5089450701868281	0.39633814600823486	0.47404713033555107	-0.335949	-0.948407	-2.56216	0.0512221	-0.218601	-0.375433	0.0735221	-0.106447	0.19666442060547693	0.029732412356592686	-2.62333	1.835327988567194	-0.442966	1.928047337949601e-4	1.0325169374684164	-0.316676	1.3337686412056788
Bisque	Square	PP0461	P. melonii (clade 3)	-0.920783	0.5544587350514242	0.2257576431550978	0.5016712304493719	0.44396291282872513	0.4635713842171014	-0.267167	-1.00147	-2.71012	0.21537329380881493	-0.12119	-0.123523	-0.0881938	-0.267551	0.014842358770882372	0.1681032163804329	-2.10774	2.1488455011879073	-0.738219	-1.66751	-0.0178155	1.0357066346464858	-0.0565748
Bisque	Square	PP0462	P. melonii (clade 3)	-0.869274	0.5798760890362219	0.2726885219601844	0.5042811277609217	0.42076015571106057	0.438032	-0.41844	-0.927923	-0.784294	0.21051498199241314	0.13198054569377182	-0.165131	0.18595956352735396	-0.0622066	0.0553127	0.097665	-1.83321	0.9252120278383619	-0.0553438	0.5705087270592145	-0.26504	0.544489	-0.206671
Bisque	Square	PP0463	P. melonii (clade 3)	-0.871478	0.6061527622669595	0.3087245239280117	0.5281498309253435	0.4068423798865353	0.5281498309253434	-0.490929	-1.01561	-1.19013	-0.12565	0.13703237158297932	-0.0190856	0.4673767017578223	-0.00682608	0.17720181041640162	0.2526272033611963	-2.31147	2.994191344604808	0.015685103255351433	1.2492238230878558	-1.70351	-0.657629	-0.539182
Bisque	Square	PP0464	P. melonii (clade 3)	-0.836976	0.6647002006143449	0.25923509250618043	0.5984508150731441	0.5108165791409237	0.5636040837429759	-0.767504	-0.992327	-1.99135	-0.412761	0.562497	-0.574187	0.48336502115026375	-0.200843	0.14499068290791223	0.19075131243419052	-2.18744	4.502062118287148	1.2350758941871383	3.0850486026960153	-1.44155	1.9339921653008054	1.3049240162495102
Darkgray	Plus	PP0465	0	-0.841294	0.562291	0.2015265246485267	0.4830420821846433	0.3765354345961949	0.5034509538158506	-0.363569	-0.921983	-3.73478	-0.0146959	-0.0746863	-0.068956	0.14803366585188993	-0.0530802	0.0976853	0.0213288	-2.04026	1.2739464898041573	0.15734710606261007	-0.0189479	-0.221442	-0.986964	0.8583403434822375
Bisque	Square	PP0466	P. melonii (clade 3)	-0.795761	0.5787193578836531	0.15613054369689744	0.48255992112807317	0.3423305798194229	0.4825599211280733	-0.306645	-0.939894	-2.74673	0.023750745454927204	-0.311442	-0.236323	0.11034562776746604	0.1522120554573249	0.20098434379304586	0.034863944436465455	-2.35724	1.4015855288596641	0.26010341000704634	0.42357640971422816	1.1939852549902046	-2.01609	0.45851161851826183
Blueviolet	Dot	PP0467	P. caesus	-1.0685	0.5634973062188755	0.15210917980758898	0.4318389240688749	0.4091278798086604	0.4685807497221324	-0.313547	-0.643104	0.8740500142208152	-0.322469	-0.513297	-0.228726	-0.225522	0.00536397	-0.209069	-0.369043	1.3880263483988153	-2.22464	1.4492462857380612	-1.31565	1.2548036474860436	0.17379232351909885	1.9087562729597178
Blueviolet	Dot	PP0468	P. caesus	-1.15108	0.6250517941036617	0.21366366769237521	0.48588	0.44115419285424146	0.6380897884417913	-0.423646	-0.829111	0.9070980221724338	-1.10611	-0.515783	-0.100975	0.29763817838112905	-0.0505128	-0.0810935	0.15820709202216424	1.0113771731448484	2.2998220265432945	1.822779494508077	-1.11955	-1.22974	-0.570064	1.0481591828450094
Blueviolet	Dot	PP0469	P. caesus	-1.26351	0.6055260516208998	0.2697195201169156	0.5137611890687421	0.501521	0.4765821858269881	-0.377896	-0.725709	3.9326395777343155	-0.333761	-0.0372991	-0.235188	-0.296338	-0.303884	-0.201185	-0.0203671	1.877340532004744	0.056517435444881636	-0.129808	-1.09705	0.2313604555698313	2.029177130074289	0.5442054967839673
Blueviolet	Dot	PP0470	P. caesus	-1.16466	0.598259	0.2389212911444072	0.479811	0.41167339692221083	0.5726687304394349	-0.400459	-0.73621	0.8124561987067094	-0.747801	-0.350976	0.0705114	0.1487351975378963	-0.00972166	-0.0109974	-0.0465848	1.2936997304189186	0.3872729025152871	0.7323928587893156	-0.538703	-0.79322	-0.908054	1.195489202079167
Darkgray	Plus	PP0471	0	-1.14237	0.5721390682283937	0.22394031286686195	0.4785114100142826	0.4047316474800489	0.5203002200902693	-0.317944	-0.739307	1.3643443187726874	-0.441089	-0.489502	0.035945476332508025	-0.0520392	-0.0634191	0.0415996	-0.0866226	0.8699333234948106	-0.151297	-0.209298	-0.9604	-0.0147615	-0.693115	1.1815829055087845
Blueviolet	Dot	PP0472	P. caesus	-1.20487	0.6187527553801618	0.31270720538965735	0.4833945749022707	0.4578039528390829	0.48339457490227095	-0.349382	-0.801804	2.8207015132197517	-0.201596	-0.0710084	0.0933774	-0.11258	0.032605	-0.241058	0.16005664302238637	1.442788321148616	0.2606341299476139	0.747607	-1.01392	-0.383127	0.7503638826649816	-1.09298
Chartreuse	Triangle	PP0475	P. excavatus	-1.27061	0.5813157324039542	0.2895702654949166	0.5185598873725501	0.4106053365376774	0.4390567577620701	-0.310342	-0.658154	2.3682817215832253	-0.013321	-0.0598431	0.1819654695677222	-0.369259	-0.0164336	0.20502815270501787	-0.212522	1.6987761107876513	-1.21017	-2.12036	0.17234955432078913	0.8616013038684338	-0.477193	0.5090711220514875
Chartreuse	Triangle	PP0476	P. excavatus	-1.1832	0.5930368878208593	0.23208538711486698	0.5053787221145482	0.4075809788384213	0.47383036437962195	-0.302838	-0.725878	-0.275519	-0.149149	-0.147396	-0.0125025	-0.282812	0.0202331	0.1238740756950469	-0.0972695	1.0833434652203675	-0.219434	-0.925848	-0.208851	1.1131014779281276	-0.67887	0.6107660670865349
Chartreuse	Triangle	PP0477	P. excavatus	-1.20835	0.6352589004365623	0.27592083907834664	0.4802213025910765	0.3994018958493677	0.4802213025910765	-0.36346	-0.69921	0.22301957503273945	-0.256816	0.029651332666837282	0.0958621	-0.177402	0.31679909945982726	-0.0495173	-0.0814074	2.0249996315132752	-0.800165	0.8259040858544461	0.3993534852181567	0.7668438078420736	-1.07761	-0.604769
Chartreuse	Triangle	PP0478	P. excavatus	-1.29236	0.5857707480290222	0.31707512227797036	0.528035	0.43628425576186874	0.4839880537190799	-0.256863	-0.801927	0.3483904273735859	-0.000421206	-0.0937312	0.2875321706631225	-0.305898	-0.165022	0.1332320073871285	0.12039245227684081	1.0644347578752549	0.9008974721718475	-2.2667	-1.06774	-0.116752	-0.156047	-0.483979
Chartreuse	Triangle	PP0479	P. excavatus	-1.18692	0.6033068445690029	0.26376712087992776	0.5086090346552167	0.43889440203985525	0.4830321928655667	-0.236363	-0.874324	-1.22229	0.010520018848064246	-0.142761	0.051059133537302806	-0.320626	-0.0602715	0.017053521510114543	0.17538753725110526	0.4522067000069664	1.509863675977178	-0.787564	-1.43617	0.5857178078422156	0.030772099069390102	-0.906934
Chartreuse	Triangle	PP0480	P. excavatus	-1.15564	0.554446	0.2493894850960952	0.5013909625280396	0.4178699904781786	0.42654307173160716	-0.241027	-0.752976	-0.821233	0.20215957051084735	-0.13141	0.0806453	-0.39207	-0.165144	0.0934089	-0.0865077	0.4708267144640237	-0.649332	-1.90992	-0.988	0.9801117812336447	0.15185320199656965	0.5168857431708009
Chartreuse	Triangle	PP0481	P. excavatus	-1.15789	0.6176604272530783	0.258648	0.5259100257554933	0.42307978435563415	0.42307978435563415	-0.200353	-0.890139	-1.08065	0.27833146388884766	-0.0750035	-0.051392	-0.485532	0.0907559	0.13103404092679924	0.18689604226226758	0.0875853	1.3938891861125768	-1.38077	-0.624197	1.9380104100482178	-0.286028	-1.63745
Chartreuse	Triangle	PP0482	P. excavatus	-1.21129	0.6238608570474634	0.2394034030640294	0.5494149519138992	0.46726698030490016	0.4499953937962396	-0.278616	-0.840039	-0.777164	0.0460687	0.0568178	-0.232112	-0.461913	-0.0889198	0.11812475745638605	0.12360622554943296	0.6268514131413117	1.6526275510300477	-1.36972	-0.511955	1.8005337347882127	0.77116	-0.448633
Chartreuse	Triangle	PP0483	P. excavatus	-1.18903	0.5728773223163706	0.27601422379020385	0.46799769149589515	0.41027350677805413	0.46799769149589526	-0.274421	-0.731711	-0.276729	-0.0288219	-0.175871	0.24302826806838196	-0.243085	-0.0294373	-0.0752696	-0.0706321	1.294085995802983	-0.972015	-0.378934	-1.21976	0.0716272	-0.279185	-0.011194
Darkgray	Plus	PP0484	0	-0.872878	0.572639	0.32032276602217485	0.5149034089196192	0.4393084476443189	0.42315300742203393	-0.524571	-0.872878	0.2227237625814162	0.2552205753586162	0.4186840733252968	-0.107432	0.34491451356461045	-0.169662	0.034850871682492485	0.023791440855438356	-1.61812	0.13803973067778064	-0.274978	1.3844228356841866	-1.09933	1.3118001285462566	0.25175026341653267
Darkgray	Plus	PP0485	0	-0.930475	0.5479600857244371	0.2703283491261579	0.5186754161792617	0.4746288126388876	0.39380940589717883	-0.405821	-0.869106	0.059569	0.3876650425505167	0.2336083220000187	-0.269653	-0.0180754	-0.412966	-0.012103	0.00626722	-1.46643	0.13441544723204923	-1.11537	-0.203607	-0.0514383	2.505317349764929	0.7265811695109721
Darkgray	Plus	PP0486	0	-0.882528	0.5740243422030047	0.3182753168542329	0.5225757803669628	0.4584512521974237	0.40750645058217544	-0.515777	-0.882528	-0.476242	0.3308024037622896	0.4974731673919771	-0.154432	0.2304724573358186	-0.232256	0.00479509	0.0337467	-1.62885	0.26270050168545367	-0.415876	1.1958256722656935	-0.842264	1.9175543300358553	0.1691838358038955
Darkgray	Plus	PP0487	0	-1.05926	0.5595333385875967	0.253962	0.5062784350520533	0.3729473830071847	0.4778270138276604	-0.336355	-0.774936	1.0446671998807473	-0.110297	-0.280693	0.0887165	0.028706556795390283	-0.0209016	0.2980776235351826	-0.0771887	-0.307684	-0.0919056	-1.66194	0.38137617319381645	0.091429	-1.35532	0.9827614583244485
Chartreuse	Triangle	PP0488	P. excavatus	-1.27678	0.6013525742229343	0.2564295830839981	0.5210760851339556	0.43544535174345317	0.451866	-0.257702	-0.731687	-0.0351302	6.870673439456597e-5	-0.0734529	0.015417032720238625	-0.483839	-0.0394719	0.0976543	-0.0369673	1.567141211282879	-0.000261539	-1.54414	-0.672939	1.4299260768432054	-0.0134512	-0.0316242
Chartreuse	Triangle	PP0489	P. excavatus	-1.2572	0.6128132159777907	0.30298407363545776	0.5448438860336265	0.4383460372989802	0.37976413567417777	-0.24208	-0.779473	2.3286878904666204	0.42573341590173824	0.0753181	-0.0181608	-0.641691	0.0672451	0.2133730925782346	0.0784306	1.0494019196310558	0.0408256	-2.40447	0.0822428	2.043076257953751	0.2983269925332478	-1.32773
Brown	Fill diamond	PP0490	P. sardiniensis	-0.846297	0.5553283433513522	0.19647755046794707	0.43961784729694103	0.3754933191274021	0.43961784729694103	-0.368599	-0.791639	0.085632	0.0479199	-0.310894	-0.213331	0.17091173934084355	0.094989	-0.0696	-0.170646	-0.926105	-1.36538	1.2577659543445783	-0.0605198	0.4608515238621812	-0.341392	0.9480151925497134
Brown	Fill diamond	PP0491	P. sardiniensis	-0.852384	0.5339099102838523	0.28107456916223955	0.4522035855239159	0.3927507156104436	0.4945828084927774	-0.501578	-0.800559	1.274695209797943	-0.177943	-0.139793	0.0827886	0.6456395105400393	-0.157515	-0.0715053	-0.131613	-1.18277	-0.97789	0.8086592401756407	0.30693947447024433	-2.19776	0.064019	1.535435456792684
Brown	Fill diamond	PP0492	P. sardiniensis	-1.23979	0.6038257676585226	0.29825413045596677	0.5221194428985865	0.37635104182413276	0.5293085464710561	-0.359428	-0.730644	0.8105954476624758	-0.408504	-0.131005	0.30017716314162485	-0.0014316	0.12184684455753884	0.29714262353589205	-0.0235714	1.2269714849466964	0.41825617520556424	-1.54439	0.7175404268805096	-0.254857	-2.14706	0.30233029446763826
Crimson	O	PP0493	P. sp3	-1.28879	0.6571237541060492	0.32065151748483645	0.5196679528509608	0.46872315123571257	0.6203819284527917	-0.595639	-0.702123	-0.536816	-0.907171	0.2794318359106079	0.143691	0.2705876073701049	-0.0361756	-0.0979235	0.00333111	2.5408926395343663	1.1722403334097466	1.4639477381204944	0.8075674457404642	-2.08624	0.009148	0.8706553644599233
Crimson	O	PP0494	P. sp3	-1.10471	0.5838672351971101	0.23646592804370703	0.468798	0.3984352559887633	0.5030478284554016	-0.411561	-0.674345	-1.44287	-0.313988	-0.00575798	0.0686034	-0.00616067	0.016356578513981784	-0.03572	-0.218713	1.2190678518253253	-1.24966	0.6378401233431473	0.1121287263467769	-0.0766511	-0.641966	1.3607125376952647
Crimson	O	PP0495	P. sp3	-1.16543	0.6399968563045525	0.36778029539404944	0.5131228489469167	0.44400766078193393	0.5632167942658325	-0.568511	-0.794183	-1.08975	-0.453626	0.42478637945082764	0.27748139328690524	0.3120805260471429	0.014488840940537637	-0.0649404	0.1026409392524463	1.16363	1.0899444078300162	0.9935448092320631	1.1386133391545843	-2.36136	-0.147727	-0.337372
Brown	Fill diamond	PP0497	P. sardiniensis	-0.976329	0.541388	0.24546141271835886	0.4525832595013034	0.38291721397344725	0.4390329166701956	-0.399211	-0.685842	2.222180622961134	-0.0467772	-0.237641	0.018542312765818622	0.1519974237901548	-0.0128479	-0.0284985	-0.343519	0.14097794806111796	-2.36674	0.14364148010105182	0.18477893309054136	-0.155472	-0.216285	1.5059787059270655
Darkgray	Plus	PP0498	0	-0.847761	0.5399777948484434	0.223506	0.4509967500957664	0.38582711502118516	0.4805249249349714	-0.413804	-0.819269	-0.166185	-0.0891744	-0.26656	-0.0883637	0.35473001072128024	-0.0856504	-0.033291	-0.11521	-1.28358	-0.67756	0.7973067601565754	-0.170977	-0.841422	-0.186898	1.4295495552716677
Darkgray	Plus	PP0499	0	-0.93316	0.6532298651879731	0.3214100019104809	0.5596022069738622	0.45629426960042324	0.5737267355774933	-0.871791	-0.759313	0.9776063608917772	-0.774226	0.6341917198283137	-0.263027	0.8158480499495676	-0.00409072	0.14319088374998407	-0.0599213	-0.227095	1.2803293811366945	1.6471751476668381	4.376004494943554	-2.55197	0.504422	2.109572558787404
Bisque	Square	PP0500	P. melonii (clade 3)	-1.23893	0.6178937706696708	0.2642139618790314	0.5373041067936892	0.4496459410873784	0.4936925446277525	-0.394035	-0.729786	0.9113340722869114	-0.322009	0.0829024	-0.106889	-0.196381	-0.0658826	0.1282081079721542	-0.0385428	1.4274571170947221	0.5606014281493565	-0.927907	0.3199396185789535	0.5863285829974076	0.18383444509396368	0.6290713235826721
Bisque	Square	PP0501	P. melonii (clade 3)	-1.27606	0.5808691755478935	0.270858	0.46387447260872644	0.41108696800667427	0.5965189472150213	-0.357751	-0.689396	-1.30817	-0.659853	-0.256235	0.3722443968850994	0.051874266050779855	-0.114034	-0.084942	-0.0883122	2.1748666466659947	-0.133327	0.38028745285696136	-1.46878	-1.6045	-1.06491	1.2199387396368413
Darkgray	Plus	PP0502	0	-1.20513	0.6096203700720191	0.32193829762023835	0.5184682004163579	0.44680430790232123	0.5969137188029046	-0.405459	-0.883157	1.9289674904108387	-0.713019	-0.246815	0.24525027435640787	0.3042829949366781	-0.171681	0.0452413	0.3084091388559537	0.5430092566689722	2.6076823264911653	-0.244922	-0.827229	-2.16052	-0.340197	-0.138773
Darkgray	Plus	PP0503	0	-1.19977	0.6318022105927303	0.2652730665387074	0.5026832951514026	0.42468036380978597	0.5476010254457614	-0.429818	-0.742452	0.3262791458991016	-0.591966	-0.0337426	0.015669150751746887	0.0440243	0.10299145809858021	0.00809834	0.00105007	1.575616770534597	0.6473835825328834	0.7054562426923893	0.27305781023690157	-0.271871	-0.719382	0.3663212098521066
Darkgray	Plus	PP0504	0	-1.23789	0.618933	0.283773	0.509482	0.4191370880812304	0.5801324215984546	-0.392996	-0.780571	0.9903422519349053	-0.708059	-0.226099	0.1750293454502863	0.12170488101657406	0.0184949	0.085362	0.10156002586923138	1.3724351293187484	1.404860269581263	-0.0540985	-0.254568	-0.978194	-1.13698	0.31129593053951515
Darkgray	Plus	PP0505	0	-1.20471	0.5926372762172768	0.2603346078327889	0.4977448364454838	0.3860686899972796	0.5856491275833487	-0.396584	-0.721142	0.2560880793252211	-0.739316	-0.307417	0.2392051658415844	0.16982889797078804	0.00255878	0.16157571581311617	-0.0624044	1.2797197479945979	0.5324196982479157	-0.391408	0.00728102	-1.02171	-1.8865	1.3316583297740094
Darkgray	Plus	PP0506	0	-1.1728	0.6163730701141722	0.24965526698540286	0.47913384973412426	0.4035388884588239	0.564534	-0.445363	-0.695073	0.9706821959399597	-0.779958	-0.206403	0.0685485	0.17127477484794656	0.13357119388071526	-0.0193872	-0.113023	1.7229507194240914	-0.124247	1.1599872420693818	0.23504812395249436	-0.606424	-1.17818	1.0331316214432582
Darkgray	Plus	PP0508	0	-1.37873	0.5815028791644414	0.2507044166291366	0.4461409155009191	0.7842404917815071	0.5526408469245667	-0.386605	-0.84989	1.0046535846842057	-0.497011	0.11518773830223734	-0.662557	-0.484337	-1.63997	-1.62573	0.2823637638891226	3.245836748742942	1.6454588949929772	4.230927231052018	-8.09699	-2.73297	10.589316975560676	1.0266887966994427
Darkgray	Plus	PP0509	0	-1.20291	0.6151092263831615	0.3002302713925164	0.4856622506008635	0.43795845264365246	0.558994	-0.394788	-0.800253	0.40166601818469394	-0.528581	-0.108039	0.1980864403336163	0.1074541032162962	-0.0204847	-0.116663	0.12257427110746555	1.3414729632032214	0.9712353401334949	0.8196441563315886	-0.826412	-1.31938	-0.239906	-0.20391
Darkgray	Plus	PP0510	0	-1.24293	0.6067551333699011	0.30989203484373395	0.4857200623271403	0.40077938567805665	0.5774704638247256	-0.385199	-0.752491	-0.32963	-0.578333	-0.136754	0.38661836064542154	0.13302654728668592	0.0402102	0.00750812	0.0412962	1.6311182067214354	0.5741180331610509	0.15644254228651228	-0.416547	-1.5149	-1.49263	0.1021172484428805
Darkgray	Plus	PP0511	0	-1.24289	0.6491748270708737	0.29032403418746855	0.5178145593493348	0.4526449242747537	0.5473427341885398	-0.461964	-0.752451	-0.109907	-0.549694	0.17223198257623923	0.00702924	0.0111087	0.0594296	-0.0384457	0.0511192	1.8633329095717086	1.039690840646215	0.7682327692217671	0.3875007839838534	-0.43818	-0.0814079	0.00135542
Darkgray	Plus	PP0512	0	-1.2509	0.6312004122925793	0.3092633152904796	0.5082797506566038	0.43976	0.5567545071590152	-0.423024	-0.77133	-0.703923	-0.482509	0.10450216224218149	0.1876389909200448	0.0352813	0.0081407	-0.0327543	0.0789975	1.691928685052054	1.0607478333998486	0.3727616443657756	-0.111971	-1.00607	-0.425072	-0.168606
Crimson	O	PP0513	P. sp3	-1.26508	0.6161840496823803	0.2526362264558858	0.5096813294457772	0.43043195779163623	0.5634477536014368	-0.416179	-0.691122	-2.63403	-0.485141	0.10544525354517685	0.1100028694582333	-0.080111	-0.0612307	0.0244306	-0.0947002	2.017179339321555	0.4365335896131335	0.021618296699434263	-0.0646149	-0.321292	-0.665108	1.215209100377594
Crimson	O	PP0514	P. sp3	-1.17727	0.6130882566317426	0.32587358311345366	0.4797572045868746	0.4471810341522618	0.5701016957882371	-0.484122	-0.77461	0.0819623	-0.586158	0.081714	0.25889330350022355	0.2747356823093202	-0.0726987	-0.189865	0.0696301	1.4286022274256447	0.5556619733549486	1.364876919120449	-0.396141	-2.22234	0.1581600533011356	0.14093268247116986
Crimson	O	PP0515	P. sp3	-1.22216	0.6559693385481624	0.311046	0.5064828462810087	0.43911731445343266	0.5832629083197287	-0.484166	-0.789548	-0.329305	-0.670232	0.12681941961827162	0.1327420141767364	0.1809773589330988	0.12105439549653496	-0.0637599	0.12970430684012574	1.6995998714230112	1.5069032550639034	1.3535468459548607	0.40263198338069073	-1.28307	-0.650584	-0.382534
Crimson	O	PP0516	P. sp3	-1.23451	0.6520905537978298	0.3092526231592707	0.516374	0.4610353170351206	0.541625	-0.580893	-0.664976	2.406978722905051	-0.779777	0.3330334135652346	-0.0404163	0.19929565656662857	0.0936004	-0.0987856	-0.112636	2.3815292293841934	-0.0773902	1.283844697867058	1.3806541495106759	-0.89489	0.35746988577102834	0.712459
Bisque	Square	PP0517	P. melonii (clade 3)	-0.842703	0.5667032667363215	0.22917599221172277	0.50509	0.42738059517868066	0.5050895795059969	-0.392682	-0.998054	-2.69556	-0.000773456	-0.0315161	-0.162392	0.2095603919198175	-0.201944	0.0613598	0.13826083653068644	-2.46957	2.4067416773602948	0.00890047	-0.420239	-0.828544	0.4301882314093767	0.521434
Bisque	Square	PP0518	P. melonii (clade 3)	-0.875847	0.5495869060883898	0.23390710185258043	0.46532656247065013	0.3513823031214321	0.4870665491070559	-0.247799	-0.963623	-4.28033	0.16741944043402004	-0.154647	0.1459246752062055	0.022691696835477282	-0.0111189	0.0819372	0.0839675	-2.10616	1.2006188159691464	-0.394377	-0.872592	-0.314231	-1.67316	-0.328922
Bisque	Square	PP0519	P. melonii (clade 3)	-0.825575	0.5740527532814738	0.24812079869569362	0.5055328068447179	0.433877	0.433877	-0.400176	-0.969709	-2.14156	0.2634995778435018	0.14250360425826608	-0.235928	0.12375494132716722	-0.136994	0.025210001112440823	0.10271565473174882	-2.33822	1.3812749754123228	0.0202194	0.15971295107166023	-0.0544779	1.03691	-0.0846326
Bisque	Square	PP0520	P. melonii (clade 3)	-0.885519	0.5835817288533218	0.3003049498694575	0.4807933255817512	0.40456596019386676	0.42417443158224305	-0.347722	-0.96018	-2.26722	0.3535707360340734	0.15594887910752425	0.0487553	0.0698591	0.033301	-0.033196	0.1446068952576447	-1.69789	0.7424719888919966	0.2684803336870005	-0.00559937	-0.314935	0.1189146603454471	-1.45364
Bisque	Square	PP0521	P. melonii (clade 3)	-0.849683	0.5663653643323904	0.2884078417726041	0.48142468768330654	0.4097686987768718	0.44715623084849204	-0.424284	-0.919156	-1.88483	0.21282194307029279	0.15925019814409472	-0.004139	0.24041376563609146	-0.0734978	-0.0236794	0.0628983	-1.81259	0.42799210331136894	0.3443151608826632	0.29841469270308585	-0.961071	0.39507602509825784	-0.204381
Bisque	Square	PP0522	P. melonii (clade 3)	-0.825976	0.5568398294130397	0.2586497793628439	0.49577957265179357	0.38835932403095635	0.4287688623688331	-0.366444	-0.935977	-2.69269	0.3158039541787627	0.0937868	-0.0508307	0.12385059329232212	-0.059798	0.11173154542389355	0.0432084	-2.36261	0.6727360485690347	-0.638751	0.4665542611770031	-0.102728	-0.197563	-0.0332773
Bisque	Square	PP0523	P. melonii (clade 3)	-0.822929	0.5433829984170572	0.22401141500829355	0.46715563302917273	0.3846346093411692	0.46715563302917273	-0.285132	-0.978279	-3.2032	0.21448215183414143	-0.180456	-0.0138501	0.0891961	-0.0954291	0.027932683028028676	0.0895403	-2.45436	1.1642868860490245	-0.0507831	-1.02472	-0.338129	-0.392037	-0.00802127
Bisque	Square	PP0524	P. melonii (clade 3)	-0.847374	0.5527136050552225	0.23725196849636612	0.4743817617853158	0.4073710515023555	0.44621088481861965	-0.387842	-0.882713	-2.46604	0.17471184330094386	0.041602179151778954	-0.0956653	0.13090052779541655	-0.117909	-0.017402	-0.0191289	-1.6998	0.062207601123532075	0.28627947658738795	-0.130051	-0.311872	0.4287793666214113	0.6075485639159299
Bisque	Square	PP0525	P. melonii (clade 3)	-0.812288	0.5706449663391904	0.21445090723780877	0.4936839252030621	0.42793254764028155	0.4660323938725521	-0.478696	-0.88176	-2.35977	0.023832522628877653	0.1338336872473345	-0.291591	0.23235645482362194	-0.142843	0.00201902	-0.035145	-1.84266	0.6168996177376395	0.7679927307973532	0.5934384420081003	-0.268474	0.8751894861294436	1.2707567054140634
Bisque	Square	PP0526	P. melonii (clade 3)	-0.842883	0.5145165796643989	0.2786705424547395	0.4644226343454833	0.3767883984132631	0.44715104783682297	-0.337134	-0.901532	-1.48108	0.2922531047225797	-0.143341	0.1633689837798134	0.24486778367040857	-0.173635	0.0525629	0.00821459	-2.18662	-0.20285	-0.829999	-0.533145	-1.28377	-0.271479	0.47802819886340275
Bisque	Square	PP0527	P. melonii (clade 3)	-0.822373	0.5603176774431506	0.23711441800243585	0.5065512532874907	0.44771075326455717	0.4677114199712265	-0.419309	-0.977724	-2.96705	0.14455877581344823	0.13208800001926202	-0.208553	0.1645183744740908	-0.26325	0.00526028	0.0898626	-2.48763	1.7926019092328667	0.00390088	-0.289084	-0.691969	1.3700751234684678	0.6328996944315461
Bisque	Square	PP0528	P. melonii (clade 3)	-0.830903	0.5586543914181044	0.28069686885831785	0.5085604460991886	0.42092621016696824	0.42092621016696824	-0.431995	-0.926867	-1.78567	0.3282058504981974	0.2355492358177971	-0.115933	0.19616165382858192	-0.160915	0.0775044	0.0456981	-2.2896	0.6418609079164121	-0.617818	0.7024989061942463	-0.519663	0.8342009504580695	0.17866908228180622
Bisque	Square	PP0529	P. melonii (clade 3)	-0.822401	0.5719254702437332	0.259951	0.47761479077249214	0.38800263208280494	0.47761479077249214	-0.305145	-1.04756	-4.26624	0.2265577485061921	0.019418983468174816	0.0521198	0.0982953	-0.0284502	0.015273808018362103	0.16609934628436407	-2.65524	2.140082178999566	0.2820304844563627	-0.670117	-0.656397	-0.586822	-1.12585
Bisque	Square	PP0530	P. melonii (clade 3)	-0.829163	0.5738616177117387	0.2612355184633594	0.48066082546069105	0.4297160238454429	0.4121408790239352	-0.409485	-0.918967	-1.03881	0.3188729787191914	0.13783671687981858	-0.220122	0.15232726591554008	-0.0650795	-0.0862014	0.0557676	-1.79603	0.21712188122421128	0.719958	0.14647390775049032	-0.0687613	1.1843020655074028	-0.307038
Bisque	Square	PP0531	P. melonii (clade 3)	-0.808819	0.5647362069792261	0.24888325756074917	0.5154651579724436	0.4293716332730429	0.4293716332730429	-0.442069	-0.93694	-1.64607	0.2576044944100815	0.18206561171138383	-0.272853	0.20096080942203337	-0.174664	0.0955978	0.044521084792853716	-2.45562	1.0453460147168179	-0.409112	0.7392450872747889	-0.155384	1.0101242180839978	0.5422924500078566
Bisque	Square	PP0532	P. melonii (clade 3)	-0.792788	0.5383199416802595	0.23395095044346395	0.4666639527738246	0.3874145811196837	0.42782411945756044	-0.324464	-0.936922	-2.83066	0.33826923543454945	-0.0611092	-0.0598494	0.11177192268081262	-0.0926045	0.013772501353043046	0.0194131	-2.43351	0.23238473055507747	-0.0695984	-0.446875	-0.141165	0.0544276	0.15704454247335764
Bisque	Square	PP0533	P. melonii (clade 3)	-0.874335	0.5758467968244841	0.25617082069740577	0.49090612017540053	0.41925013126896565	0.4566376633405859	-0.414803	-0.909674	-1.96479	0.12091547883195004	0.11239705093598075	-0.122182	0.1569780383023474	-0.0819938	-0.000562018	0.0549349	-1.60493	0.7594112922935341	0.3665787712708994	0.2133157853412649	-0.394056	0.4788749240980522	0.12373734188655161
Bisque	Square	PP0534	P. melonii (clade 3)	-0.857003	0.5426251124751431	0.23936986656039252	0.4741051660383871	0.38321781520406445	0.4916803108598949	-0.34752	-0.926475	-1.90892	0.039088	-0.211969	0.015514901664768148	0.23437449456488668	-0.118288	0.072161	0.058553	-2.05008	0.9041346439845898	-0.186933	-0.519349	-0.921063	-0.581319	0.6090602043030064
Bisque	Square	PP0535	P. melonii (clade 3)	-0.820216	0.5958327402388836	0.2761567641118053	0.49300249883902486	0.4200047127554773	0.4392360746833652	-0.439667	-0.96435	-2.1582	0.22927328312398126	0.23558058714043884	-0.156438	0.20908771258928716	0.0159901	-0.0261427	0.11842466975502347	-2.03406	1.1356442213365288	0.88531	0.7055257473477761	-0.349925	0.552673	-0.776518
Bisque	Square	PP0536	P. melonii (clade 3)	-0.82931	0.576403	0.21789449883429382	0.5271315748479041	0.44103805014850345	0.4225190023812659	-0.430402	-0.925274	-1.76451	0.23166328422501503	0.18267005546288365	-0.409647	0.0804234	-0.171069	0.11673662444834582	0.030521543459311906	-2.25858	1.2335499509457728	-0.437783	0.7739469447825804	0.6585092748795125	1.235644859130209	0.7364896848587265
Bisque	Square	PP0537	P. melonii (clade 3)	-0.826896	0.5727317058036846	0.2467997512179045	0.48632219461615345	0.43255577046049376	0.42298631944434284	-0.401497	-0.933003	-2.19968	0.2793691537277529	0.15410720866995356	-0.215926	0.10499951307948396	-0.104885	-0.0594224	0.054858502984250546	-1.94678	0.6036851993268915	0.5904145415082399	0.013019598982192515	0.00292224	1.1776956398530114	-0.102076
Bisque	Square	PP0538	P. melonii (clade 3)	-0.849064	0.5404928476397541	0.2407953384435619	0.49039890232083844	0.393375	0.42128371415585564	-0.292253	-0.945028	-1.74425	0.37991411343577897	-0.13445	-0.0760851	0.027596118181575126	-0.123803	0.11497369136117577	0.0686601	-2.37989	0.6885381900566199	-1.0585	-0.435138	0.19167267132362115	0.021563336327363458	0.0315976
Bisque	Square	PP0539	P. melonii (clade 3)	-0.848046	0.5515821110884473	0.24832686517369687	0.5006373094731991	0.4114061757452567	0.3921748138173688	-0.338563	-0.917518	-2.04678	0.4465455753728197	0.094368	-0.151158	-0.010492	-0.127914	0.0857428	0.023728397586895822	-2.17987	0.2910235727810788	-0.937732	0.12855662133913665	0.5301695464833132	0.6785260857407669	0.027149011413388657
Bisque	Square	PP0540	P. melonii (clade 3)	-0.81278	0.5868481011495738	0.24938199331850694	0.5004385899620428	0.44667216580638325	0.46554065011076595	-0.479188	-0.956914	-2.20236	0.0876407	0.21059546282484476	-0.270096	0.2532317029508251	-0.138453	-0.0467846	0.091579	-2.10467	1.4832535497714352	0.9872218598820222	0.4162530432933025	-0.651451	1.292615302699183	0.23665924653739046
Bisque	Square	PP0541	P. melonii (clade 3)	-0.78177	0.5463146800350526	0.23630313118518262	0.4641667084260534	0.37653247249383304	0.41143	-0.281717	-0.97126	-1.52313	0.4492255224035784	-0.22627	-0.098757	0.10319464600454381	0.010795864627400308	0.035567538313559306	0.0865047	-2.62459	0.41974183670505605	-0.0629122	-0.490586	0.2704347003146488	-0.260624	-0.569212
Bisque	Square	PP0542	P. melonii (clade 3)	-0.835449	0.5474844819891165	0.2609241146465357	0.5132345589460381	0.4047720632902077	0.4240034252180956	-0.410049	-0.904921	-2.13402	0.3052980882613924	0.16602263140153892	-0.10843	0.1554013743475608	-0.168787	0.1606327089235319	-0.00233379	-2.35569	0.5223760871276041	-1.19793	0.7852853546229212	-0.236644	0.3447701023278256	0.6859912790497512
Bisque	Square	PP0543	P. melonii (clade 3)	-0.862453	0.5748073517273043	0.2912575165604337	0.5432589939923783	0.4242733123702344	0.407894	-0.420621	-0.958417	-1.23735	0.3987434165074251	0.3021801422614984	-0.173603	0.12471337398625544	-0.137793	0.2260666100916693	0.11634135131168322	-2.49137	1.4440421797008858	-1.56839	1.2590964166776306	0.022304549448771693	0.6628721884544988	-0.248113
Bisque	Square	PP0544	P. melonii (clade 3)	-0.792502	0.5207165279833921	0.20990500083784117	0.4477187418998448	0.366867	0.46695010382773255	-0.283019	-0.936636	-2.91552	0.20403980134324362	-0.301775	0.010248904903209191	0.15257581965861378	-0.107845	0.0185714	0.014198858951480153	-2.46556	0.3250253907380094	0.026153110250566547	-1.152	-0.511625	-0.636295	0.628257
Bisque	Square	PP0545	P. melonii (clade 3)	-0.830608	0.5699727647940367	0.2656037735572413	0.47908541395971393	0.3352374653160419	0.45947694257133764	-0.292811	-0.985958	-3.06636	0.2634929601261278	-0.0980948	0.11744576921900392	0.13702577955656647	0.14024058321022836	0.1615752507339009	0.12644680406144693	-2.48059	1.244415823304364	-0.445319	0.37770739478137094	-0.135155	-2.10574	-1.09022
Bisque	Square	PP0546	P. melonii (clade 3)	-0.770579	0.5537053687045634	0.22126539561128902	0.48399073608920223	0.3913844786172784	0.4676118440051628	-0.448679	-0.8987	-2.28349	0.0754528	0.0131312	-0.189835	0.3226276390676548	-0.0890748	0.0744783	-0.036783	-2.34673	0.4818700973400766	0.36102806842506924	0.6883041278236336	-0.524456	-0.0736744	1.1801379436910202
Bisque	Square	PP0547	P. melonii (clade 3)	-0.857459	0.5431213410539164	0.2144202491575902	0.5088528842191018	0.37138189359049895	0.4714653521474816	-0.319662	-0.932121	-2.75252	0.13943690408369144	-0.143646	-0.0671141	0.0915185	-0.115998	0.2510322739538711	0.0350653	-2.4892	1.367544437692761	-1.52337	0.14023749935414764	0.10291600226551983	-1.0403	0.9120627019574511
Bisque	Square	PP0548	P. melonii (clade 3)	-0.826586	0.5563468988762946	0.18806079400988432	0.4793858577401663	0.3840756779358414	0.43286584210527357	-0.281456	-0.932693	-2.40886	0.2642787263129164	-0.212195	-0.207098	-0.0196452	-0.0201852	0.0880321	0.032327613433271285	-2.20432	0.7171945180285554	-0.179996	-0.432484	0.9966900428957998	-0.35083	0.24445853495983716
Bisque	Square	PP0549	P. melonii (clade 3)	-0.712527	0.6117572094633855	0.27931723637011097	0.5347961683272572	0.42943565266943085	0.46904479076447664	-0.771176	-0.840648	-2.57576	-0.0147945	0.6403088255941952	-0.337852	0.5655696524028425	-0.0240438	0.0961817	-0.108543	-2.16464	0.4803625491334624	1.3737377173284988	4.068753596389753	-1.29278	0.8823594239262726	1.690198884632576
Bisque	Square	PP0550	P. melonii (clade 3)	-0.792646	0.5384614644805453	0.2340924732437498	0.4856739598784931	0.3875561039199695	0.4079649755511769	-0.324322	-0.93678	-2.82338	0.4160321101749922	3.893474591562668e-4	-0.100665	0.0660277	-0.103203	0.0923175	0.0105975	-2.63704	0.320966	-0.762693	-0.0138611	0.26863862774601877	0.0757534	0.2177544789024417
Bisque	Square	PP0551	P. melonii (clade 3)	-0.793686	0.572269	0.25680725040304037	0.4657661667252939	0.386517	0.456197	-0.325361	-1.01851	-2.64854	0.2626667919988969	-0.0752639	-0.0324039	0.18134569033291914	0.0359947	-0.0200972	0.16131276597018046	-2.53568	1.4157324378624419	0.7606505303086768	-0.444344	-0.457422	-0.377256	-1.0957
Bisque	Square	PP0552	P. melonii (clade 3)	-0.861225	0.5569307007587445	0.23498656470044124	0.5142195826656946	0.4088590670078683	0.448468	-0.366353	-0.935886	-2.60859	0.20826726344310778	0.0548375	-0.141409	0.0748135	-0.159777	0.15268199568992238	0.0512736	-2.29135	1.2900043372467325	-1.02666	0.22160891384084724	0.0528098	0.17082469493800043	0.5683409994702235
Bisque	Square	PP0553	P. melonii (clade 3)	-0.803544	0.5456794977720166	0.25415864901307034	0.48649062638168633	0.43464702472536415	0.45102591680940357	-0.436793	-0.931665	-1.77636	0.19183160617395328	0.0898113	-0.168343	0.27385372577695805	-0.25397	-0.0391956	0.034976	-2.31012	0.6770785729325082	0.21473334145167045	-0.161412	-1.02837	1.3220341427347366	0.7588898340854922
Bisque	Square	PP0554	P. melonii (clade 3)	-0.837555	0.546799	0.2052655673762592	0.4229296529258434	0.40295118599495694	0.40295118599495694	-0.225097	-0.918244	-4.01618	0.4114836173371006	-0.104851	-0.0411061	-0.155335	-0.0431297	-0.194525	0.012225900166137449	-1.51231	-0.578639	1.3107082399064747	-1.9591	0.7211893481105083	0.6877934372276115	-0.63616
Brown	Fill diamond	PP0555	P. sardiniensis	-0.924961	0.5380969377347123	0.24217079550784945	0.4220058197317994	0.35034192721776247	0.4613329215228742	-0.312079	-0.776908	2.145805725512608	-0.0185617	-0.635561	0.15817451008413427	0.23347461334367445	0.13974812454118546	-0.0713054	-0.143829	-0.463269	-1.71007	0.734382	-0.697479	-0.454658	-1.20943	0.5085060554032284
Brown	Fill diamond	PP0556	P. sardiniensis	-0.848918	0.5623150427352623	0.298965	0.47351074729134374	0.3893095621443747	0.4038447017634878	-0.378284	-0.900743	2.0495579862227022	0.43183725199080863	-0.0724482	-0.0263819	0.29837802003345626	0.0842619	0.0160756	0.0795392	-1.75218	-0.358583	0.013501316484445287	0.46203792267799493	-0.38156	0.0449769	-0.742187
Brown	Fill diamond	PP0557	P. sardiniensis	-0.835667	0.5659591440968937	0.2459481845297528	0.4502486480424826	0.3351793182576953	0.47932491212399136	-0.22749	-1.0135	0.12188060374394906	0.17647923952133457	-0.679827	0.089109	0.2207687849450163	0.24638059328873343	0.10074909603006449	0.25167361721707787	-2.34333	1.3941029790722177	0.3280797636036063	-0.818693	-0.228066	-2.13039	-1.39661
Bisque	Square	PP0558	P. melonii (clade 3)	-0.84868	0.5519	0.27128553623036666	0.4802444525526201	0.4009950808984792	0.4214039525296866	-0.353808	-0.923341	-2.85207	0.35133547047290214	0.12029654144918657	0.011188574424444389	0.0802001	-0.094722	0.00855381	0.039117042216077924	-2.01188	0.2308382996330014	-0.280786	-0.0918125	-0.342556	0.3034190761381145	-0.239512
Bisque	Square	PP0559	P. melonii (clade 3)	-0.842795	0.5909657384246126	0.21807680075106142	0.5045562272370815	0.37154043142728105	0.45078980308142197	-0.340338	-0.952796	-2.42852	0.1705109146385506	-0.0436568	-0.183682	0.0673449	0.11570917966649509	0.1892571373644808	0.0896557	-2.18447	1.4818056496908558	-0.231857	0.8055640400959728	0.8996881347824894	-1.16392	-0.343593
Bisque	Square	PP0560	P. melonii (clade 3)	-0.861023	0.5395570992243154	0.2108560073279894	0.4486697483899928	0.37828895162819337	0.4679011103178808	-0.323226	-0.861023	-2.85431	0.0966457	-0.17579	-0.00328308	0.0910899	-0.0703183	-0.0244116	-0.0500493	-1.45815	-0.294511	0.4728698104471947	-0.792917	-0.239555	-0.454107	0.8169795646760982
Bisque	Square	PP0561	P. melonii (clade 3)	-0.803363	0.5795702138614066	0.19904405410049417	0.4934766891620058	0.39724865706745205	0.45608915709038556	-0.335038	-0.987028	-2.51914	0.17169620613485104	-0.106891	-0.266735	0.0899322	0.00204965	0.0881274	0.10796	-2.50253	1.7423692582725365	0.2856701353294555	-0.0238976	0.6476299805055373	-0.23078	-0.100855
Bisque	Square	PP0562	P. melonii (clade 3)	-0.827765	0.5903908764768833	0.2684467404185801	0.4819283808210529	0.4010762841919582	0.46231990943267653	-0.473971	-0.902426	-2.94425	0.0995939	0.24713234671294154	-0.0734834	0.24759427297621087	0.0314951	-0.0186014	0.0255705	-1.63924	0.5038623822475785	1.1317142543251564	1.0154436245080958	-0.64368	-0.0300375	-0.0935348
Bisque	Square	PP0563	P. melonii (clade 3)	-0.919245	0.5983302816152956	0.2883187327654256	0.5331606465407144	0.3904482278418054	0.40967958976969326	-0.381448	-0.919245	-1.76002	0.3425018076455037	0.26859016424671833	-0.0750217	0.0110097	0.0878575	0.24244929972864035	0.0966542	-1.74305	1.0468502917600548	-1.27029	1.5972047291772828	0.7152374124193163	-0.598983	-0.875521
Bisque	Square	PP0564	P. melonii (clade 3)	-0.839556	0.5926480843421837	0.2985351215601127	0.5263986988009832	0.43876446286876297	0.3810561452481161	-0.414157	-0.98369	-1.86867	0.505913	0.3999339031514103	-0.20088	0.0602814	-0.0596652	0.0641088	0.14569102795558725	-2.3699	1.2522526800850484	-0.51273	1.0256096325913315	0.3144829326837652	1.257059919119625	-1.1761
Bisque	Square	PP0565	P. melonii (clade 3)	-0.789071	0.559612	0.2133360434673731	0.4892496307616472	0.39113177480312356	0.4703811464572645	-0.320746	-1.01389	-2.71313	0.18167046861947178	-0.163757	-0.159997	0.1543676856404015	-0.0720995	0.0986223	0.1274077064638765	-2.89125	1.9493352020031907	-0.0999134	-0.407931	-0.0573937	-0.353799	1.5520939857904814e-4
Bisque	Square	PP0566	P. melonii (clade 3)	-0.865378	0.5718829574915182	0.2674990354218057	0.5077584293219791	0.421349	0.4049700260504086	-0.34674	-0.961342	-1.33758	0.4157762223724819	0.1034194013180757	-0.164372	0.0243261	-0.0835322	0.0742037	0.12577108764452374	-2.16687	1.0332777853107977	-0.652184	0.14905476896857056	0.3328526456344761	0.7120624902723547	-0.654612
Bisque	Square	PP0567	P. melonii (clade 3)	-0.95478	0.5627945916998284	0.31530339983129246	0.49762495662524714	0.3930123841586088	0.41153143192584635	-0.340178	-0.885308	-1.42958	0.39604254165929437	0.1604172075329505	0.1620642263054375	0.018592067285329875	-0.0302603	0.0970332	0.0654021	-1.31698	0.013007202145391084	-1.19317	0.3504851813888661	-0.274864	-0.20347	-0.767055
Bisque	Square	PP0568	P. melonii (clade 3)	-0.808232	0.5761228073580573	0.2615450500842158	0.4739933122816777	0.4095981500433561	0.4952707107289629	-0.431602	-0.976696	-3.95905	0.071089	0.15197269744644132	-0.0150028	0.2461260655981735	-0.0755761	-0.0538826	0.0917487	-2.1779	1.4642757417389871	1.1905883496559382	-0.0569763	-1.29608	0.136409	-0.147862
Bisque	Square	PP0569	P. melonii (clade 3)	-0.809748	0.5638077494273038	0.2479548000088269	0.49755836388610336	0.40992412795388306	0.4284431757211206	-0.400072	-0.937869	-1.71864	0.2794808663499195	0.0828711	-0.197306	0.17859910196588424	-0.0881088	0.0696785	0.051151855566953564	-2.34359	0.775988	-0.149276	0.4613464325484736	-0.0568638	0.47135157820926443	0.14803331741261705
Darkgray	Plus	PP0570	0	-1.26334	0.6364125078809149	0.3012517468575129	0.5122112818389966	0.4820430814706997	0.5699473726085647	-0.527263	-0.711267	0.9391373835291984	-0.760548	0.19282983689509467	0.018286759763438555	0.14236711681184033	-0.123869	-0.159776	-0.0100916	2.24954	0.6827293144485329	1.118084337037702	0.0766589	-1.38567	0.8503836995488715	0.8177245061648739
Darkgray	Plus	PP0571	0	-1.2674	0.6519491367148453	0.30465135458870973	0.5089518181014396	0.4933020464343119	0.5529984216418137	-0.409671	-0.834783	0.3831238528936388	-0.508722	0.0913933	-0.00512218	-0.044681	-0.0614257	-0.223582	0.23185393411453958	1.7951457645169742	1.918944383390154	1.2524693899292576	-1.04307	-0.845268	1.050581910862114	-0.872003
Darkgray	Plus	PP0572	0	-1.27118	0.6601984101862345	0.27574095620280054	0.5372777485502592	0.4687578021135032	0.569854	-0.436951	-0.803701	-0.897229	-0.577158	0.13865825293631145	-0.0624331	-0.0476667	-0.00252446	0.00677751	0.14156649474044675	1.6924424818040245	2.254403819315974	0.48187743380747167	0.046494831203419656	-0.259255	0.029653727505017144	-0.102512
Darkgray	Plus	PP0573	0	-1.28153	0.5883268753695368	0.2743965768428199	0.48037232453466433	0.4070410514491148	0.588327	-0.33381	-0.72312	1.4763857933692641	-0.785193	-0.50788	0.35360371679524355	0.077038	-0.0584363	0.012434279660673848	-0.00563633	1.9001187753082367	0.42061096953206323	-0.162654	-1.262	-1.25611	-1.31705	0.831605
Darkgray	Plus	PP0574	0	-1.19598	0.6124773962350378	0.1903174095547035	0.49116994519622964	0.4134609608689133	0.5788041811284499	-0.361751	-0.728502	-2.33187	-0.594657	-0.188782	-0.0180824	-0.0782526	-0.00692672	0.0255671	-0.0667414	1.5231172544344707	0.8215932794687348	0.6593984010931455	-0.636982	0.2661042246165797	-1.12137	1.4389327366666216
Bisque	Square	PP0575	P. melonii (clade 3)	-0.788439	0.5525398904003884	0.22660793581460817	0.5015950887851401	0.3735241217409333	0.46613037921285716	-0.378764	-0.953195	-2.04158	0.14944798453746427	-0.102573	-0.142446	0.26196206750802276	-0.05991	0.21233702108929453	0.0494656	-2.80837	1.313513781613991	-0.714101	0.6177221478735349	-0.218926	-0.811269	0.6543405736290706
Bisque	Square	PP0576	P. melonii (clade 3)	-0.886332	0.5827679500551337	0.2336330983896893	0.5142480036183776	0.40375218139567864	0.4614604990163255	-0.348536	-0.960994	-2.22026	0.14071125179859043	-0.00581154	-0.164332	0.0526808	-0.0390518	0.15404826530758917	0.12174187719839508	-2.05867	1.8261111596423294	-0.556258	0.2567598757304035	0.3565655063223275	-0.290821	-0.128026
Bisque	Square	PP0577	P. melonii (clade 3)	-0.64109	0.6811012036898721	-0.773688	0.6292576020335497	0.491787	0.5918700699619295	-0.242183	-0.737054	-3.79466	-0.824339	-0.970211	-2.11041	-0.499632	-0.0719376	0.5041033287591598	-0.364163	-2.28143	6.157895077761398	2.588396152775209	0.0676719	15.024154678928058	0.7622787987994626	11.931587989419146
Bisque	Square	PP0578	P. melonii (clade 3)	-0.807326	0.540466	0.23961381912992089	0.5023665085391764	0.37849702682639097	0.42151441191008177	-0.312455	-0.962677	-3.38196	0.3890322839149595	0.022212842201066896	-0.0486866	0.0497118	-0.105035	0.1747680272586934	0.0439736	-2.88055	0.9709167950248867	-1.41368	0.18228242781304083	0.22249988712889068	-0.422382	0.14656196643452946
Bisque	Square	PP0579	P. melonii (clade 3)	-0.841021	0.5419118242611898	0.2553514569186089	0.49008675639660365	0.4184307674901688	0.4184307674901688	-0.372697	-0.910494	-2.11966	0.3401044395311707	0.09142	-0.100842	0.0983915	-0.198777	0.0241771	0.011433468194053331	-2.12732	0.23160977432954355	-0.557658	-0.141154	-0.283983	0.9050546759680589	0.429005
Bisque	Square	PP0580	P. melonii (clade 3)	-0.838972	0.6111338302957349	0.20384888547058463	0.5057733146379085	0.4015345040892823	0.4853644430067013	-0.361246	-1.00744	-3.57553	0.051510999144813635	0.031044106948859722	-0.230887	0.0656327	0.060973	0.0864125	0.1455460441820493	-2.21996	2.57167	0.7071802384245498	0.3276924930391078	0.6598660071358002	-0.568023	-0.520905
Bisque	Square	PP0581	P. melonii (clade 3)	-0.812346	0.5872820498906364	0.2613500953048562	0.5187621034538805	0.3882656145245119	0.4844936466190657	-0.431797	-0.996011	-2.21855	0.0773505	0.0816423	-0.123306	0.30710607786486965	0.00467653	0.1987549200216854	0.14428224238134513	-2.69733	2.2440394461348925	-0.291665	1.1621969781176984	-0.573636	-0.771316	-0.157945
Bisque	Square	PP0582	P. melonii (clade 3)	-0.779884	0.6197436101824435	0.3164883642676929	0.5512236637456874	0.42072717481631905	0.5169552069108728	-0.721236	-0.924018	-2.27131	-0.133163	0.552953	-0.161057	0.6140777211900427	-0.0237611	0.18917288410335784	0.0623727	-2.36159	2.067348634984927	0.6142711918608879	3.634810475487192	-2.05839	0.0239161	0.8502704448307424
Bisque	Square	PP0583	P. melonii (clade 3)	-0.764717	0.6542652518797722	0.27300707462340534	0.5425891054315681	0.43608638519496523	0.45495486949934794	-0.703348	-0.892838	-1.81171	-0.00730025	0.6405016021565454	-0.467468	0.4309051736252091	0.16155463338204468	0.0897011	0.020110819971247473	-1.82848	1.3241648626862208	1.7818878350631917	3.895570822334054	-0.147917	0.6945996518088585	0.23854231043883056
Bisque	Square	PP0584	P. melonii (clade 3)	-0.828045	0.5546461848619717	0.24383465771642068	0.48164839877842414	0.37951890370204433	0.4420392606833785	-0.290248	-0.983395	-3.11154	0.3175663966182537	-0.0738313	-0.0088152	0.0559707	-0.0360008	0.0813482	0.10327295315451529	-2.51914	1.1658043827969287	-0.45846	-0.397791	0.00460363	-0.554185	-0.501873
Bisque	Square	PP0585	P. melonii (clade 3)	-0.905899	0.5796221967460652	0.30166467418627857	0.5122566649184889	0.4037941692626584	0.4037941692626584	-0.389334	-0.905899	-1.99626	0.3877237715599957	0.2957805129916469	-0.0013868	0.044979036683235954	-0.00920655	0.11238631582378858	0.0650852	-1.65848	0.41715107685864106	-0.878067	1.002235018045365	0.089524	0.10552011523666668	-0.724855
Bisque	Square	PP0586	P. melonii (clade 3)	-0.773135	0.5341709261696321	0.26458889536146935	0.481435	0.388828	0.36882770591009567	-0.363459	-0.901256	-2.41084	0.5682897731191374	0.15489572894828427	-0.0716705	0.10697046307211479	-0.0898139	0.058682	-0.0453631	-2.54466	-0.65886	-0.745867	0.5208854172061734	0.16991808015909063	0.47125928797920047	0.0617842
Bisque	Square	PP0587	P. melonii (clade 3)	-0.789258	0.5594253040937887	0.23748116803548555	0.5075817024374665	0.4313543370495819	0.4313543370495819	-0.363858	-1.01408	-2.63373	0.3338256135665175	0.074897610169427975	-0.235071	0.11105052845622541	-0.191001	0.054870764181716256	0.12249917935121496	-2.95905	1.8025947333569499	-0.398858	-0.209896	-0.053929	1.0610613421635993	-0.0429845
Bisque	Square	PP0588	P. melonii (clade 3)	-0.920337	0.5897512796779093	0.29749254019871674	0.5021170437456889	0.4444087261250419	0.48324855944130607	-0.395655	-1.00103	-2.50275	0.1129777078441601	0.17528726276186601	-0.00542826	0.14181695695284352	-0.139447	-0.0451552	0.20994175743847232	-1.74562	2.1688798641115317	0.3171409951703009	-0.439425	-1.16851	0.8357	-0.896219
Bisque	Square	PP0589	P. melonii (clade 3)	-0.86862	0.5668070146700469	0.2275912921030833	0.5140707185891035	0.42146446111717967	0.3810549227793029	-0.373748	-0.86862	-2.59956	0.39525548144156425	0.23326122341428182	-0.254843	-0.0897778	-0.108236	0.1011331585107832	-0.0459245	-1.76224	0.022019431072860085	-0.855943	0.7152414952476714	1.235632824142126	0.905803	0.43194651086291214
Bisque	Square	PP0590	P. melonii (clade 3)	-0.877683	0.557744	0.30814016362937746	0.5404721409979937	0.4124011739537869	0.3511575487130684	-0.339887	-0.952345	-2.38629	0.6745662946215006	0.3578841321876572	-0.0322272	-0.0739894	-0.135874	0.2250391552000122	0.0850198	-2.56713	0.7116001405721248	-2.50824	1.0148467215525223	0.6110480621512482	0.64999	-0.821282
Darkgray	Plus	PP0591	0	-1.25956	0.6268925378561807	0.2656128275307002	0.4624800953270333	0.40871367117137364	0.5321947279423946	-0.305609	-0.730721	-1.53608	-0.358945	-0.119754	0.21040072315586325	-0.187458	0.16807439588056214	-0.135003	-0.00158057	2.279099838774271	-0.119096	1.178017947507204	-1.03959	0.11102756470417144	-1.09227	-0.591859
Darkgray	Plus	PP0592	0	-1.26146	0.6033251002786568	0.2637180648520726	0.478475	0.38758754656485817	0.5302999652637671	-0.269331	-0.732615	-1.58559	-0.297428	-0.210896	0.28242357370342114	-0.206369	0.10303376416376854	0.022966935816125713	-0.0196761	1.813120474945622	0.0165379	-0.224456	-0.919549	0.14066737967518825	-1.70226	-0.138029
Darkgray	Plus	PP0593	0	-1.15988	0.5849237802546019	0.24909236390523837	0.465938	0.3733318411605341	0.5356527312478193	-0.321798	-0.727263	-1.80295	-0.342385	-0.207273	0.25062239211247267	-0.0403105	0.0705936	0.026039802537125414	-0.0842678	1.1942910547197798	-0.378769	0.1456679779085221	-0.556171	-0.310341	-1.7846	0.6043562825492694
Darkgray	Plus	PP0594	0	-1.24413	0.6161486895530801	0.2670138378876356	0.4948412385142719	0.4171322541869555	0.547629	-0.315155	-0.783479	-2.28687	-0.33031	-0.0590044	0.18528551099665752	-0.141637	0.016829973994601347	-0.00150475	0.0564648	1.4927854272546963	1.0022492205295332	0.041476	-0.881355	-0.196667	-1.00444	-0.171176
Darkgray	Plus	PP0595	0	-1.15963	0.5877367022104486	0.26579960520834894	0.4812367707868012	0.3962960941377173	0.4648160405744733	-0.279276	-0.756975	-0.668254	-0.0141709	-0.135516	0.16350682990779106	-0.236199	0.0714163	0.0225294	-0.0351717	0.9480065648271156	-0.504662	-0.487001	-0.583324	0.5555135373397546	-0.813688	-0.238892
Brown	Fill diamond	PP0596	P. sardiniensis	-0.849121	0.5597527614639595	0.2810393589949391	0.46232518291536134	0.4360769568404251	0.4360769568404252	-0.427758	-0.898392	3.001232488364976	0.18580420227215566	-0.131601	-0.206117	0.41756561220206534	-0.138468	-0.217385	0.0873903	-1.48255	-0.14319	1.0779970731036153	-0.386036	-1.05076	1.4207276376861802	-0.0551628
Brown	Fill diamond	PP0597	P. sardiniensis	-0.911224	0.576167	0.2884848310800251	0.46303050742835655	0.37882932228138755	0.4218158831248933	-0.357705	-0.859399	2.248286594534766	0.2580973670459462	-0.178934	0.024579177516904242	0.20828985850715087	0.21379774299943805	-0.0129593	0.0541094	-0.96906	-0.610838	0.4348771736218015	0.32752728411576665	-0.102937	-0.517454	-0.8334
Brown	Fill diamond	PP0598	P. sardiniensis	-0.881745	0.5935531355974306	0.2853869384760656	0.4371696323519156	0.40830760011204087	0.3785877307271132	-0.39134	-0.82992	1.7097576630199705	0.40064387293974846	0.0690993	-0.134825	0.11712250802420718	0.27446561884501575	-0.306412	-0.0139364	-0.445864	-1.64465	2.047929541883397	0.21008957768192849	0.356698	0.7495034837049354	-1.31659
Brown	Fill diamond	PP0599	P. sardiniensis	-0.943034	0.5869227623111763	0.29517729540213883	0.4723280691416479	0.386928	0.386928	-0.39797	-0.78728	1.8896851695213797	0.34021559364961934	0.11639103592497002	-0.0243707	0.0851275	0.25071066948332016	-0.0177376	-0.0818842	-0.369197	-1.51853	0.3584661470636326	1.0791346398686974	0.4795390821332973	-0.166559	-0.688916
Brown	Fill diamond	PP0600	P. sardiniensis	-0.920105	0.567817	0.25410220679622797	0.44185721731317806	0.4661893179727088	0.39134142717627607	-0.328054	-0.873148	4.194503447878327	0.3914617750349775	-0.300508	-0.378748	-0.0306354	-0.136955	-0.494373	0.0956854	-0.586687	-0.823089	1.6656029730826967	-1.67252	0.19843217872013863	2.464033798486778	-0.695479
Brown	Fill diamond	PP0601	P. sardiniensis	-0.884094	0.5527157154086978	0.2567895731818348	0.4366245974057849	0.36496070489174803	0.3797102348178103	-0.29746	-0.809247	1.8696874832386245	0.4714274339099505	-0.326356	-0.00450011	0.029491109944217844	0.22160737306966358	-0.0819895	-0.101708	-0.856572	-1.94468	0.4966619837898822	-0.148832	0.6541703985881712	-0.41743	-0.530561
Brown	Fill diamond	PP0602	P. sardiniensis	-1.00685	0.5602172709060097	0.23828914257410294	0.46845240835385205	0.39265856898431817	0.40569656332244797	-0.287451	-0.771017	3.7885914469490594	0.23173902101264982	-0.473164	-0.125426	-0.161096	0.091403	0.0264913	-0.117094	-0.135643	-1.33335	-0.37413	-0.384762	1.0205413730273303	-0.108548	0.17041230554595274
Brown	Fill diamond	PP0603	P. sardiniensis	-0.95945	0.5668256879164991	0.278778	0.46402318571272094	0.41413753120185215	0.4268441824709669	-0.372786	-0.818372	4.065242581292856	0.14679579826417608	-0.246532	-0.0794999	0.17252039615864262	0.018615089201894225	-0.126051	-0.0034705	-0.460029	-0.880354	0.4727360920407053	-0.25955	-0.258102	0.5510367678698949	-0.133532
Brown	Fill diamond	PP0604	P. sardiniensis	-0.997164	0.581502	0.2555986051014235	0.43840104673272895	0.4140689460731982	0.4503486201538468	-0.329594	-0.813161	4.7777794903176005	-0.0625733	-0.545278	-0.106779	0.0880098	0.15768183009891001	-0.300061	0.0389695	0.1860984453405169	-0.875886	1.5730370218827001	-1.06026	-0.0325403	0.35212498678224263	-0.483251
Brown	Fill diamond	PP0605	P. sardiniensis	-0.955064	0.554906	0.27619296562717977	0.4639345898904733	0.377976	0.4056399414094777	-0.316575	-0.807011	2.8609241830643137	0.3303117330647893	-0.301164	0.0597345	0.049151480961723365	0.11500840350780028	0.0326802	-0.0550556	-0.663399	-1.27616	-0.364148	-0.0167714	0.23761328960580705	-0.407856	-0.255798
Brown	Fill diamond	PP0606	P. sardiniensis	-0.932049	0.5432497779529126	0.2183887022593777	0.4354532074972052	0.38686627470739743	0.48049393292150855	-0.348408	-0.783996	2.4137639636618244	-0.200637	-0.617612	-0.0598195	0.25041082560010897	-0.0247551	-0.117573	-0.129176	-0.43149	-1.10486	0.9751350525390794	-0.945633	-0.483417	-0.275446	1.1224485982059467
Brown	Fill diamond	PP0607	P. sardiniensis	-0.809285	0.5237540300917655	0.21767087226909326	0.42197133578182316	0.34115192904011443	0.4660179393221973	-0.351995	-0.809285	0.20881999666356177	0.0214234	-0.512325	0.030101096418542146	0.3826571613883836	0.0617731	-0.0203752	-0.165461	-1.44702	-1.48075	0.8576263822270945	-0.333244	-0.657386	-1.2257	1.1502151674272652
Brown	Fill diamond	PP0608	P. sardiniensis	-0.840101	0.5461932057936146	0.2423556931195481	0.4450970889222453	0.39883033402062984	0.41950646685905735	-0.418737	-0.793144	2.502381409489007	0.15916756983364425	-0.227588	-0.213585	0.3384657177763424	-0.00788073	-0.144421	-0.177818	-1.03257	-1.65633	1.0526180947465704	0.0817844	-0.280901	0.5833674927982606	0.8369590308566967
Brown	Fill diamond	PP0609	P. sardiniensis	-0.920254	0.5304122034075915	0.2953525499783031	0.4472474201415497	0.34007858572693966	0.38433359473098044	-0.281766	-0.795404	2.02411	0.5416740254477165	-0.331842	0.30353233951210323	0.0766431	0.1663482798955071	0.0805753	-0.115895	-0.980225	-2.09994	-0.869276	0.0838702	0.021841873729359175	-1.18675	-0.408976
Brown	Fill diamond	PP0610	P. sardiniensis	-0.919456	0.5386887652148529	0.24432559107870455	0.428223	0.3617580570557746	0.4029726813592378	-0.278134	-0.778378	2.84414	0.32905718837722253	-0.572657	0.0559231	0.0276644	0.16350053871344805	-0.0897894	-0.158408	-0.543936	-2.13741	0.37008984825257446	-0.656479	0.40474732784960776	-0.580454	0.030445815935519344
Darkgray	Plus	PP0611	0	-1.21573	0.6158382037605856	0.26854042163445024	0.501917	0.4087163569776412	0.5604990508534913	-0.407609	-0.732168	0.5129629825228194	-0.641639	-0.153309	0.12987555192105826	0.078258	0.0668319	0.0783502	-0.0196297	1.526411481777122	0.5808384653296502	0.1234980979867783	0.12786241979277335	-0.559703	-1.22215	0.6604414219922045
Darkgray	Plus	PP0612	0	-1.22572	0.5922981794647486	0.3123171643253809	0.49192746776395974	0.39872667551291185	0.564634	-0.417599	-0.71658	0.6264411764939128	-0.598115	-0.119635	0.39360877376382924	0.19628396766840459	-0.0126932	0.0632326	-0.0452467	1.52346	0.0516415	-0.304322	0.00196757	-1.60846	-1.35115	0.7106838817748344
Darkgray	Plus	PP0613	0	-1.29594	0.6057155958712858	0.31349836825411365	0.4958199250480681	0.4097264003486674	0.5609895601226492	-0.322715	-0.767095	-0.893422	-0.411533	-0.121953	0.3977481092288755	-0.0438504	-0.00194697	0.0260401	0.0768889	1.7469502563695611	0.8178497771241506	-0.529417	-0.879774	-1.08307	-1.31242	-0.282387
Darkgray	Plus	PP0614	0	-1.22197	0.5984279110465887	0.2708314723393442	0.49025677933667583	0.4038472681491447	0.5543813075062147	-0.364241	-0.731534	-0.749392	-0.489283	-0.150826	0.2304322105877916	0.00347448	-0.000737378	0.040482455218747104	-0.0350585	1.4991954996115011	0.2876334534975431	-0.11765	-0.438079	-0.688704	-1.21716	0.6473779370462781
Darkgray	Plus	PP0615	0	-1.24823	0.6157812245172891	0.28498276198198397	0.5203287870841591	0.4473036520692692	0.5281230588109779	-0.3905	-0.757792	-0.187841	-0.385241	0.0549209	0.0741847	-0.0888063	-0.082145	0.031404976455759605	0.031012	1.4874854101799226	0.8663451484927002	-0.426485	-0.240121	-0.334505	-0.0137355	0.31553889772427074
Bisque	Square	PP0616	P. melonii (clade 3)	-0.858024	0.5601315216992471	0.23818738564094358	0.47090038797130435	0.3708169294143217	0.47090038797130424	-0.320227	-0.932685	-2.75481	0.14001696063394933	-0.125172	0.0199652	0.11984144382459874	0.00699489	0.063224	0.0645415	-1.92629	0.7976173255362762	0.062440098136675996	-0.273011	-0.251936	-0.968673	-0.103532
Bisque	Square	PP0617	P. melonii (clade 3)	-0.896939	0.5554668580816035	0.24622978206799287	0.5212169350385246	0.41275443938269424	0.4508542856149648	-0.317984	-0.9716	-2.12293	0.24620958474883564	-0.0343898	-0.0999155	0.0190451	-0.188545	0.1845097756200856	0.1264855327298905	-2.36769	1.8265852202501534	-1.53823	-0.239985	0.021106104421920957	0.13771320440182833	0.14218730323430329
Bisque	Square	PP0618	P. melonii (clade 3)	-0.871214	0.5925388490963296	0.24513754194292642	0.528414	0.45989437449003484	0.40710686988798267	-0.490665	-0.871214	-1.46713	0.2304031136755369	0.39818686292399796	-0.407509	0.061530806335568705	-0.152413	0.0368148	-0.0121495	-1.5216	0.5554280333713413	0.011556296955745827	1.2517415459409302	0.585027	1.8104851437886984	0.5931647997046298
Bisque	Square	PP0619	P. melonii (clade 3)	-0.87765	0.5747549102643238	0.24231493717104904	0.48866138556492283	0.4320424915654148	0.4320424915654148	-0.339854	-0.952312	-2.38969	0.26815199145526286	0.060414676448017526	-0.164886	-0.00761484	-0.105902	-0.0418565	0.1048277561151752	-1.78302	1.0500326918311038	0.2592513898035288	-0.554672	0.22235275257177844	0.9411026876841792	-0.420622
Brown	Fill diamond	PP0620	P. sardiniensis	-0.9215	0.5308681414121721	0.2725875988016758	0.4661591027535124	0.3955082604376511	0.3807587305115888	-0.281662	-0.84272	1.753265107676247	0.5522722669598015	-0.270473	0.0304283	-0.0400974	-0.091979	0.00301441	-0.0298578	-1.25338	-1.18761	-0.91359	-0.643787	0.22233744544842418	0.4231884513392978	-0.132755
Brown	Fill diamond	PP0621	P. sardiniensis	-0.931414	0.5785563383396332	0.2998429358706129	0.49399895031157043	0.44284025448401837	0.3875011015769239	-0.441008	-0.830318	2.8032416369070687	0.36745112224286774	0.23828795799806052	-0.219679	0.13605646025168827	-0.0690342	-0.0893065	-0.00496779	-0.792673	-0.741262	0.12069640991634445	0.6423891334431143	-0.0201179	1.540181908179398	-0.248189
Bisque	Square	PP0622	P. melonii (clade 3)	-0.859741	0.5453624074925186	0.2618125723256479	0.49765860953530766	0.4302930777077314	0.44756466421639185	-0.335088	-0.987862	-0.994438	0.2832123609083072	-0.0980611	-0.10848	0.13757547612120385	-0.257403	0.0375272	0.1598483839308433	-2.4527	1.4952537192193218	-0.719564	-0.838547	-0.68086	0.9500671414166706	-0.0265996
Bisque	Square	PP0623	P. melonii (clade 3)	-0.805023	0.5609319013511945	0.24547026479233783	0.47329766541897417	0.39558868109165796	0.4155893477983274	-0.336698	-0.949157	-2.60323	0.3692464225205097	0.026091084634560294	-0.101947	0.0820321	-0.020084	-0.00404853	0.057810232142392726	-2.26088	0.418171	0.24288665252292096	-0.122193	0.17100828027906761	0.18829410181149486	-0.465575
Brown	Fill diamond	PP0624	P. sardiniensis	-1.0117	0.5761555900895657	0.2742123393414164	0.46836835378237385	0.40365931512371434	0.44246	-0.344162	-0.808991	3.158634746550591	0.050398703701187784	-0.284151	-0.00310191	0.0630037	0.0883986	-0.0573483	0.011833833568705321	-0.108336	-0.646078	0.270587	-0.292209	-0.0191923	-0.047921	-0.264651
Brown	Fill diamond	PP0625	P. sardiniensis	-0.931447	0.5613434242896903	0.2479845244578646	0.45484719016793684	0.37743150024016237	0.4421405388988221	-0.317081	-0.835219	3.3751681226245753	0.0918613	-0.54683	-0.0542894	0.15922374204367426	0.14874363876602628	-0.00352752	0.00304821	-0.787983	-0.669268	0.35298265411128515	-0.366542	0.10220640149103338	-0.604811	-0.0833422
Darkgray	Plus	PP0626	0	-0.950121	0.565118	0.28810719354646036	0.4487209418421846	0.39755888966231645	0.4487209418421846	-0.389063	-0.809042	3.8613224573938223	0.019641	-0.295399	0.0627896	0.3198617757407531	0.0875466	-0.157671	-0.0193805	-0.360411	-1.08048	0.9048251607248233	-0.221261	-0.798554	0.0362054	-0.124043
Darkgray	Plus	PP0627	0	-1.33477	0.611143	0.31428	0.47368714907132764	0.4227423474560794	0.5668879413223754	-0.30587	-0.748103	-0.343682	-0.485818	-0.207915	0.4322973197023121	-0.0780604	0.0175428	-0.125048	0.0793801	2.393331034027899	0.44566574434754014	0.3130640695477859	-1.58421	-1.19005	-0.935712	-0.552695
Darkgray	Plus	PP0628	0	-1.3129	0.6184785793778148	0.2965414823757149	0.5440326742442506	0.4270379713050834	0.5119786479541671	-0.35894	-0.726233	-0.601389	-0.27375	0.1213632369458358	0.15429485324439007	-0.208692	-0.0235532	0.2006300336174728	-0.0110865	1.7246987826457463	0.7661640905786844	-1.71523	0.3630956582612712	0.2517101177954528	-0.800605	0.2210759322076532
Darkgray	Plus	PP0629	0	-1.12185	0.6255218325999633	0.24106437861652957	0.46892795585740016	0.3998127676924174	0.5510759274663992	-0.387544	-0.777009	-0.972552	-0.512562	-0.15981	0.0439641	0.0625788	0.18013635708725545	-0.0679316	0.0201173	1.161515204997928	0.49251055539503924	1.6276339948343632	-0.224012	-0.220766	-1.22838	0.051014
Darkgray	Plus	PP0630	0	-1.20176	0.6036672259516914	0.3114499983345191	0.5104664337006436	0.40767803042907297	0.5430426041352564	-0.344032	-0.830513	-0.901696	-0.294812	-0.0566982	0.2952168041228758	0.020911	-0.0117291	0.10461440326655369	0.1366671910325128	0.692596	1.3973673799673922	-0.801769	-0.352516	-0.993927	-1.19172	-0.3953
Darkgray	Plus	PP0631	0	-1.25381	0.620684	0.31077421544746187	0.5217337504289457	0.41356261871903277	0.4915655500606491	-0.402763	-0.701745	0.4505799357295889	-0.258257	0.17885497071607093	0.18394735276613564	-0.107367	0.10627992674226024	0.128241	-0.0682892	1.7447842722804452	-0.176013	-0.847043	0.8582552611535494	0.0796225	-0.856746	-0.0120803
Darkgray	Plus	PP0632	0	-1.20585	0.5995723854061173	0.26611219925489593	0.48967671458289963	0.40358318988349884	0.5389477635896822	-0.348127	-0.743911	-1.00745	-0.393828	-0.12949	0.1953139419328719	-0.0486851	0.0175915	0.035623533448548204	-0.0238616	1.3514110208125176	0.2713107866939364	-0.112011	-0.458312	-0.386108	-1.13588	0.4374607610379763
Darkgray	Plus	PP0633	0	-1.25676	0.6259685807446891	0.29916809169743686	0.5475230623581429	0.4608888303852406	0.5194707320100429	-0.448638	-0.747619	1.3991376737353456	-0.443742	0.18696861687751226	-0.0281725	-0.0416098	-0.107047	0.12792231420316413	0.0304053	1.4514943442121608	1.0699330664925386	-0.883162	0.5750336541449003	-0.282527	0.29816052956516337	0.5023257412969377
Darkgray	Plus	PP0634	0	-1.25224	0.6431949383834294	0.32126294288857027	0.5239904383796685	0.4654085367548663	0.43633227267335745	-0.444118	-0.693828	1.1835574923470877	-0.0645976	0.4892743905053825	-0.0370953	-0.249881	0.09403	-0.0777985	-0.0709689	2.128833957539237	-0.642368	0.021795824404978147	0.9231915484918948	0.6745112185964572	0.9505885227877287	-0.593384
Darkgray	Plus	PP0635	0	-1.24401	0.6480495737585368	0.26919811416846245	0.5007907199691994	0.45152	0.4846352797469146	-0.463089	-0.647093	-0.318532	-0.361125	0.3186894724976162	-0.0867341	-0.186182	0.14102325717662095	-0.128718	-0.170343	2.594143906546984	-0.858983	1.172613674359748	0.7364783006413722	0.7117321390573337	0.3758220145202098	0.2640887704300213
Darkgray	Plus	PP0636	0	-1.18841	0.5722902869348202	0.2622787380849501	0.47287072881716047	0.4025080793936005	0.5071206518602388	-0.330683	-0.697975	-1.43327	-0.233708	-0.0993195	0.236641	-0.117125	-0.0608753	-0.0214503	-0.137528	1.4090509471450539	-0.881322	-0.287538	-0.78576	-0.331792	-0.699517	0.8708789843683014
Darkgray	Plus	PP0637	0	-1.14241	0.5862358167165542	0.28653830752036197	0.5012951400674703	0.39079931784477134	0.5531202079320566	-0.404413	-0.771164	-1.82361	-0.372757	-0.00748808	0.2608859925801885	0.12280395580021095	-0.0465644	0.12131001303974703	-0.0141044	0.5712076713957572	0.610021	-0.594936	0.19252308335905194	-1.21112	-1.44389	0.8089968446341521
Darkgray	Plus	PP0638	0	-1.1922	0.5980331776252772	0.258493	0.5364509764959884	0.4336207350961295	0.5364509764959884	-0.411273	-0.75958	-1.04312	-0.393573	0.0470727	0.014533740127304597	-0.0290302	-0.159756	0.1760926750762653	-0.0226412	0.7845911385044904	1.1164868512105264	-1.17706	0.23823191282634804	-0.29314	-0.349016	1.282178408720997
Darkgray	Plus	PP0639	0	-1.20966	0.6152173099556297	0.24966172807785753	0.4774891287044937	0.41978081108384685	0.5651233646367141	-0.375432	-0.742183	-2.11844	-0.492745	-0.0654313	0.1347954932795687	-0.0328419	0.0159049	-0.0773532	-0.0188032	1.7197005557720217	0.46064637460067825	1.0193173229106793	-0.755301	-0.518346	-0.805174	0.49460258560079046
Darkgray	Plus	PP0640	0	-1.15091	0.5944667178975851	0.2970384795586372	0.48279057144938103	0.4136753832843984	0.4997689079837992	-0.373682	-0.763146	-1.1959	-0.167245	0.066019	0.21854934766410555	-0.0240218	-0.00079717	-0.0445198	-0.013181	0.9931606689066527	-0.197159	0.11389225036034616	-0.288158	-0.638781	-0.427786	-0.0563442
Darkgray	Plus	PP0641	0	-1.20132	0.6167007197486758	0.28295328045364804	0.5011321471384553	0.40643433722466893	0.5313003475067519	-0.393196	-0.744003	0.2524111223692681	-0.44523	-0.0534962	0.15135825369388226	0.0165777	0.10482395723505133	0.066594	-0.00459946	1.3829548018306241	0.35509019970415434	0.00940419	0.24915670375765225	-0.339184	-1.12062	0.16064010179355082
Brown	Fill diamond	PP0642	P. sardiniensis	-0.874482	0.5690373344368973	0.2556784346050716	0.44983444904602915	0.3986757532184771	0.3851254103873695	-0.309387	-0.874482	3.177018392404484	0.46878530371000676	-0.348706	-0.210046	0.0550856	0.17601852441612628	-0.149317	0.0521224	-1.14047	-0.90303	0.8376969949987256	-0.418175	0.6454396626380827	0.42202275159632074	-0.922419
Brown	Fill diamond	PP0643	P. sardiniensis	-0.892447	0.5329657657103649	0.24101200799328054	0.4405924455793498	0.41214102435495703	0.41214102435495703	-0.253958	-0.892447	1.7059556564256508	0.40289344180553255	-0.529497	-0.0815704	-0.00910767	-0.129078	-0.186082	0.061337068449825866	-1.34402	-0.616155	0.3371074606829395	-1.81086	-0.00979358	0.8704923189369848	-0.231057
Brown	Fill diamond	PP0644	P. sardiniensis	-0.844186	0.558345	0.23640767075606228	0.4354241061221868	0.3669041596854308	0.4354241061221868	-0.344133	-0.844186	-0.712235	0.1816639904109927	-0.221854	-0.0315141	0.17483671004202603	0.13253251157896198	-0.0831454	-0.056948	-1.18011	-1.03875	1.1806584437036178	-0.186505	0.0102363	-0.616703	-0.0417569
Brown	Fill diamond	PP0645	P. sardiniensis	-0.835123	0.5222768036834267	0.20260082755634817	0.4030676701995283	0.3268403048116439	0.41944656228356775	-0.203986	-0.835123	-1.95357	0.3507161118068757	-0.517399	0.11466308224118314	-0.0295407	0.13269527253190125	-0.0668326	-0.10335	-1.33742	-1.79448	0.6862017733723629	-1.31365	0.5466507569110395	-1.48297	0.011579867500889324
Brown	Fill diamond	PP0646	P. sardiniensis	-0.864032	0.5648801914071173	0.23645089358536459	0.4357612759657888	0.3741790748365004	0.4357612759657889	-0.318968	-0.864032	0.44335875129134006	0.18052942636254152	-0.352858	-0.06806	0.14816237825928216	0.16682505709411108	-0.109673	0.00399068	-1.0994	-0.743485	1.256053698875758	-0.500283	0.14771303016415438	-0.499243	-0.390563
Brown	Fill diamond	PP0647	P. sardiniensis	-0.911243	0.58753	0.29984753838346495	0.43249201298975987	0.38478821503254873	0.3683674848202209	-0.308359	-0.853423	0.36799469562582054	0.537775	0.00228792	0.0798205	-0.0328735	0.309473	-0.230273	0.0418266	-0.505313	-1.59119	1.4225575304330282	-0.158191	0.5377666404283513	0.013686184510742244	-2.02665
Brown	Fill diamond	PP0648	P. sardiniensis	-0.860606	0.5424190171458958	0.2502017895287237	0.4155450097882603	0.4155450097882602	0.3279107738560399	-0.260624	-0.830392	-1.05026	0.7051603603805362	-0.057795	-0.0690396	-0.199886	-0.000939718	-0.333807	-0.0869784	-0.835492	-2.47894	1.2499679630060057	-1.4065	0.964333	1.6069140258377963	-0.934555
Brown	Fill diamond	PP0649	P. sardiniensis	-0.876318	0.5233099635569346	0.19737800897115443	0.42052156028536414	0.3639026662858559	0.420522	-0.293016	-0.7563	-2.07615	0.2177702741543578	-0.260587	0.010580029099466298	-0.0257856	-0.011665	-0.0954804	-0.225988	-0.720584	-2.27818	0.6573671302865888	-0.89474	0.46260302596455005	-0.392555	1.1249743638259657
Darkgray	Plus	PP0650	0	-1.24724	0.6448240355336476	0.3055817140386189	0.5134637678121088	0.44829413273752766	0.5581898035607452	-0.466315	-0.756802	-0.0310678	-0.580024	0.15702375104701338	0.0977335	0.0740589	0.049084	-0.0469128	0.0673817	1.8591043573150143	1.051308892344956	0.7591360914265056	0.3064906027521937	-0.891128	-0.231569	-0.0644505
Darkgray	Plus	PP0651	0	-1.35471	0.6368421620413918	0.31806	0.5126409359994732	0.4824727356311766	0.5273904659255357	-0.411856	-0.710837	0.9017245518765523	-0.462573	0.1817813629876699	0.12069002942274229	-0.154474	-0.0801678	-0.170496	0.0254536	2.7382521853678456	0.4003006373529625	0.3138198440414982	-0.624359	-0.564579	0.8552687504762686	-0.19999
Darkgray	Plus	PP0652	0	-1.23179	0.6178906417210509	0.30141907180650757	0.504966	0.3940253292784314	0.5289095969683738	-0.374063	-0.741356	-0.540676	-0.357271	0.010805698908264664	0.26448422503750807	-0.0245157	0.13254700342703088	0.10576722274297817	0.00257082	1.497314680673452	0.3318921390763363	-0.418693	0.38114783893981286	-0.362893	-1.57954	-0.158839
Darkgray	Plus	PP0653	0	-1.35033	0.6379591524895678	0.31794819292242676	0.5361270596072341	0.44142924969344793	0.5222486564351567	-0.396374	-0.709008	0.0620133	-0.379401	0.2003639585380727	0.18115824857906224	-0.165172	0.037704455421340995	0.0909186	0.00265174	2.352257705637897	0.6222238871727699	-0.884209	0.39162298217230435	-0.0698643	-0.514494	-0.16983
Darkgray	Plus	PP0654	0	-1.23841	0.6397193768318256	0.3336362190091537	0.5063883247869574	0.42286735273709625	0.5222869108547558	-0.380686	-0.805798	-0.266123	-0.27946	0.13169921352965205	0.25676664768470864	-0.0237153	0.15313730453399957	-0.0117904	0.15138932534628624	1.4692535106960256	1.0004137136735498	0.19648558358073548	0.0980496	-0.623507	-0.823809	-1.27039
Darkgray	Plus	PP0655	0	-1.23123	0.603918	0.3019814549629208	0.5135733940569885	0.4124772771856197	0.5135733940569884	-0.373501	-0.740793	-0.56174	-0.267481	0.0632727	0.2297258404955905	-0.0684519	-0.000848631	0.10509776654602197	-0.0149778	1.3286283168405233	0.2739469064514015	-0.907657	0.1657764210691412	-0.389663	-0.876543	0.1665214405462725
Darkgray	Plus	PP0656	0	-1.28128	0.6245184626073681	0.32815855538396044	0.49507148682507024	0.4309469586555312	0.5241477509065791	-0.385379	-0.736185	0.2902911673916111	-0.360542	0.0869605	0.29973196957456716	-0.0470197	0.0721924	-0.0774736	0.0388201	2.0900927855145888	0.13479419773581047	0.21274671211166682	-0.268548	-0.784943	-0.467563	-0.585811
Darkgray	Plus	PP0657	0	-1.21547	0.654392	0.2876740900095258	0.517153	0.4415577114829467	0.5021823332993816	-0.481164	-0.706326	0.6491624919980763	-0.43223	0.28923898697837436	-0.0770499	-0.0475655	0.1904724244540582	-0.0191954	-0.0512028	1.975447537889371	0.0781305	0.8140175565778613	1.1842785482966423	0.3026314464238512	-0.115661	-0.0512018
Darkgray	Plus	PP0658	0	-1.20079	0.3429702291665092	0.359391	0.5365417331183459	0.4511413608764222	0.5088774516459903	-0.366872	-0.631258	0.9557677476532503	0.027656921674728607	-0.163489	0.8756205361548213	0.23297907433251314	-1.49446	0.36609366160004975	-0.441724	-0.841789	-1.84917	-7.51933	-2.3902	-4.89142	1.9697394630684126	6.004946222899761
Darkgray	Plus	PP0659	0	-0.851403	0.5363778968876067	0.28803082983450257	0.4446274953900214	0.3772619635624451	0.4446274953900213	-0.388119	-0.851403	-0.529054	0.21219114295473518	-0.0876757	0.15655427559987203	0.32665647542858545	-0.0367469	-0.0702688	-0.0405547	-1.43914	-1.0066	0.44510047788000356	-0.151028	-1.28519	-0.226694	0.18937546150868956
Darkgray	Plus	PP0660	0	-1.34147	0.6241809875967708	0.325216	0.5225533921626728	0.4732823431558901	0.5104613463976442	-0.442377	-0.67185	4.241573760558008	-0.560287	0.1440844416573904	0.1083779652286009	-0.0846026	-0.0998564	-0.0784228	-0.0701475	2.6239446530069688	-0.153138	-0.340623	0.00935647	-0.567587	0.7635009743183485	0.31933500318498154
Darkgray	Plus	PP0661	0	-1.20771	0.6079549466749665	0.32463778730788667	0.527365	0.42405734542554624	0.48375372063304806	-0.368509	-0.79155	1.0313721115049748	-0.114525	0.10526907907924657	0.19391669555857458	-0.0745585	0.00322163	0.14504276865079085	0.0889616	0.8441714875279246	0.6582994139006458	-1.27673	0.3293628719057207	-0.278467	-0.429221	-0.484032
Darkgray	Plus	PP0662	0	-1.27816	0.6360384927505258	0.29534422080014405	0.5261240466393422	0.4544601541253053	0.4837448236704807	-0.397803	-0.719747	1.6139187728164655	-0.29468	0.17285553239110454	-0.0278257	-0.221565	0.056121936819777556	0.011874730651496378	-0.00800677	2.008514157211266	0.2177881303675928	-0.311773	0.31399155761701225	0.4984075134571993	0.2796829387095209	-0.215361
Darkgray	Plus	PP0663	0	-1.21887	0.6247386666026733	0.33705659415089256	0.5137476722975616	0.4835794719292648	0.4540512970900598	-0.484569	-0.709731	0.682739	-0.0959165	0.5274333769111617	0.036706784811279154	-0.100818	-0.090132	-0.182872	-0.0560854	1.8574225481865532	-0.62266	0.33291434426216276	0.4807693138101672	-0.410667	1.6630116638644103	-0.210638
Darkgray	Plus	PP0664	0	-1.2403	0.6270554701381381	0.2994590314308934	0.518884	0.4679395368129768	0.48521112332163724	-0.455344	-0.702906	-0.945052	-0.221162	0.38421888718438657	0.0120804	-0.147955	-0.0661373	-0.0767294	-0.0741891	1.931924192996271	-0.162989	0.12755488193211734	0.39142951559726935	-0.0318744	0.8999717083406316	0.26624662681631983
Darkgray	Plus	PP0665	0	-1.27793	0.604799	0.32982368408286306	0.5263535868789828	0.4694392242910082	0.45468969436494594	-0.363323	-0.74385	1.5485436907916097	-0.0109065	0.23402448035826304	0.129301	-0.26385	-0.161932	-0.0249975	0.0247524	1.6151367834879449	-0.00881756	-1.20982	-0.339666	-0.0510559	1.0675073452358792	-0.360631
Darkgray	Plus	PP0666	0	-1.2347	0.629304	0.2985058836272559	0.4939423824990387	0.44384843718012307	0.5259964087891221	-0.412624	-0.744269	-0.399244	-0.39136	0.12055186467272365	0.12702239470384807	-0.0434819	0.0399091	-0.116017	0.021678693242113734	1.8859641111669008	0.2894576663531674	0.7981720223242985	-0.238626	-0.54236	-0.0122654	-0.23216
Darkgray	Plus	PP0667	0	-1.20646	0.6332229914953617	0.320602	0.5032040717479797	0.4602175109044741	0.4602175109044741	-0.44226	-0.728739	1.668188205044564	-0.160249	0.334237	0.014073619063184054	-0.106081	0.0788222	-0.160822	-0.0107499	1.795716974520935	-0.454541	0.6355452377397095	0.4033586394512446	-0.0172332	0.878036	-0.61899
Darkgray	Plus	PP0668	0	-1.26223	0.6457597408643054	0.37864606114493365	0.514008	0.48514599256858154	0.4703964626425193	-0.52792	-0.703811	1.560758530676999	-0.188148	0.6579730984291667	0.171078	0.00347276	0.0146445	-0.239433	-0.00582834	2.348005236787361	-0.547154	0.7641342375011991	0.8612657247346427	-0.98315	1.4608056876158262	-0.803461
Darkgray	Plus	PP0669	0	-1.25218	0.6343554827670949	0.25578605948099137	0.5233644884619831	0.4316140869643979	0.5233644884619834	-0.364363	-0.751939	0.4968835661903487	-0.450175	-0.0643252	-0.0496185	-0.171997	0.0857175	0.0991581	0.0316509	1.6286657160651592	0.9763150350702653	-0.260793	0.0802767	0.6059970776061459	-0.634024	0.1166783900241114
Darkgray	Plus	PP0670	0	-1.2036	0.5961431759843555	0.2723093382348654	0.5046413156034814	0.43427866617992145	0.5388912386465597	-0.418642	-0.724024	-1.56353	-0.393584	0.0831535	0.1266733779412847	-0.012045	-0.128702	0.00858786	-0.069413	1.3653092766634642	0.25117551079943756	-0.195134	-0.198102	-0.748226	-0.165666	1.08873
Darkgray	Plus	PP0671	0	-1.25975	0.6183813655198114	0.3027287566809883	0.5165986712098691	0.3839541966035741	0.5165986712098691	-0.363851	-0.714658	-0.155426	-0.327236	0.0187087	0.27814618351653003	-0.0832162	0.1721551394989099	0.19858462619450895	-0.0398694	1.6448775974048868	0.12581612157500932	-1.04462	0.7644784504059388	0.0279442	-1.92433	-0.0808803
Darkgray	Plus	PP0672	0	-1.29841	0.5936479115579685	0.29250543629521014	0.4918158186756347	0.43023361754634587	0.5219840190439311	-0.330279	-0.701494	0.37132677655609936	-0.363952	-0.124004	0.27532779398412216	-0.160409	-0.0782728	-0.0390975	-0.0583923	2.101952041745515	-0.255897	-0.522548	-0.985643	-0.493393	-0.331986	0.3567031289555903
Darkgray	Plus	PP0673	0	-1.28415	0.6352004844220234	0.32529	0.5362497693489916	0.4444993678514066	0.4922031658086177	-0.462067	-0.687229	0.4244370650953873	-0.292885	0.38671276324183346	0.11470581823244214	-0.100582	0.043082409011952476	0.0757244	-0.072784	2.0869390710647426	-0.0456008	-0.64567	1.1429387296920352	-0.0782402	-0.0572614	0.0682625
Darkgray	Plus	PP0674	0	-1.25726	0.6576827708542387	0.30854791918879415	0.4786670021947835	0.417423	0.49827547358315977	-0.361396	-0.741945	-2.73638	-0.159879	0.2669586137032459	0.20722310062252502	-0.200526	0.24432342250284353	-0.137636	0.024717049809950042	2.358791459539773	-0.126351	1.380459354717055	0.019315085116005104	0.3119088428148471	-0.851782	-1.57039
Darkgray	Plus	PP0675	0	-1.15923	0.6171228791230977	0.29146155860609985	0.502054	0.4128224156103674	0.502054	-0.378305	-0.787981	-1.56409	-0.174706	0.12837282110516346	0.13780691292394215	-0.0616024	0.0733267	0.027284374864107223	0.036899190852128144	0.9141188319047511	0.4912182771642101	0.00469461	0.21158944118654527	-0.145118	-0.727267	-0.392924
Darkgray	Plus	PP0676	0	-1.24171	0.630865	0.34731478721061426	0.5415920799247177	0.44543264316913794	0.5500452156357764	-0.499296	-0.774239	-1.35088	-0.380016	0.3787277815703997	0.23096799074380875	0.11034806252155838	-0.0668107	0.0844008	0.0694979	1.3008407153490786	1.3410520856365702	-0.568904	0.9706197414897276	-1.48801	-0.291509	0.0545094
Darkgray	Plus	PP0677	0	-1.31079	0.6338129402576393	0.3329206360690519	0.509612	0.4340167529404206	0.5673478049852889	-0.453058	-0.713867	0.9181227301300368	-0.659522	0.0944366	0.3092631936385306	0.115572	0.053883359345945375	-0.017335	0.0245544	2.3417316122999643	0.5536956867650122	0.21913763321227206	0.23852423552256627	-1.34838	-0.728093	0.00324672
Darkgray	Plus	PP0678	0	-1.25119	0.635265	0.27398490228415456	0.4708521700804877	0.3978543839969401	0.5898378517026317	-0.332884	-0.783717	-1.49288	-0.5888	-0.212682	0.26845254027763676	0.00236142	0.17829373945185265	-0.0669624	0.1015191588387299	1.9176428900363338	1.0805123551820826	1.2522122200939918	-0.898102	-0.718564	-1.83547	-0.599651
Darkgray	Plus	PP0679	0	-1.27976	0.6260393973222613	0.3296794900988537	0.5256686856214723	0.4650440638050372	0.5256686856214722	-0.457678	-0.734664	0.432527	-0.40146	0.27666	0.15279478709670902	-0.00626487	-0.0980896	-0.0337537	0.026578485295828513	1.9008811834771644	0.5961894885634835	-0.223081	0.195061	-0.958098	0.4809525381871743	0.0935758
Darkgray	Plus	PP0680	0	-1.22853	0.6211556457911945	0.2846834091699815	0.5001205747484337	0.4151798980993499	0.5162760149707186	-0.370798	-0.738091	-0.598938	-0.326375	0.0312894	0.15083311550789497	-0.100469	0.0959648	0.0187043	-0.00873371	1.6415675785267292	0.20650532306986968	0.030441099999842812	0.0319736	-0.0295564	-0.848369	-0.120749
Darkgray	Plus	PP0681	0	-1.18907	0.6011592928417061	0.2828969675999163	0.48948314639350193	0.36374906422901104	0.5395770917124175	-0.331342	-0.756454	-1.27795	-0.34228	-0.149185	0.3222562872192131	-0.00151387	0.14794743207547179	0.1383607231202945	-0.00389552	1.0786721256839578	0.28250043408082315	-0.498784	0.11249034472738667	-0.4127	-2.3705	-0.00668658
Darkgray	Plus	PP0682	0	-1.27342	0.6130371498534383	0.3156089115144904	0.5183393399396522	0.43224581524025146	0.535034	-0.396269	-0.744576	-1.13818	-0.334146	0.14872187563847866	0.2517391710324038	-0.050205	-0.0567112	0.0484587	0.0170561	1.6525720248101987	0.6520479770828119	-0.6922	-0.0318669	-0.814838	-0.517046	0.11264847866879718
Darkgray	Plus	PP0683	0	-1.19145	0.6551383101270075	0.3417794102951818	0.523065	0.4435621046051238	0.4712263860774796	-0.501902	-0.741424	2.82085	-0.264208	0.45163391513496143	0.0126376	0.054464018140671144	0.2590103264869053	-0.0192297	0.041166054645236594	1.6014029495281825	0.018529897514887095	0.5231674704098558	1.6056349369083043	-0.136922	0.13662803047267574	-0.885734
Darkgray	Plus	PP0684	0	-1.27971	0.6406665235155615	0.34474038128869866	0.551862	0.467661	0.467661	-0.471585	-0.721296	1.8226090445146583	-0.177755	0.5103077939616344	0.037668	-0.126479	-0.00345493	0.0775084	0.00665179	1.834507876177611	0.2905621727973948	-0.915619	1.232095848266006	-0.0101338	0.6886319895989423	-0.351656
Darkgray	Plus	PP0685	0	-1.30241	0.6033847201556233	0.28850576516497817	0.5253863062093673	0.4423893866383993	0.5179843479136994	-0.369743	-0.705494	0.5614905533642449	-0.379593	0.010558889504621178	0.13767993033174852	-0.165822	-0.122993	0.0912918	-0.0555012	1.8837816903675442	0.29905324452713455	-1.19171	-0.252475	-0.167904	-0.137468	0.6855859207146235
Darkgray	Plus	PP0686	0	-1.16404	0.6277177106925224	0.24719155093160988	0.4850052919936135	0.4041531953645187	0.48500529199361336	-0.329816	-0.755215	-2.79697	-0.119358	0.100495	0.0524199	-0.225736	0.15822794393254827	-0.0271111	-0.0277199	1.3581029834360492	-0.0541708	0.6584232199354403	-0.0327762	0.9816475403451259	-0.920745	-0.472619
Darkgray	Plus	PP0687	0	-1.14691	0.5817339483205419	0.23938126352243366	0.496793	0.4251372827650231	0.5143684164929657	-0.36599	-0.744511	-1.86674	-0.260781	-0.0201965	0.0455307	-0.0923353	-0.133278	0.022879857954851562	-0.0786693	0.837128	0.11396694305917332	-0.333149	-0.529023	-0.117851	-0.146409	1.1829518623408406
Darkgray	Plus	PP0688	0	-1.25599	0.6080212546091978	0.31606262539015667	0.5342414920749636	0.4726592909456752	0.4888147311679602	-0.39826	-0.765552	-0.0331139	-0.152592	0.2585841246303583	0.0817417	-0.15806	-0.202784	0.00875342	0.0426376	1.3433609883942716	0.6825448235828022	-1.04871	-0.218205	-0.393205	0.967548	0.0748992
Darkgray	Plus	PP0689	0	-1.22133	0.6102429517916907	0.281814	0.5112922367186594	0.45159586151115755	0.4195418352210741	-0.340971	-0.712186	0.4271409927746567	0.0872427	0.20844229619844515	-0.0427342	-0.392217	-0.00676345	-0.0394327	-0.0879794	1.6100614067611612	-0.801195	-0.617457	-0.051684	1.1938858332947713	0.8368455450110606	-0.265823
Darkgray	Plus	PP0690	0	-1.19151	0.6436393745304467	0.259182	0.4870454977878836	0.45219876645771545	0.5040238343223016	-0.45351	-0.701072	-1.07005	-0.375723	0.2317709960445976	-0.0826405	-0.108428	0.10298280417545148	-0.179225	-0.0843905	2.1135682731055514	-0.348668	1.745598632365397	0.21977719793531064	0.3105215844953382	0.43452150355458335	0.14235502418906776
Darkgray	Plus	PP0691	0	-1.25765	0.6616973105856508	0.23515015680537443	0.547776	0.47099619401503395	0.47099619401503395	-0.36175	-0.767215	0.025152954267038164	-0.223077	0.17545575341604308	-0.3434	-0.41477	0.0887048	0.0631551	0.0551002	1.6891875278119068	1.2499348007644375	-0.190843	0.33594429082765526	2.007845673023271	0.5663052368661381	-0.338498
Darkgray	Plus	PP0692	0	-1.30588	0.6254964558947046	0.3035593588926046	0.5189965244710568	0.4516309926434808	0.5351519646933418	-0.351922	-0.777034	-0.624795	-0.346215	0.054288	0.16856920561622363	-0.153935	-0.0552849	-0.00746785	0.0993139	1.8224701765782219	1.1947165088350282	-0.434572	-0.682757	-0.410526	-0.107098	-0.360965
Darkgray	Plus	PP0693	0	-1.28153	0.5966021601815729	0.29051900235890055	0.5086978690437075	0.4471156679144191	0.5238957299531392	-0.348862	-0.736437	0.21308257416473578	-0.35167	-0.054077	0.17949783164360597	-0.142526	-0.156136	-0.00741221	-0.000528288	1.7233990565260742	0.3944229069881172	-0.741196	-0.895379	-0.525701	0.10349707427219802	0.4362159681840624
Darkgray	Plus	PP0694	0	-1.19549	0.6087976240538415	0.2695553025588131	0.4930871279994306	0.42896259982989177	0.506966	-0.425536	-0.686345	0.0855616	-0.392397	0.0712109	0.051909672007754676	-0.0475751	0.014694241613247151	-0.0439167	-0.137176	1.7445706892497541	-0.583428	0.3906424870906715	0.17541211159403425	-0.130698	-0.134609	0.7555167169132908
Darkgray	Plus	PP0695	0	-1.2415	0.6366329986278287	0.34941832510953935	0.5348503043178865	0.43705256104175966	0.4540308975761777	-0.41942	-0.751065	-0.245921	0.00334098	0.46356032535608993	0.17268296867656854	-0.155082	0.10130764168059794	0.0699873	0.033565650804524345	1.4919562734102216	0.12457225641694447	-0.84072	1.1341511784789091	0.13638078084529306	-0.0654113	-1.02391
Darkgray	Plus	PP0696	0	-1.28952	0.6487640167039036	0.33050169146211356	0.5198162837470388	0.4305851500190961	0.4494536343234788	-0.319384	-0.770218	-1.62305	0.075425	0.3289874350107248	0.18603981442084486	-0.345079	0.18055977546086066	0.00358704	0.0777259	1.8918649584185268	0.28288309048047133	-0.521448	0.28271080847273194	0.908746	-0.415733	-1.84573
Darkgray	Plus	PP0697	0	-1.37702	0.6385531397975086	0.3101238419757556	0.5246320852656117	0.4478520232268916	0.5246320852656114	-0.384894	-0.683876	0.4365350206966838	-0.437785	0.1406648738549714	0.1748367882671931	-0.207766	0.041320067434403474	0.014685975780595866	-0.0317317	2.784266754967136	0.2891657400542922	-0.50547	0.010423254683899985	0.0055787	-0.318695	-0.108568
Darkgray	Plus	PP0698	0	-1.17282	0.6326051419688364	0.2778675573703299	0.5394043497177886	0.4708844032810326	0.4884595481025403	-0.434824	-0.801575	-1.18096	-0.176014	0.318491	-0.135516	-0.134906	-0.0834477	0.0229739	0.0610703	0.8574688930991119	1.2420685708932537	-0.198193	0.4293743079948179	0.295076	0.8795223049470531	0.0197238
Darkgray	Plus	PP0699	0	-1.24129	0.6227151730916721	0.2515071722184905	0.5350570073853612	0.4372592641092345	0.45423760064365254	-0.308624	-0.750858	-0.448238	-0.0469753	0.0767196	-0.101523	-0.409666	0.0329321	0.13660555448770398	-0.00974034	1.3330636823796214	0.4670442341606008	-1.21417	0.10324011680720638	1.651419131356668	-0.0827278	-0.135867
Darkgray	Plus	PP0700	0	-1.13859	0.6221150700089506	0.24770835892075888	0.5051203670697832	0.3746238781404147	0.5569454349343694	-0.400588	-0.767339	-1.84588	-0.469852	-0.0524438	0.10014568083742613	0.0613942	0.1601303108868714	0.16379385528529633	-0.00972067	0.8169294183488897	0.9175630256979629	0.0912693	0.8150452684778945	-0.0675715	-2.21096	0.4992109834801017
Darkgray	Plus	PP0701	0	-1.23414	0.6094705309645185	0.3038988937619626	0.5277642062045824	0.4544329331190328	0.5277642062045824	-0.46419	-0.724999	0.9369379420539341	-0.466846	0.16662807282478073	0.0793863	0.047044368517937356	-0.151113	0.049438160256452465	-0.0327911	1.4843697300155947	0.4870674866109168	-0.543676	0.3497098506457461	-0.869872	0.31490617592837955	0.8468192136651109
Darkgray	Plus	PP0702	0	-1.13611	0.6086939454853608	0.2728625291359971	0.5075978286139919	0.435942	0.4897082638632167	-0.355186	-0.82351	-1.87379	-0.089792	0.11591073639562607	0.0305023	-0.130729	-0.0409284	8.961808754682395e-4	0.0665076	0.517941	0.8786364459892011	-0.147042	-0.321615	0.0889676	0.0818539	-0.264057
Darkgray	Plus	PP0703	0	-1.2504	0.6221775626821611	0.25479778859787144	0.5071082328973738	0.43674558347381404	0.5243798194060343	-0.37325	-0.721557	-1.55157	-0.360941	0.0646103	0.0378308	-0.177279	-0.00396567	-0.0058559	-0.0452302	1.8581902927940468	0.3787555955893578	0.0866096	-0.263893	0.2924071931553755	-0.299242	0.4498444538377352
Darkgray	Plus	PP0704	0	-1.18627	0.6221824640926663	0.24929352641911456	0.4820065287494752	0.4027571570953344	0.5008750130538581	-0.352046	-0.718797	-2.52904	-0.218418	0.0819217	0.0899909	-0.182387	0.13677078982634244	-0.0302745	-0.0766548	1.6628175497993234	-0.348164	0.6657656284131473	-0.00285714	0.647021	-1.00458	-0.0207401
Darkgray	Plus	PP0705	0	-1.19221	0.6281855118995766	0.2797549862894901	0.5200143801896635	0.3987069291508553	0.5364351104019912	-0.411289	-0.759596	-1.03328	-0.40494	0.0705327	0.11510503431475613	0.00875507	0.12713427405516498	0.15750203427027293	0.010966912210573818	1.135716187928595	0.87274	-0.319135	0.8780856007658936	-0.106366	-1.5324	0.155019
Brown	Fill diamond	PP0706	P. sardiniensis	-0.913846	0.5512289213876314	0.31281789794263276	0.4994038535230449	0.44614894998750126	0.40316238914399544	-0.46385	-0.835065	2.038734172169452	0.34709488449515546	0.26158635115473544	-0.0967965	0.2554676096469779	-0.276196	-0.0410402	-0.0287715	-1.21511	-0.649331	-0.536068	0.49878824815478046	-0.896017	1.7459207071231708	0.44151912222267764
Brown	Fill diamond	PP0707	P. sardiniensis	-0.904385	0.5732458923074181	0.25498356706562836	0.46157	0.4088334497782706	0.47854808239363195	-0.394902	-0.877893	-1.19479	-0.0117301	-0.0618559	-0.0366083	0.20134425298429373	-0.028847	-0.0973529	0.042393	-1.00961	0.2269151561176228	1.1129226909321372	-0.375312	-0.739982	0.14369783642728867	0.0838228
Brown	Fill diamond	PP0708	P. sardiniensis	-0.938588	0.5791291308230293	0.29962371880849387	0.4767744925480029	0.42065878985125443	0.4061236502321413	-0.460889	-0.782833	1.9328464585842355	0.2183630755331028	0.22493346621655994	-0.0835809	0.1990486168943113	0.035020053839378736	-0.108652	-0.0972417	-0.36945	-1.35195	0.6013440871320896	0.8643793207551446	-0.275464	0.8580168643888856	-0.0181768
Brown	Fill diamond	PP0709	P. sardiniensis	-0.814793	0.5426071992939359	0.24290969009774382	0.4233980658100375	0.38601053373841726	0.43977695789407695	-0.405117	-0.814793	-1.92868	0.15889851281798556	-0.0339235	-0.00360498	0.2442122711460376	-0.0152768	-0.182853	-0.130785	-1.13525	-1.61397	1.6640399657131424	-0.325609	-0.73752	0.22271504913396006	0.6215984921562021
Brown	Fill diamond	PP0710	P. sardiniensis	-0.886673	0.5624777250314087	0.2552901579553713	0.45430659332149576	0.3857866468847398	0.45430659332149576	-0.400192	-0.825304	-0.801085	0.0644507	-0.0616043	-0.00417838	0.21765725075200826	0.0351175	-0.0589607	-0.0625448	-0.925335	-0.775215	0.878662	0.12481424617180746	-0.491957	-0.270184	0.34998891040077107
Brown	Fill diamond	PP0711	P. sardiniensis	-0.915139	0.5713052937146925	0.27297802812551625	0.47255846571158505	0.42957190486807945	0.4148223749420172	-0.437441	-0.808656	1.5021712891796786	0.18664270508834913	0.0956659	-0.182201	0.17373210205396264	-0.0508923	-0.138046	-0.0709566	-0.646806	-1.00148	0.7460351536595516	0.29860180448841406	-0.197638	1.1569072638915303	0.24182223787318416
Brown	Fill diamond	PP0712	P. sardiniensis	-0.892078	0.5488751174879909	0.2960397763663781	0.4671687927280544	0.40771592281458224	0.40771592281458224	-0.449844	-0.785594	1.0153269474533402	0.27555654470137325	0.14839423580345265	0.00837546	0.2689524830314761	-0.0776472	-0.0794776	-0.143513	-0.873521	-1.63516	0.20876301113371118	0.5988332253710239	-0.736174	0.751095	0.5111505595224282
Brown	Fill diamond	PP0713	P. sardiniensis	-0.878876	0.5525164235163798	0.27942627860172126	0.4492084861429408	0.4171544598528572	0.4007337296405294	-0.453764	-0.766399	-0.104056	0.26746474847242685	0.19273888276626144	-0.0475505	0.19732896214286072	-0.0658721	-0.203479	-0.184471	-0.590683	-2.10157	1.0627214604953186	0.3059161262277769	-0.532359	1.1807306439455223	0.5407500651237559
Brown	Fill diamond	PP0714	P. sardiniensis	-0.834327	0.5534541157155666	0.205024	0.4285881054334837	0.3588734728181222	0.4937577405080647	-0.371043	-0.834327	-0.832286	-0.134445	-0.396512	-0.0536249	0.32355050697451615	0.0922706	-0.0645947	-0.0811916	-1.16673	-0.637191	1.6088981135873182	-0.370219	-0.506936	-1.09224	0.8738198461345229
Brown	Fill diamond	PP0715	P. sardiniensis	-0.824387	0.5491863446790383	0.25722771545999734	0.42997982123780093	0.3807087722310184	0.413824	-0.382153	-0.824387	-0.212503	0.28044075661938056	-0.103989	-0.0236888	0.24155752516675538	0.0743256	-0.162672	-0.105875	-1.16586	-1.6694	1.323772316938702	-0.0925425	-0.346484	0.0943112	0.051208549588993874
Brown	Fill diamond	PP0716	P. sardiniensis	-0.84665	0.5528546711051563	0.26953751173807666	0.4579381146084133	0.3846068415228638	0.3846068415228638	-0.356244	-0.84665	0.9929268907791765	0.46145390596939045	-0.0891482	-0.0723316	0.1518496078637249	0.0801951	-0.039681	-0.0541298	-1.42034	-1.28058	0.2382720407293219	0.25325933535058265	0.19804167290552163	0.1510604877940066	-0.307146
Brown	Fill diamond	PP0717	P. sardiniensis	-0.857414	0.5442115327666525	0.2615881052711319	0.42850103671224143	0.3643765085427025	0.42850103671224143	-0.31235	-0.857414	0.2665465418995455	0.2813727682239702	-0.331444	0.0988632	0.1953434738970569	0.1064075109663149	-0.106471	-0.0196643	-1.25176	-1.18224	0.8229125593003994	-0.615274	-0.4033	-0.583409	-0.356845
Brown	Fill diamond	PP0718	P. sardiniensis	-0.92055	0.5595211311417168	0.25029578691597193	0.4671478110107014	0.3944413807822679	0.4386963897863087	-0.375486	-0.814067	1.4607548114790843	0.0921545	-0.208959	-0.0951867	0.16748368554883283	0.012977460841681327	-0.00627646	-0.0682535	-0.818504	-0.779838	0.25549835314902364	0.043286	-0.0640025	-0.0316157	0.4532385706736762
Brown	Fill diamond	PP0719	P. sardiniensis	-0.894286	0.559877	0.2938310410208546	0.4792869500032924	0.3916287842969814	0.3916287842969813	-0.382338	-0.839628	1.0557940203489578	0.4203525076416356	0.058840969888238205	-0.00460771	0.14873687214027498	0.0432972	0.037602494368878366	-0.0311691	-1.24449	-0.970817	-0.352493	0.6592387848517524	-0.0207325	0.12901793610159734	-0.316454
Brown	Fill diamond	PP0720	P. sardiniensis	-0.905741	0.5614598483130997	0.2651046946078905	0.46783219009898863	0.3801740243926777	0.42422062793305165	-0.393793	-0.799258	1.1898123642100116	0.17132566967056637	-0.0928968	-0.0365619	0.19797793010074588	0.0891052	0.0312315	-0.105437	-0.85393	-1.15866	0.15229887480864282	0.6081905418450433	-0.0328962	-0.35752	0.2997769331504325
Brown	Fill diamond	PP0721	P. sardiniensis	-0.968844	0.6074671888334898	0.28552305277518725	0.4721090083555993	0.4327819065645243	0.4188541048200555	-0.52661	-0.721282	2.556729692237147	-0.0196445	0.3290009675387403	-0.231605	0.20817550900009602	0.16222419656288908	-0.217731	-0.194291	0.5043328363747275	-1.76263	1.735104133401768	1.3437355770309958	-0.000773412	1.0391452912162449	0.2080834808530415
Brown	Fill diamond	PP0722	P. sardiniensis	-0.953871	0.5830550829382135	0.30434168046919335	0.4725895100514856	0.4061243747791354	0.4061243747791354	-0.343274	-0.87509	2.652687036944179	0.36534543768755817	-0.0821232	0.00769065	0.0808013	0.14392291564174742	-0.0750524	0.12488494956925364	-0.769248	-0.376246	0.26942558443257386	-0.00469986	0.011693932223314302	0.23797135790858576	-1.26771
Brown	Fill diamond	PP0723	P. sardiniensis	-0.837296	0.5489987135000791	0.2788917858698062	0.4527572491210297	0.3939611156545933	0.36241275791966715	-0.414255	-0.785471	0.8017108755242294	0.5021386890851546	0.1269656952505762	-0.0831439	0.18006208900009144	0.0467594	-0.112758	-0.18719	-1.08657	-2.29395	0.520767	0.6953097220635036	0.11911152234433564	0.7104936887872156	0.0981072
Brown	Fill diamond	PP0724	P. sardiniensis	-0.876912	0.5706008432205947	0.3025195550826221	0.457557	0.37585082816817167	0.4043022493925644	-0.406277	-0.827641	2.4662978679799554	0.33261774500521674	-0.0273475	0.0434307	0.31935471452985154	0.22597884901685775	-0.0450795	-0.0362701	-0.987697	-1.34106	0.6122633182620315	0.8352801710158702	-0.324228	-0.333872	-0.635885
Brown	Fill diamond	PP0725	P. sardiniensis	-0.913412	0.5537887262438657	0.2747051590473167	0.46016106802975437	0.4015791664049522	0.4165495058638176	-0.435714	-0.757658	1.3098853602380631	0.16847532594695758	0.039404083233383284	-0.0340454	0.2215446940239978	-0.0187131	-0.0897986	-0.191087	-0.502538	-1.83031	0.4881720798521289	0.48902985624371464	-0.397457	0.4781316219336482	0.692495
Brown	Fill diamond	PP0726	P. sardiniensis	-0.903958	0.5888043494717353	0.25800588693643045	0.4534423858082132	0.3685017091591295	0.4203267770237157	-0.342535	-0.842589	-0.573341	0.22374538604694932	-0.0706505	-0.0210454	0.056672292631900864	0.2650560038628223	-0.0411352	-0.005222	-0.734618	-0.803587	1.0152345979215769	0.3935454632626074	0.5716567198886705	-0.857653	-0.870722
Brown	Fill diamond	PP0727	P. sardiniensis	-0.874844	0.5302598986051422	0.3259594350924123	0.4494404918634335	0.3797258592480721	0.3976154239988473	-0.42401	-0.784147	-1.07324	0.40875273132178824	0.22463446733618156	0.2665956335411081	0.25036261458277015	-0.052001	-0.0786744	-0.150799	-1.0443	-2.23948	-0.0514028	0.5275441100239397	-1.24058	0.15929546569131345	0.17339930617012544
Bisque	Square	PP0728	P. melonii (clade 3)	-0.823567	0.5815368575296287	0.29798702236275826	0.5174123293600899	0.3961048783212819	0.3961048783212819	-0.413891	-0.951688	-1.44669	0.45302797674207745	0.28377278780514636	-0.102333	0.1721361920138394	0.0355759	0.16477945821837917	0.0976178	-2.42775	0.7951623703743574	-0.780458	1.4879647566365857	0.10573980277930184	0.00742258	-0.842464
Bisque	Square	PP0729	P. melonii (clade 3)	-0.809809	0.5388736302002619	0.2638864772297301	0.4870300285439398	0.3703931248181785	0.3703931248181785	-0.341485	-0.879282	-2.67267	0.5429754410449519	0.14452529369705933	-0.0119501	0.039475252950745124	-0.0276956	0.12741702097840282	-0.0593115	-2.29571	-0.742069	-1.16299	0.789736	0.498392	-0.233867	-0.00223719
Bisque	Square	PP0730	P. melonii (clade 3)	-0.821849	0.5832543560367948	0.2575930355197971	0.502435	0.4163414245956851	0.3978223768284475	-0.455099	-0.880498	-1.53255	0.3256534642867423	0.29421820523032216	-0.263031	0.14239164415575878	-0.00234265	0.0443037	-0.0191438	-1.80698	-0.0095062	0.21513147839435182	1.337731578152229	0.4398774347934642	0.7521242048785449	0.0469569
Bisque	Square	PP0731	P. melonii (clade 3)	-0.798613	0.5741978409576224	0.28198061334045005	0.4974177789189021	0.3782086454350037	0.39458753751904313	-0.409148	-0.918631	-1.11394	0.43772143046573764	0.18150578137498247	-0.109113	0.21699489754486906	0.10023793907334634	0.13890484865235636	0.035363698852835246	-2.30484	0.10439199436475688	-0.3508	1.4660746241699212	0.20458507072140864	-0.342061	-0.589615
Bisque	Square	PP0732	P. melonii (clade 3)	-0.785305	0.6042515429045995	0.2386959610268272	0.5281370488837879	0.40881504403281665	0.42842351542119295	-0.386398	-1.03662	-2.24669	0.30532620585005066	0.13907931586592392	-0.328272	0.1214740165456789	0.051818365529338134	0.17178195548391414	0.177682	-2.96389	2.4458183276417547	-0.185093	1.0915482360632092	0.78514	0.0124277	-0.90162
Bisque	Square	PP0733	P. melonii (clade 3)	-0.811242	0.5938612423078896	0.2681999217908921	0.4960634990317629	0.44332720295081945	0.3507209454788956	-0.401567	-0.939364	-1.65183	0.5683399396602886	0.3569271396872239	-0.322923	-0.00649639	0.00301918	-0.0863218	0.0713952	-1.95128	0.1336312492431324	0.6138953327888959	0.6841559014311032	0.9888526760221845	1.7654769187314903	-1.15772
Bisque	Square	PP0734	P. melonii (clade 3)	-0.891808	0.5562944002503116	0.3288038750884455	0.5078196437479006	0.3865121927090924	0.3865121927090924	-0.382326	-0.891808	-1.39037	0.5217124072906308	0.29089569895517664	0.138312	0.11083893869151834	-0.033787	0.15918843951327513	0.0372019	-1.8929	-0.193746	-1.55528	1.12328	-0.336412	-0.134961	-0.66629
Bisque	Square	PP0735	P. melonii (clade 3)	-0.933002	0.5770864799060919	0.26162484334723535	0.5243501838251486	0.4117432596465553	0.4117432596465553	-0.320544	-0.933002	-2.56792	0.3608350442027852	0.15790912405776553	-0.0879449	-0.108785	-0.0718247	0.16005104443641968	0.0923597	-1.79335	1.169475597492641	-1.41118	0.35011488999867174	0.7728030956362566	0.14037419962808007	-0.506366
Bisque	Square	PP0736	P. melonii (clade 3)	-0.880929	0.588171	0.28491577339693147	0.5017615081241509	0.42876372204060337	0.38915458394555774	-0.430908	-0.880929	-2.31538	0.379603	0.396319	-0.131721	0.026252117652541887	-0.0272195	-0.0154603	0.014321422044618282	-1.38886	-0.06433	0.11503517820872701	0.9723647824386655	0.3322642718486096	1.0447972246695858	-0.531685
Bisque	Square	PP0737	P. melonii (clade 3)	-0.845306	0.5543220601692741	0.2710452811854101	0.503377	0.43301460913046624	0.37530629150981937	-0.376981	-0.914778	-2.02217	0.510909	0.2560035791003737	-0.158632	0.00667437	-0.178118	0.019758927115944527	0.023044624595437324	-2.11053	0.0830153	-0.755879	0.25224424006777457	0.2815809345928274	1.453511563235583	-0.12487
Bisque	Square	PP0738	P. melonii (clade 3)	-0.798165	0.5428139693898982	0.2168820148041182	0.47429402295314244	0.3834066721188196	0.343798	-0.236743	-0.926286	-2.19909	0.6845369529130788	-0.106547	-0.181614	-0.162947	0.00102811	0.0591632	0.00151765	-2.42968	-0.446227	-0.754947	-0.32155	1.673035304291119	0.25947485264204406	-0.557223
Bisque	Square	PP0739	P. melonii (clade 3)	-0.843249	0.5563792750428487	0.25312402912809817	0.4699697638553178	0.3773635063833938	0.39697197777177007	-0.223177	-0.987383	-2.19074	0.5370542642257121	-0.173424	0.00286262	-0.0810165	0.043482	0.0395457	0.13890459695801294	-2.34236	0.6323278318113001	-0.468859	-0.765829	0.6553451344943363	-0.4002	-1.38126
Bisque	Square	PP0740	P. melonii (clade 3)	-0.837717	0.5358385712195288	0.26300300688474265	0.503262	0.3819549497461079	0.3630864654417252	-0.313063	-0.896365	-1.56123	0.6120508417978212	0.0629117	-0.0638443	-0.0190391	-0.0828497	0.19771331737781841	-0.0197471	-2.40243	-0.333118	-1.85576	0.5839205993509409	0.7323254704554164	0.025274	-0.0174531
Bisque	Square	PP0741	P. melonii (clade 3)	-0.843212	0.5618921303711167	0.2783422952042462	0.49776760220157784	0.429248	0.4113580910140468	-0.433536	-0.90186	-1.23369	0.33581160315882874	0.2330932419126073	-0.15062	0.17469510875085167	-0.14964	0.00202217	0.024197345035112228	-1.91523	0.17585933558978573	-0.155266	0.5244633483745764	-0.38227	1.17178	0.12213863690707483
Bisque	Square	PP0742	P. melonii (clade 3)	-0.830599	0.5429566768606678	0.2488437140785968	0.5103805064260553	0.42397099523852405	0.40759210315448463	-0.379765	-0.92338	-1.48058	0.3858191590398165	0.095623	-0.207226	0.0970711	-0.233495	0.11148732791456802	0.0223999	-2.44467	0.581327	-1.12166	0.20823221298193054	0.0426519	1.046073515402974	0.5924194429377753
Bisque	Square	PP0743	P. melonii (clade 3)	-0.842247	0.5738016638738317	0.27410415467763977	0.4888609872247481	0.3979736363904253	0.4360734826226959	-0.416848	-0.911719	-2.00714	0.23668618834323635	0.1621624803127011	-0.060864	0.1947876627002172	-0.00487943	0.040055713637792305	0.0430676	-1.86381	0.4093249202524105	0.16535620446089086	0.7242789259295105	-0.365883	0.0164415	-0.218114
Bisque	Square	PP0744	P. melonii (clade 3)	-0.833807	0.5658213212113965	0.262566	0.4794118100238656	0.38680555255194166	0.3668048858452722	-0.324324	-0.903279	-2.30225	0.5419508627750957	0.13660932646862833	-0.0765709	-0.0327619	0.058192094058147646	0.0312747	0.010078504570486646	-1.90709	-0.453108	-0.254235	0.4618492208220274	0.8857574242669597	0.098185	-0.847152
Bisque	Square	PP0745	P. melonii (clade 3)	-0.809757	0.556555	0.2621225778706755	0.499936	0.43991830920642594	0.3760668372198934	-0.359736	-0.965107	-3.25595	0.5243940766490383	0.27342980740552864	-0.164679	-0.0170976	-0.183651	-0.0210908	0.059103761073831806	-2.50754	0.5872252220549481	-0.447087	-0.0921786	0.3140138043550301	1.6848422114712651	-0.424304
Bisque	Square	PP0746	P. melonii (clade 3)	-0.792621	0.57369	0.22874202664873863	0.4570535481213907	0.3932020761348583	0.4774624197525981	-0.389557	-0.947972	-3.46707	0.0943342	0.012947433843677914	-0.0849548	0.20584037870182625	0.00179031	-0.0673879	0.053009870340729015	-2.01796	0.8210811795595254	1.5046372397338086	-0.214152	-0.52932	-0.171883	-0.0798085
Darkgray	Plus	PP0747	0	-1.26331	0.6148265207147987	0.2895120009642387	0.49739405473772863	0.397974	0.49739405473772863	-0.367406	-0.666388	-0.202592	-0.295052	0.0521282	0.22613073616898585	-0.159618	0.15453781002481473	0.0597981	-0.139908	2.1367976933414394	-0.7967	-0.370446	0.41771816480054036	0.273782	-1.24618	0.13502114008296762
Darkgray	Plus	PP0748	0	-1.24814	0.6383973936969227	0.31644686441032727	0.527406	0.45181143811651076	0.49723819902351424	-0.435263	-0.747897	0.5510646902249473	-0.28515	0.28534912045817173	0.055756	-0.0893217	0.045676244157383306	0.0099237	0.038986705337562044	1.698018964303301	0.5383649478724692	-0.145546	0.5943047748549977	-0.117267	0.1712796336927256	-0.378043
Darkgray	Plus	PP0749	0	-1.28406	0.608006	0.28799511565158503	0.5213718432458236	0.42817105099477576	0.5656268522498643	-0.388154	-0.738961	0.363128	-0.595833	-0.10754	0.19915729817106162	0.010978092579425797	-0.0865495	0.11866367335263521	0.017503966902215964	1.653178951955255	1.0158709885023036	-0.82523	-0.243187	-0.827603	-0.826053	0.7314801409932121
Darkgray	Plus	PP0750	0	-1.24122	0.6084604454043188	0.27198820878310587	0.503581	0.4373314290426424	0.5351291723187692	-0.419141	-0.696128	-0.390436	-0.480334	0.044410531356229556	0.0953849	-0.0437549	-0.0657378	-0.0129928	-0.094219	1.8651039807439467	0.00871046	0.0404633	-0.114517	-0.447975	-0.170112	0.9376073969189502
Brown	Fill diamond	PP0751	P. sardiniensis	-0.96428	0.6138212790460592	0.3546352735967656	0.47383977360052676	0.4352249374727474	0.4099744265038602	-0.506989	-0.816227	3.614311319824848	0.21838954951398173	0.438663	0.0143257	0.33718011323871666	0.2158592699499111	-0.270975	0.0630019	0.011708015945125813	-1.02029	1.5592689822735855	1.160020178033386	-0.83163	1.0741555516065318	-1.3292
Brown	Fill diamond	PP0752	P. sardiniensis	-0.887369	0.5632977547382858	0.29618407501891403	0.4733348487584231	0.4172191460616748	0.3879344765164994	-0.464329	-0.786273	1.8520154886496105	0.3441851066154567	0.2292427760849254	-0.110666	0.24540483187091544	-0.0183975	-0.100857	-0.139902	-0.803634	-1.66628	0.4253886945278444	0.918902	-0.305404	1.0557222059124516	0.220899
Brown	Fill diamond	PP0753	P. sardiniensis	-0.899836	0.5639167779907476	0.21651547083734424	0.43127230338445277	0.39700384654963805	0.4488474482059604	-0.316533	-0.841187	-1.48859	0.1007778981669348	-0.219978	-0.0728336	0.020979361692714492	0.035387037773169365	-0.181422	-0.0336278	-0.662853	-0.779611	1.5916383990884306	-1.09065	0.18283436289908075	0.10783230458320034	0.038038
Brown	Fill diamond	PP0754	P. sardiniensis	-0.859557	0.5420690198495279	0.25944559235400727	0.45543478787662556	0.37865472583790566	0.41070875212798913	-0.381858	-0.804898	0.33896732545718067	0.2853096657534448	-0.0954656	-0.0201692	0.20345917637646235	0.012677270145087691	-0.0156342	-0.137489	-1.20653	-1.52629	0.169971	0.2925659622862836	-0.171896	-0.0825512	0.5004911163246406
Brown	Fill diamond	PP0755	P. sardiniensis	-0.850512	0.5483290790794646	0.2973708395823779	0.4307018916272464	0.4022504704028537	0.4022504704028537	-0.379878	-0.850512	1.920578813157762	0.4037392398746077	-0.112751	0.0494633	0.3040981571900182	0.024936697319237804	-0.270687	-0.0174822	-1.1091	-1.56732	1.2419522017901763	-0.462497	-0.856883	0.7773754494618801	-0.555809
Brown	Fill diamond	PP0756	P. sardiniensis	-0.912016	0.5551849363611354	0.25883	0.46155727814702424	0.402975	0.3738991124407131	-0.334898	-0.805533	1.194106863393817	0.45518635137246005	-0.0776226	-0.116493	-0.0391894	0.0246359	-0.0808435	-0.101323	-0.794724	-1.59563	0.0923869	-0.0839278	0.6754719830780532	0.6394596625160224	-0.129912
Brown	Fill diamond	PP0757	P. sardiniensis	-0.911231	0.5394361223645074	0.25590171243280796	0.4357367366567579	0.37882237406878344	0.37882237406878344	-0.218083	-0.859405	1.8954657007354356	0.5921890264037033	-0.529065	0.0511258	-0.129804	0.091757	-0.113358	0.016389922799663087	-1.06349	-1.38864	0.021833328356069125	-1.25934	0.6240967524844881	-0.0311524	-0.860811
Brown	Fill diamond	PP0758	P. sardiniensis	-1.01802	0.5812527492261227	0.28177225256637417	0.4873037311564573	0.4361416789765892	0.39734082517659464	-0.35048	-0.81531	3.3498471707666275	0.3046533478714915	-0.0394524	-0.164393	-0.103663	-0.0134687	-0.088033	0.0220126	-0.164366	-0.682442	-0.0986978	-0.168916	0.5327252621536674	1.0792858123924864	-0.489757
Brown	Fill diamond	PP0759	P. sardiniensis	-1.00295	0.5616772316927509	0.31204009330523913	0.48982649493380265	0.41241080500602817	0.3562951023092799	-0.282102	-0.847197	2.9354801241390525	0.6948813833218764	-0.052254	0.062603	-0.197036	0.00459211	0.027285129474357017	0.068787	-0.727767	-0.90471	-1.25464	-0.185598	0.6487191488293444	0.6444998766905509	-1.16822
Brown	Fill diamond	PP0760	P. sardiniensis	-0.876794	0.5613258201155557	0.2736437476637749	0.4701736504598945	0.3985097579458578	0.368342	-0.419503	-0.775697	1.5293719779752675	0.43171567995692167	0.1338617616885661	-0.153544	0.12927765833664362	0.0712528	-0.0382587	-0.183056	-0.863017	-1.96069	0.20732582495727914	0.9806737203071229	0.4508270655969338	0.5968962852027597	0.17410739243389312
Brown	Fill diamond	PP0761	P. sardiniensis	-0.879143	0.5782616551418878	0.2309638730157526	0.4643406006099913	0.40371597879355636	0.3544449297867738	-0.408417	-0.744167	0.23946592403065758	0.386474	0.16188586680315678	-0.317273	-0.0472798	0.14698971609480574	-0.0928607	-0.242326	-0.447153	-2.2789	0.8934772480305755	1.0038271469189906	1.5054331551299147	0.754465	0.2675599072383743
Brown	Fill diamond	PP0762	P. sardiniensis	-0.933449	0.5653235938441714	0.295217	0.4690821294651218	0.4241643991707627	0.3124882527225586	-0.363681	-0.769146	0.6903538928691246	0.715165	0.3126873902510867	-0.0945486	-0.169559	0.027548739911741702	-0.157994	-0.154837	-0.398527	-2.49667	0.00421159	0.4565291507383984	1.0908255617161988	1.5536	-0.699184
Brown	Fill diamond	PP0763	P. sardiniensis	-0.876172	0.5408935429258572	0.2632618063275776	0.41985847188309616	0.36976452656418063	0.3867428630985987	-0.340654	-0.763694	-0.403764	0.3866814411077916	-0.0899024	0.0953253	0.0734619	0.10558031050061853	-0.175931	-0.197312	-0.563739	-2.70385	0.9868255353790619	-0.229628	0.0631525	-0.0792326	-0.0154516
Brown	Fill diamond	PP0764	P. sardiniensis	-1.02068	0.5725163856271307	0.2195375844042154	0.4569478130169105	0.4115210521099068	0.4274196381777053	-0.330897	-0.736362	0.2759192840785466	0.0507678	-0.165038	-0.134539	-0.162678	0.030022283396435173	-0.124337	-0.169441	0.43905777687740266	-1.52296	0.6969666162553475	-0.547375	0.9311651774938363	0.3595132218186903	0.5568619787865312
Brown	Fill diamond	PP0765	P. sardiniensis	-0.950642	0.5360898466440622	0.22617959658954695	0.49487522234059894	0.3930925280306567	0.3930925280306567	-0.254523	-0.838164	0.9113521851386985	0.42710489737094637	-0.342663	-0.136834	-0.194535	-0.118339	0.19374956249221859	-0.0472327	-1.33222	-0.465465	-1.7617	-0.434494	1.1378933372814242	0.026678141109518723	0.5200594574681386
Brown	Fill diamond	PP0766	P. sardiniensis	-0.983369	0.5672287438593766	0.312662	0.4621487724592465	0.4044126816896784	0.4044126816896784	-0.348431	-0.819066	1.6476285170913354	0.3533763032116984	-0.00245992	0.14898465001121713	0.0475641	0.0569679	-0.117722	0.00819161	-0.343174	-1.20174	0.1352961116302926	-0.169757	-0.290444	0.3292801843110136	-0.824353
Brown	Fill diamond	PP0767	P. sardiniensis	-0.91849	0.5802825460121653	0.29260047356038416	0.45432121224818783	0.4095951764995514	0.34442554142497045	-0.382972	-0.779764	0.4907866607492824	0.5428615198689151	0.2524778843632627	-0.0658779	-0.050929	0.16084374532320753	-0.197824	-0.120049	-0.278378	-2.27673	0.9188909403933085	0.5488704165742602	0.7816790024500082	0.9374908517024223	-0.934105
Brown	Fill diamond	PP0768	P. sardiniensis	-0.90591	0.5934284297356077	0.3096973699305073	0.4683444602110403	0.41300530730394586	0.30969736993050706	-0.38345	-0.804814	2.1175368789945828	0.7655583081189424	0.34381839239446094	-0.153436	-0.0777897	0.2715383703121371	-0.171462	-0.0651791	-0.504006	-2.15271	0.6654880565253664	1.0509696359413243	1.2437715451309794	1.0994763832630035	-1.6065
Brown	Fill diamond	PP0769	P. sardiniensis	-0.879272	0.5496404749624803	0.25610911699200434	0.43571942043058326	0.3909933846819469	0.3425186281795357	-0.271095	-0.824614	0.51126	0.665842	-0.162293	-0.0596166	-0.142165	0.10808364875872276	-0.176794	-0.0821974	-0.916714	-2.11342	0.518863	-0.619161	1.0511103753494788	0.6006606120254617	-0.844161
Brown	Fill diamond	PP0770	P. sardiniensis	-0.855797	0.5851557527361366	0.2974736802843558	0.45919441897215946	0.39856979715572455	0.31504882510586335	-0.343848	-0.855797	0.37287549330723535	0.7728083678064385	0.22765084372425054	-0.109175	-0.060948	0.2491301065260338	-0.14436	-0.00834753	-1.09606	-1.75316	0.7148789594234596	0.6956095775417537	1.209921402764337	0.7431294327058205	-1.81803
Brown	Fill diamond	PP0771	P. sardiniensis	-0.834217	0.5520770024504043	0.24650536524784833	0.47037067769046786	0.41091780777699566	0.3654910468699922	-0.376927	-0.834217	0.8087729481488061	0.4992526054424847	0.010885143889031343	-0.274821	0.0734968	-0.0330207	-0.055509	-0.104554	-1.4803	-1.32241	0.1642416781735693	0.30346613601102107	0.678748	1.0561217099229758	0.19327075054997805
Brown	Fill diamond	PP0772	P. sardiniensis	-0.745093	0.5509378909127122	0.18538230903493996	0.44810764951285315	0.3751098634293056	0.4317287574288137	-0.439711	-0.806462	-2.09267	0.12733272853119693	-0.0403776	-0.271866	0.2623812301501386	0.0331639	-0.0324802	-0.202297	-1.69759	-1.30651	1.3873848970448426	0.7275320043951858	0.3553946575710522	-0.105943	1.4829386475352888
Brown	Fill diamond	PP0773	P. sardiniensis	-0.79405	0.513256	0.22099678523924032	0.4067528044818299	0.34791230445889626	0.40675280448182977	-0.307569	-0.79405	-2.45402	0.35014533281111415	-0.203891	0.0754406	0.10937123129894004	0.0196877	-0.116302	-0.199842	-1.38645	-2.47309	0.8963566541503766	-0.690282	-0.0617375	-0.544151	0.7135018481909711
Brown	Fill diamond	PP0774	P. sardiniensis	-0.726453	0.5324258602959271	0.21048172423762374	0.44319472656798425	0.3431112680110017	0.4043548932517202	-0.390858	-0.816257	-2.80503	0.3266972986395899	-0.0189552	-0.0973973	0.2233306464250922	0.0639441	0.031752852845017845	-0.200464	-2.09247	-1.74688	0.5565103006834287	0.8471018788778446	0.3223043813610534	-0.811642	1.041989055979173
Brown	Fill diamond	PP0775	P. sardiniensis	-0.655623	0.5259491911090242	0.10186522079765001	0.3821012424653522	0.3362216367146586	0.3821012424653522	-0.288872	-0.783744	-4.23126	0.36353918177240313	-0.238722	-0.260485	0.0241467	0.12672345717856437	-0.156952	-0.286466	-1.77898	-2.90136	2.5315581305039427	-0.607015	1.9089824006907177	-0.525301	1.359270272546791
Darkgray	Plus	PP0776	0	-1.15519	0.6067164322386567	0.2702441956174438	0.48568136119589606	0.4355874158769803	0.46926063098356813	-0.240581	-0.871719	-0.543349	0.048699	-0.177138	0.056794673649711774	-0.298598	0.022837505372238054	-0.0925083	0.1835494430830328	0.5511508373922451	0.9571366791114292	0.0683347	-1.54058	0.5274818606359338	0.15739350424452236	-1.33053
Darkgray	Plus	PP0777	0	-1.19475	0.6256519238864959	0.2772213982764096	0.517481	0.4665359905613347	0.48380757706999516	-0.413823	-0.762129	-0.979246	-0.181831	0.26085970215846666	-0.0736657	-0.170114	-0.0638569	-0.0639795	0.00677456	1.3426509131858069	0.46310283452226164	0.19179681043607189	0.00519095	0.26738592996390786	0.8888380518817374	0.026810964337708132
Brown	Fill diamond	PP0778	P. sardiniensis	-0.889993	0.5422113787917232	0.26937581445693703	0.44111526192035433	0.38832775731830227	0.3502279110860317	-0.269921	-0.831344	-1.75966	0.61784	0.010753300782485768	0.071935	-0.147606	0.0223407	-0.126751	-0.0723192	-1.02688	-1.95539	0.0889482	-0.638319	0.709417	0.4745000530621222	-0.780553
Brown	Fill diamond	PP0779	P. sardiniensis	-0.870668	0.5799989999004109	0.22794464353195548	0.4193852516046868	0.3896653822197592	0.3896653822197592	-0.317149	-0.818843	1.3053744181984457	0.3247739827395153	-0.286901	-0.213538	-0.00137338	0.2888575118798543	-0.283838	-0.0689622	-0.461225	-1.77867	2.1614729511471764	-0.517562	0.9997547189262976	0.23524893379074155	-0.809568
Brown	Fill diamond	PP0780	P. sardiniensis	-0.935345	0.5896757256671903	0.27574542714047307	0.43746616582827674	0.36068610378955684	0.40839	-0.365577	-0.771042	0.7177438972678979	0.21200737972781405	-0.0517297	0.0646422	0.0824302	0.37763949915659595	-0.113809	-0.109821	-0.0142886	-1.95252	1.3879723289174473	0.6422383273841137	0.4782765157533644	-0.953438	-0.860617
Brown	Fill diamond	PP0781	P. sardiniensis	-0.922246	0.6109535452580412	0.3228886976819693	0.46404789235537786	0.46404789235537786	0.3823415675954413	-0.399787	-0.922246	2.789747956820992	0.4743936838682535	0.23180652366100085	-0.205816	0.0899934	0.10408625254627249	-0.412815	0.23502524440253883	-0.659014	-0.160102	1.8873297757913892	-0.31999	-0.120071	2.113046797208379	-2.16687
Brown	Fill diamond	PP0782	P. sardiniensis	-1.03534	0.5966614947917932	0.3133443354247132	0.4872097986759368	0.41276389354237264	0.42841366520950036	-0.452036	-0.751018	0.8251279610068487	0.0832599	0.2922576643797486	0.0659448	0.0857119	0.1051276704876158	-0.0430077	-0.0903938	0.381385	-1.18083	0.31105971448303527	1.0663053367126507	-0.204608	0.17646534152384846	-0.226469
Brown	Fill diamond	PP0783	P. sardiniensis	-0.916806	0.5705846661475285	0.2829025936957474	0.4574482700440789	0.38778222451622296	0.41623364574061567	-0.333165	-0.864981	2.3084219184897057	0.30470133900289204	-0.239496	0.010102991972176907	0.14263739252811652	0.16111778527281484	-0.0688913	0.0650972	-0.93937	-0.657147	0.4831199541952568	-0.140112	-0.0382671	-0.179463	-0.86648
Brown	Fill diamond	PP0784	P. sardiniensis	-0.839156	0.5471379618524275	0.27703103422215464	0.4797585297132528	0.3764505923398141	0.3279758358374028	-0.381866	-0.787331	0.7894820290743293	0.6913384311930462	0.16480936762936413	-0.111292	0.0575693	0.0894272	0.0989368	-0.20097	-1.45772	-2.21458	-0.798256	1.3830626482437474	0.9648053059200401	0.20921103235722774	0.0147359
Brown	Fill diamond	PP0785	P. sardiniensis	-0.815519	0.5418811410098171	0.24218363181362515	0.4226720075259189	0.34644464213803444	0.4390508996099583	-0.329038	-0.847676	-1.99084	0.22754803029801807	-0.198861	0.094096	0.19588369712422338	0.10852112482653939	-0.0704588	-0.0762062	-1.44728	-1.30281	1.0580541834826107	-0.303507	-0.359824	-1.06988	0.022175008677164487
Brown	Fill diamond	PP0786	P. sardiniensis	-0.901166	0.5627337038379318	0.2607972735425015	0.43981304220195655	0.35340353101442545	0.4061398270953688	-0.339744	-0.781978	-0.785117	0.2837386112191887	-0.0743122	0.088882	0.0574646	0.21311887736320806	-0.0419773	-0.134666	-0.574845	-1.92471	0.6679764155863965	0.37756237399114934	0.39207732770438597	-0.982208	-0.284635
Brown	Fill diamond	PP0787	P. sardiniensis	-0.909428	0.5536299080753401	0.2902799362830901	0.45127526980031385	0.38062442748445235	0.3509045580995249	-0.35591	-0.761375	1.9398157985174984	0.5777857371858194	0.023362146167302027	0.0401514	0.025657	0.15869858768992198	-0.0832228	-0.191148	-0.544864	-2.59832	0.0946274	0.5374993551578653	0.5378463922765054	0.18687466023129304	-0.408606
Brown	Fill diamond	PP0788	P. sardiniensis	-0.85126	0.63613	0.24735223526751998	0.5094436856561129	0.39387511304589234	0.36434693820668723	-0.39397	-0.905918	1.4483093354622705	0.4350589446375223	0.162465	-0.519032	0.0010844	0.466079	0.13383370552406432	0.10535587907734689	-1.44158	0.3331624301320356	0.654541	2.009701884518601	2.1710935606078774	-0.232658	-1.59528
Brown	Fill diamond	PP0789	P. sardiniensis	-0.896185	0.5579782229588381	0.2746610635917583	0.4337769969169198	0.4188066574580544	0.40360879654862297	-0.351121	-0.841526	1.0120152615768203	0.34237736047224215	-0.107738	-0.0385491	0.10096349085852172	-0.00638608	-0.297415	-0.0134253	-0.698758	-1.38684	1.374640079220328	-0.885664	-0.305834	1.1074414780753192	-0.535433
Brown	Fill diamond	PP0790	P. sardiniensis	-1.02282	0.5703760842591006	0.2554971292684555	0.4700053725583115	0.4409291084768025	0.40938075074187635	-0.333037	-0.790328	0.4370179239801792	0.2233635688563783	-0.0182804	-0.114032	-0.173679	-0.100379	-0.17098	-0.0554299	0.0911622	-1.01808	0.32149752366202416	-0.816712	0.5221501174834756	1.2984729445453642	0.00322778
[truncated: 344 more rows]
