# Supplementary material for: Integrative taxonomy of cryptic Pachypus chafers using museomics, morphometrics, barcoding, and genomic DNA analysis (Coleoptera: Scarabaeidae: Pachypodinae)
Source: Sci Rep. 2026 May 20;16:15710. doi: 10.1038/s41598-026-47761-7 (PMC13190838; doi:10.1038/s41598-026-47761-7)
Supplement: Supplementary file 3 — Supplementary Material 3 [file 41598_2026_47761_MOESM3_ESM.tps]

LM=0
CURVES=1
POINTS=100
1287.00000 455.00000
1262.00000 439.00000
1234.00000 432.00000
1205.00000 425.00000
1175.00000 426.00000
1146.00000 430.00000
1118.00000 438.00000
1090.00000 447.00000
1061.00000 453.00000
1033.00000 461.00000
1004.00000 468.00000
975.00000 474.00000
947.00000 482.00000
921.00000 496.00000
894.00000 509.00000
870.00000 525.00000
846.00000 542.00000
825.00000 563.00000
805.00000 585.00000
785.00000 607.00000
769.00000 631.00000
753.00000 656.00000
737.00000 681.00000
722.00000 706.00000
710.00000 733.00000
696.00000 759.00000
686.00000 787.00000
676.00000 814.00000
668.00000 843.00000
661.00000 871.00000
657.00000 901.00000
653.00000 930.00000
650.00000 959.00000
648.00000 989.00000
648.00000 1018.00000
651.00000 1047.00000
657.00000 1076.00000
664.00000 1105.00000
670.00000 1134.00000
680.00000 1161.00000
692.00000 1188.00000
705.00000 1215.00000
717.00000 1242.00000
731.00000 1267.00000
748.00000 1292.00000
764.00000 1316.00000
784.00000 1338.00000
803.00000 1360.00000
825.00000 1380.00000
847.00000 1399.00000
872.00000 1415.00000
896.00000 1432.00000
923.00000 1445.00000
949.00000 1458.00000
978.00000 1465.00000
1006.00000 1472.00000
1035.00000 1479.00000
1063.00000 1487.00000
1092.00000 1492.00000
1121.00000 1499.00000
1150.00000 1502.00000
1180.00000 1504.00000
1209.00000 1501.00000
1238.00000 1494.00000
1265.00000 1483.00000
1283.00000 1461.00000
1285.00000 1432.00000
1277.00000 1404.00000
1271.00000 1375.00000
1264.00000 1346.00000
1258.00000 1317.00000
1252.00000 1289.00000
1250.00000 1259.00000
1247.00000 1230.00000
1245.00000 1201.00000
1243.00000 1171.00000
1241.00000 1142.00000
1241.00000 1112.00000
1243.00000 1083.00000
1243.00000 1053.00000
1241.00000 1024.00000
1244.00000 996.00000
1254.00000 971.00000
1250.00000 941.00000
1244.00000 913.00000
1239.00000 884.00000
1239.00000 854.00000
1241.00000 825.00000
1242.00000 795.00000
1248.00000 766.00000
1254.00000 737.00000
1257.00000 708.00000
1257.00000 679.00000
1260.00000 649.00000
1267.00000 621.00000
1274.00000 592.00000
1288.00000 566.00000
1290.00000 537.00000
1295.00000 507.00000
1296.00000 478.00000
IMAGE=28v79 Pal S2.jpeg
ID=0 
LM=0
CURVES=1
POINTS=100
1576.00000 410.00000
1548.00000 395.00000
1517.00000 385.00000
1486.00000 377.00000
1454.00000 376.00000
1422.00000 379.00000
1391.00000 383.00000
1359.00000 390.00000
1328.00000 395.00000
1297.00000 404.00000
1265.00000 409.00000
1234.00000 417.00000
1204.00000 427.00000
1175.00000 440.00000
1147.00000 456.00000
1120.00000 474.00000
1094.00000 492.00000
1069.00000 512.00000
1046.00000 534.00000
1025.00000 558.00000
1005.00000 584.00000
986.00000 609.00000
967.00000 635.00000
951.00000 663.00000
937.00000 691.00000
923.00000 720.00000
910.00000 750.00000
901.00000 780.00000
892.00000 811.00000
884.00000 842.00000
878.00000 874.00000
873.00000 905.00000
869.00000 937.00000
869.00000 969.00000
871.00000 1001.00000
875.00000 1033.00000
880.00000 1064.00000
887.00000 1096.00000
897.00000 1126.00000
909.00000 1156.00000
921.00000 1186.00000
935.00000 1214.00000
950.00000 1243.00000
964.00000 1272.00000
981.00000 1299.00000
998.00000 1325.00000
1018.00000 1351.00000
1040.00000 1374.00000
1062.00000 1398.00000
1085.00000 1419.00000
1112.00000 1437.00000
1139.00000 1454.00000
1167.00000 1469.00000
1195.00000 1485.00000
1226.00000 1493.00000
1257.00000 1501.00000
1288.00000 1507.00000
1320.00000 1513.00000
1351.00000 1519.00000
1382.00000 1527.00000
1413.00000 1535.00000
1445.00000 1540.00000
1477.00000 1537.00000
1508.00000 1529.00000
1538.00000 1518.00000
1566.00000 1503.00000
1584.00000 1477.00000
1588.00000 1445.00000
1585.00000 1414.00000
1580.00000 1382.00000
1573.00000 1351.00000
1565.00000 1320.00000
1561.00000 1288.00000
1557.00000 1256.00000
1553.00000 1224.00000
1553.00000 1192.00000
1554.00000 1160.00000
1555.00000 1128.00000
1554.00000 1096.00000
1556.00000 1064.00000
1561.00000 1033.00000
1566.00000 1001.00000
1560.00000 970.00000
1556.00000 939.00000
1557.00000 907.00000
1558.00000 875.00000
1556.00000 843.00000
1555.00000 811.00000
1556.00000 779.00000
1558.00000 747.00000
1558.00000 715.00000
1559.00000 683.00000
1563.00000 651.00000
1571.00000 621.00000
1581.00000 590.00000
1590.00000 559.00000
1601.00000 529.00000
1606.00000 498.00000
1606.00000 466.00000
1599.00000 435.00000
IMAGE=28v79 PalS1.jpeg
ID=1 
LM=0
IMAGE=834183.jpeg
ID=2 
LM=0
IMAGE=836881.jpeg
ID=3 
LM=0
IMAGE=836883.jpeg
ID=4 
LM=0
IMAGE=836884.jpeg
ID=5 
LM=0
IMAGE=836885.jpeg
ID=6 
LM=0
IMAGE=836887.jpeg
ID=7 
LM=0
IMAGE=836888.jpeg
ID=8 
LM=0
IMAGE=836889.jpeg
ID=9 
LM=0
IMAGE=836890.jpeg
ID=10 
LM=0
IMAGE=836891.jpeg
ID=11 
LM=0
IMAGE=836892.jpeg
ID=12 
LM=0
IMAGE=836893.jpeg
ID=13 
LM=0
IMAGE=836894.jpeg
ID=14 
LM=0
IMAGE=836895.jpeg
ID=15 
LM=0
IMAGE=836896.jpeg
ID=16 
LM=0
IMAGE=836897.jpeg
ID=17 
LM=0
IMAGE=836899.jpeg
ID=18 
LM=0
IMAGE=836900.jpeg
ID=19 
LM=0
IMAGE=836902.jpeg
ID=20 
LM=0
IMAGE=837882.jpeg
ID=21 
LM=0
IMAGE=837883.jpeg
ID=22 
LM=0
IMAGE=837884.jpeg
ID=23 
LM=0
IMAGE=837884a.jpeg
ID=24 
LM=0
IMAGE=837885.jpeg
ID=25 
LM=0
IMAGE=837886.jpeg
ID=26 
LM=0
IMAGE=837887.jpeg
ID=27 
LM=0
IMAGE=837888.jpeg
ID=28 
LM=0
IMAGE=837889.jpeg
ID=29 
LM=0
IMAGE=837890.jpeg
ID=30 
LM=0
IMAGE=837891.jpeg
ID=31 
LM=0
IMAGE=837892.jpeg
ID=32 
LM=0
IMAGE=837893.jpeg
ID=33 
LM=0
IMAGE=837894.jpeg
ID=34 
LM=0
IMAGE=DA2506.jpeg
ID=35 
LM=0
IMAGE=DA2560.jpeg
ID=36 
LM=0
IMAGE=DA2561.jpeg
ID=37 
LM=0
IMAGE=DA2562.jpeg
ID=38 
LM=0
IMAGE=DA2563.jpeg
ID=39 
LM=0
IMAGE=DA2564.jpeg
ID=40 
LM=0
IMAGE=DA2565.jpeg
ID=41 
LM=0
IMAGE=DA2566.jpeg
ID=42 
LM=0
IMAGE=DA2568.jpeg
ID=43 
LM=0
IMAGE=DA2569.jpeg
ID=44 
LM=0
IMAGE=DA2570.jpeg
ID=45 
LM=0
IMAGE=DA2571.jpeg
ID=46 
LM=0
IMAGE=DA2572.jpeg
ID=47 
LM=0
IMAGE=Da2573.jpeg
ID=48 
LM=0
IMAGE=Da2574.jpeg
ID=49 
LM=0
IMAGE=Da2575.jpeg
ID=50 
LM=0
IMAGE=Da2576.jpeg
ID=51 
LM=0
IMAGE=DA2578.jpeg
ID=52 
LM=0
IMAGE=DA2579.jpeg
ID=53 
LM=0
IMAGE=DA2580.jpeg
ID=54 
LM=0
IMAGE=DA2581.jpeg
ID=55 
LM=0
IMAGE=DA2582.jpeg
ID=56 
LM=0
IMAGE=DA2583.jpeg
ID=57 
LM=0
IMAGE=DA2585.jpeg
ID=58 
LM=0
IMAGE=DA2586.jpeg
ID=59 
LM=0
IMAGE=DA2588.jpeg
ID=60 
LM=0
IMAGE=DA2589.jpeg
ID=61 
LM=0
CURVES=1
POINTS=100
575.00000 434.00000
582.00000 425.00000
588.00000 415.00000
593.00000 404.00000
597.00000 394.00000
600.00000 382.00000
601.00000 371.00000
599.00000 359.00000
597.00000 348.00000
593.00000 337.00000
587.00000 327.00000
581.00000 317.00000
575.00000 307.00000
569.00000 297.00000
562.00000 288.00000
554.00000 279.00000
547.00000 271.00000
538.00000 262.00000
530.00000 254.00000
521.00000 247.00000
511.00000 241.00000
501.00000 235.00000
491.00000 229.00000
481.00000 223.00000
471.00000 219.00000
460.00000 215.00000
449.00000 211.00000
438.00000 208.00000
426.00000 205.00000
415.00000 203.00000
403.00000 201.00000
392.00000 199.00000
380.00000 199.00000
369.00000 199.00000
357.00000 200.00000
346.00000 201.00000
334.00000 202.00000
322.00000 203.00000
311.00000 204.00000
299.00000 206.00000
288.00000 209.00000
277.00000 213.00000
267.00000 218.00000
256.00000 223.00000
246.00000 229.00000
236.00000 235.00000
227.00000 242.00000
218.00000 249.00000
209.00000 256.00000
201.00000 264.00000
192.00000 273.00000
184.00000 281.00000
178.00000 290.00000
172.00000 300.00000
166.00000 310.00000
160.00000 320.00000
155.00000 331.00000
151.00000 342.00000
150.00000 353.00000
149.00000 365.00000
151.00000 376.00000
155.00000 387.00000
159.00000 398.00000
164.00000 409.00000
171.00000 418.00000
181.00000 423.00000
193.00000 425.00000
204.00000 425.00000
216.00000 424.00000
227.00000 421.00000
239.00000 419.00000
249.00000 414.00000
260.00000 410.00000
271.00000 406.00000
282.00000 404.00000
294.00000 403.00000
306.00000 403.00000
317.00000 402.00000
329.00000 401.00000
340.00000 401.00000
352.00000 402.00000
363.00000 403.00000
375.00000 405.00000
386.00000 407.00000
398.00000 404.00000
409.00000 402.00000
420.00000 404.00000
432.00000 407.00000
443.00000 409.00000
455.00000 409.00000
466.00000 412.00000
477.00000 416.00000
488.00000 420.00000
497.00000 426.00000
508.00000 432.00000
519.00000 434.00000
530.00000 436.00000
542.00000 438.00000
553.00000 439.00000
565.00000 438.00000
IMAGE=DA2590Clip4x.jpeg
ID=62 
LM=0
CURVES=1
POINTS=100
593.00000 382.00000
600.00000 374.00000
607.00000 364.00000
613.00000 355.00000
616.00000 345.00000
619.00000 334.00000
620.00000 323.00000
619.00000 312.00000
617.00000 301.00000
613.00000 290.00000
610.00000 280.00000
606.00000 269.00000
601.00000 259.00000
594.00000 251.00000
586.00000 242.00000
579.00000 234.00000
571.00000 226.00000
562.00000 220.00000
554.00000 212.00000
546.00000 205.00000
536.00000 199.00000
526.00000 194.00000
516.00000 190.00000
505.00000 186.00000
495.00000 182.00000
484.00000 180.00000
474.00000 175.00000
463.00000 172.00000
452.00000 170.00000
441.00000 169.00000
430.00000 167.00000
419.00000 166.00000
408.00000 165.00000
397.00000 166.00000
386.00000 166.00000
375.00000 167.00000
363.00000 167.00000
352.00000 169.00000
341.00000 171.00000
331.00000 173.00000
320.00000 176.00000
309.00000 179.00000
298.00000 182.00000
288.00000 185.00000
277.00000 189.00000
267.00000 193.00000
258.00000 200.00000
249.00000 206.00000
240.00000 213.00000
231.00000 220.00000
224.00000 228.00000
217.00000 237.00000
210.00000 245.00000
203.00000 255.00000
198.00000 265.00000
193.00000 275.00000
188.00000 285.00000
185.00000 295.00000
183.00000 306.00000
182.00000 317.00000
183.00000 328.00000
187.00000 339.00000
191.00000 349.00000
197.00000 359.00000
204.00000 367.00000
213.00000 373.00000
224.00000 376.00000
235.00000 377.00000
246.00000 376.00000
257.00000 373.00000
268.00000 371.00000
279.00000 369.00000
290.00000 366.00000
301.00000 364.00000
312.00000 363.00000
323.00000 362.00000
334.00000 362.00000
345.00000 363.00000
356.00000 365.00000
367.00000 365.00000
378.00000 365.00000
389.00000 367.00000
401.00000 367.00000
411.00000 365.00000
423.00000 365.00000
433.00000 367.00000
444.00000 365.00000
455.00000 368.00000
466.00000 367.00000
477.00000 367.00000
488.00000 364.00000
498.00000 368.00000
508.00000 374.00000
518.00000 378.00000
529.00000 382.00000
540.00000 384.00000
551.00000 386.00000
562.00000 387.00000
573.00000 387.00000
584.00000 386.00000
IMAGE=DA2591Clip4x.jpeg
ID=63 
LM=0
CURVES=1
POINTS=100
603.00000 333.00000
609.00000 323.00000
613.00000 313.00000
616.00000 301.00000
618.00000 290.00000
616.00000 279.00000
614.00000 268.00000
610.00000 257.00000
606.00000 246.00000
602.00000 235.00000
598.00000 224.00000
594.00000 214.00000
588.00000 204.00000
582.00000 194.00000
575.00000 185.00000
567.00000 177.00000
558.00000 170.00000
549.00000 163.00000
539.00000 156.00000
530.00000 150.00000
519.00000 145.00000
509.00000 141.00000
498.00000 137.00000
487.00000 133.00000
476.00000 130.00000
465.00000 127.00000
454.00000 125.00000
442.00000 123.00000
431.00000 121.00000
420.00000 119.00000
408.00000 118.00000
397.00000 118.00000
386.00000 118.00000
374.00000 119.00000
363.00000 120.00000
351.00000 121.00000
340.00000 123.00000
329.00000 125.00000
318.00000 128.00000
307.00000 131.00000
295.00000 134.00000
284.00000 136.00000
273.00000 139.00000
262.00000 143.00000
252.00000 149.00000
243.00000 155.00000
233.00000 161.00000
225.00000 168.00000
216.00000 176.00000
208.00000 184.00000
201.00000 193.00000
195.00000 203.00000
189.00000 213.00000
184.00000 223.00000
180.00000 234.00000
176.00000 244.00000
172.00000 255.00000
168.00000 266.00000
165.00000 277.00000
166.00000 288.00000
168.00000 299.00000
173.00000 310.00000
179.00000 319.00000
188.00000 326.00000
198.00000 332.00000
209.00000 335.00000
221.00000 334.00000
232.00000 333.00000
243.00000 335.00000
255.00000 334.00000
266.00000 332.00000
277.00000 329.00000
289.00000 328.00000
300.00000 328.00000
312.00000 329.00000
323.00000 329.00000
334.00000 329.00000
346.00000 331.00000
357.00000 331.00000
368.00000 334.00000
380.00000 335.00000
391.00000 337.00000
402.00000 335.00000
414.00000 334.00000
425.00000 335.00000
437.00000 335.00000
448.00000 333.00000
459.00000 333.00000
471.00000 334.00000
482.00000 335.00000
494.00000 336.00000
505.00000 337.00000
516.00000 339.00000
527.00000 343.00000
539.00000 344.00000
550.00000 342.00000
561.00000 342.00000
573.00000 344.00000
584.00000 342.00000
595.00000 339.00000
IMAGE=DA2593Clip4x.jpeg
ID=64 
LM=0
IMAGE=DA2594.jpeg
ID=65 
LM=0
IMAGE=DA2595.jpeg
ID=66 
LM=0
CURVES=1
POINTS=100
616.00000 338.00000
620.00000 328.00000
624.00000 317.00000
627.00000 307.00000
629.00000 296.00000
630.00000 285.00000
629.00000 273.00000
627.00000 262.00000
624.00000 252.00000
619.00000 242.00000
613.00000 232.00000
608.00000 222.00000
601.00000 213.00000
595.00000 205.00000
587.00000 197.00000
578.00000 190.00000
570.00000 182.00000
561.00000 175.00000
553.00000 168.00000
544.00000 162.00000
534.00000 156.00000
524.00000 152.00000
514.00000 148.00000
503.00000 144.00000
493.00000 140.00000
482.00000 138.00000
471.00000 136.00000
460.00000 134.00000
449.00000 133.00000
438.00000 132.00000
427.00000 131.00000
415.00000 131.00000
404.00000 131.00000
393.00000 131.00000
382.00000 132.00000
371.00000 133.00000
360.00000 134.00000
349.00000 136.00000
338.00000 138.00000
327.00000 141.00000
317.00000 145.00000
306.00000 149.00000
296.00000 154.00000
286.00000 158.00000
276.00000 163.00000
266.00000 168.00000
257.00000 175.00000
249.00000 182.00000
240.00000 189.00000
233.00000 197.00000
225.00000 206.00000
220.00000 215.00000
214.00000 225.00000
210.00000 236.00000
205.00000 245.00000
201.00000 256.00000
199.00000 266.00000
197.00000 278.00000
198.00000 289.00000
199.00000 300.00000
201.00000 311.00000
204.00000 321.00000
211.00000 330.00000
219.00000 337.00000
230.00000 340.00000
241.00000 340.00000
252.00000 340.00000
263.00000 340.00000
274.00000 339.00000
285.00000 337.00000
296.00000 334.00000
307.00000 332.00000
318.00000 330.00000
329.00000 329.00000
340.00000 328.00000
351.00000 328.00000
362.00000 328.00000
372.00000 331.00000
384.00000 332.00000
395.00000 334.00000
406.00000 335.00000
417.00000 335.00000
424.00000 328.00000
435.00000 326.00000
446.00000 331.00000
456.00000 333.00000
467.00000 334.00000
478.00000 333.00000
488.00000 333.00000
500.00000 334.00000
510.00000 337.00000
519.00000 342.00000
530.00000 343.00000
543.00000 343.00000
554.00000 343.00000
559.00000 348.00000
576.00000 348.00000
587.00000 347.00000
598.00000 346.00000
608.00000 344.00000
IMAGE=DA2596Clip4x.jpeg
ID=67 
LM=0
IMAGE=DA2597.jpeg
ID=68 
LM=0
IMAGE=DA2598.jpeg
ID=69 
LM=0
CURVES=1
POINTS=100
578.00000 412.00000
586.00000 402.00000
588.00000 390.00000
592.00000 378.00000
598.00000 367.00000
602.00000 355.00000
603.00000 342.00000
602.00000 330.00000
599.00000 317.00000
596.00000 305.00000
591.00000 293.00000
585.00000 282.00000
580.00000 271.00000
573.00000 260.00000
567.00000 249.00000
560.00000 238.00000
552.00000 228.00000
544.00000 218.00000
535.00000 209.00000
526.00000 201.00000
517.00000 193.00000
506.00000 186.00000
495.00000 180.00000
484.00000 174.00000
472.00000 169.00000
460.00000 165.00000
448.00000 161.00000
436.00000 157.00000
424.00000 154.00000
411.00000 151.00000
399.00000 150.00000
386.00000 149.00000
374.00000 149.00000
361.00000 149.00000
348.00000 149.00000
336.00000 150.00000
323.00000 151.00000
311.00000 153.00000
298.00000 155.00000
286.00000 158.00000
274.00000 162.00000
262.00000 166.00000
250.00000 171.00000
239.00000 176.00000
227.00000 182.00000
216.00000 188.00000
206.00000 196.00000
196.00000 204.00000
187.00000 213.00000
180.00000 223.00000
172.00000 232.00000
164.00000 243.00000
158.00000 254.00000
152.00000 265.00000
148.00000 277.00000
143.00000 288.00000
139.00000 300.00000
134.00000 312.00000
130.00000 324.00000
128.00000 336.00000
128.00000 349.00000
129.00000 362.00000
131.00000 374.00000
137.00000 385.00000
144.00000 396.00000
154.00000 403.00000
167.00000 405.00000
180.00000 405.00000
192.00000 404.00000
204.00000 401.00000
216.00000 396.00000
228.00000 392.00000
241.00000 390.00000
253.00000 390.00000
266.00000 389.00000
278.00000 390.00000
291.00000 388.00000
303.00000 386.00000
314.00000 380.00000
326.00000 385.00000
339.00000 386.00000
351.00000 388.00000
362.00000 394.00000
375.00000 394.00000
387.00000 389.00000
397.00000 382.00000
409.00000 379.00000
421.00000 385.00000
433.00000 389.00000
445.00000 389.00000
458.00000 390.00000
470.00000 393.00000
483.00000 395.00000
495.00000 398.00000
506.00000 403.00000
518.00000 408.00000
530.00000 411.00000
543.00000 414.00000
555.00000 415.00000
568.00000 415.00000
IMAGE=DA2599Clip4x.jpeg
ID=70 
LM=0
CURVES=1
POINTS=100
652.00000 447.00000
658.00000 435.00000
665.00000 424.00000
670.00000 412.00000
672.00000 399.00000
672.00000 385.00000
670.00000 372.00000
666.00000 360.00000
660.00000 348.00000
654.00000 336.00000
648.00000 324.00000
641.00000 313.00000
634.00000 302.00000
625.00000 292.00000
616.00000 282.00000
607.00000 273.00000
597.00000 264.00000
586.00000 256.00000
576.00000 248.00000
564.00000 242.00000
552.00000 236.00000
540.00000 230.00000
528.00000 226.00000
515.00000 221.00000
503.00000 217.00000
490.00000 215.00000
477.00000 213.00000
464.00000 211.00000
451.00000 209.00000
437.00000 208.00000
424.00000 207.00000
411.00000 207.00000
398.00000 207.00000
384.00000 207.00000
371.00000 207.00000
358.00000 209.00000
345.00000 211.00000
332.00000 213.00000
319.00000 216.00000
306.00000 220.00000
293.00000 223.00000
281.00000 227.00000
268.00000 231.00000
256.00000 237.00000
245.00000 244.00000
234.00000 252.00000
223.00000 259.00000
213.00000 268.00000
203.00000 275.00000
193.00000 285.00000
184.00000 294.00000
177.00000 305.00000
169.00000 316.00000
162.00000 327.00000
157.00000 339.00000
151.00000 351.00000
147.00000 364.00000
144.00000 377.00000
143.00000 390.00000
145.00000 403.00000
148.00000 416.00000
155.00000 427.00000
165.00000 436.00000
177.00000 442.00000
190.00000 444.00000
203.00000 443.00000
216.00000 441.00000
229.00000 438.00000
241.00000 433.00000
252.00000 426.00000
264.00000 420.00000
277.00000 418.00000
291.00000 419.00000
304.00000 417.00000
316.00000 413.00000
329.00000 413.00000
342.00000 417.00000
355.00000 418.00000
369.00000 418.00000
382.00000 419.00000
395.00000 420.00000
408.00000 420.00000
421.00000 421.00000
435.00000 421.00000
448.00000 421.00000
461.00000 421.00000
474.00000 422.00000
487.00000 423.00000
501.00000 424.00000
514.00000 424.00000
527.00000 425.00000
540.00000 424.00000
554.00000 424.00000
566.00000 428.00000
576.00000 437.00000
587.00000 445.00000
600.00000 446.00000
613.00000 448.00000
626.00000 451.00000
639.00000 452.00000
IMAGE=DA2600Clip4x.jpeg
ID=71 
LM=0
CURVES=1
POINTS=100
656.00000 359.00000
660.00000 347.00000
663.00000 334.00000
664.00000 322.00000
662.00000 309.00000
660.00000 296.00000
655.00000 285.00000
651.00000 273.00000
646.00000 261.00000
640.00000 250.00000
632.00000 239.00000
623.00000 230.00000
613.00000 222.00000
603.00000 214.00000
593.00000 206.00000
583.00000 198.00000
573.00000 191.00000
562.00000 184.00000
551.00000 178.00000
539.00000 173.00000
527.00000 169.00000
515.00000 165.00000
503.00000 162.00000
490.00000 160.00000
478.00000 157.00000
465.00000 155.00000
452.00000 154.00000
440.00000 153.00000
427.00000 152.00000
414.00000 151.00000
401.00000 151.00000
388.00000 151.00000
376.00000 153.00000
363.00000 154.00000
350.00000 156.00000
338.00000 157.00000
325.00000 160.00000
313.00000 162.00000
300.00000 165.00000
288.00000 167.00000
275.00000 171.00000
264.00000 176.00000
252.00000 181.00000
241.00000 187.00000
230.00000 194.00000
220.00000 202.00000
210.00000 209.00000
200.00000 218.00000
191.00000 226.00000
182.00000 236.00000
175.00000 246.00000
168.00000 257.00000
161.00000 268.00000
155.00000 279.00000
150.00000 291.00000
146.00000 303.00000
145.00000 316.00000
146.00000 328.00000
148.00000 341.00000
153.00000 353.00000
160.00000 363.00000
170.00000 372.00000
181.00000 378.00000
193.00000 381.00000
206.00000 379.00000
218.00000 378.00000
231.00000 377.00000
244.00000 378.00000
257.00000 378.00000
269.00000 377.00000
282.00000 376.00000
295.00000 374.00000
307.00000 372.00000
320.00000 369.00000
332.00000 366.00000
345.00000 363.00000
357.00000 363.00000
370.00000 366.00000
382.00000 369.00000
395.00000 369.00000
408.00000 371.00000
420.00000 370.00000
433.00000 369.00000
446.00000 370.00000
458.00000 367.00000
470.00000 363.00000
483.00000 363.00000
495.00000 367.00000
508.00000 368.00000
521.00000 367.00000
534.00000 368.00000
546.00000 371.00000
559.00000 372.00000
571.00000 374.00000
584.00000 375.00000
597.00000 377.00000
609.00000 379.00000
622.00000 379.00000
634.00000 375.00000
645.00000 368.00000
IMAGE=DA2601Clip4x.jpeg
ID=72 
LM=0
CURVES=1
POINTS=100
566.00000 398.00000
569.00000 388.00000
570.00000 378.00000
572.00000 369.00000
571.00000 359.00000
569.00000 349.00000
568.00000 339.00000
566.00000 329.00000
565.00000 319.00000
563.00000 309.00000
560.00000 300.00000
556.00000 290.00000
552.00000 281.00000
547.00000 272.00000
542.00000 264.00000
536.00000 256.00000
530.00000 247.00000
523.00000 241.00000
515.00000 235.00000
506.00000 230.00000
497.00000 225.00000
488.00000 220.00000
479.00000 217.00000
470.00000 213.00000
460.00000 210.00000
450.00000 207.00000
441.00000 205.00000
431.00000 203.00000
421.00000 202.00000
411.00000 201.00000
401.00000 200.00000
391.00000 200.00000
381.00000 200.00000
371.00000 200.00000
361.00000 200.00000
351.00000 201.00000
341.00000 202.00000
331.00000 204.00000
321.00000 206.00000
311.00000 209.00000
302.00000 211.00000
292.00000 214.00000
282.00000 217.00000
273.00000 221.00000
264.00000 226.00000
256.00000 231.00000
248.00000 237.00000
240.00000 244.00000
233.00000 251.00000
227.00000 259.00000
221.00000 267.00000
216.00000 275.00000
211.00000 284.00000
207.00000 293.00000
204.00000 303.00000
201.00000 312.00000
198.00000 322.00000
196.00000 332.00000
194.00000 342.00000
192.00000 352.00000
190.00000 361.00000
191.00000 371.00000
195.00000 381.00000
203.00000 387.00000
213.00000 387.00000
223.00000 387.00000
233.00000 389.00000
242.00000 390.00000
253.00000 390.00000
262.00000 388.00000
272.00000 387.00000
282.00000 387.00000
292.00000 388.00000
302.00000 389.00000
312.00000 390.00000
322.00000 391.00000
332.00000 390.00000
342.00000 392.00000
352.00000 391.00000
362.00000 393.00000
372.00000 396.00000
381.00000 394.00000
391.00000 391.00000
401.00000 391.00000
411.00000 394.00000
421.00000 393.00000
431.00000 392.00000
441.00000 392.00000
451.00000 392.00000
461.00000 392.00000
471.00000 393.00000
481.00000 393.00000
491.00000 395.00000
500.00000 397.00000
510.00000 399.00000
520.00000 399.00000
530.00000 400.00000
540.00000 402.00000
550.00000 404.00000
560.00000 403.00000
IMAGE=DA2602Clip4x.jpeg
ID=73 
LM=0
CURVES=1
POINTS=100
611.00000 456.00000
620.00000 446.00000
627.00000 436.00000
631.00000 423.00000
634.00000 410.00000
635.00000 397.00000
634.00000 384.00000
631.00000 372.00000
629.00000 359.00000
625.00000 346.00000
620.00000 334.00000
613.00000 323.00000
607.00000 311.00000
601.00000 300.00000
593.00000 289.00000
585.00000 279.00000
576.00000 269.00000
566.00000 261.00000
556.00000 253.00000
545.00000 245.00000
535.00000 238.00000
524.00000 231.00000
512.00000 225.00000
500.00000 220.00000
487.00000 216.00000
475.00000 212.00000
462.00000 208.00000
450.00000 205.00000
437.00000 201.00000
424.00000 199.00000
411.00000 197.00000
398.00000 197.00000
385.00000 196.00000
372.00000 196.00000
359.00000 196.00000
346.00000 197.00000
333.00000 198.00000
320.00000 200.00000
307.00000 203.00000
294.00000 205.00000
282.00000 208.00000
269.00000 212.00000
257.00000 217.00000
245.00000 221.00000
233.00000 227.00000
221.00000 233.00000
210.00000 239.00000
199.00000 247.00000
189.00000 256.00000
180.00000 265.00000
171.00000 274.00000
163.00000 284.00000
155.00000 295.00000
148.00000 305.00000
141.00000 317.00000
137.00000 329.00000
134.00000 342.00000
131.00000 355.00000
127.00000 367.00000
124.00000 380.00000
124.00000 393.00000
127.00000 406.00000
130.00000 418.00000
137.00000 429.00000
146.00000 439.00000
157.00000 445.00000
170.00000 448.00000
183.00000 447.00000
196.00000 448.00000
209.00000 448.00000
222.00000 446.00000
235.00000 445.00000
248.00000 444.00000
262.00000 444.00000
274.00000 442.00000
288.00000 443.00000
301.00000 444.00000
314.00000 444.00000
327.00000 445.00000
340.00000 446.00000
353.00000 447.00000
366.00000 448.00000
379.00000 447.00000
392.00000 447.00000
405.00000 446.00000
418.00000 446.00000
431.00000 446.00000
444.00000 448.00000
457.00000 449.00000
470.00000 448.00000
483.00000 450.00000
496.00000 451.00000
509.00000 453.00000
522.00000 456.00000
535.00000 457.00000
548.00000 459.00000
561.00000 461.00000
574.00000 462.00000
587.00000 463.00000
600.00000 461.00000
IMAGE=DA2604Clip4x.jpeg
ID=74 
LM=0
CURVES=1
POINTS=100
586.00000 344.00000
591.00000 333.00000
596.00000 322.00000
600.00000 310.00000
603.00000 298.00000
602.00000 286.00000
598.00000 275.00000
594.00000 263.00000
590.00000 252.00000
585.00000 241.00000
578.00000 230.00000
572.00000 220.00000
565.00000 210.00000
558.00000 200.00000
550.00000 191.00000
541.00000 182.00000
532.00000 174.00000
522.00000 167.00000
513.00000 159.00000
502.00000 153.00000
491.00000 149.00000
479.00000 144.00000
468.00000 141.00000
456.00000 137.00000
444.00000 134.00000
432.00000 132.00000
420.00000 130.00000
408.00000 129.00000
396.00000 128.00000
384.00000 127.00000
371.00000 126.00000
359.00000 125.00000
347.00000 125.00000
335.00000 126.00000
323.00000 127.00000
311.00000 128.00000
298.00000 130.00000
286.00000 132.00000
274.00000 134.00000
263.00000 137.00000
251.00000 140.00000
239.00000 143.00000
228.00000 148.00000
216.00000 153.00000
205.00000 158.00000
195.00000 164.00000
185.00000 171.00000
175.00000 179.00000
166.00000 186.00000
157.00000 195.00000
150.00000 205.00000
143.00000 215.00000
137.00000 225.00000
132.00000 237.00000
127.00000 248.00000
122.00000 259.00000
119.00000 271.00000
117.00000 283.00000
119.00000 295.00000
122.00000 307.00000
126.00000 318.00000
130.00000 330.00000
137.00000 340.00000
147.00000 346.00000
159.00000 350.00000
171.00000 347.00000
183.00000 347.00000
195.00000 347.00000
207.00000 347.00000
219.00000 346.00000
231.00000 341.00000
243.00000 342.00000
255.00000 341.00000
267.00000 342.00000
279.00000 341.00000
291.00000 341.00000
303.00000 343.00000
315.00000 345.00000
328.00000 346.00000
339.00000 349.00000
352.00000 349.00000
364.00000 346.00000
376.00000 344.00000
388.00000 343.00000
400.00000 344.00000
412.00000 345.00000
424.00000 345.00000
436.00000 346.00000
448.00000 344.00000
461.00000 343.00000
473.00000 345.00000
485.00000 348.00000
496.00000 352.00000
507.00000 358.00000
519.00000 360.00000
531.00000 360.00000
543.00000 361.00000
555.00000 360.00000
567.00000 356.00000
578.00000 351.00000
IMAGE=DA2605Clip4x.jpeg
ID=75 
LM=0
IMAGE=DA2606.jpeg
ID=76 
LM=0
IMAGE=DA2607.jpeg
ID=77 
LM=0
CURVES=1
POINTS=100
612.00000 369.00000
619.00000 360.00000
623.00000 350.00000
627.00000 340.00000
630.00000 329.00000
631.00000 318.00000
630.00000 307.00000
629.00000 296.00000
626.00000 285.00000
623.00000 274.00000
619.00000 264.00000
614.00000 254.00000
608.00000 245.00000
601.00000 236.00000
595.00000 227.00000
587.00000 219.00000
579.00000 211.00000
570.00000 204.00000
562.00000 197.00000
552.00000 191.00000
543.00000 185.00000
533.00000 180.00000
523.00000 176.00000
512.00000 172.00000
501.00000 169.00000
491.00000 166.00000
480.00000 163.00000
469.00000 161.00000
458.00000 159.00000
447.00000 158.00000
436.00000 157.00000
425.00000 156.00000
414.00000 156.00000
403.00000 156.00000
391.00000 156.00000
380.00000 157.00000
369.00000 158.00000
358.00000 160.00000
347.00000 162.00000
337.00000 165.00000
326.00000 168.00000
315.00000 171.00000
305.00000 176.00000
295.00000 181.00000
285.00000 185.00000
276.00000 191.00000
266.00000 197.00000
258.00000 205.00000
250.00000 213.00000
242.00000 221.00000
235.00000 229.00000
229.00000 238.00000
223.00000 248.00000
217.00000 257.00000
212.00000 267.00000
208.00000 277.00000
204.00000 288.00000
202.00000 299.00000
201.00000 310.00000
201.00000 321.00000
203.00000 332.00000
207.00000 342.00000
212.00000 352.00000
218.00000 361.00000
226.00000 369.00000
235.00000 376.00000
246.00000 375.00000
257.00000 374.00000
268.00000 370.00000
279.00000 368.00000
289.00000 365.00000
300.00000 361.00000
310.00000 356.00000
320.00000 353.00000
331.00000 351.00000
342.00000 349.00000
353.00000 348.00000
364.00000 350.00000
375.00000 350.00000
386.00000 349.00000
398.00000 349.00000
409.00000 349.00000
420.00000 349.00000
431.00000 349.00000
442.00000 350.00000
453.00000 350.00000
464.00000 350.00000
475.00000 350.00000
487.00000 350.00000
497.00000 352.00000
508.00000 356.00000
518.00000 360.00000
528.00000 365.00000
539.00000 368.00000
550.00000 370.00000
560.00000 374.00000
571.00000 377.00000
582.00000 378.00000
593.00000 380.00000
603.00000 375.00000
IMAGE=DA2608Clip4x.jpeg
ID=78 
LM=0
CURVES=1
POINTS=100
608.00000 388.00000
616.00000 378.00000
616.00000 366.00000
613.00000 354.00000
612.00000 342.00000
608.00000 330.00000
604.00000 318.00000
600.00000 306.00000
597.00000 294.00000
591.00000 284.00000
585.00000 273.00000
578.00000 263.00000
572.00000 252.00000
565.00000 242.00000
557.00000 232.00000
550.00000 222.00000
542.00000 213.00000
532.00000 205.00000
522.00000 197.00000
512.00000 190.00000
501.00000 184.00000
491.00000 178.00000
480.00000 172.00000
469.00000 166.00000
457.00000 163.00000
445.00000 159.00000
433.00000 156.00000
421.00000 153.00000
409.00000 151.00000
397.00000 150.00000
384.00000 149.00000
372.00000 148.00000
360.00000 148.00000
347.00000 148.00000
335.00000 148.00000
323.00000 149.00000
310.00000 151.00000
298.00000 153.00000
286.00000 156.00000
274.00000 159.00000
263.00000 164.00000
252.00000 169.00000
240.00000 174.00000
230.00000 181.00000
220.00000 188.00000
210.00000 196.00000
201.00000 204.00000
192.00000 212.00000
183.00000 221.00000
176.00000 231.00000
169.00000 241.00000
161.00000 250.00000
154.00000 261.00000
147.00000 271.00000
141.00000 282.00000
135.00000 293.00000
130.00000 304.00000
128.00000 316.00000
126.00000 328.00000
126.00000 341.00000
129.00000 353.00000
136.00000 363.00000
148.00000 366.00000
160.00000 365.00000
173.00000 367.00000
185.00000 368.00000
197.00000 365.00000
209.00000 364.00000
222.00000 364.00000
234.00000 364.00000
246.00000 363.00000
259.00000 362.00000
271.00000 362.00000
283.00000 361.00000
296.00000 361.00000
308.00000 364.00000
319.00000 369.00000
331.00000 373.00000
343.00000 374.00000
356.00000 373.00000
368.00000 372.00000
380.00000 372.00000
392.00000 369.00000
405.00000 370.00000
417.00000 371.00000
429.00000 373.00000
441.00000 372.00000
454.00000 371.00000
466.00000 372.00000
478.00000 374.00000
491.00000 376.00000
503.00000 378.00000
515.00000 380.00000
527.00000 384.00000
539.00000 384.00000
551.00000 388.00000
562.00000 393.00000
574.00000 394.00000
587.00000 395.00000
599.00000 393.00000
IMAGE=DA2610Clip4x.jpeg
ID=79 
LM=0
CURVES=1
POINTS=100
618.00000 354.00000
625.00000 343.00000
627.00000 330.00000
627.00000 316.00000
624.00000 303.00000
618.00000 292.00000
613.00000 279.00000
610.00000 266.00000
608.00000 253.00000
604.00000 241.00000
599.00000 228.00000
594.00000 216.00000
587.00000 205.00000
580.00000 194.00000
572.00000 183.00000
563.00000 173.00000
554.00000 164.00000
544.00000 155.00000
532.00000 148.00000
522.00000 141.00000
510.00000 134.00000
498.00000 129.00000
486.00000 123.00000
473.00000 119.00000
461.00000 115.00000
448.00000 111.00000
435.00000 109.00000
422.00000 108.00000
408.00000 107.00000
395.00000 106.00000
382.00000 105.00000
369.00000 104.00000
355.00000 104.00000
342.00000 104.00000
329.00000 105.00000
316.00000 107.00000
303.00000 109.00000
290.00000 111.00000
277.00000 114.00000
264.00000 117.00000
251.00000 121.00000
239.00000 126.00000
227.00000 131.00000
215.00000 138.00000
205.00000 146.00000
194.00000 155.00000
185.00000 164.00000
177.00000 174.00000
168.00000 184.00000
160.00000 194.00000
152.00000 205.00000
146.00000 217.00000
141.00000 229.00000
136.00000 242.00000
133.00000 255.00000
130.00000 267.00000
124.00000 279.00000
117.00000 291.00000
112.00000 303.00000
112.00000 316.00000
114.00000 329.00000
119.00000 341.00000
130.00000 349.00000
143.00000 353.00000
156.00000 350.00000
168.00000 345.00000
181.00000 344.00000
195.00000 343.00000
208.00000 341.00000
221.00000 339.00000
234.00000 336.00000
247.00000 336.00000
260.00000 338.00000
273.00000 338.00000
285.00000 331.00000
298.00000 328.00000
311.00000 329.00000
324.00000 333.00000
337.00000 335.00000
350.00000 337.00000
363.00000 338.00000
376.00000 341.00000
389.00000 343.00000
402.00000 342.00000
415.00000 339.00000
428.00000 336.00000
441.00000 337.00000
455.00000 338.00000
468.00000 339.00000
481.00000 340.00000
494.00000 342.00000
507.00000 345.00000
520.00000 349.00000
533.00000 351.00000
546.00000 355.00000
559.00000 355.00000
571.00000 360.00000
584.00000 363.00000
597.00000 365.00000
610.00000 362.00000
IMAGE=DA2611Clip4x.jpeg
ID=80 
LM=0
CURVES=1
POINTS=100
623.00000 358.00000
626.00000 346.00000
625.00000 334.00000
623.00000 323.00000
621.00000 311.00000
618.00000 299.00000
614.00000 288.00000
610.00000 277.00000
606.00000 265.00000
602.00000 254.00000
596.00000 244.00000
589.00000 234.00000
582.00000 224.00000
576.00000 214.00000
568.00000 205.00000
560.00000 196.00000
552.00000 188.00000
543.00000 179.00000
533.00000 172.00000
523.00000 166.00000
513.00000 160.00000
502.00000 154.00000
492.00000 149.00000
480.00000 145.00000
469.00000 142.00000
458.00000 139.00000
445.00000 137.00000
434.00000 136.00000
422.00000 135.00000
410.00000 134.00000
398.00000 133.00000
385.00000 133.00000
374.00000 134.00000
362.00000 134.00000
350.00000 135.00000
338.00000 137.00000
326.00000 139.00000
315.00000 141.00000
303.00000 144.00000
291.00000 147.00000
280.00000 151.00000
270.00000 156.00000
259.00000 162.00000
249.00000 168.00000
239.00000 175.00000
230.00000 183.00000
222.00000 191.00000
213.00000 199.00000
205.00000 208.00000
197.00000 218.00000
191.00000 228.00000
185.00000 238.00000
180.00000 249.00000
174.00000 259.00000
170.00000 270.00000
165.00000 282.00000
162.00000 293.00000
159.00000 305.00000
157.00000 317.00000
159.00000 328.00000
164.00000 339.00000
176.00000 341.00000
187.00000 337.00000
199.00000 336.00000
211.00000 337.00000
223.00000 336.00000
234.00000 330.00000
246.00000 330.00000
258.00000 328.00000
270.00000 327.00000
282.00000 327.00000
293.00000 327.00000
305.00000 327.00000
317.00000 330.00000
329.00000 332.00000
341.00000 332.00000
352.00000 330.00000
361.00000 326.00000
371.00000 332.00000
381.00000 339.00000
393.00000 341.00000
405.00000 340.00000
417.00000 339.00000
428.00000 338.00000
440.00000 339.00000
452.00000 340.00000
464.00000 336.00000
475.00000 335.00000
487.00000 336.00000
499.00000 338.00000
510.00000 342.00000
522.00000 342.00000
534.00000 345.00000
544.00000 351.00000
556.00000 355.00000
567.00000 357.00000
579.00000 356.00000
590.00000 361.00000
602.00000 361.00000
614.00000 363.00000
IMAGE=DA2612Clip4x.jpeg
ID=81 
LM=0
CURVES=1
POINTS=100
633.00000 381.00000
641.00000 370.00000
644.00000 356.00000
643.00000 342.00000
642.00000 328.00000
639.00000 315.00000
634.00000 302.00000
632.00000 288.00000
627.00000 275.00000
622.00000 262.00000
616.00000 249.00000
611.00000 236.00000
603.00000 225.00000
595.00000 213.00000
586.00000 203.00000
577.00000 192.00000
566.00000 183.00000
556.00000 173.00000
545.00000 166.00000
533.00000 159.00000
522.00000 150.00000
510.00000 143.00000
498.00000 136.00000
485.00000 131.00000
472.00000 126.00000
458.00000 124.00000
444.00000 123.00000
430.00000 120.00000
416.00000 119.00000
403.00000 117.00000
389.00000 116.00000
375.00000 116.00000
361.00000 116.00000
347.00000 117.00000
333.00000 119.00000
319.00000 120.00000
305.00000 121.00000
292.00000 124.00000
278.00000 127.00000
265.00000 130.00000
252.00000 136.00000
239.00000 141.00000
228.00000 149.00000
216.00000 157.00000
205.00000 165.00000
194.00000 174.00000
184.00000 183.00000
174.00000 194.00000
165.00000 204.00000
156.00000 215.00000
148.00000 226.00000
141.00000 238.00000
134.00000 250.00000
128.00000 263.00000
123.00000 276.00000
116.00000 288.00000
110.00000 300.00000
105.00000 313.00000
104.00000 327.00000
103.00000 341.00000
106.00000 355.00000
111.00000 368.00000
120.00000 378.00000
132.00000 385.00000
146.00000 385.00000
160.00000 386.00000
174.00000 387.00000
187.00000 384.00000
200.00000 379.00000
214.00000 375.00000
227.00000 373.00000
241.00000 371.00000
255.00000 369.00000
269.00000 370.00000
283.00000 371.00000
297.00000 373.00000
310.00000 372.00000
324.00000 375.00000
338.00000 378.00000
351.00000 380.00000
364.00000 386.00000
378.00000 389.00000
390.00000 383.00000
403.00000 377.00000
417.00000 379.00000
431.00000 379.00000
444.00000 378.00000
458.00000 378.00000
472.00000 378.00000
486.00000 376.00000
499.00000 380.00000
513.00000 385.00000
526.00000 387.00000
540.00000 388.00000
554.00000 391.00000
567.00000 395.00000
581.00000 395.00000
595.00000 394.00000
609.00000 391.00000
622.00000 387.00000
IMAGE=DA2613Clip4x.jpeg
ID=82 
LM=0
CURVES=1
POINTS=100
575.00000 408.00000
581.00000 398.00000
584.00000 388.00000
586.00000 377.00000
585.00000 366.00000
582.00000 356.00000
579.00000 345.00000
575.00000 335.00000
571.00000 324.00000
567.00000 314.00000
563.00000 304.00000
558.00000 294.00000
553.00000 284.00000
547.00000 275.00000
541.00000 265.00000
534.00000 257.00000
527.00000 248.00000
521.00000 239.00000
513.00000 231.00000
505.00000 224.00000
496.00000 217.00000
487.00000 211.00000
477.00000 205.00000
467.00000 200.00000
458.00000 195.00000
448.00000 191.00000
437.00000 187.00000
426.00000 184.00000
416.00000 181.00000
405.00000 179.00000
394.00000 178.00000
383.00000 178.00000
372.00000 178.00000
361.00000 179.00000
350.00000 179.00000
339.00000 180.00000
328.00000 181.00000
317.00000 184.00000
306.00000 188.00000
296.00000 192.00000
286.00000 196.00000
276.00000 200.00000
266.00000 205.00000
256.00000 210.00000
247.00000 217.00000
238.00000 223.00000
230.00000 231.00000
222.00000 239.00000
215.00000 247.00000
207.00000 255.00000
199.00000 263.00000
193.00000 272.00000
187.00000 281.00000
181.00000 291.00000
177.00000 301.00000
172.00000 311.00000
169.00000 321.00000
167.00000 332.00000
163.00000 342.00000
158.00000 352.00000
156.00000 363.00000
159.00000 374.00000
164.00000 383.00000
172.00000 391.00000
181.00000 397.00000
192.00000 397.00000
203.00000 394.00000
214.00000 391.00000
225.00000 391.00000
236.00000 392.00000
247.00000 392.00000
258.00000 391.00000
269.00000 391.00000
280.00000 392.00000
291.00000 393.00000
302.00000 394.00000
313.00000 394.00000
324.00000 397.00000
335.00000 396.00000
346.00000 396.00000
357.00000 396.00000
368.00000 399.00000
378.00000 396.00000
389.00000 396.00000
400.00000 399.00000
411.00000 401.00000
422.00000 400.00000
433.00000 401.00000
444.00000 400.00000
455.00000 401.00000
466.00000 402.00000
477.00000 401.00000
488.00000 401.00000
499.00000 403.00000
510.00000 406.00000
521.00000 406.00000
532.00000 406.00000
542.00000 410.00000
553.00000 413.00000
564.00000 414.00000
IMAGE=DA2614Clip4x.jpeg
ID=83 
LM=0
CURVES=1
POINTS=100
590.00000 435.00000
597.00000 426.00000
603.00000 415.00000
605.00000 404.00000
605.00000 392.00000
603.00000 380.00000
601.00000 369.00000
597.00000 358.00000
594.00000 346.00000
590.00000 335.00000
586.00000 324.00000
581.00000 313.00000
576.00000 303.00000
571.00000 292.00000
564.00000 282.00000
558.00000 272.00000
552.00000 262.00000
545.00000 253.00000
538.00000 243.00000
529.00000 235.00000
520.00000 228.00000
510.00000 221.00000
500.00000 216.00000
490.00000 210.00000
479.00000 206.00000
468.00000 202.00000
457.00000 198.00000
445.00000 194.00000
434.00000 191.00000
423.00000 188.00000
411.00000 186.00000
399.00000 184.00000
388.00000 183.00000
376.00000 183.00000
364.00000 184.00000
352.00000 185.00000
341.00000 187.00000
329.00000 188.00000
318.00000 191.00000
306.00000 194.00000
295.00000 197.00000
284.00000 200.00000
273.00000 205.00000
262.00000 210.00000
253.00000 217.00000
243.00000 224.00000
234.00000 231.00000
226.00000 239.00000
217.00000 248.00000
210.00000 257.00000
202.00000 266.00000
194.00000 275.00000
188.00000 285.00000
182.00000 295.00000
177.00000 305.00000
172.00000 316.00000
167.00000 327.00000
161.00000 337.00000
157.00000 348.00000
154.00000 359.00000
154.00000 371.00000
156.00000 383.00000
161.00000 393.00000
167.00000 403.00000
178.00000 409.00000
189.00000 408.00000
200.00000 404.00000
212.00000 401.00000
223.00000 401.00000
235.00000 399.00000
247.00000 396.00000
258.00000 395.00000
270.00000 395.00000
282.00000 397.00000
293.00000 397.00000
305.00000 400.00000
317.00000 401.00000
328.00000 400.00000
340.00000 402.00000
351.00000 405.00000
362.00000 409.00000
374.00000 411.00000
386.00000 411.00000
398.00000 411.00000
409.00000 407.00000
420.00000 410.00000
432.00000 412.00000
443.00000 411.00000
455.00000 411.00000
467.00000 410.00000
479.00000 410.00000
490.00000 412.00000
502.00000 412.00000
513.00000 417.00000
523.00000 423.00000
534.00000 427.00000
545.00000 432.00000
555.00000 437.00000
566.00000 441.00000
578.00000 439.00000
IMAGE=DA2618Clip4x.jpeg
ID=84 
LM=0
CURVES=1
POINTS=100
626.00000 392.00000
632.00000 381.00000
635.00000 369.00000
636.00000 356.00000
635.00000 344.00000
631.00000 332.00000
626.00000 320.00000
623.00000 308.00000
620.00000 296.00000
617.00000 284.00000
613.00000 272.00000
608.00000 260.00000
602.00000 249.00000
595.00000 239.00000
587.00000 229.00000
578.00000 220.00000
569.00000 211.00000
560.00000 202.00000
550.00000 194.00000
540.00000 187.00000
529.00000 181.00000
518.00000 174.00000
507.00000 169.00000
495.00000 164.00000
484.00000 159.00000
472.00000 155.00000
459.00000 153.00000
447.00000 150.00000
435.00000 147.00000
422.00000 145.00000
410.00000 143.00000
397.00000 142.00000
385.00000 143.00000
372.00000 144.00000
359.00000 145.00000
347.00000 146.00000
335.00000 148.00000
322.00000 151.00000
310.00000 154.00000
298.00000 156.00000
285.00000 159.00000
273.00000 163.00000
262.00000 169.00000
250.00000 174.00000
240.00000 181.00000
230.00000 188.00000
220.00000 196.00000
211.00000 204.00000
202.00000 214.00000
194.00000 224.00000
186.00000 233.00000
179.00000 243.00000
172.00000 254.00000
168.00000 266.00000
163.00000 277.00000
160.00000 290.00000
158.00000 302.00000
153.00000 313.00000
147.00000 325.00000
145.00000 337.00000
145.00000 349.00000
149.00000 362.00000
156.00000 372.00000
165.00000 379.00000
178.00000 377.00000
190.00000 375.00000
201.00000 374.00000
213.00000 370.00000
226.00000 370.00000
238.00000 365.00000
251.00000 368.00000
263.00000 366.00000
276.00000 366.00000
288.00000 366.00000
301.00000 363.00000
314.00000 363.00000
328.00000 365.00000
339.00000 369.00000
351.00000 368.00000
364.00000 370.00000
376.00000 372.00000
389.00000 373.00000
401.00000 374.00000
414.00000 371.00000
427.00000 372.00000
439.00000 371.00000
452.00000 370.00000
464.00000 371.00000
477.00000 373.00000
490.00000 373.00000
502.00000 373.00000
515.00000 374.00000
527.00000 378.00000
540.00000 380.00000
552.00000 382.00000
563.00000 387.00000
575.00000 390.00000
588.00000 390.00000
600.00000 392.00000
612.00000 395.00000
IMAGE=DA2619Clip4x.jpeg
ID=85 
LM=0
CURVES=1
POINTS=100
614.00000 405.00000
619.00000 394.00000
622.00000 382.00000
623.00000 370.00000
622.00000 358.00000
620.00000 346.00000
616.00000 335.00000
612.00000 324.00000
607.00000 313.00000
601.00000 302.00000
597.00000 291.00000
590.00000 281.00000
584.00000 271.00000
576.00000 261.00000
568.00000 253.00000
560.00000 244.00000
551.00000 235.00000
543.00000 227.00000
533.00000 219.00000
523.00000 213.00000
512.00000 207.00000
501.00000 202.00000
490.00000 198.00000
479.00000 194.00000
467.00000 191.00000
455.00000 188.00000
444.00000 185.00000
432.00000 183.00000
420.00000 180.00000
408.00000 178.00000
396.00000 177.00000
384.00000 177.00000
372.00000 178.00000
360.00000 179.00000
348.00000 181.00000
336.00000 182.00000
324.00000 184.00000
312.00000 187.00000
301.00000 190.00000
289.00000 193.00000
278.00000 197.00000
267.00000 202.00000
256.00000 207.00000
247.00000 215.00000
237.00000 222.00000
227.00000 229.00000
218.00000 238.00000
210.00000 246.00000
201.00000 255.00000
193.00000 263.00000
186.00000 273.00000
179.00000 283.00000
173.00000 293.00000
167.00000 304.00000
163.00000 315.00000
158.00000 326.00000
155.00000 338.00000
152.00000 350.00000
152.00000 362.00000
154.00000 373.00000
159.00000 385.00000
166.00000 394.00000
177.00000 399.00000
189.00000 397.00000
200.00000 393.00000
212.00000 389.00000
224.00000 388.00000
235.00000 384.00000
245.00000 377.00000
257.00000 374.00000
269.00000 375.00000
281.00000 376.00000
293.00000 378.00000
305.00000 379.00000
317.00000 379.00000
329.00000 380.00000
341.00000 379.00000
353.00000 377.00000
364.00000 374.00000
376.00000 377.00000
387.00000 382.00000
399.00000 383.00000
411.00000 380.00000
423.00000 379.00000
434.00000 374.00000
446.00000 372.00000
457.00000 376.00000
468.00000 380.00000
480.00000 378.00000
492.00000 382.00000
504.00000 384.00000
515.00000 382.00000
527.00000 383.00000
538.00000 389.00000
549.00000 394.00000
560.00000 398.00000
572.00000 398.00000
583.00000 404.00000
594.00000 409.00000
606.00000 409.00000
IMAGE=DA2620Clip4x.jpeg
ID=86 
LM=0
CURVES=1
POINTS=100
689.00000 355.00000
694.00000 343.00000
696.00000 330.00000
695.00000 317.00000
692.00000 304.00000
687.00000 291.00000
684.00000 279.00000
681.00000 266.00000
677.00000 253.00000
672.00000 241.00000
666.00000 229.00000
658.00000 219.00000
650.00000 208.00000
642.00000 198.00000
633.00000 188.00000
623.00000 180.00000
611.00000 173.00000
600.00000 166.00000
589.00000 159.00000
577.00000 154.00000
564.00000 149.00000
552.00000 145.00000
539.00000 141.00000
526.00000 138.00000
514.00000 135.00000
501.00000 133.00000
488.00000 131.00000
474.00000 129.00000
461.00000 128.00000
448.00000 127.00000
435.00000 127.00000
422.00000 127.00000
409.00000 127.00000
395.00000 127.00000
382.00000 128.00000
369.00000 129.00000
356.00000 131.00000
343.00000 134.00000
330.00000 137.00000
317.00000 140.00000
305.00000 143.00000
292.00000 147.00000
280.00000 152.00000
268.00000 158.00000
257.00000 165.00000
246.00000 173.00000
236.00000 181.00000
226.00000 190.00000
218.00000 200.00000
209.00000 210.00000
201.00000 221.00000
195.00000 232.00000
189.00000 244.00000
184.00000 256.00000
180.00000 269.00000
176.00000 282.00000
173.00000 294.00000
171.00000 307.00000
169.00000 321.00000
173.00000 333.00000
176.00000 346.00000
188.00000 352.00000
201.00000 352.00000
214.00000 353.00000
227.00000 352.00000
240.00000 353.00000
253.00000 355.00000
267.00000 355.00000
280.00000 355.00000
293.00000 358.00000
305.00000 362.00000
318.00000 362.00000
331.00000 357.00000
342.00000 363.00000
355.00000 365.00000
369.00000 364.00000
381.00000 368.00000
394.00000 370.00000
407.00000 368.00000
420.00000 370.00000
433.00000 373.00000
446.00000 373.00000
460.00000 372.00000
472.00000 369.00000
486.00000 368.00000
498.00000 363.00000
511.00000 364.00000
523.00000 359.00000
536.00000 361.00000
549.00000 362.00000
563.00000 361.00000
576.00000 359.00000
589.00000 360.00000
602.00000 361.00000
615.00000 360.00000
628.00000 361.00000
641.00000 360.00000
655.00000 360.00000
668.00000 361.00000
681.00000 360.00000
IMAGE=DA2621Clip4x.jpeg
ID=87 
LM=0
CURVES=1
POINTS=100
627.00000 342.00000
632.00000 332.00000
637.00000 322.00000
639.00000 311.00000
640.00000 299.00000
639.00000 288.00000
637.00000 277.00000
636.00000 266.00000
634.00000 255.00000
630.00000 244.00000
627.00000 233.00000
622.00000 223.00000
617.00000 213.00000
612.00000 203.00000
606.00000 193.00000
600.00000 184.00000
593.00000 175.00000
586.00000 166.00000
577.00000 159.00000
569.00000 151.00000
559.00000 145.00000
550.00000 139.00000
541.00000 132.00000
531.00000 127.00000
520.00000 123.00000
510.00000 119.00000
499.00000 115.00000
488.00000 112.00000
477.00000 110.00000
466.00000 107.00000
455.00000 106.00000
444.00000 105.00000
432.00000 104.00000
421.00000 104.00000
410.00000 104.00000
399.00000 105.00000
387.00000 106.00000
376.00000 108.00000
365.00000 110.00000
354.00000 112.00000
343.00000 115.00000
333.00000 119.00000
322.00000 122.00000
311.00000 127.00000
301.00000 132.00000
292.00000 138.00000
283.00000 144.00000
275.00000 153.00000
268.00000 162.00000
261.00000 170.00000
253.00000 179.00000
247.00000 188.00000
241.00000 198.00000
235.00000 207.00000
230.00000 218.00000
226.00000 228.00000
223.00000 239.00000
219.00000 250.00000
216.00000 260.00000
214.00000 272.00000
215.00000 283.00000
216.00000 294.00000
220.00000 305.00000
224.00000 315.00000
233.00000 322.00000
244.00000 322.00000
255.00000 322.00000
266.00000 320.00000
277.00000 316.00000
288.00000 318.00000
299.00000 321.00000
310.00000 318.00000
321.00000 319.00000
331.00000 313.00000
342.00000 315.00000
353.00000 315.00000
364.00000 318.00000
375.00000 320.00000
386.00000 320.00000
398.00000 320.00000
409.00000 321.00000
420.00000 322.00000
431.00000 324.00000
442.00000 322.00000
454.00000 321.00000
465.00000 321.00000
476.00000 322.00000
487.00000 323.00000
499.00000 325.00000
510.00000 326.00000
521.00000 328.00000
532.00000 329.00000
543.00000 330.00000
554.00000 333.00000
564.00000 338.00000
576.00000 339.00000
587.00000 339.00000
598.00000 341.00000
608.00000 347.00000
619.00000 346.00000
IMAGE=DA2622Clip4x.jpeg
ID=88 
LM=0
CURVES=1
POINTS=100
637.00000 390.00000
643.00000 379.00000
647.00000 367.00000
649.00000 355.00000
648.00000 342.00000
645.00000 330.00000
642.00000 318.00000
639.00000 306.00000
635.00000 294.00000
631.00000 282.00000
627.00000 271.00000
622.00000 259.00000
616.00000 248.00000
609.00000 238.00000
602.00000 227.00000
594.00000 218.00000
587.00000 208.00000
578.00000 199.00000
569.00000 191.00000
558.00000 184.00000
547.00000 178.00000
536.00000 173.00000
524.00000 168.00000
513.00000 163.00000
501.00000 159.00000
489.00000 155.00000
477.00000 152.00000
465.00000 149.00000
453.00000 146.00000
440.00000 144.00000
428.00000 142.00000
416.00000 142.00000
403.00000 142.00000
391.00000 143.00000
378.00000 144.00000
366.00000 145.00000
354.00000 148.00000
341.00000 150.00000
329.00000 153.00000
317.00000 156.00000
305.00000 160.00000
293.00000 164.00000
282.00000 168.00000
271.00000 175.00000
261.00000 182.00000
251.00000 190.00000
242.00000 198.00000
233.00000 206.00000
224.00000 216.00000
217.00000 225.00000
209.00000 236.00000
202.00000 246.00000
196.00000 257.00000
191.00000 268.00000
188.00000 280.00000
184.00000 292.00000
178.00000 303.00000
175.00000 315.00000
173.00000 328.00000
170.00000 340.00000
171.00000 352.00000
174.00000 364.00000
180.00000 375.00000
188.00000 385.00000
200.00000 389.00000
212.00000 387.00000
224.00000 383.00000
236.00000 380.00000
248.00000 378.00000
260.00000 375.00000
272.00000 371.00000
285.00000 370.00000
297.00000 370.00000
310.00000 372.00000
322.00000 373.00000
334.00000 372.00000
347.00000 374.00000
359.00000 377.00000
371.00000 379.00000
384.00000 380.00000
396.00000 383.00000
408.00000 383.00000
421.00000 382.00000
433.00000 380.00000
445.00000 378.00000
458.00000 377.00000
470.00000 376.00000
483.00000 376.00000
495.00000 376.00000
508.00000 375.00000
520.00000 375.00000
533.00000 376.00000
545.00000 376.00000
557.00000 378.00000
570.00000 377.00000
581.00000 383.00000
592.00000 388.00000
604.00000 392.00000
616.00000 397.00000
628.00000 396.00000
IMAGE=DA2623Clip4x.jpeg
ID=89 
LM=0
CURVES=1
POINTS=100
606.00000 387.00000
611.00000 376.00000
612.00000 364.00000
610.00000 352.00000
607.00000 341.00000
602.00000 330.00000
599.00000 318.00000
597.00000 306.00000
593.00000 295.00000
590.00000 284.00000
587.00000 272.00000
580.00000 262.00000
571.00000 254.00000
564.00000 244.00000
557.00000 235.00000
548.00000 226.00000
540.00000 218.00000
530.00000 212.00000
519.00000 206.00000
509.00000 200.00000
498.00000 196.00000
487.00000 191.00000
475.00000 187.00000
464.00000 183.00000
453.00000 180.00000
441.00000 177.00000
429.00000 175.00000
417.00000 173.00000
405.00000 173.00000
393.00000 172.00000
381.00000 172.00000
370.00000 171.00000
358.00000 171.00000
346.00000 171.00000
334.00000 172.00000
322.00000 173.00000
310.00000 174.00000
298.00000 175.00000
286.00000 178.00000
275.00000 181.00000
263.00000 184.00000
252.00000 189.00000
241.00000 193.00000
230.00000 198.00000
219.00000 203.00000
209.00000 210.00000
199.00000 217.00000
190.00000 225.00000
182.00000 233.00000
175.00000 242.00000
168.00000 252.00000
163.00000 263.00000
158.00000 274.00000
154.00000 285.00000
151.00000 297.00000
147.00000 308.00000
145.00000 320.00000
141.00000 331.00000
138.00000 343.00000
139.00000 355.00000
145.00000 365.00000
154.00000 373.00000
165.00000 378.00000
177.00000 379.00000
189.00000 378.00000
201.00000 377.00000
213.00000 376.00000
222.00000 369.00000
234.00000 365.00000
245.00000 369.00000
257.00000 370.00000
268.00000 367.00000
280.00000 366.00000
292.00000 366.00000
303.00000 372.00000
315.00000 372.00000
326.00000 374.00000
338.00000 376.00000
350.00000 379.00000
362.00000 381.00000
374.00000 380.00000
385.00000 379.00000
397.00000 377.00000
409.00000 379.00000
421.00000 379.00000
433.00000 378.00000
445.00000 377.00000
457.00000 378.00000
469.00000 377.00000
481.00000 378.00000
492.00000 382.00000
504.00000 383.00000
516.00000 384.00000
527.00000 388.00000
539.00000 390.00000
551.00000 392.00000
563.00000 394.00000
574.00000 396.00000
586.00000 397.00000
598.00000 394.00000
IMAGE=DA2624Clip4x.jpeg
ID=90 
LM=0
IMAGE=DA2626.jpeg
ID=91 
LM=0
CURVES=1
POINTS=100
624.00000 435.00000
629.00000 425.00000
632.00000 414.00000
634.00000 403.00000
633.00000 392.00000
631.00000 380.00000
628.00000 370.00000
626.00000 358.00000
622.00000 348.00000
618.00000 337.00000
614.00000 327.00000
609.00000 317.00000
604.00000 306.00000
599.00000 296.00000
593.00000 287.00000
586.00000 278.00000
579.00000 269.00000
572.00000 260.00000
565.00000 252.00000
556.00000 245.00000
547.00000 237.00000
538.00000 231.00000
527.00000 227.00000
517.00000 221.00000
507.00000 217.00000
496.00000 214.00000
485.00000 210.00000
475.00000 206.00000
464.00000 204.00000
453.00000 202.00000
441.00000 201.00000
430.00000 199.00000
419.00000 199.00000
408.00000 199.00000
396.00000 200.00000
385.00000 201.00000
374.00000 202.00000
363.00000 204.00000
352.00000 207.00000
341.00000 210.00000
330.00000 214.00000
319.00000 217.00000
309.00000 221.00000
299.00000 226.00000
289.00000 231.00000
280.00000 238.00000
272.00000 246.00000
264.00000 254.00000
256.00000 262.00000
249.00000 271.00000
242.00000 280.00000
235.00000 289.00000
229.00000 298.00000
223.00000 308.00000
217.00000 317.00000
211.00000 327.00000
207.00000 338.00000
203.00000 348.00000
200.00000 359.00000
199.00000 370.00000
199.00000 382.00000
202.00000 393.00000
207.00000 403.00000
216.00000 409.00000
227.00000 410.00000
239.00000 409.00000
250.00000 406.00000
261.00000 405.00000
272.00000 406.00000
283.00000 404.00000
294.00000 402.00000
305.00000 399.00000
316.00000 401.00000
328.00000 400.00000
339.00000 402.00000
350.00000 402.00000
361.00000 400.00000
372.00000 402.00000
383.00000 404.00000
395.00000 405.00000
405.00000 410.00000
416.00000 412.00000
427.00000 412.00000
438.00000 409.00000
449.00000 409.00000
461.00000 408.00000
472.00000 409.00000
483.00000 411.00000
494.00000 411.00000
506.00000 413.00000
517.00000 415.00000
527.00000 419.00000
538.00000 422.00000
549.00000 424.00000
560.00000 428.00000
571.00000 430.00000
582.00000 434.00000
592.00000 439.00000
603.00000 441.00000
614.00000 439.00000
IMAGE=DA2630Clip4x.jpeg
ID=92 
LM=0
IMAGE=DA2632.jpeg
ID=93 
LM=0
CURVES=1
POINTS=100
578.00000 336.00000
584.00000 326.00000
588.00000 314.00000
590.00000 303.00000
589.00000 291.00000
587.00000 279.00000
586.00000 267.00000
583.00000 256.00000
579.00000 244.00000
576.00000 233.00000
572.00000 221.00000
567.00000 211.00000
560.00000 201.00000
555.00000 190.00000
548.00000 180.00000
541.00000 171.00000
533.00000 162.00000
525.00000 154.00000
515.00000 146.00000
506.00000 139.00000
497.00000 131.00000
486.00000 125.00000
476.00000 120.00000
464.00000 116.00000
453.00000 112.00000
442.00000 109.00000
430.00000 107.00000
418.00000 104.00000
406.00000 102.00000
395.00000 100.00000
383.00000 99.00000
371.00000 99.00000
359.00000 98.00000
347.00000 98.00000
335.00000 98.00000
323.00000 100.00000
311.00000 101.00000
300.00000 103.00000
288.00000 105.00000
277.00000 110.00000
266.00000 113.00000
254.00000 116.00000
243.00000 120.00000
232.00000 125.00000
222.00000 131.00000
212.00000 138.00000
203.00000 145.00000
194.00000 153.00000
186.00000 162.00000
177.00000 171.00000
169.00000 179.00000
163.00000 189.00000
156.00000 199.00000
151.00000 210.00000
146.00000 221.00000
141.00000 232.00000
138.00000 243.00000
135.00000 255.00000
133.00000 267.00000
131.00000 278.00000
131.00000 290.00000
133.00000 302.00000
138.00000 313.00000
146.00000 321.00000
158.00000 324.00000
170.00000 324.00000
181.00000 327.00000
193.00000 325.00000
205.00000 323.00000
217.00000 323.00000
228.00000 320.00000
240.00000 321.00000
252.00000 320.00000
264.00000 322.00000
275.00000 323.00000
287.00000 323.00000
299.00000 323.00000
311.00000 325.00000
323.00000 328.00000
334.00000 332.00000
346.00000 330.00000
357.00000 332.00000
369.00000 332.00000
381.00000 332.00000
393.00000 330.00000
405.00000 328.00000
417.00000 327.00000
429.00000 326.00000
441.00000 326.00000
452.00000 328.00000
464.00000 327.00000
476.00000 326.00000
488.00000 329.00000
499.00000 332.00000
511.00000 333.00000
523.00000 334.00000
535.00000 337.00000
546.00000 339.00000
558.00000 341.00000
570.00000 342.00000
IMAGE=DA2633Clip4x.jpeg
ID=94 
LM=0
IMAGE=DA2636.jpeg
ID=95 
LM=0
IMAGE=DA2639.jpeg
ID=96 
LM=0
CURVES=1
POINTS=100
583.00000 391.00000
589.00000 382.00000
593.00000 372.00000
596.00000 361.00000
597.00000 350.00000
593.00000 339.00000
591.00000 329.00000
589.00000 318.00000
586.00000 307.00000
582.00000 297.00000
577.00000 287.00000
572.00000 277.00000
566.00000 267.00000
559.00000 259.00000
553.00000 250.00000
544.00000 242.00000
536.00000 235.00000
528.00000 228.00000
518.00000 222.00000
509.00000 216.00000
499.00000 211.00000
490.00000 205.00000
479.00000 201.00000
469.00000 197.00000
459.00000 193.00000
448.00000 190.00000
437.00000 187.00000
427.00000 184.00000
416.00000 182.00000
405.00000 180.00000
394.00000 179.00000
383.00000 178.00000
372.00000 178.00000
360.00000 178.00000
349.00000 179.00000
338.00000 180.00000
327.00000 182.00000
317.00000 184.00000
306.00000 186.00000
295.00000 190.00000
285.00000 194.00000
274.00000 197.00000
264.00000 201.00000
254.00000 206.00000
244.00000 211.00000
235.00000 217.00000
225.00000 223.00000
217.00000 230.00000
208.00000 237.00000
200.00000 245.00000
193.00000 253.00000
186.00000 262.00000
181.00000 271.00000
176.00000 282.00000
171.00000 291.00000
168.00000 302.00000
164.00000 312.00000
160.00000 323.00000
158.00000 334.00000
161.00000 344.00000
163.00000 355.00000
167.00000 365.00000
175.00000 373.00000
185.00000 376.00000
196.00000 376.00000
207.00000 373.00000
217.00000 368.00000
228.00000 367.00000
239.00000 365.00000
250.00000 364.00000
261.00000 362.00000
271.00000 359.00000
282.00000 358.00000
293.00000 357.00000
304.00000 359.00000
315.00000 358.00000
326.00000 358.00000
337.00000 360.00000
348.00000 361.00000
359.00000 360.00000
370.00000 360.00000
381.00000 362.00000
392.00000 362.00000
403.00000 362.00000
414.00000 361.00000
425.00000 361.00000
436.00000 361.00000
447.00000 363.00000
458.00000 365.00000
469.00000 367.00000
480.00000 368.00000
491.00000 370.00000
502.00000 372.00000
511.00000 378.00000
522.00000 381.00000
533.00000 384.00000
543.00000 388.00000
553.00000 392.00000
564.00000 395.00000
575.00000 394.00000
IMAGE=DA2649Clip4x.jpeg
ID=97 
LM=0
CURVES=1
POINTS=100
623.00000 416.00000
630.00000 406.00000
634.00000 395.00000
634.00000 383.00000
630.00000 371.00000
627.00000 359.00000
624.00000 348.00000
620.00000 336.00000
617.00000 325.00000
612.00000 314.00000
606.00000 303.00000
599.00000 293.00000
592.00000 283.00000
584.00000 274.00000
576.00000 266.00000
567.00000 258.00000
559.00000 249.00000
550.00000 240.00000
541.00000 232.00000
531.00000 226.00000
519.00000 221.00000
508.00000 217.00000
497.00000 213.00000
485.00000 209.00000
474.00000 205.00000
462.00000 201.00000
450.00000 199.00000
439.00000 197.00000
427.00000 195.00000
415.00000 193.00000
403.00000 191.00000
391.00000 191.00000
379.00000 191.00000
366.00000 191.00000
355.00000 193.00000
343.00000 195.00000
331.00000 197.00000
319.00000 199.00000
307.00000 201.00000
295.00000 205.00000
284.00000 208.00000
272.00000 212.00000
261.00000 217.00000
250.00000 222.00000
240.00000 229.00000
231.00000 237.00000
221.00000 244.00000
212.00000 252.00000
204.00000 261.00000
196.00000 270.00000
190.00000 280.00000
184.00000 291.00000
178.00000 301.00000
171.00000 311.00000
167.00000 323.00000
163.00000 334.00000
161.00000 346.00000
157.00000 357.00000
154.00000 369.00000
156.00000 381.00000
160.00000 392.00000
168.00000 402.00000
178.00000 408.00000
190.00000 409.00000
202.00000 408.00000
214.00000 406.00000
224.00000 400.00000
237.00000 400.00000
249.00000 401.00000
261.00000 401.00000
273.00000 401.00000
285.00000 399.00000
297.00000 397.00000
309.00000 397.00000
321.00000 398.00000
333.00000 399.00000
345.00000 398.00000
357.00000 400.00000
369.00000 403.00000
381.00000 404.00000
392.00000 408.00000
404.00000 409.00000
416.00000 407.00000
428.00000 404.00000
440.00000 403.00000
452.00000 402.00000
464.00000 404.00000
476.00000 403.00000
488.00000 403.00000
500.00000 404.00000
512.00000 406.00000
524.00000 403.00000
536.00000 402.00000
548.00000 403.00000
559.00000 407.00000
571.00000 409.00000
581.00000 416.00000
592.00000 421.00000
604.00000 424.00000
615.00000 420.00000
IMAGE=DA2650Clip4x.jpeg
ID=98 
LM=0
CURVES=1
POINTS=100
588.00000 359.00000
593.00000 350.00000
596.00000 340.00000
597.00000 329.00000
596.00000 318.00000
593.00000 308.00000
588.00000 299.00000
585.00000 289.00000
582.00000 278.00000
578.00000 269.00000
573.00000 259.00000
569.00000 249.00000
563.00000 240.00000
557.00000 231.00000
550.00000 224.00000
543.00000 216.00000
536.00000 208.00000
529.00000 200.00000
521.00000 193.00000
513.00000 186.00000
504.00000 181.00000
494.00000 176.00000
485.00000 171.00000
475.00000 167.00000
465.00000 164.00000
455.00000 161.00000
445.00000 157.00000
435.00000 154.00000
424.00000 152.00000
414.00000 151.00000
403.00000 150.00000
393.00000 149.00000
382.00000 150.00000
372.00000 151.00000
361.00000 152.00000
350.00000 153.00000
340.00000 153.00000
329.00000 155.00000
319.00000 159.00000
309.00000 162.00000
300.00000 166.00000
290.00000 170.00000
280.00000 175.00000
271.00000 181.00000
263.00000 187.00000
255.00000 194.00000
246.00000 200.00000
238.00000 207.00000
231.00000 214.00000
223.00000 222.00000
217.00000 231.00000
211.00000 240.00000
205.00000 248.00000
201.00000 258.00000
196.00000 268.00000
193.00000 278.00000
189.00000 288.00000
185.00000 297.00000
183.00000 308.00000
183.00000 318.00000
185.00000 329.00000
190.00000 338.00000
197.00000 346.00000
206.00000 351.00000
217.00000 352.00000
227.00000 350.00000
238.00000 348.00000
248.00000 346.00000
258.00000 342.00000
268.00000 340.00000
279.00000 338.00000
289.00000 337.00000
300.00000 338.00000
311.00000 339.00000
321.00000 340.00000
332.00000 342.00000
342.00000 343.00000
353.00000 345.00000
363.00000 348.00000
373.00000 350.00000
384.00000 352.00000
394.00000 354.00000
405.00000 354.00000
415.00000 350.00000
424.00000 345.00000
434.00000 346.00000
445.00000 345.00000
455.00000 347.00000
466.00000 347.00000
476.00000 345.00000
487.00000 344.00000
498.00000 345.00000
508.00000 347.00000
518.00000 351.00000
528.00000 355.00000
538.00000 356.00000
548.00000 360.00000
558.00000 363.00000
569.00000 365.00000
579.00000 363.00000
IMAGE=DA2651Clip4x.jpeg
ID=99 
LM=0
IMAGE=DA2656.jpeg
ID=100 
LM=0
IMAGE=DA2657.jpeg
ID=101 
LM=0
IMAGE=DA2658.jpeg
ID=102 
LM=0
IMAGE=DA2659.jpeg
ID=103 
LM=0
CURVES=1
POINTS=100
584.00000 424.00000
591.00000 414.00000
596.00000 403.00000
599.00000 392.00000
601.00000 380.00000
603.00000 368.00000
602.00000 357.00000
601.00000 345.00000
598.00000 333.00000
594.00000 322.00000
590.00000 311.00000
585.00000 300.00000
580.00000 289.00000
574.00000 279.00000
567.00000 269.00000
560.00000 259.00000
552.00000 251.00000
544.00000 242.00000
536.00000 234.00000
526.00000 226.00000
516.00000 219.00000
507.00000 212.00000
496.00000 207.00000
485.00000 202.00000
474.00000 198.00000
463.00000 194.00000
452.00000 190.00000
440.00000 187.00000
429.00000 183.00000
417.00000 181.00000
405.00000 179.00000
393.00000 179.00000
382.00000 179.00000
370.00000 178.00000
358.00000 179.00000
346.00000 181.00000
334.00000 183.00000
323.00000 185.00000
311.00000 187.00000
299.00000 190.00000
288.00000 193.00000
276.00000 197.00000
265.00000 201.00000
254.00000 206.00000
244.00000 211.00000
234.00000 217.00000
225.00000 225.00000
215.00000 232.00000
207.00000 241.00000
199.00000 250.00000
192.00000 259.00000
185.00000 269.00000
179.00000 279.00000
173.00000 289.00000
168.00000 300.00000
165.00000 312.00000
161.00000 323.00000
157.00000 334.00000
155.00000 346.00000
155.00000 358.00000
155.00000 370.00000
158.00000 381.00000
161.00000 393.00000
167.00000 403.00000
175.00000 411.00000
186.00000 416.00000
198.00000 414.00000
209.00000 409.00000
220.00000 406.00000
231.00000 401.00000
242.00000 396.00000
253.00000 391.00000
265.00000 390.00000
276.00000 388.00000
288.00000 387.00000
300.00000 386.00000
311.00000 390.00000
323.00000 389.00000
335.00000 391.00000
347.00000 393.00000
357.00000 398.00000
369.00000 397.00000
381.00000 397.00000
392.00000 401.00000
404.00000 398.00000
415.00000 394.00000
427.00000 395.00000
439.00000 395.00000
451.00000 395.00000
463.00000 396.00000
474.00000 398.00000
486.00000 399.00000
498.00000 400.00000
509.00000 404.00000
520.00000 410.00000
530.00000 416.00000
540.00000 422.00000
550.00000 428.00000
562.00000 430.00000
574.00000 428.00000
IMAGE=DA2660Clip4x.jpeg
ID=104 
LM=0
CURVES=1
POINTS=100
662.00000 336.00000
667.00000 324.00000
670.00000 312.00000
671.00000 299.00000
669.00000 287.00000
665.00000 275.00000
662.00000 262.00000
658.00000 250.00000
653.00000 239.00000
647.00000 227.00000
641.00000 216.00000
634.00000 205.00000
626.00000 195.00000
619.00000 185.00000
611.00000 176.00000
601.00000 168.00000
592.00000 159.00000
581.00000 152.00000
571.00000 145.00000
560.00000 138.00000
548.00000 133.00000
536.00000 128.00000
524.00000 124.00000
512.00000 121.00000
499.00000 119.00000
487.00000 117.00000
474.00000 115.00000
462.00000 114.00000
449.00000 113.00000
436.00000 112.00000
424.00000 111.00000
411.00000 111.00000
398.00000 111.00000
386.00000 112.00000
373.00000 112.00000
360.00000 113.00000
348.00000 116.00000
335.00000 118.00000
323.00000 121.00000
311.00000 124.00000
299.00000 128.00000
286.00000 132.00000
275.00000 137.00000
264.00000 143.00000
253.00000 151.00000
244.00000 159.00000
234.00000 167.00000
225.00000 176.00000
216.00000 185.00000
209.00000 195.00000
202.00000 206.00000
194.00000 216.00000
188.00000 227.00000
184.00000 239.00000
179.00000 251.00000
175.00000 263.00000
171.00000 275.00000
169.00000 288.00000
169.00000 300.00000
170.00000 313.00000
175.00000 325.00000
181.00000 336.00000
194.00000 337.00000
206.00000 335.00000
219.00000 333.00000
231.00000 330.00000
244.00000 329.00000
256.00000 327.00000
269.00000 326.00000
282.00000 325.00000
294.00000 323.00000
307.00000 322.00000
320.00000 322.00000
332.00000 321.00000
345.00000 324.00000
357.00000 326.00000
369.00000 329.00000
382.00000 332.00000
394.00000 335.00000
404.00000 343.00000
416.00000 346.00000
428.00000 342.00000
438.00000 334.00000
451.00000 331.00000
463.00000 331.00000
476.00000 331.00000
488.00000 327.00000
501.00000 326.00000
514.00000 325.00000
526.00000 325.00000
539.00000 326.00000
551.00000 329.00000
564.00000 329.00000
577.00000 330.00000
589.00000 332.00000
602.00000 334.00000
614.00000 336.00000
627.00000 338.00000
639.00000 340.00000
652.00000 341.00000
IMAGE=DA2666Clip4x.jpeg
ID=105 
LM=0
CURVES=1
POINTS=100
586.00000 346.00000
593.00000 336.00000
597.00000 325.00000
600.00000 313.00000
603.00000 301.00000
604.00000 289.00000
602.00000 277.00000
599.00000 265.00000
595.00000 254.00000
589.00000 243.00000
582.00000 233.00000
575.00000 223.00000
567.00000 214.00000
561.00000 204.00000
553.00000 195.00000
543.00000 187.00000
535.00000 178.00000
525.00000 171.00000
515.00000 164.00000
505.00000 158.00000
494.00000 153.00000
482.00000 148.00000
471.00000 144.00000
459.00000 141.00000
447.00000 139.00000
435.00000 136.00000
423.00000 134.00000
411.00000 133.00000
399.00000 132.00000
387.00000 131.00000
375.00000 130.00000
363.00000 129.00000
351.00000 129.00000
339.00000 130.00000
327.00000 131.00000
314.00000 132.00000
302.00000 133.00000
290.00000 134.00000
278.00000 136.00000
266.00000 139.00000
255.00000 143.00000
243.00000 147.00000
232.00000 152.00000
221.00000 157.00000
210.00000 162.00000
200.00000 169.00000
190.00000 176.00000
181.00000 183.00000
171.00000 191.00000
164.00000 201.00000
156.00000 209.00000
148.00000 219.00000
142.00000 229.00000
135.00000 239.00000
130.00000 250.00000
124.00000 261.00000
119.00000 272.00000
119.00000 284.00000
121.00000 296.00000
125.00000 308.00000
128.00000 319.00000
133.00000 330.00000
142.00000 338.00000
154.00000 339.00000
166.00000 336.00000
178.00000 332.00000
189.00000 328.00000
201.00000 325.00000
213.00000 324.00000
225.00000 323.00000
237.00000 323.00000
249.00000 323.00000
261.00000 324.00000
274.00000 323.00000
286.00000 324.00000
298.00000 326.00000
309.00000 329.00000
322.00000 330.00000
333.00000 334.00000
344.00000 339.00000
355.00000 345.00000
366.00000 349.00000
377.00000 343.00000
388.00000 338.00000
399.00000 333.00000
410.00000 329.00000
422.00000 326.00000
434.00000 326.00000
446.00000 326.00000
458.00000 327.00000
470.00000 325.00000
482.00000 328.00000
494.00000 328.00000
507.00000 328.00000
519.00000 330.00000
530.00000 333.00000
542.00000 336.00000
553.00000 341.00000
564.00000 346.00000
576.00000 349.00000
IMAGE=DA2667Clip4x.jpeg
ID=106 
LM=0
CURVES=1
POINTS=100
598.00000 379.00000
602.00000 369.00000
603.00000 357.00000
605.00000 346.00000
606.00000 335.00000
606.00000 324.00000
605.00000 313.00000
603.00000 302.00000
599.00000 291.00000
594.00000 281.00000
589.00000 271.00000
584.00000 261.00000
579.00000 251.00000
572.00000 241.00000
565.00000 233.00000
559.00000 224.00000
550.00000 217.00000
542.00000 209.00000
532.00000 203.00000
523.00000 197.00000
514.00000 190.00000
503.00000 186.00000
493.00000 182.00000
482.00000 178.00000
471.00000 175.00000
460.00000 173.00000
449.00000 171.00000
438.00000 168.00000
427.00000 167.00000
416.00000 166.00000
405.00000 165.00000
393.00000 164.00000
382.00000 163.00000
371.00000 164.00000
360.00000 163.00000
348.00000 164.00000
337.00000 166.00000
326.00000 168.00000
315.00000 169.00000
304.00000 173.00000
294.00000 176.00000
283.00000 180.00000
273.00000 185.00000
262.00000 189.00000
253.00000 195.00000
243.00000 201.00000
235.00000 208.00000
226.00000 216.00000
219.00000 224.00000
212.00000 233.00000
205.00000 242.00000
199.00000 251.00000
193.00000 261.00000
188.00000 271.00000
184.00000 281.00000
182.00000 292.00000
179.00000 303.00000
177.00000 314.00000
176.00000 326.00000
176.00000 337.00000
179.00000 348.00000
181.00000 359.00000
186.00000 368.00000
197.00000 372.00000
208.00000 371.00000
218.00000 366.00000
229.00000 364.00000
240.00000 361.00000
251.00000 360.00000
261.00000 356.00000
272.00000 352.00000
283.00000 350.00000
294.00000 350.00000
305.00000 353.00000
316.00000 352.00000
328.00000 353.00000
338.00000 357.00000
348.00000 361.00000
360.00000 359.00000
371.00000 360.00000
380.00000 366.00000
391.00000 369.00000
402.00000 367.00000
413.00000 367.00000
424.00000 363.00000
435.00000 360.00000
445.00000 357.00000
456.00000 360.00000
467.00000 357.00000
478.00000 356.00000
490.00000 356.00000
501.00000 358.00000
512.00000 359.00000
523.00000 363.00000
533.00000 367.00000
544.00000 371.00000
555.00000 374.00000
565.00000 378.00000
576.00000 381.00000
587.00000 383.00000
IMAGE=DA2677Clip4x.jpeg
ID=107 
LM=0
CURVES=1
POINTS=100
627.00000 422.00000
634.00000 412.00000
638.00000 400.00000
640.00000 388.00000
639.00000 375.00000
638.00000 363.00000
637.00000 350.00000
634.00000 338.00000
631.00000 326.00000
625.00000 315.00000
620.00000 303.00000
614.00000 292.00000
607.00000 283.00000
599.00000 272.00000
590.00000 265.00000
581.00000 255.00000
572.00000 247.00000
562.00000 239.00000
552.00000 232.00000
541.00000 225.00000
532.00000 218.00000
521.00000 211.00000
510.00000 205.00000
498.00000 201.00000
487.00000 195.00000
475.00000 191.00000
464.00000 187.00000
452.00000 183.00000
440.00000 180.00000
428.00000 176.00000
415.00000 173.00000
403.00000 173.00000
391.00000 174.00000
378.00000 176.00000
366.00000 179.00000
354.00000 181.00000
342.00000 184.00000
329.00000 186.00000
317.00000 189.00000
305.00000 193.00000
294.00000 197.00000
282.00000 202.00000
271.00000 208.00000
261.00000 215.00000
250.00000 221.00000
240.00000 229.00000
230.00000 237.00000
220.00000 244.00000
211.00000 252.00000
202.00000 260.00000
193.00000 270.00000
185.00000 279.00000
179.00000 290.00000
172.00000 301.00000
167.00000 312.00000
164.00000 324.00000
161.00000 336.00000
160.00000 349.00000
159.00000 361.00000
161.00000 374.00000
163.00000 386.00000
168.00000 397.00000
174.00000 408.00000
184.00000 415.00000
196.00000 413.00000
208.00000 409.00000
221.00000 407.00000
233.00000 404.00000
245.00000 401.00000
257.00000 397.00000
268.00000 392.00000
280.00000 388.00000
292.00000 389.00000
305.00000 389.00000
317.00000 390.00000
330.00000 391.00000
342.00000 391.00000
355.00000 391.00000
367.00000 393.00000
378.00000 399.00000
389.00000 404.00000
402.00000 404.00000
414.00000 402.00000
425.00000 395.00000
437.00000 392.00000
449.00000 393.00000
462.00000 394.00000
474.00000 396.00000
486.00000 395.00000
499.00000 396.00000
511.00000 400.00000
522.00000 404.00000
535.00000 407.00000
546.00000 411.00000
559.00000 414.00000
570.00000 420.00000
581.00000 424.00000
593.00000 429.00000
605.00000 432.00000
617.00000 429.00000
IMAGE=DA2689Clip4x.jpeg
ID=108 
LM=0
CURVES=1
POINTS=100
623.00000 389.00000
627.00000 378.00000
627.00000 366.00000
624.00000 354.00000
625.00000 342.00000
622.00000 330.00000
617.00000 319.00000
612.00000 308.00000
607.00000 297.00000
599.00000 287.00000
592.00000 278.00000
584.00000 269.00000
576.00000 260.00000
568.00000 251.00000
560.00000 242.00000
551.00000 234.00000
542.00000 226.00000
532.00000 219.00000
521.00000 213.00000
510.00000 208.00000
499.00000 203.00000
488.00000 198.00000
476.00000 195.00000
465.00000 192.00000
453.00000 189.00000
441.00000 187.00000
429.00000 186.00000
417.00000 184.00000
405.00000 182.00000
393.00000 181.00000
381.00000 180.00000
369.00000 181.00000
357.00000 182.00000
345.00000 182.00000
333.00000 184.00000
321.00000 186.00000
309.00000 188.00000
297.00000 190.00000
286.00000 194.00000
274.00000 197.00000
263.00000 202.00000
252.00000 207.00000
241.00000 212.00000
231.00000 219.00000
221.00000 226.00000
211.00000 233.00000
203.00000 241.00000
195.00000 251.00000
187.00000 260.00000
179.00000 269.00000
170.00000 278.00000
164.00000 288.00000
159.00000 299.00000
156.00000 310.00000
152.00000 322.00000
150.00000 334.00000
147.00000 346.00000
146.00000 358.00000
148.00000 370.00000
148.00000 382.00000
152.00000 393.00000
163.00000 398.00000
175.00000 399.00000
187.00000 401.00000
199.00000 399.00000
211.00000 397.00000
222.00000 393.00000
233.00000 388.00000
244.00000 383.00000
256.00000 383.00000
268.00000 380.00000
280.00000 381.00000
292.00000 382.00000
304.00000 382.00000
317.00000 382.00000
329.00000 382.00000
341.00000 384.00000
353.00000 385.00000
364.00000 388.00000
376.00000 390.00000
388.00000 393.00000
400.00000 390.00000
411.00000 386.00000
423.00000 386.00000
435.00000 384.00000
447.00000 382.00000
459.00000 381.00000
471.00000 381.00000
483.00000 379.00000
495.00000 380.00000
507.00000 379.00000
519.00000 383.00000
531.00000 384.00000
541.00000 390.00000
553.00000 391.00000
565.00000 393.00000
577.00000 395.00000
589.00000 398.00000
601.00000 398.00000
613.00000 396.00000
IMAGE=DA2691Clip4x.jpeg
ID=109 
LM=0
CURVES=1
POINTS=100
632.00000 405.00000
638.00000 396.00000
645.00000 383.00000
648.00000 372.00000
647.00000 358.00000
646.00000 345.00000
643.00000 332.00000
639.00000 320.00000
636.00000 309.00000
630.00000 297.00000
625.00000 286.00000
618.00000 278.00000
610.00000 269.00000
603.00000 259.00000
595.00000 250.00000
588.00000 241.00000
579.00000 231.00000
572.00000 224.00000
564.00000 217.00000
555.00000 210.00000
546.00000 202.00000
536.00000 196.00000
525.00000 191.00000
513.00000 184.00000
502.00000 178.00000
491.00000 173.00000
479.00000 170.00000
468.00000 167.00000
455.00000 163.00000
444.00000 161.00000
431.00000 158.00000
417.00000 156.00000
403.00000 156.00000
390.00000 155.00000
376.00000 156.00000
363.00000 157.00000
349.00000 159.00000
336.00000 161.00000
323.00000 164.00000
310.00000 168.00000
298.00000 173.00000
288.00000 178.00000
276.00000 184.00000
264.00000 190.00000
253.00000 197.00000
243.00000 204.00000
234.00000 210.00000
224.00000 218.00000
216.00000 227.00000
208.00000 235.00000
200.00000 243.00000
192.00000 252.00000
185.00000 261.00000
177.00000 272.00000
173.00000 281.00000
168.00000 289.00000
162.00000 300.00000
158.00000 312.00000
155.00000 325.00000
154.00000 336.00000
154.00000 349.00000
156.00000 361.00000
162.00000 371.00000
171.00000 381.00000
184.00000 383.00000
197.00000 382.00000
211.00000 381.00000
224.00000 381.00000
238.00000 380.00000
250.00000 378.00000
263.00000 374.00000
277.00000 374.00000
290.00000 376.00000
304.00000 376.00000
315.00000 379.00000
327.00000 382.00000
340.00000 383.00000
353.00000 382.00000
366.00000 383.00000
378.00000 384.00000
390.00000 387.00000
403.00000 387.00000
414.00000 384.00000
426.00000 386.00000
438.00000 387.00000
450.00000 387.00000
464.00000 386.00000
478.00000 386.00000
489.00000 383.00000
503.00000 385.00000
518.00000 389.00000
529.00000 390.00000
541.00000 390.00000
554.00000 392.00000
564.00000 396.00000
575.00000 400.00000
588.00000 403.00000
599.00000 407.00000
612.00000 410.00000
621.00000 408.00000
IMAGE=DA2702Clip4x.jpeg
ID=110 
LM=0
CURVES=1
POINTS=101
572.00000 455.00000
580.00000 446.00000
586.00000 435.00000
590.00000 424.00000
591.00000 411.00000
591.00000 399.00000
590.00000 387.00000
587.00000 375.00000
584.00000 363.00000
580.00000 352.00000
577.00000 340.00000
571.00000 330.00000
564.00000 320.00000
557.00000 310.00000
548.00000 301.00000
540.00000 292.00000
531.00000 284.00000
522.00000 275.00000
513.00000 268.00000
502.00000 261.00000
492.00000 255.00000
481.00000 251.00000
469.00000 246.00000
458.00000 243.00000
446.00000 240.00000
434.00000 237.00000
422.00000 235.00000
410.00000 233.00000
398.00000 231.00000
386.00000 230.00000
374.00000 229.00000
361.00000 229.00000
349.00000 229.00000
337.00000 229.00000
325.00000 229.00000
313.00000 230.00000
300.00000 231.00000
288.00000 232.00000
276.00000 234.00000
264.00000 235.00000
252.00000 238.00000
240.00000 240.00000
229.00000 243.00000
217.00000 248.00000
207.00000 254.00000
196.00000 259.00000
185.00000 266.00000
176.00000 273.00000
167.00000 281.00000
158.00000 290.00000
149.00000 298.00000
141.00000 307.00000
134.00000 318.00000
129.00000 328.00000
124.00000 340.00000
121.00000 351.00000
117.00000 363.00000
112.00000 374.00000
110.00000 386.00000
111.00000 398.00000
113.00000 410.00000
117.00000 421.00000
122.00000 432.00000
130.00000 442.00000
140.00000 449.00000
151.00000 453.00000
163.00000 454.00000
175.00000 453.00000
187.00000 448.00000
198.00000 443.00000
209.00000 438.00000
220.00000 433.00000
231.00000 428.00000
243.00000 425.00000
255.00000 424.00000
267.00000 424.00000
279.00000 423.00000
291.00000 424.00000
303.00000 423.00000
316.00000 423.00000
328.00000 421.00000
340.00000 423.00000
352.00000 423.00000
364.00000 422.00000
376.00000 421.00000
388.00000 423.00000
399.00000 427.00000
412.00000 428.00000
424.00000 429.00000
436.00000 431.00000
448.00000 433.00000
460.00000 437.00000
471.00000 440.00000
483.00000 444.00000
494.00000 450.00000
505.00000 455.00000
516.00000 460.00000
528.00000 462.00000
539.00000 465.00000
552.00000 465.00000
563.00000 460.00000
IMAGE=DA2707Clip4x.jpeg
ID=111 
LM=0
CURVES=1
POINTS=100
589.00000 448.00000
598.00000 439.00000
604.00000 428.00000
607.00000 416.00000
607.00000 403.00000
603.00000 391.00000
599.00000 379.00000
595.00000 367.00000
591.00000 355.00000
586.00000 343.00000
580.00000 332.00000
574.00000 321.00000
567.00000 310.00000
559.00000 300.00000
551.00000 291.00000
543.00000 280.00000
534.00000 271.00000
524.00000 264.00000
514.00000 256.00000
504.00000 249.00000
493.00000 243.00000
481.00000 237.00000
470.00000 232.00000
458.00000 227.00000
446.00000 222.00000
434.00000 218.00000
422.00000 215.00000
410.00000 212.00000
397.00000 210.00000
385.00000 208.00000
372.00000 207.00000
360.00000 205.00000
347.00000 205.00000
334.00000 205.00000
322.00000 206.00000
309.00000 207.00000
296.00000 209.00000
284.00000 210.00000
271.00000 213.00000
259.00000 216.00000
247.00000 219.00000
235.00000 224.00000
223.00000 229.00000
212.00000 234.00000
201.00000 241.00000
191.00000 248.00000
181.00000 256.00000
171.00000 263.00000
162.00000 272.00000
153.00000 282.00000
146.00000 292.00000
139.00000 303.00000
131.00000 313.00000
125.00000 324.00000
119.00000 335.00000
114.00000 347.00000
110.00000 359.00000
105.00000 370.00000
102.00000 383.00000
101.00000 395.00000
104.00000 408.00000
110.00000 419.00000
120.00000 427.00000
132.00000 429.00000
145.00000 429.00000
158.00000 429.00000
170.00000 426.00000
182.00000 422.00000
195.00000 422.00000
207.00000 418.00000
218.00000 413.00000
231.00000 410.00000
243.00000 408.00000
256.00000 406.00000
268.00000 408.00000
281.00000 409.00000
293.00000 411.00000
306.00000 413.00000
318.00000 417.00000
331.00000 417.00000
343.00000 418.00000
356.00000 420.00000
368.00000 420.00000
381.00000 418.00000
393.00000 416.00000
406.00000 416.00000
419.00000 417.00000
431.00000 418.00000
444.00000 418.00000
457.00000 419.00000
469.00000 422.00000
481.00000 426.00000
492.00000 432.00000
505.00000 435.00000
516.00000 441.00000
527.00000 446.00000
539.00000 450.00000
552.00000 452.00000
564.00000 453.00000
577.00000 451.00000
IMAGE=DA2708Clip4x.jpeg
ID=112 
LM=0
IMAGE=DA2709.jpeg
ID=113 
LM=0
CURVES=1
POINTS=100
575.00000 437.00000
583.00000 428.00000
586.00000 417.00000
587.00000 406.00000
586.00000 395.00000
582.00000 384.00000
578.00000 373.00000
575.00000 362.00000
572.00000 351.00000
567.00000 340.00000
562.00000 330.00000
557.00000 320.00000
551.00000 310.00000
545.00000 300.00000
538.00000 292.00000
530.00000 283.00000
522.00000 275.00000
512.00000 268.00000
503.00000 261.00000
494.00000 254.00000
484.00000 249.00000
474.00000 244.00000
463.00000 240.00000
453.00000 235.00000
442.00000 231.00000
431.00000 228.00000
420.00000 225.00000
409.00000 222.00000
397.00000 220.00000
386.00000 218.00000
374.00000 217.00000
363.00000 217.00000
351.00000 218.00000
340.00000 218.00000
329.00000 219.00000
317.00000 220.00000
306.00000 223.00000
295.00000 225.00000
284.00000 228.00000
273.00000 232.00000
262.00000 236.00000
251.00000 242.00000
242.00000 246.00000
231.00000 252.00000
221.00000 257.00000
212.00000 264.00000
203.00000 272.00000
196.00000 279.00000
187.00000 289.00000
181.00000 298.00000
174.00000 307.00000
168.00000 317.00000
163.00000 327.00000
159.00000 336.00000
153.00000 348.00000
149.00000 359.00000
145.00000 370.00000
140.00000 380.00000
137.00000 391.00000
137.00000 403.00000
138.00000 414.00000
142.00000 425.00000
149.00000 434.00000
159.00000 439.00000
171.00000 441.00000
182.00000 441.00000
193.00000 438.00000
204.00000 434.00000
215.00000 432.00000
227.00000 431.00000
238.00000 429.00000
249.00000 427.00000
261.00000 428.00000
272.00000 426.00000
284.00000 425.00000
295.00000 423.00000
306.00000 423.00000
318.00000 422.00000
329.00000 420.00000
341.00000 421.00000
352.00000 420.00000
364.00000 421.00000
375.00000 422.00000
387.00000 423.00000
398.00000 421.00000
409.00000 421.00000
421.00000 423.00000
432.00000 423.00000
443.00000 425.00000
455.00000 428.00000
466.00000 429.00000
477.00000 431.00000
489.00000 433.00000
499.00000 437.00000
511.00000 439.00000
522.00000 441.00000
533.00000 445.00000
544.00000 446.00000
556.00000 446.00000
567.00000 443.00000
IMAGE=DA2715Clip4x.jpeg
ID=114 
LM=0
CURVES=1
POINTS=100
668.00000 445.00000
673.00000 434.00000
674.00000 422.00000
672.00000 410.00000
671.00000 398.00000
668.00000 386.00000
664.00000 375.00000
659.00000 364.00000
653.00000 353.00000
647.00000 343.00000
641.00000 332.00000
633.00000 323.00000
626.00000 313.00000
619.00000 304.00000
610.00000 295.00000
601.00000 287.00000
591.00000 280.00000
581.00000 273.00000
570.00000 267.00000
559.00000 262.00000
548.00000 257.00000
537.00000 254.00000
525.00000 251.00000
513.00000 248.00000
501.00000 246.00000
489.00000 244.00000
478.00000 242.00000
465.00000 241.00000
453.00000 240.00000
441.00000 239.00000
429.00000 239.00000
417.00000 239.00000
405.00000 240.00000
393.00000 241.00000
381.00000 242.00000
369.00000 243.00000
357.00000 245.00000
345.00000 248.00000
333.00000 251.00000
322.00000 254.00000
310.00000 258.00000
299.00000 262.00000
288.00000 268.00000
278.00000 274.00000
268.00000 281.00000
259.00000 289.00000
250.00000 298.00000
242.00000 307.00000
235.00000 316.00000
228.00000 326.00000
220.00000 336.00000
214.00000 346.00000
208.00000 356.00000
202.00000 367.00000
197.00000 378.00000
194.00000 389.00000
190.00000 401.00000
189.00000 413.00000
189.00000 425.00000
191.00000 437.00000
197.00000 447.00000
207.00000 454.00000
219.00000 457.00000
231.00000 454.00000
242.00000 452.00000
254.00000 449.00000
266.00000 445.00000
277.00000 442.00000
289.00000 438.00000
301.00000 435.00000
312.00000 433.00000
325.00000 433.00000
337.00000 433.00000
349.00000 432.00000
361.00000 432.00000
373.00000 432.00000
385.00000 433.00000
397.00000 435.00000
409.00000 438.00000
421.00000 440.00000
433.00000 441.00000
445.00000 440.00000
457.00000 438.00000
468.00000 435.00000
480.00000 432.00000
492.00000 431.00000
504.00000 431.00000
516.00000 431.00000
529.00000 432.00000
541.00000 432.00000
553.00000 433.00000
565.00000 435.00000
576.00000 439.00000
587.00000 443.00000
599.00000 446.00000
611.00000 447.00000
623.00000 451.00000
634.00000 454.00000
646.00000 454.00000
658.00000 452.00000
IMAGE=DA2716Clip4x.jpeg
ID=115 
LM=0
CURVES=1
POINTS=100
575.00000 419.00000
581.00000 410.00000
586.00000 401.00000
588.00000 390.00000
589.00000 379.00000
588.00000 369.00000
587.00000 358.00000
584.00000 347.00000
581.00000 337.00000
577.00000 327.00000
573.00000 317.00000
568.00000 308.00000
562.00000 299.00000
555.00000 290.00000
547.00000 282.00000
539.00000 275.00000
531.00000 269.00000
522.00000 263.00000
513.00000 257.00000
503.00000 253.00000
494.00000 247.00000
484.00000 243.00000
474.00000 239.00000
464.00000 234.00000
454.00000 231.00000
443.00000 228.00000
433.00000 225.00000
423.00000 222.00000
412.00000 220.00000
401.00000 219.00000
391.00000 218.00000
380.00000 217.00000
369.00000 217.00000
358.00000 218.00000
348.00000 219.00000
337.00000 221.00000
327.00000 224.00000
316.00000 227.00000
306.00000 229.00000
295.00000 232.00000
285.00000 234.00000
275.00000 238.00000
266.00000 244.00000
256.00000 248.00000
246.00000 253.00000
237.00000 258.00000
228.00000 264.00000
220.00000 271.00000
211.00000 277.00000
203.00000 285.00000
196.00000 293.00000
190.00000 302.00000
184.00000 311.00000
180.00000 321.00000
175.00000 330.00000
171.00000 340.00000
168.00000 351.00000
166.00000 361.00000
165.00000 372.00000
166.00000 383.00000
168.00000 393.00000
172.00000 403.00000
178.00000 412.00000
187.00000 419.00000
197.00000 422.00000
208.00000 421.00000
218.00000 417.00000
228.00000 413.00000
238.00000 409.00000
248.00000 406.00000
258.00000 402.00000
269.00000 400.00000
279.00000 397.00000
290.00000 395.00000
301.00000 393.00000
311.00000 392.00000
322.00000 392.00000
333.00000 392.00000
344.00000 393.00000
354.00000 393.00000
365.00000 394.00000
376.00000 394.00000
387.00000 395.00000
397.00000 396.00000
408.00000 396.00000
419.00000 396.00000
430.00000 397.00000
440.00000 396.00000
451.00000 397.00000
462.00000 399.00000
472.00000 401.00000
483.00000 403.00000
493.00000 406.00000
504.00000 409.00000
514.00000 413.00000
524.00000 416.00000
534.00000 421.00000
544.00000 425.00000
554.00000 425.00000
565.00000 423.00000
IMAGE=DA2717Clip4x.jpeg
ID=116 
LM=0
CURVES=1
POINTS=100
641.00000 351.00000
646.00000 343.00000
650.00000 334.00000
653.00000 324.00000
654.00000 314.00000
654.00000 305.00000
652.00000 295.00000
650.00000 285.00000
648.00000 276.00000
644.00000 267.00000
639.00000 258.00000
634.00000 250.00000
629.00000 241.00000
623.00000 234.00000
616.00000 226.00000
609.00000 219.00000
601.00000 213.00000
594.00000 207.00000
586.00000 202.00000
577.00000 196.00000
568.00000 192.00000
560.00000 187.00000
551.00000 184.00000
542.00000 180.00000
533.00000 176.00000
523.00000 173.00000
514.00000 170.00000
504.00000 168.00000
495.00000 166.00000
485.00000 164.00000
475.00000 163.00000
465.00000 163.00000
456.00000 163.00000
446.00000 163.00000
436.00000 164.00000
426.00000 164.00000
416.00000 165.00000
407.00000 167.00000
397.00000 170.00000
388.00000 172.00000
378.00000 175.00000
369.00000 178.00000
360.00000 182.00000
351.00000 186.00000
342.00000 191.00000
334.00000 195.00000
325.00000 200.00000
317.00000 206.00000
310.00000 212.00000
302.00000 219.00000
295.00000 226.00000
289.00000 233.00000
283.00000 241.00000
278.00000 250.00000
274.00000 259.00000
271.00000 268.00000
267.00000 277.00000
266.00000 287.00000
267.00000 297.00000
268.00000 306.00000
271.00000 316.00000
274.00000 325.00000
280.00000 333.00000
288.00000 338.00000
298.00000 342.00000
307.00000 343.00000
317.00000 344.00000
326.00000 341.00000
335.00000 337.00000
344.00000 333.00000
354.00000 332.00000
364.00000 332.00000
374.00000 332.00000
384.00000 333.00000
393.00000 335.00000
403.00000 336.00000
413.00000 338.00000
423.00000 339.00000
432.00000 341.00000
442.00000 342.00000
452.00000 343.00000
461.00000 345.00000
471.00000 344.00000
481.00000 343.00000
491.00000 343.00000
501.00000 342.00000
510.00000 342.00000
520.00000 341.00000
530.00000 341.00000
540.00000 342.00000
550.00000 340.00000
559.00000 338.00000
569.00000 339.00000
578.00000 343.00000
587.00000 346.00000
596.00000 350.00000
605.00000 355.00000
614.00000 359.00000
624.00000 360.00000
633.00000 357.00000
IMAGE=DA2718Clip4x.jpeg
ID=117 
LM=0
IMAGE=DA2719.jpeg
ID=118 
LM=0
CURVES=1
POINTS=100
630.00000 402.00000
637.00000 392.00000
642.00000 380.00000
645.00000 368.00000
646.00000 356.00000
644.00000 344.00000
641.00000 332.00000
637.00000 320.00000
634.00000 308.00000
629.00000 296.00000
623.00000 285.00000
617.00000 275.00000
610.00000 264.00000
604.00000 254.00000
595.00000 245.00000
586.00000 236.00000
576.00000 228.00000
566.00000 221.00000
555.00000 215.00000
544.00000 210.00000
533.00000 204.00000
521.00000 200.00000
510.00000 195.00000
498.00000 191.00000
487.00000 187.00000
475.00000 183.00000
463.00000 180.00000
451.00000 177.00000
438.00000 175.00000
426.00000 173.00000
414.00000 172.00000
401.00000 171.00000
389.00000 171.00000
377.00000 172.00000
364.00000 174.00000
352.00000 177.00000
340.00000 179.00000
328.00000 182.00000
316.00000 185.00000
304.00000 189.00000
292.00000 192.00000
281.00000 197.00000
269.00000 201.00000
258.00000 206.00000
246.00000 211.00000
235.00000 217.00000
225.00000 223.00000
215.00000 231.00000
206.00000 239.00000
198.00000 249.00000
190.00000 258.00000
182.00000 268.00000
176.00000 279.00000
171.00000 290.00000
166.00000 302.00000
162.00000 313.00000
158.00000 325.00000
155.00000 337.00000
153.00000 349.00000
154.00000 362.00000
157.00000 374.00000
163.00000 385.00000
172.00000 393.00000
184.00000 395.00000
196.00000 394.00000
209.00000 391.00000
221.00000 388.00000
232.00000 383.00000
243.00000 378.00000
254.00000 372.00000
265.00000 367.00000
278.00000 365.00000
290.00000 364.00000
302.00000 362.00000
315.00000 361.00000
327.00000 362.00000
340.00000 363.00000
352.00000 364.00000
364.00000 368.00000
376.00000 369.00000
388.00000 368.00000
401.00000 368.00000
413.00000 367.00000
426.00000 367.00000
438.00000 367.00000
450.00000 369.00000
463.00000 369.00000
475.00000 369.00000
488.00000 370.00000
500.00000 370.00000
512.00000 372.00000
525.00000 374.00000
537.00000 377.00000
548.00000 382.00000
560.00000 386.00000
571.00000 391.00000
582.00000 396.00000
593.00000 402.00000
606.00000 404.00000
618.00000 405.00000
IMAGE=DA2720Clip4x.jpeg
ID=119 
LM=0
CURVES=1
POINTS=100
656.00000 390.00000
664.00000 381.00000
669.00000 369.00000
672.00000 357.00000
673.00000 345.00000
673.00000 332.00000
671.00000 320.00000
668.00000 308.00000
665.00000 296.00000
662.00000 284.00000
657.00000 272.00000
652.00000 261.00000
646.00000 250.00000
638.00000 240.00000
630.00000 230.00000
621.00000 222.00000
612.00000 213.00000
603.00000 205.00000
593.00000 198.00000
582.00000 191.00000
572.00000 185.00000
561.00000 179.00000
549.00000 174.00000
538.00000 169.00000
526.00000 166.00000
514.00000 162.00000
502.00000 159.00000
490.00000 157.00000
477.00000 154.00000
465.00000 152.00000
453.00000 151.00000
440.00000 150.00000
428.00000 149.00000
415.00000 150.00000
403.00000 150.00000
391.00000 151.00000
378.00000 153.00000
366.00000 155.00000
354.00000 158.00000
342.00000 161.00000
330.00000 164.00000
318.00000 168.00000
307.00000 174.00000
296.00000 180.00000
285.00000 186.00000
274.00000 192.00000
264.00000 199.00000
254.00000 207.00000
244.00000 214.00000
235.00000 223.00000
227.00000 232.00000
220.00000 243.00000
214.00000 254.00000
209.00000 265.00000
205.00000 277.00000
201.00000 289.00000
197.00000 301.00000
193.00000 312.00000
190.00000 324.00000
191.00000 337.00000
194.00000 349.00000
198.00000 361.00000
204.00000 371.00000
214.00000 377.00000
227.00000 376.00000
239.00000 374.00000
251.00000 371.00000
263.00000 368.00000
275.00000 365.00000
287.00000 361.00000
299.00000 357.00000
311.00000 355.00000
323.00000 354.00000
336.00000 355.00000
348.00000 356.00000
361.00000 358.00000
373.00000 359.00000
385.00000 360.00000
398.00000 362.00000
410.00000 364.00000
421.00000 368.00000
431.00000 368.00000
442.00000 362.00000
455.00000 361.00000
467.00000 361.00000
479.00000 361.00000
492.00000 361.00000
504.00000 361.00000
517.00000 360.00000
529.00000 360.00000
542.00000 360.00000
554.00000 362.00000
566.00000 366.00000
578.00000 370.00000
588.00000 377.00000
599.00000 383.00000
611.00000 386.00000
622.00000 391.00000
635.00000 392.00000
647.00000 394.00000
IMAGE=DA2721Clip4x.jpeg
ID=120 
LM=0
CURVES=1
POINTS=100
617.00000 388.00000
625.00000 378.00000
628.00000 366.00000
632.00000 354.00000
632.00000 342.00000
628.00000 330.00000
626.00000 317.00000
623.00000 305.00000
620.00000 293.00000
616.00000 281.00000
610.00000 270.00000
603.00000 259.00000
596.00000 249.00000
589.00000 239.00000
580.00000 229.00000
572.00000 221.00000
562.00000 212.00000
553.00000 204.00000
543.00000 196.00000
532.00000 189.00000
521.00000 184.00000
510.00000 178.00000
498.00000 173.00000
486.00000 169.00000
474.00000 166.00000
462.00000 163.00000
450.00000 160.00000
437.00000 158.00000
425.00000 156.00000
412.00000 154.00000
400.00000 153.00000
387.00000 152.00000
375.00000 153.00000
362.00000 153.00000
350.00000 154.00000
337.00000 155.00000
325.00000 157.00000
313.00000 160.00000
300.00000 162.00000
288.00000 166.00000
276.00000 170.00000
265.00000 174.00000
253.00000 179.00000
243.00000 186.00000
232.00000 193.00000
222.00000 201.00000
212.00000 208.00000
202.00000 216.00000
193.00000 224.00000
185.00000 234.00000
178.00000 245.00000
171.00000 255.00000
165.00000 266.00000
160.00000 277.00000
157.00000 290.00000
153.00000 302.00000
148.00000 313.00000
144.00000 325.00000
141.00000 337.00000
142.00000 350.00000
145.00000 362.00000
151.00000 373.00000
159.00000 383.00000
171.00000 386.00000
183.00000 385.00000
195.00000 382.00000
207.00000 377.00000
218.00000 371.00000
229.00000 365.00000
241.00000 360.00000
253.00000 357.00000
265.00000 355.00000
278.00000 355.00000
290.00000 352.00000
302.00000 351.00000
315.00000 352.00000
327.00000 353.00000
340.00000 356.00000
352.00000 358.00000
364.00000 362.00000
376.00000 362.00000
389.00000 364.00000
401.00000 367.00000
413.00000 364.00000
425.00000 360.00000
437.00000 359.00000
449.00000 357.00000
462.00000 356.00000
475.00000 356.00000
487.00000 355.00000
499.00000 359.00000
510.00000 364.00000
521.00000 370.00000
533.00000 376.00000
544.00000 381.00000
555.00000 387.00000
567.00000 392.00000
579.00000 395.00000
591.00000 396.00000
604.00000 395.00000
IMAGE=DA2722Clip4x.jpeg
ID=121 
LM=0
IMAGE=DA2725.jpeg
ID=122 
LM=0
IMAGE=DA2729.jpeg
ID=123 
LM=0
IMAGE=DA2730.jpeg
ID=124 
LM=0
CURVES=1
POINTS=100
627.00000 373.00000
634.00000 363.00000
638.00000 351.00000
639.00000 338.00000
637.00000 326.00000
632.00000 314.00000
627.00000 303.00000
624.00000 291.00000
621.00000 278.00000
617.00000 267.00000
610.00000 256.00000
602.00000 246.00000
594.00000 237.00000
587.00000 227.00000
578.00000 217.00000
570.00000 208.00000
563.00000 198.00000
554.00000 189.00000
543.00000 182.00000
533.00000 175.00000
522.00000 169.00000
511.00000 163.00000
499.00000 158.00000
488.00000 154.00000
476.00000 150.00000
464.00000 146.00000
451.00000 144.00000
439.00000 142.00000
426.00000 140.00000
414.00000 139.00000
401.00000 138.00000
389.00000 138.00000
376.00000 137.00000
364.00000 138.00000
351.00000 139.00000
339.00000 141.00000
327.00000 142.00000
314.00000 145.00000
302.00000 149.00000
290.00000 152.00000
279.00000 157.00000
267.00000 162.00000
256.00000 168.00000
246.00000 175.00000
236.00000 183.00000
227.00000 191.00000
218.00000 200.00000
209.00000 209.00000
201.00000 219.00000
193.00000 228.00000
186.00000 238.00000
179.00000 249.00000
173.00000 260.00000
168.00000 272.00000
162.00000 283.00000
158.00000 294.00000
152.00000 305.00000
146.00000 316.00000
144.00000 329.00000
145.00000 341.00000
148.00000 353.00000
154.00000 364.00000
164.00000 371.00000
176.00000 373.00000
188.00000 372.00000
201.00000 372.00000
213.00000 371.00000
226.00000 369.00000
237.00000 365.00000
249.00000 362.00000
262.00000 360.00000
274.00000 360.00000
287.00000 362.00000
299.00000 362.00000
312.00000 363.00000
324.00000 364.00000
337.00000 363.00000
349.00000 363.00000
361.00000 363.00000
373.00000 367.00000
385.00000 371.00000
398.00000 371.00000
410.00000 367.00000
422.00000 365.00000
434.00000 365.00000
446.00000 370.00000
457.00000 365.00000
469.00000 365.00000
482.00000 365.00000
495.00000 365.00000
507.00000 366.00000
519.00000 367.00000
532.00000 370.00000
544.00000 372.00000
556.00000 374.00000
569.00000 377.00000
581.00000 379.00000
593.00000 380.00000
606.00000 382.00000
618.00000 379.00000
IMAGE=DA2733Clip4x.jpeg
ID=125 
LM=0
IMAGE=DA2739.jpeg
ID=126 
LM=0
IMAGE=DA2740.jpeg
ID=127 
LM=0
IMAGE=DA2742.jpeg
ID=128 
LM=0
CURVES=1
POINTS=100
573.00000 400.00000
580.00000 391.00000
585.00000 380.00000
589.00000 369.00000
591.00000 358.00000
591.00000 346.00000
589.00000 335.00000
586.00000 324.00000
583.00000 313.00000
579.00000 302.00000
575.00000 291.00000
571.00000 280.00000
565.00000 270.00000
557.00000 261.00000
550.00000 252.00000
542.00000 243.00000
535.00000 234.00000
527.00000 226.00000
519.00000 218.00000
510.00000 211.00000
500.00000 204.00000
490.00000 198.00000
480.00000 193.00000
469.00000 188.00000
458.00000 185.00000
447.00000 181.00000
436.00000 179.00000
424.00000 177.00000
413.00000 175.00000
401.00000 174.00000
390.00000 173.00000
378.00000 173.00000
366.00000 173.00000
355.00000 173.00000
343.00000 173.00000
332.00000 174.00000
320.00000 175.00000
309.00000 177.00000
297.00000 178.00000
286.00000 181.00000
275.00000 185.00000
264.00000 189.00000
254.00000 194.00000
243.00000 199.00000
233.00000 204.00000
223.00000 210.00000
213.00000 217.00000
204.00000 224.00000
196.00000 233.00000
188.00000 241.00000
180.00000 250.00000
173.00000 258.00000
167.00000 268.00000
163.00000 279.00000
158.00000 290.00000
155.00000 301.00000
153.00000 312.00000
148.00000 323.00000
144.00000 334.00000
143.00000 345.00000
144.00000 357.00000
148.00000 368.00000
151.00000 379.00000
155.00000 390.00000
163.00000 398.00000
175.00000 401.00000
186.00000 401.00000
198.00000 399.00000
209.00000 395.00000
220.00000 392.00000
231.00000 390.00000
243.00000 389.00000
254.00000 387.00000
266.00000 385.00000
277.00000 383.00000
289.00000 381.00000
300.00000 379.00000
311.00000 381.00000
323.00000 383.00000
334.00000 386.00000
346.00000 386.00000
357.00000 387.00000
369.00000 388.00000
380.00000 386.00000
392.00000 385.00000
403.00000 382.00000
415.00000 381.00000
426.00000 380.00000
438.00000 380.00000
449.00000 381.00000
461.00000 381.00000
473.00000 382.00000
484.00000 384.00000
495.00000 386.00000
507.00000 388.00000
518.00000 392.00000
528.00000 397.00000
538.00000 403.00000
549.00000 406.00000
561.00000 406.00000
IMAGE=DA2743Clip4x.jpeg
ID=129 
LM=0
CURVES=1
POINTS=100
629.00000 419.00000
635.00000 410.00000
639.00000 399.00000
639.00000 388.00000
637.00000 377.00000
634.00000 367.00000
632.00000 356.00000
631.00000 345.00000
628.00000 334.00000
625.00000 323.00000
621.00000 313.00000
616.00000 303.00000
611.00000 293.00000
605.00000 284.00000
599.00000 274.00000
592.00000 266.00000
584.00000 258.00000
577.00000 250.00000
569.00000 242.00000
560.00000 235.00000
552.00000 228.00000
543.00000 222.00000
533.00000 215.00000
523.00000 211.00000
513.00000 207.00000
503.00000 202.00000
492.00000 199.00000
482.00000 196.00000
471.00000 193.00000
460.00000 191.00000
449.00000 190.00000
438.00000 190.00000
427.00000 190.00000
416.00000 191.00000
405.00000 192.00000
394.00000 194.00000
383.00000 197.00000
372.00000 200.00000
362.00000 203.00000
351.00000 207.00000
341.00000 211.00000
331.00000 216.00000
321.00000 221.00000
312.00000 227.00000
302.00000 233.00000
294.00000 240.00000
285.00000 247.00000
277.00000 255.00000
270.00000 263.00000
263.00000 272.00000
257.00000 281.00000
251.00000 290.00000
246.00000 300.00000
241.00000 310.00000
236.00000 320.00000
233.00000 331.00000
231.00000 342.00000
229.00000 353.00000
225.00000 363.00000
221.00000 373.00000
220.00000 384.00000
222.00000 395.00000
226.00000 406.00000
233.00000 414.00000
244.00000 416.00000
255.00000 416.00000
266.00000 412.00000
276.00000 409.00000
287.00000 408.00000
298.00000 405.00000
307.00000 399.00000
318.00000 396.00000
329.00000 394.00000
340.00000 396.00000
351.00000 398.00000
362.00000 398.00000
373.00000 400.00000
383.00000 404.00000
394.00000 404.00000
405.00000 408.00000
415.00000 410.00000
426.00000 412.00000
437.00000 411.00000
448.00000 409.00000
459.00000 405.00000
470.00000 405.00000
481.00000 402.00000
492.00000 401.00000
503.00000 401.00000
514.00000 401.00000
525.00000 400.00000
536.00000 400.00000
547.00000 403.00000
557.00000 408.00000
567.00000 411.00000
578.00000 415.00000
588.00000 419.00000
599.00000 421.00000
610.00000 422.00000
621.00000 423.00000
IMAGE=DA2745Clip4x.jpeg
ID=130 
LM=0
CURVES=1
POINTS=100
615.00000 383.00000
623.00000 376.00000
628.00000 366.00000
631.00000 355.00000
634.00000 344.00000
635.00000 333.00000
633.00000 322.00000
631.00000 312.00000
626.00000 302.00000
623.00000 291.00000
621.00000 280.00000
617.00000 270.00000
612.00000 260.00000
607.00000 250.00000
601.00000 241.00000
594.00000 233.00000
587.00000 224.00000
579.00000 216.00000
572.00000 208.00000
563.00000 201.00000
555.00000 194.00000
546.00000 187.00000
536.00000 182.00000
526.00000 177.00000
516.00000 173.00000
506.00000 169.00000
495.00000 165.00000
484.00000 163.00000
474.00000 160.00000
463.00000 159.00000
453.00000 158.00000
442.00000 156.00000
431.00000 156.00000
420.00000 157.00000
409.00000 157.00000
398.00000 157.00000
387.00000 158.00000
376.00000 160.00000
366.00000 162.00000
355.00000 164.00000
344.00000 167.00000
334.00000 171.00000
323.00000 174.00000
313.00000 178.00000
303.00000 182.00000
294.00000 189.00000
285.00000 196.00000
277.00000 203.00000
269.00000 211.00000
261.00000 219.00000
254.00000 227.00000
246.00000 235.00000
240.00000 244.00000
234.00000 253.00000
228.00000 263.00000
223.00000 272.00000
219.00000 283.00000
214.00000 293.00000
210.00000 303.00000
209.00000 314.00000
208.00000 325.00000
210.00000 336.00000
213.00000 346.00000
218.00000 356.00000
225.00000 364.00000
236.00000 368.00000
247.00000 367.00000
258.00000 366.00000
270.00000 364.00000
281.00000 365.00000
292.00000 366.00000
302.00000 364.00000
313.00000 365.00000
324.00000 366.00000
335.00000 366.00000
346.00000 367.00000
357.00000 370.00000
367.00000 373.00000
377.00000 375.00000
390.00000 378.00000
399.00000 383.00000
408.00000 390.00000
419.00000 393.00000
429.00000 391.00000
436.00000 382.00000
449.00000 377.00000
462.00000 376.00000
474.00000 378.00000
484.00000 378.00000
494.00000 377.00000
505.00000 378.00000
515.00000 377.00000
526.00000 378.00000
537.00000 378.00000
548.00000 378.00000
559.00000 378.00000
570.00000 381.00000
581.00000 381.00000
592.00000 383.00000
603.00000 385.00000
IMAGE=DA2746Clip4x.jpeg
ID=131 
LM=0
CURVES=1
POINTS=100
548.00000 326.00000
555.00000 318.00000
560.00000 309.00000
563.00000 299.00000
564.00000 289.00000
562.00000 278.00000
559.00000 268.00000
557.00000 258.00000
553.00000 248.00000
549.00000 238.00000
544.00000 230.00000
537.00000 222.00000
531.00000 213.00000
525.00000 204.00000
518.00000 197.00000
511.00000 189.00000
504.00000 181.00000
496.00000 174.00000
488.00000 167.00000
480.00000 161.00000
471.00000 155.00000
462.00000 150.00000
452.00000 146.00000
442.00000 143.00000
432.00000 140.00000
422.00000 137.00000
411.00000 135.00000
401.00000 133.00000
391.00000 130.00000
381.00000 128.00000
370.00000 127.00000
360.00000 126.00000
349.00000 126.00000
339.00000 127.00000
328.00000 127.00000
318.00000 128.00000
307.00000 129.00000
297.00000 130.00000
287.00000 132.00000
276.00000 134.00000
266.00000 137.00000
256.00000 140.00000
247.00000 145.00000
237.00000 149.00000
229.00000 155.00000
220.00000 161.00000
212.00000 168.00000
204.00000 175.00000
196.00000 182.00000
189.00000 189.00000
182.00000 198.00000
175.00000 206.00000
168.00000 213.00000
162.00000 221.00000
157.00000 231.00000
153.00000 240.00000
148.00000 250.00000
146.00000 260.00000
144.00000 270.00000
144.00000 281.00000
146.00000 291.00000
150.00000 301.00000
156.00000 309.00000
164.00000 316.00000
174.00000 320.00000
184.00000 322.00000
195.00000 322.00000
205.00000 320.00000
215.00000 316.00000
225.00000 314.00000
236.00000 313.00000
246.00000 313.00000
257.00000 313.00000
267.00000 313.00000
278.00000 313.00000
288.00000 312.00000
299.00000 313.00000
309.00000 313.00000
320.00000 314.00000
330.00000 315.00000
340.00000 316.00000
351.00000 315.00000
361.00000 316.00000
372.00000 315.00000
382.00000 314.00000
393.00000 314.00000
403.00000 312.00000
414.00000 313.00000
424.00000 316.00000
434.00000 316.00000
445.00000 316.00000
455.00000 317.00000
465.00000 319.00000
476.00000 320.00000
486.00000 322.00000
496.00000 324.00000
507.00000 327.00000
517.00000 328.00000
527.00000 329.00000
538.00000 329.00000
IMAGE=DA2747Clip4x.jpeg
ID=132 
LM=0
CURVES=1
POINTS=100
545.00000 391.00000
550.00000 383.00000
552.00000 374.00000
554.00000 364.00000
554.00000 355.00000
554.00000 346.00000
553.00000 336.00000
551.00000 327.00000
548.00000 318.00000
545.00000 309.00000
542.00000 300.00000
536.00000 293.00000
531.00000 285.00000
526.00000 277.00000
519.00000 270.00000
514.00000 262.00000
507.00000 255.00000
500.00000 249.00000
493.00000 243.00000
485.00000 238.00000
477.00000 233.00000
469.00000 229.00000
460.00000 225.00000
452.00000 220.00000
443.00000 217.00000
434.00000 214.00000
425.00000 211.00000
416.00000 209.00000
407.00000 207.00000
397.00000 206.00000
388.00000 206.00000
378.00000 205.00000
369.00000 205.00000
360.00000 206.00000
350.00000 207.00000
341.00000 208.00000
331.00000 209.00000
322.00000 211.00000
313.00000 214.00000
304.00000 216.00000
295.00000 220.00000
286.00000 223.00000
278.00000 227.00000
270.00000 232.00000
262.00000 237.00000
254.00000 242.00000
246.00000 247.00000
239.00000 254.00000
232.00000 260.00000
225.00000 267.00000
219.00000 274.00000
214.00000 282.00000
209.00000 290.00000
204.00000 298.00000
200.00000 306.00000
197.00000 315.00000
195.00000 324.00000
194.00000 334.00000
193.00000 343.00000
192.00000 353.00000
193.00000 362.00000
197.00000 370.00000
201.00000 379.00000
208.00000 385.00000
217.00000 387.00000
227.00000 386.00000
236.00000 385.00000
245.00000 382.00000
253.00000 377.00000
262.00000 373.00000
271.00000 370.00000
280.00000 369.00000
290.00000 369.00000
299.00000 370.00000
308.00000 372.00000
318.00000 371.00000
327.00000 372.00000
336.00000 373.00000
346.00000 372.00000
355.00000 371.00000
364.00000 373.00000
374.00000 375.00000
383.00000 372.00000
392.00000 371.00000
401.00000 372.00000
411.00000 374.00000
420.00000 375.00000
430.00000 375.00000
439.00000 375.00000
448.00000 377.00000
457.00000 374.00000
467.00000 375.00000
476.00000 377.00000
484.00000 381.00000
493.00000 385.00000
502.00000 389.00000
510.00000 392.00000
519.00000 395.00000
529.00000 397.00000
538.00000 396.00000
IMAGE=DA2748Clip4x.jpeg
ID=133 
LM=0
CURVES=1
POINTS=100
581.00000 418.00000
589.00000 408.00000
593.00000 396.00000
595.00000 383.00000
595.00000 370.00000
592.00000 358.00000
589.00000 346.00000
585.00000 333.00000
582.00000 321.00000
577.00000 309.00000
572.00000 298.00000
567.00000 286.00000
561.00000 275.00000
553.00000 265.00000
547.00000 253.00000
539.00000 243.00000
531.00000 233.00000
523.00000 223.00000
514.00000 214.00000
504.00000 206.00000
493.00000 199.00000
482.00000 193.00000
471.00000 187.00000
460.00000 181.00000
448.00000 176.00000
436.00000 172.00000
423.00000 169.00000
411.00000 166.00000
398.00000 164.00000
386.00000 162.00000
373.00000 160.00000
360.00000 159.00000
347.00000 159.00000
335.00000 160.00000
322.00000 161.00000
309.00000 162.00000
297.00000 163.00000
284.00000 164.00000
271.00000 165.00000
259.00000 168.00000
247.00000 173.00000
235.00000 178.00000
224.00000 184.00000
212.00000 189.00000
201.00000 195.00000
190.00000 202.00000
180.00000 210.00000
170.00000 218.00000
161.00000 227.00000
153.00000 237.00000
146.00000 248.00000
139.00000 259.00000
133.00000 270.00000
127.00000 281.00000
122.00000 293.00000
118.00000 305.00000
114.00000 317.00000
110.00000 329.00000
106.00000 341.00000
103.00000 354.00000
102.00000 366.00000
104.00000 379.00000
109.00000 391.00000
117.00000 401.00000
128.00000 407.00000
141.00000 407.00000
154.00000 407.00000
166.00000 404.00000
179.00000 403.00000
192.00000 402.00000
204.00000 401.00000
217.00000 401.00000
230.00000 402.00000
243.00000 402.00000
255.00000 403.00000
268.00000 405.00000
281.00000 405.00000
294.00000 406.00000
306.00000 409.00000
318.00000 412.00000
331.00000 414.00000
344.00000 416.00000
356.00000 414.00000
369.00000 412.00000
382.00000 412.00000
394.00000 407.00000
406.00000 407.00000
419.00000 407.00000
432.00000 407.00000
445.00000 406.00000
457.00000 406.00000
470.00000 407.00000
482.00000 411.00000
495.00000 410.00000
508.00000 409.00000
520.00000 410.00000
532.00000 416.00000
544.00000 421.00000
556.00000 423.00000
569.00000 424.00000
IMAGE=DA2749Clip4x.jpeg
ID=134 
LM=0
CURVES=1
POINTS=100
617.00000 413.00000
624.00000 403.00000
629.00000 392.00000
631.00000 380.00000
631.00000 368.00000
630.00000 356.00000
629.00000 343.00000
628.00000 331.00000
626.00000 319.00000
623.00000 307.00000
620.00000 295.00000
615.00000 284.00000
610.00000 273.00000
605.00000 262.00000
598.00000 252.00000
591.00000 242.00000
583.00000 232.00000
576.00000 223.00000
567.00000 214.00000
558.00000 206.00000
548.00000 199.00000
537.00000 194.00000
526.00000 188.00000
515.00000 182.00000
504.00000 178.00000
493.00000 173.00000
481.00000 171.00000
469.00000 169.00000
457.00000 167.00000
445.00000 165.00000
432.00000 163.00000
420.00000 162.00000
408.00000 162.00000
396.00000 162.00000
384.00000 162.00000
372.00000 164.00000
359.00000 165.00000
347.00000 166.00000
335.00000 168.00000
323.00000 171.00000
311.00000 174.00000
300.00000 178.00000
289.00000 183.00000
278.00000 189.00000
268.00000 195.00000
257.00000 202.00000
248.00000 210.00000
239.00000 218.00000
230.00000 227.00000
222.00000 236.00000
215.00000 246.00000
208.00000 256.00000
202.00000 266.00000
196.00000 277.00000
192.00000 289.00000
188.00000 300.00000
185.00000 312.00000
184.00000 324.00000
183.00000 336.00000
181.00000 348.00000
179.00000 360.00000
180.00000 373.00000
183.00000 384.00000
188.00000 396.00000
198.00000 400.00000
209.00000 397.00000
221.00000 393.00000
232.00000 388.00000
244.00000 383.00000
255.00000 378.00000
266.00000 373.00000
277.00000 369.00000
289.00000 366.00000
301.00000 365.00000
313.00000 365.00000
326.00000 364.00000
338.00000 364.00000
350.00000 366.00000
362.00000 367.00000
374.00000 367.00000
386.00000 369.00000
398.00000 371.00000
411.00000 372.00000
423.00000 372.00000
435.00000 372.00000
447.00000 371.00000
459.00000 369.00000
471.00000 368.00000
484.00000 368.00000
496.00000 368.00000
508.00000 370.00000
520.00000 371.00000
532.00000 374.00000
543.00000 379.00000
554.00000 384.00000
565.00000 390.00000
574.00000 398.00000
586.00000 402.00000
597.00000 408.00000
608.00000 412.00000
IMAGE=DA2755Clip4x.jpeg
ID=135 
LM=0
CURVES=1
POINTS=100
615.00000 358.00000
622.00000 349.00000
625.00000 338.00000
627.00000 326.00000
628.00000 315.00000
627.00000 303.00000
626.00000 292.00000
624.00000 280.00000
620.00000 270.00000
615.00000 259.00000
608.00000 250.00000
601.00000 241.00000
593.00000 233.00000
585.00000 224.00000
577.00000 216.00000
568.00000 209.00000
559.00000 202.00000
550.00000 195.00000
540.00000 189.00000
530.00000 183.00000
520.00000 178.00000
509.00000 173.00000
499.00000 168.00000
488.00000 164.00000
477.00000 160.00000
466.00000 158.00000
455.00000 155.00000
444.00000 152.00000
433.00000 150.00000
421.00000 149.00000
410.00000 148.00000
398.00000 147.00000
387.00000 147.00000
375.00000 147.00000
364.00000 147.00000
352.00000 148.00000
341.00000 150.00000
330.00000 153.00000
319.00000 156.00000
307.00000 159.00000
296.00000 162.00000
286.00000 167.00000
275.00000 171.00000
265.00000 177.00000
255.00000 183.00000
245.00000 188.00000
235.00000 193.00000
225.00000 200.00000
216.00000 207.00000
207.00000 215.00000
199.00000 223.00000
192.00000 231.00000
185.00000 241.00000
179.00000 251.00000
175.00000 262.00000
172.00000 272.00000
169.00000 284.00000
168.00000 295.00000
169.00000 307.00000
171.00000 318.00000
174.00000 329.00000
179.00000 339.00000
187.00000 347.00000
198.00000 348.00000
210.00000 345.00000
220.00000 341.00000
231.00000 339.00000
243.00000 336.00000
254.00000 335.00000
265.00000 333.00000
277.00000 331.00000
288.00000 331.00000
300.00000 332.00000
311.00000 332.00000
323.00000 333.00000
334.00000 333.00000
346.00000 335.00000
356.00000 339.00000
367.00000 343.00000
378.00000 346.00000
389.00000 348.00000
401.00000 347.00000
412.00000 345.00000
423.00000 342.00000
434.00000 339.00000
446.00000 337.00000
457.00000 336.00000
469.00000 335.00000
480.00000 334.00000
492.00000 334.00000
503.00000 334.00000
514.00000 335.00000
526.00000 338.00000
537.00000 341.00000
548.00000 343.00000
559.00000 346.00000
570.00000 350.00000
581.00000 354.00000
592.00000 358.00000
603.00000 360.00000
IMAGE=DA2757Clip4x.jpeg
ID=136 
LM=0
CURVES=1
POINTS=100
587.00000 378.00000
595.00000 370.00000
600.00000 360.00000
604.00000 350.00000
605.00000 338.00000
607.00000 327.00000
607.00000 316.00000
605.00000 305.00000
603.00000 294.00000
599.00000 284.00000
596.00000 273.00000
592.00000 263.00000
586.00000 253.00000
580.00000 243.00000
574.00000 234.00000
567.00000 226.00000
559.00000 218.00000
551.00000 209.00000
543.00000 202.00000
534.00000 195.00000
525.00000 189.00000
514.00000 184.00000
504.00000 179.00000
494.00000 175.00000
483.00000 171.00000
473.00000 168.00000
462.00000 165.00000
451.00000 162.00000
440.00000 160.00000
429.00000 159.00000
418.00000 158.00000
406.00000 157.00000
395.00000 156.00000
384.00000 156.00000
373.00000 156.00000
362.00000 157.00000
351.00000 158.00000
339.00000 159.00000
328.00000 161.00000
318.00000 164.00000
307.00000 167.00000
296.00000 170.00000
285.00000 174.00000
275.00000 178.00000
265.00000 182.00000
255.00000 188.00000
246.00000 194.00000
237.00000 201.00000
228.00000 208.00000
220.00000 216.00000
212.00000 224.00000
206.00000 233.00000
200.00000 243.00000
195.00000 253.00000
190.00000 263.00000
186.00000 273.00000
182.00000 284.00000
178.00000 294.00000
176.00000 305.00000
176.00000 317.00000
176.00000 328.00000
178.00000 339.00000
180.00000 350.00000
184.00000 360.00000
193.00000 367.00000
204.00000 369.00000
215.00000 365.00000
226.00000 363.00000
236.00000 360.00000
247.00000 356.00000
257.00000 351.00000
268.00000 349.00000
279.00000 348.00000
290.00000 347.00000
302.00000 346.00000
313.00000 346.00000
324.00000 347.00000
335.00000 348.00000
346.00000 349.00000
357.00000 350.00000
369.00000 351.00000
380.00000 352.00000
391.00000 355.00000
402.00000 356.00000
412.00000 353.00000
424.00000 351.00000
435.00000 352.00000
446.00000 352.00000
457.00000 352.00000
468.00000 351.00000
479.00000 352.00000
491.00000 353.00000
502.00000 355.00000
513.00000 356.00000
524.00000 359.00000
534.00000 363.00000
545.00000 367.00000
555.00000 371.00000
565.00000 375.00000
576.00000 379.00000
IMAGE=DA2765Clip4x.jpeg
ID=137 
LM=0
CURVES=1
POINTS=100
606.00000 367.00000
618.00000 361.00000
625.00000 350.00000
630.00000 338.00000
633.00000 325.00000
635.00000 312.00000
637.00000 298.00000
636.00000 285.00000
636.00000 272.00000
633.00000 259.00000
629.00000 246.00000
625.00000 234.00000
619.00000 222.00000
614.00000 209.00000
607.00000 198.00000
599.00000 188.00000
591.00000 177.00000
582.00000 167.00000
573.00000 158.00000
563.00000 149.00000
551.00000 142.00000
540.00000 135.00000
528.00000 129.00000
516.00000 124.00000
503.00000 120.00000
490.00000 117.00000
477.00000 114.00000
464.00000 112.00000
451.00000 110.00000
438.00000 109.00000
425.00000 107.00000
411.00000 106.00000
398.00000 105.00000
385.00000 104.00000
372.00000 104.00000
358.00000 105.00000
345.00000 106.00000
332.00000 108.00000
319.00000 109.00000
305.00000 110.00000
293.00000 113.00000
279.00000 115.00000
266.00000 118.00000
254.00000 122.00000
241.00000 126.00000
230.00000 133.00000
218.00000 139.00000
208.00000 147.00000
197.00000 155.00000
187.00000 165.00000
178.00000 174.00000
170.00000 184.00000
162.00000 195.00000
156.00000 207.00000
150.00000 219.00000
145.00000 231.00000
141.00000 244.00000
137.00000 257.00000
135.00000 270.00000
134.00000 283.00000
135.00000 296.00000
136.00000 309.00000
139.00000 322.00000
143.00000 335.00000
149.00000 347.00000
158.00000 356.00000
171.00000 359.00000
184.00000 356.00000
196.00000 349.00000
208.00000 344.00000
220.00000 339.00000
233.00000 335.00000
246.00000 332.00000
259.00000 330.00000
272.00000 329.00000
286.00000 329.00000
299.00000 329.00000
312.00000 330.00000
325.00000 331.00000
339.00000 332.00000
352.00000 335.00000
365.00000 338.00000
377.00000 342.00000
390.00000 344.00000
403.00000 342.00000
416.00000 339.00000
429.00000 335.00000
442.00000 333.00000
456.00000 332.00000
469.00000 332.00000
482.00000 332.00000
495.00000 333.00000
508.00000 336.00000
521.00000 339.00000
534.00000 342.00000
547.00000 346.00000
559.00000 351.00000
571.00000 356.00000
583.00000 362.00000
596.00000 366.00000
IMAGE=DA2767Clip4x.jpeg
ID=138 
LM=0
CURVES=1
POINTS=100
619.00000 382.00000
626.00000 372.00000
631.00000 361.00000
635.00000 349.00000
636.00000 337.00000
637.00000 325.00000
635.00000 313.00000
633.00000 301.00000
629.00000 289.00000
624.00000 278.00000
618.00000 267.00000
612.00000 256.00000
605.00000 246.00000
598.00000 236.00000
589.00000 227.00000
580.00000 219.00000
571.00000 211.00000
562.00000 203.00000
551.00000 197.00000
541.00000 190.00000
530.00000 184.00000
519.00000 179.00000
508.00000 175.00000
496.00000 170.00000
485.00000 166.00000
473.00000 163.00000
461.00000 160.00000
449.00000 157.00000
437.00000 155.00000
425.00000 154.00000
413.00000 152.00000
400.00000 151.00000
388.00000 151.00000
376.00000 151.00000
364.00000 151.00000
351.00000 152.00000
339.00000 153.00000
327.00000 154.00000
315.00000 156.00000
303.00000 159.00000
291.00000 162.00000
280.00000 166.00000
268.00000 170.00000
256.00000 174.00000
245.00000 179.00000
235.00000 185.00000
225.00000 192.00000
215.00000 199.00000
205.00000 207.00000
196.00000 215.00000
188.00000 224.00000
180.00000 234.00000
173.00000 244.00000
166.00000 254.00000
161.00000 265.00000
156.00000 276.00000
152.00000 288.00000
150.00000 300.00000
149.00000 312.00000
149.00000 325.00000
151.00000 337.00000
155.00000 348.00000
162.00000 359.00000
173.00000 363.00000
185.00000 362.00000
198.00000 362.00000
210.00000 361.00000
222.00000 361.00000
234.00000 359.00000
246.00000 358.00000
259.00000 357.00000
271.00000 356.00000
283.00000 356.00000
295.00000 357.00000
308.00000 358.00000
320.00000 359.00000
332.00000 361.00000
344.00000 362.00000
356.00000 364.00000
368.00000 368.00000
379.00000 374.00000
391.00000 376.00000
403.00000 373.00000
414.00000 369.00000
426.00000 367.00000
438.00000 367.00000
451.00000 366.00000
463.00000 365.00000
475.00000 365.00000
487.00000 365.00000
500.00000 367.00000
512.00000 368.00000
524.00000 370.00000
536.00000 372.00000
548.00000 375.00000
560.00000 377.00000
572.00000 381.00000
584.00000 381.00000
596.00000 384.00000
608.00000 384.00000
IMAGE=DA2769Clip4x.jpeg
ID=139 
LM=0
IMAGE=DA2776.jpeg
ID=140 
LM=0
CURVES=1
POINTS=100
602.00000 348.00000
608.00000 338.00000
611.00000 326.00000
612.00000 315.00000
612.00000 303.00000
612.00000 291.00000
610.00000 280.00000
608.00000 268.00000
605.00000 257.00000
601.00000 246.00000
597.00000 235.00000
591.00000 224.00000
584.00000 215.00000
577.00000 205.00000
570.00000 196.00000
562.00000 187.00000
554.00000 179.00000
545.00000 171.00000
536.00000 164.00000
526.00000 158.00000
515.00000 152.00000
504.00000 148.00000
494.00000 143.00000
482.00000 140.00000
471.00000 136.00000
460.00000 134.00000
448.00000 131.00000
436.00000 130.00000
425.00000 129.00000
413.00000 128.00000
401.00000 128.00000
389.00000 128.00000
378.00000 128.00000
366.00000 128.00000
354.00000 129.00000
342.00000 130.00000
331.00000 132.00000
319.00000 134.00000
308.00000 136.00000
296.00000 138.00000
285.00000 141.00000
274.00000 145.00000
263.00000 150.00000
253.00000 156.00000
243.00000 162.00000
233.00000 169.00000
224.00000 177.00000
216.00000 185.00000
207.00000 193.00000
199.00000 201.00000
193.00000 211.00000
186.00000 221.00000
180.00000 231.00000
175.00000 242.00000
171.00000 253.00000
168.00000 264.00000
166.00000 276.00000
165.00000 287.00000
164.00000 299.00000
164.00000 311.00000
166.00000 323.00000
168.00000 334.00000
173.00000 345.00000
183.00000 351.00000
195.00000 350.00000
206.00000 347.00000
217.00000 343.00000
228.00000 338.00000
238.00000 333.00000
250.00000 329.00000
261.00000 325.00000
272.00000 321.00000
283.00000 320.00000
295.00000 320.00000
307.00000 321.00000
319.00000 321.00000
330.00000 320.00000
342.00000 320.00000
354.00000 320.00000
366.00000 322.00000
377.00000 320.00000
389.00000 321.00000
401.00000 322.00000
412.00000 323.00000
424.00000 322.00000
436.00000 321.00000
448.00000 322.00000
459.00000 320.00000
471.00000 319.00000
483.00000 320.00000
494.00000 320.00000
506.00000 322.00000
517.00000 325.00000
527.00000 331.00000
539.00000 334.00000
550.00000 337.00000
561.00000 342.00000
571.00000 347.00000
582.00000 352.00000
594.00000 352.00000
IMAGE=DA2777Clip4x.jpeg
ID=141 
LM=0
IMAGE=DA2778.jpeg
ID=142 
LM=0
IMAGE=DA2779.jpeg
ID=143 
LM=0
CURVES=1
POINTS=100
602.00000 362.00000
610.00000 353.00000
613.00000 341.00000
615.00000 328.00000
614.00000 316.00000
612.00000 304.00000
610.00000 292.00000
606.00000 280.00000
602.00000 269.00000
596.00000 258.00000
589.00000 247.00000
584.00000 236.00000
578.00000 226.00000
571.00000 215.00000
563.00000 205.00000
555.00000 197.00000
546.00000 188.00000
537.00000 179.00000
527.00000 172.00000
517.00000 165.00000
506.00000 159.00000
495.00000 154.00000
484.00000 149.00000
472.00000 145.00000
460.00000 141.00000
448.00000 138.00000
436.00000 135.00000
424.00000 132.00000
412.00000 130.00000
400.00000 129.00000
387.00000 128.00000
375.00000 128.00000
363.00000 127.00000
350.00000 128.00000
338.00000 129.00000
326.00000 131.00000
314.00000 133.00000
301.00000 135.00000
290.00000 138.00000
278.00000 142.00000
267.00000 147.00000
255.00000 152.00000
244.00000 158.00000
234.00000 164.00000
224.00000 172.00000
214.00000 179.00000
205.00000 187.00000
196.00000 196.00000
188.00000 206.00000
181.00000 215.00000
174.00000 226.00000
167.00000 236.00000
161.00000 247.00000
156.00000 258.00000
151.00000 269.00000
147.00000 281.00000
144.00000 293.00000
143.00000 305.00000
144.00000 318.00000
146.00000 330.00000
149.00000 342.00000
155.00000 353.00000
165.00000 358.00000
177.00000 358.00000
190.00000 357.00000
201.00000 353.00000
212.00000 347.00000
224.00000 343.00000
236.00000 341.00000
248.00000 341.00000
260.00000 342.00000
273.00000 343.00000
285.00000 345.00000
297.00000 347.00000
309.00000 349.00000
322.00000 350.00000
333.00000 354.00000
344.00000 360.00000
353.00000 369.00000
362.00000 375.00000
374.00000 376.00000
383.00000 368.00000
391.00000 359.00000
402.00000 354.00000
414.00000 350.00000
426.00000 347.00000
438.00000 347.00000
450.00000 346.00000
463.00000 346.00000
475.00000 345.00000
487.00000 344.00000
500.00000 345.00000
512.00000 347.00000
524.00000 349.00000
536.00000 352.00000
548.00000 355.00000
559.00000 360.00000
571.00000 365.00000
583.00000 368.00000
595.00000 367.00000
IMAGE=DA2780Clip4x.jpeg
ID=144 
LM=0
CURVES=1
POINTS=100
610.00000 414.00000
618.00000 403.00000
625.00000 392.00000
630.00000 379.00000
633.00000 366.00000
633.00000 352.00000
634.00000 339.00000
632.00000 325.00000
628.00000 312.00000
624.00000 299.00000
618.00000 287.00000
612.00000 275.00000
605.00000 263.00000
597.00000 253.00000
589.00000 241.00000
580.00000 232.00000
570.00000 223.00000
559.00000 214.00000
548.00000 206.00000
536.00000 200.00000
524.00000 194.00000
512.00000 188.00000
499.00000 184.00000
486.00000 181.00000
473.00000 177.00000
460.00000 174.00000
446.00000 171.00000
433.00000 169.00000
419.00000 168.00000
406.00000 167.00000
392.00000 165.00000
379.00000 164.00000
365.00000 164.00000
352.00000 163.00000
338.00000 163.00000
325.00000 163.00000
311.00000 164.00000
298.00000 164.00000
284.00000 166.00000
271.00000 169.00000
258.00000 171.00000
244.00000 174.00000
232.00000 178.00000
218.00000 181.00000
207.00000 188.00000
195.00000 195.00000
183.00000 201.00000
173.00000 210.00000
162.00000 219.00000
152.00000 228.00000
143.00000 238.00000
135.00000 249.00000
128.00000 260.00000
121.00000 272.00000
117.00000 285.00000
112.00000 297.00000
109.00000 311.00000
107.00000 324.00000
106.00000 337.00000
107.00000 351.00000
110.00000 364.00000
114.00000 377.00000
121.00000 389.00000
133.00000 393.00000
144.00000 384.00000
156.00000 379.00000
169.00000 373.00000
182.00000 369.00000
195.00000 369.00000
209.00000 370.00000
222.00000 370.00000
236.00000 370.00000
249.00000 371.00000
263.00000 373.00000
276.00000 375.00000
289.00000 378.00000
303.00000 378.00000
316.00000 382.00000
329.00000 386.00000
342.00000 390.00000
355.00000 394.00000
367.00000 398.00000
381.00000 398.00000
394.00000 393.00000
406.00000 388.00000
420.00000 386.00000
433.00000 386.00000
447.00000 386.00000
459.00000 381.00000
473.00000 380.00000
486.00000 379.00000
500.00000 379.00000
513.00000 379.00000
527.00000 381.00000
540.00000 383.00000
552.00000 389.00000
565.00000 395.00000
578.00000 399.00000
589.00000 406.00000
600.00000 414.00000
IMAGE=DA2781Clip4x.jpeg
ID=145 
LM=0
IMAGE=DA2784.jpeg
ID=146 
LM=0
CURVES=1
POINTS=100
628.00000 435.00000
637.00000 427.00000
641.00000 416.00000
642.00000 404.00000
642.00000 392.00000
641.00000 380.00000
638.00000 369.00000
633.00000 358.00000
629.00000 346.00000
623.00000 336.00000
617.00000 325.00000
611.00000 315.00000
603.00000 306.00000
595.00000 297.00000
587.00000 288.00000
578.00000 281.00000
568.00000 273.00000
558.00000 267.00000
548.00000 261.00000
537.00000 256.00000
525.00000 252.00000
514.00000 248.00000
502.00000 245.00000
490.00000 243.00000
479.00000 241.00000
467.00000 239.00000
455.00000 238.00000
443.00000 237.00000
431.00000 236.00000
419.00000 235.00000
407.00000 235.00000
395.00000 235.00000
383.00000 235.00000
371.00000 236.00000
359.00000 236.00000
347.00000 237.00000
335.00000 238.00000
323.00000 239.00000
311.00000 240.00000
299.00000 242.00000
287.00000 246.00000
276.00000 249.00000
265.00000 253.00000
253.00000 257.00000
243.00000 263.00000
233.00000 270.00000
223.00000 276.00000
214.00000 284.00000
206.00000 293.00000
198.00000 302.00000
191.00000 312.00000
184.00000 322.00000
178.00000 332.00000
173.00000 343.00000
169.00000 354.00000
164.00000 365.00000
159.00000 377.00000
156.00000 388.00000
155.00000 400.00000
156.00000 412.00000
159.00000 423.00000
167.00000 433.00000
177.00000 438.00000
189.00000 438.00000
201.00000 437.00000
213.00000 436.00000
225.00000 434.00000
237.00000 433.00000
249.00000 431.00000
260.00000 430.00000
272.00000 430.00000
284.00000 429.00000
296.00000 428.00000
308.00000 427.00000
320.00000 427.00000
332.00000 429.00000
344.00000 430.00000
356.00000 429.00000
368.00000 429.00000
380.00000 430.00000
392.00000 430.00000
404.00000 431.00000
416.00000 432.00000
428.00000 431.00000
440.00000 429.00000
452.00000 428.00000
464.00000 427.00000
476.00000 427.00000
488.00000 427.00000
500.00000 427.00000
512.00000 428.00000
523.00000 430.00000
535.00000 431.00000
547.00000 433.00000
559.00000 435.00000
571.00000 437.00000
583.00000 439.00000
595.00000 439.00000
607.00000 440.00000
619.00000 439.00000
IMAGE=DA2791Clip4x.jpeg
ID=147 
LM=0
CURVES=1
POINTS=100
594.00000 423.00000
600.00000 414.00000
604.00000 405.00000
606.00000 395.00000
606.00000 385.00000
606.00000 375.00000
605.00000 364.00000
601.00000 355.00000
599.00000 345.00000
596.00000 335.00000
592.00000 326.00000
589.00000 316.00000
584.00000 307.00000
579.00000 298.00000
573.00000 289.00000
567.00000 281.00000
560.00000 273.00000
553.00000 266.00000
545.00000 260.00000
537.00000 253.00000
528.00000 249.00000
519.00000 244.00000
509.00000 240.00000
500.00000 235.00000
491.00000 232.00000
481.00000 228.00000
471.00000 225.00000
461.00000 223.00000
451.00000 220.00000
441.00000 219.00000
431.00000 218.00000
421.00000 217.00000
410.00000 217.00000
400.00000 217.00000
390.00000 217.00000
380.00000 218.00000
369.00000 219.00000
359.00000 221.00000
350.00000 224.00000
340.00000 227.00000
330.00000 230.00000
321.00000 234.00000
311.00000 238.00000
301.00000 241.00000
292.00000 246.00000
284.00000 252.00000
276.00000 258.00000
268.00000 265.00000
260.00000 272.00000
254.00000 280.00000
247.00000 288.00000
242.00000 296.00000
237.00000 305.00000
232.00000 314.00000
228.00000 324.00000
224.00000 333.00000
220.00000 343.00000
217.00000 352.00000
215.00000 363.00000
214.00000 373.00000
215.00000 383.00000
216.00000 393.00000
219.00000 403.00000
225.00000 411.00000
234.00000 417.00000
243.00000 421.00000
253.00000 421.00000
264.00000 420.00000
273.00000 417.00000
283.00000 413.00000
293.00000 411.00000
303.00000 409.00000
313.00000 408.00000
323.00000 407.00000
334.00000 406.00000
344.00000 407.00000
354.00000 407.00000
364.00000 407.00000
374.00000 410.00000
385.00000 411.00000
395.00000 411.00000
404.00000 415.00000
414.00000 413.00000
424.00000 411.00000
435.00000 410.00000
445.00000 409.00000
455.00000 408.00000
465.00000 408.00000
476.00000 408.00000
486.00000 409.00000
496.00000 409.00000
506.00000 410.00000
516.00000 413.00000
526.00000 414.00000
536.00000 416.00000
546.00000 420.00000
556.00000 422.00000
566.00000 425.00000
576.00000 427.00000
586.00000 426.00000
IMAGE=DA2792Clip4x.jpeg
ID=148 
LM=0
IMAGE=DA2794.jpeg
ID=149 
LM=0
CURVES=1
POINTS=100
665.00000 436.00000
673.00000 428.00000
677.00000 417.00000
681.00000 406.00000
682.00000 395.00000
681.00000 383.00000
677.00000 372.00000
674.00000 361.00000
670.00000 351.00000
666.00000 340.00000
661.00000 329.00000
656.00000 319.00000
650.00000 309.00000
644.00000 300.00000
637.00000 290.00000
629.00000 282.00000
621.00000 274.00000
613.00000 265.00000
604.00000 258.00000
596.00000 250.00000
587.00000 243.00000
577.00000 238.00000
566.00000 233.00000
556.00000 228.00000
545.00000 225.00000
534.00000 222.00000
523.00000 219.00000
512.00000 216.00000
501.00000 213.00000
489.00000 211.00000
478.00000 209.00000
466.00000 208.00000
455.00000 208.00000
443.00000 208.00000
432.00000 208.00000
421.00000 209.00000
409.00000 211.00000
398.00000 213.00000
387.00000 216.00000
376.00000 219.00000
365.00000 222.00000
354.00000 226.00000
343.00000 230.00000
333.00000 235.00000
323.00000 241.00000
314.00000 248.00000
304.00000 255.00000
296.00000 262.00000
287.00000 270.00000
280.00000 278.00000
271.00000 287.00000
264.00000 296.00000
258.00000 305.00000
252.00000 315.00000
246.00000 325.00000
241.00000 335.00000
236.00000 346.00000
231.00000 356.00000
226.00000 366.00000
225.00000 378.00000
227.00000 389.00000
230.00000 400.00000
235.00000 411.00000
244.00000 417.00000
255.00000 422.00000
266.00000 422.00000
277.00000 419.00000
289.00000 417.00000
300.00000 416.00000
311.00000 414.00000
323.00000 412.00000
334.00000 411.00000
346.00000 411.00000
357.00000 412.00000
369.00000 413.00000
380.00000 414.00000
391.00000 416.00000
403.00000 417.00000
414.00000 419.00000
426.00000 420.00000
437.00000 421.00000
449.00000 421.00000
460.00000 421.00000
472.00000 421.00000
483.00000 422.00000
494.00000 423.00000
506.00000 423.00000
517.00000 422.00000
529.00000 421.00000
540.00000 421.00000
552.00000 423.00000
563.00000 425.00000
574.00000 427.00000
586.00000 427.00000
597.00000 429.00000
609.00000 430.00000
620.00000 432.00000
631.00000 436.00000
642.00000 440.00000
653.00000 441.00000
IMAGE=DA2795Clip4x.jpeg
ID=150 
LM=0
CURVES=1
POINTS=100
635.00000 406.00000
645.00000 399.00000
652.00000 388.00000
657.00000 377.00000
660.00000 365.00000
660.00000 352.00000
658.00000 340.00000
657.00000 327.00000
654.00000 315.00000
649.00000 304.00000
645.00000 292.00000
640.00000 280.00000
633.00000 270.00000
625.00000 260.00000
617.00000 250.00000
609.00000 241.00000
600.00000 232.00000
591.00000 223.00000
582.00000 215.00000
572.00000 207.00000
561.00000 201.00000
550.00000 194.00000
539.00000 189.00000
527.00000 185.00000
515.00000 181.00000
503.00000 178.00000
490.00000 175.00000
478.00000 173.00000
466.00000 170.00000
453.00000 168.00000
441.00000 166.00000
428.00000 165.00000
416.00000 164.00000
403.00000 164.00000
391.00000 164.00000
378.00000 165.00000
366.00000 166.00000
353.00000 167.00000
341.00000 169.00000
328.00000 171.00000
316.00000 173.00000
304.00000 177.00000
292.00000 180.00000
280.00000 185.00000
269.00000 191.00000
259.00000 198.00000
248.00000 205.00000
238.00000 212.00000
229.00000 221.00000
219.00000 229.00000
210.00000 238.00000
202.00000 247.00000
194.00000 257.00000
187.00000 267.00000
181.00000 278.00000
177.00000 290.00000
173.00000 302.00000
170.00000 314.00000
168.00000 327.00000
165.00000 339.00000
165.00000 351.00000
169.00000 363.00000
175.00000 375.00000
183.00000 384.00000
194.00000 389.00000
207.00000 389.00000
219.00000 386.00000
231.00000 383.00000
244.00000 382.00000
256.00000 379.00000
268.00000 375.00000
280.00000 373.00000
293.00000 372.00000
305.00000 371.00000
318.00000 371.00000
331.00000 371.00000
343.00000 372.00000
356.00000 372.00000
368.00000 372.00000
381.00000 373.00000
392.00000 378.00000
405.00000 380.00000
417.00000 379.00000
429.00000 374.00000
441.00000 372.00000
454.00000 372.00000
466.00000 373.00000
479.00000 373.00000
491.00000 374.00000
504.00000 374.00000
516.00000 375.00000
529.00000 378.00000
540.00000 383.00000
553.00000 386.00000
565.00000 388.00000
577.00000 392.00000
589.00000 396.00000
600.00000 401.00000
612.00000 406.00000
624.00000 409.00000
IMAGE=DA2798Clip4x.jpeg
ID=151 
LM=0
CURVES=1
POINTS=100
650.00000 349.00000
658.00000 341.00000
663.00000 330.00000
664.00000 318.00000
663.00000 306.00000
661.00000 294.00000
656.00000 283.00000
652.00000 272.00000
648.00000 260.00000
645.00000 248.00000
641.00000 237.00000
634.00000 227.00000
627.00000 218.00000
620.00000 208.00000
611.00000 200.00000
602.00000 192.00000
593.00000 184.00000
583.00000 178.00000
573.00000 171.00000
562.00000 165.00000
552.00000 159.00000
541.00000 154.00000
530.00000 149.00000
519.00000 145.00000
508.00000 141.00000
496.00000 137.00000
485.00000 134.00000
473.00000 132.00000
461.00000 130.00000
449.00000 129.00000
437.00000 128.00000
425.00000 127.00000
413.00000 127.00000
401.00000 128.00000
389.00000 129.00000
377.00000 130.00000
365.00000 132.00000
354.00000 135.00000
342.00000 138.00000
331.00000 142.00000
319.00000 146.00000
308.00000 150.00000
297.00000 155.00000
287.00000 161.00000
276.00000 166.00000
266.00000 172.00000
256.00000 179.00000
247.00000 187.00000
238.00000 195.00000
230.00000 204.00000
223.00000 214.00000
216.00000 224.00000
210.00000 234.00000
205.00000 245.00000
202.00000 257.00000
196.00000 267.00000
192.00000 278.00000
186.00000 289.00000
183.00000 300.00000
184.00000 312.00000
187.00000 324.00000
191.00000 335.00000
200.00000 342.00000
212.00000 345.00000
224.00000 343.00000
236.00000 342.00000
247.00000 340.00000
259.00000 339.00000
271.00000 336.00000
283.00000 333.00000
294.00000 330.00000
306.00000 326.00000
318.00000 325.00000
330.00000 325.00000
342.00000 325.00000
354.00000 326.00000
366.00000 325.00000
378.00000 325.00000
390.00000 326.00000
401.00000 327.00000
413.00000 328.00000
425.00000 328.00000
437.00000 328.00000
449.00000 329.00000
461.00000 329.00000
473.00000 329.00000
485.00000 329.00000
497.00000 329.00000
509.00000 330.00000
521.00000 331.00000
533.00000 331.00000
545.00000 335.00000
556.00000 338.00000
568.00000 342.00000
579.00000 344.00000
591.00000 346.00000
603.00000 347.00000
615.00000 349.00000
627.00000 351.00000
639.00000 351.00000
IMAGE=DA2799Clip4x.jpeg
ID=152 
LM=0
CURVES=1
POINTS=100
608.00000 432.00000
616.00000 425.00000
622.00000 416.00000
625.00000 406.00000
625.00000 395.00000
625.00000 384.00000
623.00000 374.00000
620.00000 364.00000
616.00000 353.00000
612.00000 343.00000
607.00000 334.00000
602.00000 325.00000
596.00000 316.00000
590.00000 307.00000
583.00000 299.00000
576.00000 291.00000
569.00000 282.00000
562.00000 274.00000
554.00000 267.00000
545.00000 261.00000
536.00000 255.00000
527.00000 250.00000
517.00000 245.00000
507.00000 241.00000
498.00000 236.00000
488.00000 232.00000
477.00000 229.00000
467.00000 226.00000
457.00000 224.00000
446.00000 222.00000
436.00000 220.00000
425.00000 219.00000
414.00000 218.00000
403.00000 219.00000
393.00000 220.00000
382.00000 222.00000
372.00000 224.00000
361.00000 226.00000
351.00000 228.00000
340.00000 230.00000
330.00000 234.00000
320.00000 238.00000
310.00000 242.00000
301.00000 247.00000
291.00000 253.00000
282.00000 258.00000
274.00000 265.00000
266.00000 272.00000
258.00000 280.00000
251.00000 288.00000
245.00000 296.00000
238.00000 305.00000
232.00000 314.00000
226.00000 323.00000
221.00000 332.00000
217.00000 342.00000
213.00000 352.00000
210.00000 362.00000
206.00000 372.00000
206.00000 383.00000
206.00000 394.00000
208.00000 404.00000
213.00000 414.00000
221.00000 420.00000
232.00000 423.00000
242.00000 423.00000
253.00000 421.00000
263.00000 417.00000
273.00000 413.00000
283.00000 411.00000
294.00000 410.00000
304.00000 408.00000
315.00000 407.00000
326.00000 407.00000
336.00000 410.00000
346.00000 414.00000
356.00000 416.00000
367.00000 418.00000
378.00000 418.00000
388.00000 418.00000
399.00000 419.00000
410.00000 419.00000
420.00000 420.00000
431.00000 419.00000
442.00000 417.00000
452.00000 415.00000
463.00000 413.00000
473.00000 413.00000
484.00000 412.00000
495.00000 412.00000
505.00000 413.00000
516.00000 413.00000
527.00000 415.00000
537.00000 418.00000
548.00000 420.00000
558.00000 424.00000
568.00000 426.00000
578.00000 429.00000
588.00000 433.00000
599.00000 434.00000
IMAGE=DA2801Clip4x.jpeg
ID=153 
LM=0
CURVES=1
POINTS=100
630.00000 363.00000
637.00000 352.00000
642.00000 341.00000
645.00000 328.00000
648.00000 316.00000
649.00000 303.00000
646.00000 291.00000
643.00000 279.00000
638.00000 267.00000
632.00000 256.00000
625.00000 245.00000
619.00000 234.00000
612.00000 224.00000
604.00000 214.00000
595.00000 204.00000
586.00000 195.00000
577.00000 187.00000
568.00000 179.00000
558.00000 171.00000
547.00000 164.00000
536.00000 157.00000
525.00000 152.00000
513.00000 147.00000
501.00000 142.00000
490.00000 137.00000
478.00000 133.00000
466.00000 129.00000
453.00000 126.00000
441.00000 123.00000
429.00000 121.00000
416.00000 120.00000
403.00000 119.00000
391.00000 119.00000
378.00000 119.00000
365.00000 120.00000
353.00000 122.00000
340.00000 123.00000
328.00000 125.00000
315.00000 128.00000
303.00000 131.00000
291.00000 135.00000
279.00000 139.00000
267.00000 144.00000
256.00000 150.00000
245.00000 156.00000
234.00000 162.00000
223.00000 169.00000
213.00000 176.00000
203.00000 184.00000
194.00000 193.00000
185.00000 202.00000
177.00000 212.00000
170.00000 222.00000
163.00000 233.00000
157.00000 244.00000
150.00000 255.00000
145.00000 267.00000
141.00000 279.00000
139.00000 291.00000
141.00000 304.00000
144.00000 316.00000
149.00000 327.00000
157.00000 337.00000
169.00000 342.00000
182.00000 344.00000
194.00000 343.00000
206.00000 339.00000
219.00000 337.00000
231.00000 336.00000
244.00000 333.00000
256.00000 330.00000
269.00000 330.00000
281.00000 329.00000
294.00000 330.00000
307.00000 330.00000
319.00000 331.00000
332.00000 334.00000
344.00000 336.00000
357.00000 338.00000
369.00000 340.00000
382.00000 342.00000
394.00000 343.00000
407.00000 343.00000
420.00000 343.00000
432.00000 342.00000
445.00000 341.00000
458.00000 342.00000
470.00000 341.00000
483.00000 340.00000
495.00000 343.00000
508.00000 345.00000
520.00000 347.00000
533.00000 350.00000
544.00000 355.00000
557.00000 357.00000
569.00000 359.00000
582.00000 362.00000
594.00000 366.00000
606.00000 366.00000
619.00000 366.00000
IMAGE=DA2802Clip4x.jpeg
ID=154 
LM=0
CURVES=1
POINTS=100
617.00000 416.00000
626.00000 408.00000
631.00000 397.00000
636.00000 385.00000
639.00000 373.00000
639.00000 361.00000
635.00000 349.00000
629.00000 339.00000
625.00000 327.00000
621.00000 315.00000
617.00000 304.00000
612.00000 292.00000
606.00000 282.00000
599.00000 272.00000
591.00000 262.00000
583.00000 252.00000
575.00000 244.00000
566.00000 235.00000
556.00000 228.00000
546.00000 221.00000
535.00000 215.00000
524.00000 209.00000
513.00000 204.00000
501.00000 199.00000
490.00000 196.00000
478.00000 192.00000
466.00000 189.00000
454.00000 186.00000
442.00000 185.00000
430.00000 183.00000
417.00000 182.00000
405.00000 181.00000
393.00000 181.00000
381.00000 181.00000
368.00000 181.00000
356.00000 182.00000
344.00000 183.00000
331.00000 185.00000
319.00000 187.00000
308.00000 191.00000
296.00000 194.00000
284.00000 198.00000
273.00000 203.00000
261.00000 207.00000
251.00000 214.00000
240.00000 220.00000
230.00000 227.00000
220.00000 235.00000
212.00000 243.00000
204.00000 253.00000
196.00000 262.00000
189.00000 272.00000
182.00000 282.00000
176.00000 293.00000
172.00000 305.00000
167.00000 316.00000
163.00000 328.00000
157.00000 339.00000
153.00000 350.00000
154.00000 362.00000
155.00000 375.00000
159.00000 386.00000
165.00000 397.00000
172.00000 407.00000
184.00000 412.00000
195.00000 409.00000
207.00000 406.00000
219.00000 402.00000
231.00000 400.00000
243.00000 397.00000
255.00000 396.00000
267.00000 393.00000
280.00000 391.00000
292.00000 392.00000
304.00000 391.00000
316.00000 390.00000
329.00000 391.00000
341.00000 393.00000
353.00000 395.00000
365.00000 397.00000
377.00000 398.00000
390.00000 399.00000
402.00000 402.00000
414.00000 402.00000
426.00000 398.00000
438.00000 395.00000
450.00000 394.00000
462.00000 393.00000
474.00000 392.00000
487.00000 392.00000
499.00000 392.00000
511.00000 393.00000
523.00000 395.00000
536.00000 397.00000
547.00000 400.00000
559.00000 405.00000
571.00000 407.00000
582.00000 412.00000
593.00000 416.00000
606.00000 417.00000
IMAGE=DA2807Clip4x.jpeg
ID=155 
LM=0
IMAGE=DA2810.jpeg
ID=156 
LM=0
CURVES=1
POINTS=100
614.00000 349.00000
621.00000 341.00000
625.00000 330.00000
627.00000 319.00000
627.00000 308.00000
625.00000 298.00000
621.00000 287.00000
618.00000 277.00000
615.00000 266.00000
612.00000 255.00000
607.00000 246.00000
601.00000 236.00000
594.00000 228.00000
586.00000 219.00000
578.00000 212.00000
570.00000 205.00000
564.00000 196.00000
556.00000 188.00000
548.00000 180.00000
539.00000 173.00000
530.00000 167.00000
520.00000 162.00000
511.00000 157.00000
501.00000 152.00000
490.00000 148.00000
481.00000 143.00000
470.00000 140.00000
459.00000 138.00000
448.00000 136.00000
437.00000 134.00000
426.00000 132.00000
416.00000 130.00000
405.00000 129.00000
394.00000 131.00000
383.00000 132.00000
372.00000 135.00000
361.00000 137.00000
350.00000 139.00000
340.00000 142.00000
329.00000 146.00000
320.00000 151.00000
309.00000 154.00000
299.00000 159.00000
289.00000 164.00000
280.00000 171.00000
272.00000 177.00000
263.00000 185.00000
256.00000 193.00000
249.00000 201.00000
242.00000 210.00000
234.00000 217.00000
226.00000 226.00000
219.00000 234.00000
213.00000 243.00000
209.00000 253.00000
206.00000 264.00000
203.00000 274.00000
200.00000 285.00000
199.00000 296.00000
198.00000 307.00000
197.00000 318.00000
199.00000 329.00000
204.00000 339.00000
213.00000 345.00000
224.00000 348.00000
234.00000 346.00000
245.00000 344.00000
256.00000 341.00000
266.00000 337.00000
277.00000 334.00000
287.00000 330.00000
298.00000 329.00000
309.00000 329.00000
320.00000 329.00000
331.00000 329.00000
342.00000 330.00000
353.00000 331.00000
364.00000 332.00000
375.00000 333.00000
386.00000 333.00000
397.00000 334.00000
408.00000 335.00000
419.00000 335.00000
430.00000 334.00000
441.00000 335.00000
452.00000 334.00000
463.00000 333.00000
474.00000 333.00000
485.00000 332.00000
497.00000 332.00000
508.00000 332.00000
519.00000 332.00000
529.00000 334.00000
540.00000 336.00000
551.00000 339.00000
560.00000 345.00000
570.00000 350.00000
581.00000 352.00000
592.00000 353.00000
603.00000 353.00000
IMAGE=DA2819Clip4x.jpeg
ID=157 
LM=0
CURVES=1
POINTS=100
632.00000 358.00000
639.00000 348.00000
645.00000 336.00000
647.00000 324.00000
646.00000 312.00000
646.00000 299.00000
642.00000 287.00000
639.00000 275.00000
635.00000 263.00000
629.00000 252.00000
623.00000 241.00000
616.00000 231.00000
609.00000 220.00000
600.00000 211.00000
590.00000 204.00000
580.00000 197.00000
570.00000 189.00000
559.00000 183.00000
548.00000 177.00000
537.00000 171.00000
525.00000 167.00000
514.00000 162.00000
502.00000 158.00000
490.00000 155.00000
478.00000 151.00000
465.00000 149.00000
453.00000 146.00000
441.00000 143.00000
429.00000 141.00000
416.00000 140.00000
404.00000 139.00000
391.00000 138.00000
379.00000 139.00000
366.00000 139.00000
354.00000 139.00000
341.00000 140.00000
329.00000 141.00000
316.00000 143.00000
304.00000 145.00000
292.00000 148.00000
279.00000 151.00000
267.00000 154.00000
255.00000 158.00000
244.00000 163.00000
233.00000 169.00000
221.00000 174.00000
210.00000 180.00000
201.00000 188.00000
191.00000 195.00000
181.00000 203.00000
172.00000 212.00000
165.00000 223.00000
158.00000 233.00000
152.00000 244.00000
147.00000 255.00000
143.00000 267.00000
140.00000 280.00000
138.00000 292.00000
138.00000 304.00000
141.00000 317.00000
146.00000 328.00000
154.00000 338.00000
166.00000 341.00000
178.00000 341.00000
191.00000 339.00000
203.00000 337.00000
215.00000 335.00000
228.00000 333.00000
240.00000 332.00000
253.00000 331.00000
265.00000 332.00000
278.00000 331.00000
290.00000 332.00000
303.00000 333.00000
315.00000 334.00000
328.00000 336.00000
340.00000 337.00000
352.00000 340.00000
364.00000 345.00000
376.00000 349.00000
388.00000 353.00000
400.00000 353.00000
412.00000 350.00000
424.00000 346.00000
437.00000 345.00000
449.00000 343.00000
461.00000 340.00000
474.00000 340.00000
486.00000 339.00000
499.00000 340.00000
511.00000 343.00000
523.00000 345.00000
536.00000 347.00000
548.00000 350.00000
560.00000 353.00000
572.00000 355.00000
585.00000 357.00000
597.00000 360.00000
609.00000 361.00000
622.00000 362.00000
IMAGE=DA2822Clip4x.jpeg
ID=158 
LM=0
CURVES=1
POINTS=100
585.00000 390.00000
593.00000 382.00000
600.00000 373.00000
603.00000 362.00000
604.00000 350.00000
603.00000 339.00000
600.00000 328.00000
597.00000 316.00000
593.00000 306.00000
591.00000 294.00000
589.00000 283.00000
585.00000 272.00000
581.00000 261.00000
575.00000 251.00000
569.00000 242.00000
563.00000 232.00000
556.00000 223.00000
548.00000 214.00000
539.00000 207.00000
530.00000 200.00000
520.00000 194.00000
510.00000 188.00000
500.00000 183.00000
490.00000 178.00000
479.00000 173.00000
469.00000 168.00000
458.00000 165.00000
447.00000 162.00000
436.00000 159.00000
424.00000 157.00000
413.00000 154.00000
402.00000 152.00000
390.00000 151.00000
379.00000 151.00000
367.00000 152.00000
356.00000 153.00000
344.00000 154.00000
333.00000 155.00000
322.00000 157.00000
310.00000 160.00000
299.00000 163.00000
288.00000 166.00000
277.00000 170.00000
267.00000 175.00000
256.00000 179.00000
246.00000 184.00000
236.00000 190.00000
226.00000 196.00000
217.00000 203.00000
209.00000 212.00000
201.00000 220.00000
195.00000 229.00000
189.00000 239.00000
184.00000 250.00000
180.00000 260.00000
175.00000 271.00000
171.00000 282.00000
166.00000 292.00000
162.00000 303.00000
159.00000 314.00000
157.00000 325.00000
160.00000 336.00000
163.00000 348.00000
170.00000 357.00000
180.00000 363.00000
191.00000 365.00000
202.00000 364.00000
213.00000 361.00000
224.00000 357.00000
235.00000 354.00000
247.00000 351.00000
258.00000 349.00000
269.00000 348.00000
281.00000 347.00000
292.00000 348.00000
304.00000 349.00000
315.00000 350.00000
327.00000 351.00000
338.00000 353.00000
349.00000 355.00000
360.00000 358.00000
372.00000 360.00000
383.00000 361.00000
395.00000 361.00000
406.00000 360.00000
418.00000 359.00000
429.00000 359.00000
441.00000 359.00000
452.00000 360.00000
464.00000 361.00000
475.00000 363.00000
486.00000 366.00000
497.00000 369.00000
508.00000 373.00000
519.00000 377.00000
530.00000 381.00000
540.00000 387.00000
551.00000 390.00000
562.00000 394.00000
573.00000 394.00000
IMAGE=DA2823Clip4x.jpeg
ID=159 
LM=0
CURVES=1
POINTS=100
617.00000 415.00000
623.00000 410.00000
628.00000 403.00000
631.00000 394.00000
632.00000 383.00000
632.00000 372.00000
629.00000 362.00000
627.00000 352.00000
625.00000 342.00000
621.00000 330.00000
617.00000 323.00000
613.00000 313.00000
607.00000 304.00000
601.00000 293.00000
594.00000 286.00000
588.00000 279.00000
579.00000 270.00000
572.00000 265.00000
567.00000 261.00000
558.00000 254.00000
549.00000 249.00000
540.00000 244.00000
530.00000 239.00000
520.00000 234.00000
509.00000 229.00000
498.00000 226.00000
488.00000 222.00000
478.00000 219.00000
466.00000 216.00000
455.00000 214.00000
446.00000 213.00000
436.00000 211.00000
426.00000 210.00000
415.00000 210.00000
404.00000 211.00000
394.00000 212.00000
383.00000 213.00000
372.00000 216.00000
361.00000 218.00000
352.00000 221.00000
343.00000 223.00000
333.00000 226.00000
323.00000 230.00000
314.00000 234.00000
304.00000 238.00000
294.00000 243.00000
286.00000 248.00000
278.00000 254.00000
270.00000 259.00000
263.00000 265.00000
256.00000 271.00000
249.00000 279.00000
242.00000 287.00000
236.00000 296.00000
231.00000 306.00000
227.00000 316.00000
223.00000 326.00000
220.00000 335.00000
217.00000 346.00000
214.00000 359.00000
215.00000 368.00000
215.00000 379.00000
220.00000 390.00000
226.00000 398.00000
234.00000 402.00000
244.00000 404.00000
255.00000 403.00000
266.00000 398.00000
276.00000 395.00000
286.00000 393.00000
296.00000 392.00000
305.00000 391.00000
316.00000 389.00000
327.00000 387.00000
337.00000 387.00000
349.00000 387.00000
360.00000 387.00000
371.00000 390.00000
382.00000 390.00000
393.00000 390.00000
405.00000 393.00000
417.00000 393.00000
427.00000 393.00000
439.00000 393.00000
450.00000 394.00000
461.00000 394.00000
471.00000 395.00000
482.00000 394.00000
492.00000 395.00000
505.00000 396.00000
515.00000 397.00000
525.00000 399.00000
537.00000 401.00000
547.00000 403.00000
558.00000 406.00000
569.00000 408.00000
577.00000 410.00000
588.00000 414.00000
598.00000 415.00000
607.00000 416.00000
IMAGE=DA2824Clip4x.jpeg
ID=160 
LM=0
CURVES=1
POINTS=100
562.00000 379.00000
570.00000 372.00000
577.00000 363.00000
581.00000 352.00000
584.00000 342.00000
584.00000 330.00000
582.00000 319.00000
578.00000 309.00000
573.00000 299.00000
567.00000 290.00000
561.00000 280.00000
555.00000 271.00000
548.00000 262.00000
541.00000 254.00000
533.00000 246.00000
525.00000 238.00000
516.00000 232.00000
507.00000 225.00000
498.00000 219.00000
488.00000 213.00000
478.00000 209.00000
467.00000 205.00000
457.00000 201.00000
446.00000 197.00000
436.00000 194.00000
425.00000 191.00000
414.00000 188.00000
403.00000 186.00000
392.00000 184.00000
381.00000 182.00000
370.00000 181.00000
359.00000 181.00000
348.00000 181.00000
337.00000 181.00000
326.00000 182.00000
314.00000 183.00000
303.00000 184.00000
292.00000 186.00000
282.00000 189.00000
271.00000 192.00000
260.00000 195.00000
249.00000 198.00000
239.00000 202.00000
228.00000 205.00000
218.00000 210.00000
208.00000 215.00000
198.00000 220.00000
189.00000 225.00000
180.00000 233.00000
172.00000 240.00000
164.00000 248.00000
157.00000 257.00000
150.00000 265.00000
144.00000 275.00000
138.00000 284.00000
133.00000 294.00000
129.00000 304.00000
127.00000 315.00000
126.00000 327.00000
126.00000 338.00000
129.00000 348.00000
134.00000 358.00000
142.00000 366.00000
153.00000 370.00000
164.00000 371.00000
175.00000 370.00000
186.00000 368.00000
197.00000 367.00000
208.00000 367.00000
219.00000 368.00000
230.00000 369.00000
242.00000 369.00000
253.00000 368.00000
264.00000 367.00000
275.00000 368.00000
286.00000 369.00000
297.00000 369.00000
308.00000 370.00000
319.00000 370.00000
331.00000 370.00000
342.00000 370.00000
353.00000 371.00000
364.00000 373.00000
375.00000 374.00000
386.00000 374.00000
397.00000 373.00000
408.00000 372.00000
419.00000 371.00000
431.00000 372.00000
442.00000 374.00000
453.00000 374.00000
464.00000 373.00000
475.00000 374.00000
486.00000 374.00000
497.00000 375.00000
508.00000 377.00000
519.00000 380.00000
530.00000 382.00000
541.00000 384.00000
552.00000 383.00000
IMAGE=DA2826Clip4x.jpeg
ID=161 
LM=0
CURVES=1
POINTS=100
609.00000 388.00000
619.00000 382.00000
623.00000 372.00000
627.00000 361.00000
633.00000 352.00000
635.00000 340.00000
632.00000 329.00000
630.00000 318.00000
627.00000 307.00000
624.00000 296.00000
620.00000 286.00000
615.00000 276.00000
609.00000 266.00000
603.00000 257.00000
596.00000 248.00000
588.00000 240.00000
579.00000 232.00000
570.00000 225.00000
561.00000 218.00000
551.00000 213.00000
541.00000 208.00000
531.00000 204.00000
520.00000 200.00000
509.00000 196.00000
498.00000 193.00000
487.00000 191.00000
476.00000 189.00000
465.00000 187.00000
454.00000 184.00000
443.00000 182.00000
431.00000 181.00000
420.00000 180.00000
409.00000 180.00000
398.00000 180.00000
386.00000 181.00000
375.00000 182.00000
364.00000 183.00000
352.00000 184.00000
341.00000 187.00000
330.00000 189.00000
319.00000 192.00000
309.00000 196.00000
298.00000 199.00000
287.00000 203.00000
277.00000 207.00000
266.00000 212.00000
257.00000 218.00000
247.00000 224.00000
238.00000 231.00000
230.00000 239.00000
223.00000 247.00000
216.00000 256.00000
209.00000 266.00000
203.00000 275.00000
198.00000 285.00000
194.00000 296.00000
190.00000 307.00000
187.00000 317.00000
183.00000 328.00000
181.00000 339.00000
183.00000 350.00000
188.00000 361.00000
192.00000 371.00000
199.00000 379.00000
209.00000 385.00000
221.00000 387.00000
232.00000 388.00000
243.00000 386.00000
254.00000 384.00000
265.00000 381.00000
276.00000 381.00000
288.00000 380.00000
299.00000 378.00000
310.00000 376.00000
321.00000 377.00000
333.00000 378.00000
344.00000 380.00000
355.00000 381.00000
366.00000 381.00000
378.00000 381.00000
389.00000 384.00000
399.00000 389.00000
410.00000 389.00000
421.00000 385.00000
432.00000 383.00000
443.00000 383.00000
454.00000 381.00000
466.00000 381.00000
477.00000 381.00000
488.00000 380.00000
500.00000 379.00000
511.00000 378.00000
522.00000 379.00000
533.00000 381.00000
544.00000 384.00000
556.00000 385.00000
567.00000 388.00000
578.00000 391.00000
589.00000 392.00000
600.00000 390.00000
IMAGE=DA2827Clip4x.jpeg
ID=162 
LM=0
CURVES=1
POINTS=100
584.00000 366.00000
592.00000 358.00000
598.00000 349.00000
602.00000 338.00000
605.00000 327.00000
606.00000 316.00000
603.00000 306.00000
599.00000 295.00000
596.00000 284.00000
593.00000 274.00000
590.00000 263.00000
585.00000 253.00000
581.00000 242.00000
576.00000 233.00000
569.00000 224.00000
562.00000 215.00000
555.00000 206.00000
548.00000 197.00000
540.00000 189.00000
532.00000 182.00000
523.00000 176.00000
513.00000 170.00000
503.00000 166.00000
492.00000 162.00000
482.00000 159.00000
471.00000 156.00000
460.00000 153.00000
449.00000 150.00000
438.00000 148.00000
427.00000 146.00000
416.00000 144.00000
405.00000 143.00000
394.00000 143.00000
383.00000 143.00000
372.00000 143.00000
360.00000 144.00000
349.00000 145.00000
338.00000 147.00000
327.00000 149.00000
316.00000 151.00000
305.00000 154.00000
295.00000 157.00000
285.00000 161.00000
274.00000 165.00000
264.00000 170.00000
254.00000 175.00000
245.00000 181.00000
236.00000 189.00000
228.00000 196.00000
221.00000 205.00000
215.00000 214.00000
208.00000 222.00000
202.00000 232.00000
196.00000 242.00000
191.00000 251.00000
188.00000 262.00000
185.00000 273.00000
183.00000 284.00000
180.00000 295.00000
178.00000 306.00000
177.00000 317.00000
179.00000 328.00000
183.00000 338.00000
187.00000 348.00000
196.00000 355.00000
207.00000 357.00000
218.00000 356.00000
229.00000 354.00000
239.00000 349.00000
249.00000 345.00000
260.00000 341.00000
270.00000 338.00000
281.00000 336.00000
293.00000 335.00000
304.00000 334.00000
315.00000 334.00000
326.00000 334.00000
337.00000 336.00000
348.00000 337.00000
359.00000 338.00000
370.00000 339.00000
382.00000 340.00000
393.00000 342.00000
404.00000 342.00000
415.00000 340.00000
426.00000 339.00000
437.00000 339.00000
448.00000 337.00000
459.00000 337.00000
470.00000 338.00000
482.00000 339.00000
493.00000 339.00000
504.00000 340.00000
515.00000 343.00000
524.00000 349.00000
533.00000 355.00000
544.00000 359.00000
554.00000 364.00000
565.00000 366.00000
576.00000 368.00000
IMAGE=DA2828Clip4x.jpeg
ID=163 
LM=0
CURVES=1
POINTS=100
605.00000 445.00000
613.00000 437.00000
619.00000 427.00000
623.00000 416.00000
625.00000 405.00000
624.00000 394.00000
622.00000 382.00000
619.00000 371.00000
616.00000 360.00000
613.00000 349.00000
608.00000 339.00000
604.00000 328.00000
599.00000 318.00000
594.00000 308.00000
588.00000 298.00000
580.00000 289.00000
573.00000 280.00000
565.00000 272.00000
556.00000 265.00000
547.00000 258.00000
537.00000 252.00000
527.00000 247.00000
517.00000 242.00000
507.00000 236.00000
496.00000 233.00000
485.00000 229.00000
475.00000 225.00000
464.00000 222.00000
453.00000 219.00000
441.00000 217.00000
430.00000 215.00000
419.00000 213.00000
407.00000 213.00000
396.00000 213.00000
384.00000 213.00000
373.00000 214.00000
362.00000 216.00000
350.00000 217.00000
339.00000 219.00000
328.00000 222.00000
317.00000 224.00000
306.00000 227.00000
295.00000 230.00000
284.00000 234.00000
273.00000 238.00000
263.00000 242.00000
253.00000 248.00000
243.00000 254.00000
234.00000 262.00000
226.00000 270.00000
219.00000 279.00000
212.00000 287.00000
205.00000 297.00000
200.00000 307.00000
196.00000 317.00000
192.00000 328.00000
187.00000 339.00000
183.00000 349.00000
180.00000 360.00000
177.00000 371.00000
178.00000 383.00000
180.00000 394.00000
183.00000 405.00000
190.00000 414.00000
199.00000 420.00000
210.00000 423.00000
222.00000 422.00000
233.00000 421.00000
244.00000 419.00000
256.00000 417.00000
267.00000 415.00000
278.00000 414.00000
290.00000 414.00000
301.00000 415.00000
313.00000 416.00000
324.00000 417.00000
335.00000 420.00000
346.00000 422.00000
358.00000 423.00000
369.00000 425.00000
380.00000 428.00000
392.00000 429.00000
403.00000 430.00000
414.00000 430.00000
426.00000 428.00000
437.00000 427.00000
448.00000 426.00000
460.00000 427.00000
471.00000 428.00000
483.00000 429.00000
494.00000 430.00000
506.00000 430.00000
517.00000 431.00000
528.00000 433.00000
539.00000 436.00000
550.00000 439.00000
561.00000 441.00000
572.00000 445.00000
584.00000 447.00000
595.00000 447.00000
IMAGE=DA2838Clip4x.jpeg
ID=164 
LM=0
CURVES=1
POINTS=100
563.00000 417.00000
570.00000 409.00000
575.00000 399.00000
578.00000 388.00000
579.00000 378.00000
579.00000 367.00000
577.00000 356.00000
575.00000 345.00000
572.00000 335.00000
567.00000 325.00000
563.00000 315.00000
557.00000 305.00000
551.00000 296.00000
545.00000 287.00000
538.00000 280.00000
530.00000 272.00000
522.00000 264.00000
513.00000 257.00000
505.00000 250.00000
496.00000 244.00000
487.00000 238.00000
477.00000 233.00000
467.00000 229.00000
457.00000 225.00000
447.00000 221.00000
436.00000 218.00000
426.00000 215.00000
415.00000 213.00000
405.00000 210.00000
394.00000 208.00000
383.00000 207.00000
372.00000 206.00000
361.00000 205.00000
350.00000 205.00000
339.00000 205.00000
328.00000 206.00000
318.00000 208.00000
307.00000 211.00000
296.00000 213.00000
286.00000 215.00000
276.00000 219.00000
265.00000 223.00000
255.00000 227.00000
245.00000 231.00000
235.00000 236.00000
226.00000 241.00000
216.00000 247.00000
207.00000 253.00000
199.00000 260.00000
191.00000 267.00000
183.00000 275.00000
176.00000 283.00000
169.00000 292.00000
164.00000 301.00000
159.00000 311.00000
155.00000 321.00000
153.00000 332.00000
149.00000 342.00000
147.00000 353.00000
149.00000 364.00000
151.00000 374.00000
155.00000 384.00000
160.00000 394.00000
168.00000 402.00000
178.00000 405.00000
189.00000 404.00000
200.00000 403.00000
210.00000 400.00000
221.00000 398.00000
231.00000 394.00000
242.00000 392.00000
253.00000 390.00000
264.00000 389.00000
274.00000 390.00000
285.00000 391.00000
296.00000 393.00000
307.00000 394.00000
318.00000 395.00000
329.00000 397.00000
339.00000 400.00000
349.00000 404.00000
360.00000 404.00000
371.00000 403.00000
382.00000 400.00000
392.00000 399.00000
403.00000 398.00000
414.00000 398.00000
425.00000 397.00000
436.00000 398.00000
447.00000 399.00000
458.00000 400.00000
468.00000 402.00000
479.00000 403.00000
490.00000 405.00000
500.00000 409.00000
511.00000 412.00000
521.00000 416.00000
531.00000 419.00000
542.00000 421.00000
553.00000 420.00000
IMAGE=DA2840Clip4x.jpeg
ID=165 
LM=0
CURVES=1
POINTS=100
639.00000 429.00000
648.00000 421.00000
655.00000 410.00000
660.00000 399.00000
664.00000 387.00000
665.00000 375.00000
663.00000 362.00000
661.00000 350.00000
658.00000 337.00000
655.00000 325.00000
649.00000 314.00000
643.00000 303.00000
637.00000 292.00000
632.00000 281.00000
624.00000 271.00000
617.00000 260.00000
609.00000 251.00000
599.00000 243.00000
590.00000 234.00000
580.00000 227.00000
569.00000 220.00000
559.00000 213.00000
547.00000 208.00000
535.00000 204.00000
524.00000 199.00000
512.00000 195.00000
500.00000 191.00000
488.00000 188.00000
476.00000 185.00000
463.00000 183.00000
451.00000 181.00000
438.00000 180.00000
426.00000 179.00000
413.00000 179.00000
401.00000 179.00000
388.00000 180.00000
376.00000 182.00000
363.00000 184.00000
351.00000 187.00000
339.00000 190.00000
327.00000 194.00000
315.00000 197.00000
303.00000 202.00000
292.00000 207.00000
281.00000 214.00000
271.00000 221.00000
260.00000 227.00000
251.00000 235.00000
241.00000 243.00000
232.00000 253.00000
225.00000 262.00000
217.00000 272.00000
210.00000 283.00000
204.00000 294.00000
198.00000 305.00000
193.00000 317.00000
190.00000 328.00000
186.00000 340.00000
182.00000 353.00000
180.00000 365.00000
181.00000 377.00000
184.00000 389.00000
188.00000 401.00000
194.00000 413.00000
202.00000 422.00000
214.00000 424.00000
226.00000 423.00000
238.00000 421.00000
250.00000 417.00000
263.00000 414.00000
274.00000 409.00000
285.00000 402.00000
296.00000 397.00000
308.00000 393.00000
320.00000 389.00000
332.00000 388.00000
345.00000 388.00000
358.00000 388.00000
370.00000 388.00000
382.00000 389.00000
395.00000 391.00000
407.00000 394.00000
419.00000 391.00000
431.00000 391.00000
444.00000 391.00000
456.00000 391.00000
469.00000 391.00000
481.00000 391.00000
494.00000 390.00000
506.00000 391.00000
518.00000 394.00000
530.00000 397.00000
543.00000 400.00000
554.00000 404.00000
566.00000 409.00000
577.00000 415.00000
589.00000 419.00000
601.00000 422.00000
613.00000 427.00000
625.00000 430.00000
IMAGE=DA2841Clip4x.jpeg
ID=166 
LM=0
CURVES=1
POINTS=100
638.00000 416.00000
649.00000 407.00000
656.00000 395.00000
661.00000 382.00000
663.00000 368.00000
664.00000 354.00000
663.00000 340.00000
660.00000 327.00000
657.00000 313.00000
653.00000 300.00000
648.00000 286.00000
641.00000 274.00000
634.00000 262.00000
626.00000 251.00000
617.00000 241.00000
608.00000 230.00000
598.00000 220.00000
588.00000 210.00000
577.00000 201.00000
567.00000 192.00000
555.00000 184.00000
543.00000 177.00000
531.00000 170.00000
518.00000 164.00000
505.00000 159.00000
492.00000 154.00000
478.00000 150.00000
465.00000 147.00000
451.00000 144.00000
438.00000 140.00000
424.00000 138.00000
410.00000 136.00000
396.00000 135.00000
382.00000 136.00000
368.00000 137.00000
354.00000 138.00000
340.00000 139.00000
326.00000 140.00000
313.00000 143.00000
299.00000 146.00000
285.00000 149.00000
272.00000 153.00000
259.00000 158.00000
246.00000 163.00000
233.00000 168.00000
221.00000 176.00000
209.00000 183.00000
198.00000 191.00000
187.00000 200.00000
177.00000 210.00000
166.00000 219.00000
156.00000 229.00000
148.00000 240.00000
139.00000 251.00000
133.00000 263.00000
126.00000 276.00000
121.00000 289.00000
116.00000 302.00000
113.00000 315.00000
112.00000 329.00000
113.00000 343.00000
116.00000 357.00000
123.00000 369.00000
134.00000 378.00000
147.00000 382.00000
160.00000 377.00000
174.00000 377.00000
188.00000 377.00000
202.00000 376.00000
216.00000 377.00000
230.00000 378.00000
244.00000 378.00000
257.00000 381.00000
271.00000 382.00000
285.00000 383.00000
299.00000 386.00000
312.00000 391.00000
325.00000 395.00000
339.00000 400.00000
351.00000 406.00000
365.00000 410.00000
378.00000 415.00000
392.00000 416.00000
405.00000 414.00000
417.00000 406.00000
431.00000 404.00000
445.00000 407.00000
459.00000 407.00000
472.00000 405.00000
486.00000 403.00000
500.00000 401.00000
514.00000 399.00000
528.00000 399.00000
542.00000 401.00000
556.00000 403.00000
570.00000 405.00000
584.00000 405.00000
597.00000 410.00000
610.00000 413.00000
624.00000 416.00000
IMAGE=DA2846Clip4x.jpeg
ID=167 
LM=0
IMAGE=DA3326.jpeg
ID=168 
LM=0
IMAGE=DA3327.jpeg
ID=169 
LM=0
IMAGE=DA3328.jpeg
ID=170 
LM=0
IMAGE=DA3329.jpeg
ID=171 
LM=0
IMAGE=DA3330.jpeg
ID=172 
LM=0
IMAGE=DA3331.jpeg
ID=173 
LM=0
CURVES=1
POINTS=100
673.00000 400.00000
682.00000 389.00000
689.00000 377.00000
691.00000 363.00000
691.00000 349.00000
690.00000 335.00000
687.00000 321.00000
683.00000 307.00000
677.00000 295.00000
670.00000 282.00000
663.00000 270.00000
657.00000 257.00000
650.00000 245.00000
641.00000 234.00000
633.00000 223.00000
624.00000 211.00000
615.00000 200.00000
605.00000 191.00000
593.00000 184.00000
580.00000 178.00000
567.00000 171.00000
554.00000 167.00000
540.00000 163.00000
526.00000 159.00000
513.00000 155.00000
501.00000 151.00000
486.00000 147.00000
472.00000 145.00000
458.00000 142.00000
444.00000 140.00000
430.00000 139.00000
416.00000 139.00000
402.00000 139.00000
388.00000 139.00000
374.00000 139.00000
360.00000 141.00000
346.00000 142.00000
332.00000 145.00000
318.00000 148.00000
304.00000 151.00000
291.00000 155.00000
277.00000 159.00000
264.00000 163.00000
251.00000 169.00000
238.00000 175.00000
226.00000 182.00000
213.00000 189.00000
202.00000 198.00000
192.00000 208.00000
184.00000 219.00000
176.00000 230.00000
168.00000 242.00000
162.00000 255.00000
156.00000 268.00000
151.00000 281.00000
145.00000 294.00000
138.00000 306.00000
134.00000 320.00000
133.00000 334.00000
131.00000 348.00000
133.00000 362.00000
138.00000 375.00000
146.00000 386.00000
158.00000 394.00000
172.00000 395.00000
186.00000 398.00000
200.00000 397.00000
214.00000 397.00000
228.00000 399.00000
242.00000 399.00000
257.00000 399.00000
270.00000 402.00000
284.00000 404.00000
298.00000 406.00000
312.00000 406.00000
326.00000 409.00000
340.00000 410.00000
354.00000 413.00000
368.00000 416.00000
382.00000 419.00000
396.00000 422.00000
409.00000 425.00000
423.00000 429.00000
437.00000 428.00000
451.00000 423.00000
465.00000 420.00000
479.00000 418.00000
492.00000 414.00000
506.00000 412.00000
520.00000 410.00000
534.00000 408.00000
548.00000 406.00000
562.00000 408.00000
577.00000 407.00000
591.00000 405.00000
605.00000 404.00000
619.00000 406.00000
633.00000 406.00000
647.00000 406.00000
661.00000 406.00000
IMAGE=DA3332B_Clip4x.jpeg
ID=174 
LM=0
CURVES=1
POINTS=100
632.00000 428.00000
642.00000 419.00000
651.00000 408.00000
658.00000 396.00000
662.00000 382.00000
665.00000 369.00000
669.00000 355.00000
668.00000 342.00000
666.00000 328.00000
661.00000 315.00000
656.00000 302.00000
651.00000 289.00000
645.00000 276.00000
638.00000 264.00000
632.00000 251.00000
625.00000 240.00000
616.00000 229.00000
607.00000 218.00000
598.00000 207.00000
588.00000 198.00000
577.00000 189.00000
566.00000 181.00000
554.00000 174.00000
541.00000 167.00000
529.00000 161.00000
516.00000 157.00000
502.00000 153.00000
489.00000 149.00000
475.00000 146.00000
462.00000 144.00000
448.00000 142.00000
434.00000 141.00000
420.00000 139.00000
406.00000 139.00000
392.00000 139.00000
378.00000 140.00000
364.00000 141.00000
351.00000 143.00000
337.00000 144.00000
323.00000 145.00000
309.00000 148.00000
296.00000 151.00000
282.00000 155.00000
269.00000 160.00000
257.00000 166.00000
245.00000 173.00000
234.00000 181.00000
222.00000 190.00000
212.00000 199.00000
203.00000 209.00000
193.00000 219.00000
184.00000 230.00000
176.00000 241.00000
169.00000 253.00000
161.00000 265.00000
154.00000 277.00000
149.00000 290.00000
143.00000 302.00000
141.00000 316.00000
137.00000 330.00000
135.00000 343.00000
135.00000 357.00000
137.00000 371.00000
142.00000 384.00000
148.00000 397.00000
156.00000 408.00000
167.00000 417.00000
180.00000 422.00000
193.00000 422.00000
207.00000 419.00000
220.00000 415.00000
234.00000 411.00000
248.00000 409.00000
261.00000 407.00000
275.00000 406.00000
289.00000 406.00000
303.00000 406.00000
317.00000 407.00000
331.00000 410.00000
344.00000 412.00000
358.00000 414.00000
372.00000 418.00000
385.00000 421.00000
399.00000 423.00000
413.00000 421.00000
427.00000 419.00000
440.00000 416.00000
454.00000 413.00000
467.00000 410.00000
481.00000 410.00000
495.00000 409.00000
509.00000 409.00000
523.00000 411.00000
537.00000 413.00000
550.00000 416.00000
564.00000 420.00000
577.00000 424.00000
590.00000 428.00000
604.00000 430.00000
618.00000 432.00000
IMAGE=DA3332C_Clip4x.jpeg
ID=175 
LM=0
CURVES=1
POINTS=100
598.00000 475.00000
607.00000 465.00000
615.00000 454.00000
619.00000 441.00000
621.00000 427.00000
623.00000 414.00000
623.00000 400.00000
621.00000 387.00000
616.00000 374.00000
610.00000 362.00000
603.00000 350.00000
597.00000 338.00000
590.00000 327.00000
583.00000 315.00000
576.00000 303.00000
569.00000 292.00000
560.00000 282.00000
550.00000 272.00000
541.00000 262.00000
530.00000 254.00000
518.00000 247.00000
506.00000 242.00000
494.00000 236.00000
481.00000 231.00000
467.00000 227.00000
454.00000 224.00000
441.00000 221.00000
427.00000 219.00000
414.00000 216.00000
401.00000 214.00000
387.00000 212.00000
374.00000 211.00000
360.00000 210.00000
346.00000 210.00000
333.00000 209.00000
319.00000 210.00000
305.00000 211.00000
292.00000 212.00000
278.00000 214.00000
265.00000 216.00000
252.00000 219.00000
238.00000 222.00000
225.00000 226.00000
213.00000 231.00000
200.00000 236.00000
188.00000 243.00000
177.00000 251.00000
167.00000 260.00000
158.00000 270.00000
149.00000 280.00000
141.00000 291.00000
132.00000 302.00000
125.00000 313.00000
118.00000 325.00000
111.00000 337.00000
104.00000 349.00000
98.00000 361.00000
93.00000 373.00000
91.00000 387.00000
91.00000 400.00000
92.00000 414.00000
96.00000 427.00000
100.00000 440.00000
106.00000 452.00000
116.00000 461.00000
129.00000 464.00000
143.00000 463.00000
156.00000 461.00000
169.00000 458.00000
183.00000 456.00000
196.00000 453.00000
209.00000 449.00000
222.00000 447.00000
236.00000 444.00000
249.00000 443.00000
263.00000 444.00000
277.00000 444.00000
290.00000 445.00000
304.00000 447.00000
317.00000 449.00000
331.00000 451.00000
344.00000 452.00000
358.00000 454.00000
371.00000 454.00000
385.00000 452.00000
398.00000 450.00000
412.00000 448.00000
425.00000 447.00000
439.00000 448.00000
453.00000 450.00000
466.00000 451.00000
480.00000 452.00000
493.00000 455.00000
506.00000 458.00000
519.00000 462.00000
532.00000 467.00000
545.00000 472.00000
558.00000 475.00000
571.00000 477.00000
585.00000 478.00000
IMAGE=DA3332D_Clip4x.jpeg
ID=176 
LM=0
CURVES=1
POINTS=100
654.00000 440.00000
666.00000 435.00000
674.00000 424.00000
677.00000 411.00000
679.00000 399.00000
680.00000 386.00000
677.00000 373.00000
673.00000 361.00000
667.00000 349.00000
664.00000 336.00000
660.00000 324.00000
655.00000 312.00000
649.00000 300.00000
642.00000 289.00000
634.00000 278.00000
625.00000 269.00000
616.00000 260.00000
607.00000 251.00000
597.00000 242.00000
587.00000 233.00000
576.00000 226.00000
565.00000 219.00000
553.00000 213.00000
541.00000 208.00000
529.00000 204.00000
516.00000 201.00000
503.00000 198.00000
490.00000 196.00000
478.00000 193.00000
465.00000 190.00000
452.00000 188.00000
439.00000 187.00000
426.00000 186.00000
413.00000 186.00000
399.00000 186.00000
386.00000 187.00000
373.00000 188.00000
360.00000 190.00000
347.00000 192.00000
335.00000 194.00000
322.00000 197.00000
309.00000 200.00000
297.00000 204.00000
284.00000 208.00000
273.00000 215.00000
262.00000 222.00000
251.00000 229.00000
241.00000 238.00000
231.00000 246.00000
222.00000 255.00000
214.00000 266.00000
207.00000 277.00000
202.00000 289.00000
196.00000 301.00000
189.00000 312.00000
183.00000 323.00000
176.00000 335.00000
170.00000 346.00000
166.00000 358.00000
165.00000 371.00000
166.00000 385.00000
168.00000 397.00000
173.00000 410.00000
180.00000 421.00000
191.00000 427.00000
204.00000 426.00000
217.00000 423.00000
230.00000 419.00000
242.00000 415.00000
255.00000 414.00000
268.00000 413.00000
281.00000 413.00000
294.00000 413.00000
308.00000 413.00000
321.00000 413.00000
334.00000 415.00000
347.00000 417.00000
360.00000 418.00000
373.00000 420.00000
386.00000 422.00000
398.00000 424.00000
412.00000 425.00000
425.00000 426.00000
438.00000 426.00000
451.00000 424.00000
464.00000 422.00000
477.00000 422.00000
490.00000 422.00000
503.00000 420.00000
516.00000 420.00000
529.00000 421.00000
542.00000 422.00000
555.00000 423.00000
568.00000 424.00000
581.00000 425.00000
594.00000 428.00000
606.00000 433.00000
619.00000 436.00000
631.00000 441.00000
644.00000 442.00000
IMAGE=DA3332E_Clip4x.jpeg
ID=177 
LM=0
CURVES=1
POINTS=100
651.00000 395.00000
661.00000 385.00000
670.00000 374.00000
675.00000 361.00000
678.00000 347.00000
679.00000 333.00000
676.00000 319.00000
673.00000 305.00000
669.00000 292.00000
664.00000 278.00000
659.00000 265.00000
655.00000 251.00000
651.00000 238.00000
646.00000 225.00000
640.00000 212.00000
632.00000 200.00000
622.00000 190.00000
611.00000 181.00000
600.00000 172.00000
590.00000 163.00000
579.00000 154.00000
567.00000 145.00000
555.00000 138.00000
542.00000 132.00000
529.00000 128.00000
515.00000 124.00000
501.00000 120.00000
488.00000 116.00000
474.00000 113.00000
460.00000 110.00000
446.00000 107.00000
432.00000 105.00000
418.00000 104.00000
404.00000 105.00000
390.00000 106.00000
376.00000 107.00000
362.00000 109.00000
348.00000 110.00000
334.00000 112.00000
320.00000 114.00000
306.00000 117.00000
292.00000 121.00000
279.00000 126.00000
266.00000 132.00000
253.00000 137.00000
239.00000 142.00000
228.00000 150.00000
216.00000 157.00000
206.00000 168.00000
196.00000 177.00000
187.00000 189.00000
179.00000 200.00000
173.00000 213.00000
168.00000 226.00000
163.00000 240.00000
158.00000 253.00000
151.00000 265.00000
143.00000 276.00000
137.00000 289.00000
134.00000 303.00000
132.00000 317.00000
130.00000 331.00000
134.00000 345.00000
139.00000 358.00000
150.00000 368.00000
163.00000 372.00000
177.00000 374.00000
191.00000 371.00000
205.00000 368.00000
219.00000 367.00000
232.00000 362.00000
246.00000 363.00000
260.00000 363.00000
275.00000 363.00000
289.00000 364.00000
303.00000 365.00000
317.00000 364.00000
331.00000 366.00000
345.00000 366.00000
359.00000 366.00000
373.00000 368.00000
387.00000 371.00000
401.00000 375.00000
415.00000 377.00000
429.00000 375.00000
443.00000 374.00000
457.00000 375.00000
471.00000 374.00000
485.00000 374.00000
500.00000 373.00000
514.00000 373.00000
528.00000 374.00000
542.00000 376.00000
555.00000 380.00000
569.00000 383.00000
583.00000 384.00000
597.00000 386.00000
611.00000 391.00000
624.00000 396.00000
638.00000 398.00000
IMAGE=DA3332F_Clip4x.jpeg
ID=178 
LM=0
CURVES=1
POINTS=100
602.00000 416.00000
610.00000 408.00000
616.00000 398.00000
621.00000 388.00000
622.00000 376.00000
624.00000 365.00000
622.00000 354.00000
619.00000 343.00000
615.00000 332.00000
610.00000 322.00000
606.00000 311.00000
602.00000 300.00000
599.00000 289.00000
594.00000 279.00000
590.00000 268.00000
584.00000 259.00000
578.00000 249.00000
571.00000 240.00000
563.00000 232.00000
555.00000 224.00000
545.00000 218.00000
535.00000 212.00000
525.00000 207.00000
514.00000 203.00000
503.00000 199.00000
492.00000 196.00000
482.00000 193.00000
470.00000 190.00000
459.00000 188.00000
448.00000 186.00000
437.00000 184.00000
425.00000 182.00000
414.00000 181.00000
403.00000 180.00000
391.00000 181.00000
380.00000 182.00000
368.00000 182.00000
357.00000 183.00000
345.00000 184.00000
335.00000 186.00000
323.00000 189.00000
312.00000 191.00000
302.00000 195.00000
291.00000 200.00000
280.00000 204.00000
270.00000 209.00000
261.00000 216.00000
253.00000 224.00000
244.00000 232.00000
237.00000 241.00000
232.00000 251.00000
226.00000 261.00000
221.00000 271.00000
217.00000 282.00000
213.00000 292.00000
210.00000 303.00000
205.00000 314.00000
197.00000 322.00000
190.00000 330.00000
185.00000 341.00000
184.00000 352.00000
184.00000 364.00000
187.00000 375.00000
192.00000 385.00000
199.00000 394.00000
207.00000 402.00000
218.00000 406.00000
229.00000 407.00000
241.00000 406.00000
252.00000 404.00000
263.00000 402.00000
275.00000 402.00000
286.00000 403.00000
297.00000 405.00000
309.00000 405.00000
320.00000 405.00000
331.00000 404.00000
343.00000 405.00000
353.00000 410.00000
364.00000 412.00000
376.00000 414.00000
387.00000 416.00000
398.00000 417.00000
410.00000 418.00000
421.00000 418.00000
433.00000 417.00000
444.00000 415.00000
455.00000 413.00000
466.00000 412.00000
478.00000 410.00000
489.00000 411.00000
501.00000 411.00000
512.00000 413.00000
523.00000 414.00000
535.00000 414.00000
546.00000 415.00000
557.00000 417.00000
568.00000 420.00000
580.00000 422.00000
591.00000 421.00000
IMAGE=DA3332G_Clip4x.jpeg
ID=179 
LM=0
CURVES=1
POINTS=100
553.00000 357.00000
562.00000 350.00000
568.00000 341.00000
570.00000 330.00000
568.00000 319.00000
566.00000 308.00000
563.00000 297.00000
558.00000 288.00000
553.00000 278.00000
549.00000 267.00000
545.00000 257.00000
540.00000 247.00000
536.00000 237.00000
531.00000 227.00000
525.00000 217.00000
519.00000 208.00000
511.00000 200.00000
502.00000 193.00000
494.00000 186.00000
485.00000 179.00000
475.00000 174.00000
465.00000 169.00000
456.00000 163.00000
445.00000 159.00000
435.00000 156.00000
424.00000 152.00000
413.00000 150.00000
403.00000 147.00000
392.00000 144.00000
381.00000 142.00000
370.00000 141.00000
359.00000 139.00000
348.00000 138.00000
337.00000 139.00000
326.00000 140.00000
314.00000 140.00000
303.00000 141.00000
292.00000 143.00000
281.00000 145.00000
271.00000 147.00000
260.00000 150.00000
250.00000 155.00000
239.00000 159.00000
229.00000 163.00000
220.00000 169.00000
210.00000 174.00000
201.00000 180.00000
193.00000 188.00000
185.00000 196.00000
179.00000 205.00000
172.00000 214.00000
166.00000 223.00000
159.00000 232.00000
154.00000 242.00000
147.00000 251.00000
142.00000 261.00000
136.00000 270.00000
131.00000 280.00000
128.00000 291.00000
126.00000 302.00000
128.00000 313.00000
133.00000 323.00000
138.00000 333.00000
148.00000 337.00000
159.00000 339.00000
170.00000 340.00000
181.00000 339.00000
192.00000 337.00000
203.00000 336.00000
214.00000 334.00000
225.00000 333.00000
236.00000 333.00000
248.00000 333.00000
259.00000 333.00000
270.00000 333.00000
281.00000 334.00000
292.00000 337.00000
303.00000 339.00000
314.00000 340.00000
325.00000 341.00000
335.00000 344.00000
346.00000 348.00000
357.00000 349.00000
367.00000 345.00000
378.00000 345.00000
390.00000 344.00000
401.00000 343.00000
412.00000 344.00000
423.00000 344.00000
434.00000 345.00000
445.00000 346.00000
456.00000 348.00000
467.00000 350.00000
478.00000 352.00000
489.00000 352.00000
500.00000 355.00000
511.00000 356.00000
522.00000 357.00000
533.00000 359.00000
544.00000 359.00000
IMAGE=DA3332H_Clip4x.jpeg
ID=180 
LM=0
CURVES=1
POINTS=100
632.00000 440.00000
642.00000 431.00000
649.00000 420.00000
654.00000 408.00000
655.00000 395.00000
654.00000 382.00000
651.00000 369.00000
647.00000 357.00000
641.00000 345.00000
636.00000 333.00000
630.00000 322.00000
625.00000 309.00000
619.00000 298.00000
613.00000 286.00000
606.00000 275.00000
599.00000 264.00000
591.00000 254.00000
582.00000 244.00000
572.00000 235.00000
561.00000 229.00000
550.00000 222.00000
538.00000 215.00000
526.00000 210.00000
514.00000 205.00000
502.00000 201.00000
489.00000 198.00000
476.00000 194.00000
464.00000 192.00000
451.00000 189.00000
438.00000 187.00000
425.00000 186.00000
412.00000 185.00000
399.00000 185.00000
385.00000 185.00000
372.00000 185.00000
359.00000 186.00000
346.00000 187.00000
333.00000 189.00000
320.00000 191.00000
307.00000 193.00000
295.00000 196.00000
282.00000 200.00000
270.00000 204.00000
257.00000 209.00000
246.00000 215.00000
235.00000 222.00000
224.00000 229.00000
214.00000 238.00000
205.00000 248.00000
197.00000 258.00000
189.00000 268.00000
181.00000 279.00000
174.00000 289.00000
167.00000 301.00000
161.00000 312.00000
155.00000 324.00000
150.00000 336.00000
146.00000 349.00000
143.00000 361.00000
139.00000 374.00000
137.00000 387.00000
139.00000 400.00000
144.00000 412.00000
153.00000 421.00000
164.00000 428.00000
177.00000 430.00000
190.00000 428.00000
203.00000 425.00000
216.00000 424.00000
229.00000 424.00000
242.00000 424.00000
255.00000 423.00000
268.00000 424.00000
281.00000 425.00000
295.00000 425.00000
308.00000 425.00000
321.00000 426.00000
334.00000 428.00000
347.00000 430.00000
360.00000 431.00000
373.00000 432.00000
386.00000 433.00000
399.00000 434.00000
412.00000 435.00000
425.00000 434.00000
438.00000 433.00000
451.00000 432.00000
464.00000 430.00000
477.00000 429.00000
490.00000 429.00000
503.00000 431.00000
516.00000 432.00000
530.00000 432.00000
543.00000 433.00000
556.00000 432.00000
569.00000 433.00000
582.00000 434.00000
595.00000 437.00000
607.00000 441.00000
620.00000 443.00000
IMAGE=DA3332i_Clip4x.jpeg
ID=181 
LM=0
CURVES=1
POINTS=100
641.00000 406.00000
651.00000 397.00000
659.00000 385.00000
666.00000 373.00000
670.00000 360.00000
671.00000 346.00000
669.00000 332.00000
665.00000 319.00000
660.00000 306.00000
654.00000 294.00000
648.00000 281.00000
642.00000 268.00000
636.00000 256.00000
628.00000 244.00000
620.00000 233.00000
611.00000 223.00000
602.00000 212.00000
593.00000 202.00000
581.00000 194.00000
570.00000 186.00000
558.00000 179.00000
546.00000 172.00000
533.00000 166.00000
520.00000 161.00000
507.00000 156.00000
494.00000 152.00000
481.00000 148.00000
467.00000 144.00000
454.00000 142.00000
440.00000 140.00000
426.00000 138.00000
412.00000 136.00000
398.00000 135.00000
384.00000 135.00000
371.00000 135.00000
357.00000 135.00000
343.00000 136.00000
329.00000 138.00000
315.00000 140.00000
301.00000 142.00000
288.00000 145.00000
274.00000 149.00000
261.00000 153.00000
248.00000 158.00000
236.00000 164.00000
224.00000 171.00000
212.00000 179.00000
201.00000 187.00000
190.00000 196.00000
180.00000 205.00000
171.00000 215.00000
163.00000 227.00000
155.00000 238.00000
148.00000 251.00000
142.00000 263.00000
136.00000 276.00000
130.00000 288.00000
125.00000 301.00000
121.00000 314.00000
119.00000 328.00000
119.00000 342.00000
122.00000 355.00000
128.00000 368.00000
137.00000 378.00000
148.00000 387.00000
161.00000 391.00000
175.00000 390.00000
189.00000 388.00000
203.00000 386.00000
216.00000 385.00000
230.00000 386.00000
244.00000 385.00000
258.00000 385.00000
272.00000 384.00000
286.00000 385.00000
300.00000 386.00000
314.00000 387.00000
327.00000 388.00000
341.00000 391.00000
354.00000 395.00000
368.00000 397.00000
382.00000 400.00000
395.00000 401.00000
409.00000 401.00000
423.00000 398.00000
437.00000 396.00000
451.00000 396.00000
465.00000 395.00000
478.00000 395.00000
492.00000 396.00000
506.00000 395.00000
520.00000 394.00000
534.00000 394.00000
548.00000 393.00000
561.00000 396.00000
575.00000 398.00000
589.00000 401.00000
602.00000 406.00000
615.00000 410.00000
629.00000 410.00000
IMAGE=DA3332J_Clip4x.jpeg
ID=182 
LM=0
CURVES=1
POINTS=100
641.00000 389.00000
651.00000 380.00000
659.00000 368.00000
662.00000 354.00000
660.00000 340.00000
658.00000 326.00000
654.00000 313.00000
648.00000 300.00000
641.00000 288.00000
634.00000 276.00000
626.00000 265.00000
618.00000 253.00000
610.00000 242.00000
601.00000 231.00000
593.00000 220.00000
583.00000 210.00000
572.00000 201.00000
560.00000 194.00000
548.00000 187.00000
535.00000 180.00000
523.00000 174.00000
510.00000 168.00000
497.00000 163.00000
484.00000 159.00000
470.00000 155.00000
456.00000 154.00000
443.00000 150.00000
429.00000 148.00000
415.00000 147.00000
401.00000 146.00000
387.00000 146.00000
373.00000 146.00000
359.00000 145.00000
345.00000 146.00000
331.00000 146.00000
317.00000 147.00000
303.00000 149.00000
289.00000 151.00000
276.00000 154.00000
262.00000 158.00000
249.00000 162.00000
235.00000 166.00000
223.00000 172.00000
210.00000 178.00000
198.00000 186.00000
186.00000 193.00000
175.00000 201.00000
164.00000 210.00000
154.00000 219.00000
144.00000 229.00000
135.00000 240.00000
126.00000 251.00000
118.00000 262.00000
111.00000 275.00000
105.00000 287.00000
96.00000 298.00000
91.00000 311.00000
87.00000 325.00000
86.00000 339.00000
88.00000 352.00000
92.00000 366.00000
100.00000 377.00000
112.00000 384.00000
126.00000 387.00000
140.00000 388.00000
154.00000 388.00000
168.00000 387.00000
182.00000 386.00000
196.00000 385.00000
210.00000 386.00000
224.00000 386.00000
238.00000 386.00000
252.00000 385.00000
266.00000 387.00000
280.00000 387.00000
294.00000 388.00000
308.00000 390.00000
322.00000 392.00000
335.00000 394.00000
349.00000 397.00000
363.00000 399.00000
377.00000 401.00000
391.00000 400.00000
405.00000 399.00000
419.00000 397.00000
433.00000 395.00000
446.00000 392.00000
460.00000 391.00000
474.00000 391.00000
488.00000 390.00000
502.00000 390.00000
516.00000 390.00000
530.00000 391.00000
544.00000 391.00000
558.00000 390.00000
572.00000 390.00000
586.00000 389.00000
600.00000 391.00000
614.00000 391.00000
628.00000 391.00000
IMAGE=DA3332K_Clip4x.jpeg
ID=183 
LM=0
CURVES=1
POINTS=100
639.00000 454.00000
649.00000 444.00000
657.00000 433.00000
662.00000 420.00000
662.00000 406.00000
661.00000 392.00000
658.00000 378.00000
654.00000 364.00000
650.00000 351.00000
644.00000 338.00000
637.00000 326.00000
630.00000 314.00000
623.00000 302.00000
615.00000 290.00000
606.00000 279.00000
597.00000 268.00000
587.00000 258.00000
576.00000 249.00000
565.00000 241.00000
553.00000 233.00000
542.00000 225.00000
530.00000 218.00000
517.00000 212.00000
503.00000 208.00000
490.00000 203.00000
476.00000 200.00000
463.00000 196.00000
449.00000 193.00000
435.00000 191.00000
421.00000 189.00000
407.00000 187.00000
393.00000 186.00000
379.00000 185.00000
365.00000 185.00000
351.00000 185.00000
337.00000 186.00000
323.00000 187.00000
309.00000 189.00000
295.00000 191.00000
281.00000 193.00000
268.00000 197.00000
254.00000 200.00000
241.00000 205.00000
228.00000 211.00000
216.00000 218.00000
204.00000 225.00000
193.00000 234.00000
182.00000 243.00000
172.00000 253.00000
163.00000 263.00000
153.00000 274.00000
145.00000 285.00000
137.00000 297.00000
130.00000 309.00000
123.00000 321.00000
116.00000 334.00000
109.00000 345.00000
104.00000 358.00000
101.00000 372.00000
99.00000 386.00000
100.00000 400.00000
105.00000 413.00000
113.00000 425.00000
124.00000 433.00000
137.00000 438.00000
151.00000 437.00000
165.00000 435.00000
179.00000 434.00000
193.00000 432.00000
207.00000 432.00000
221.00000 431.00000
235.00000 431.00000
250.00000 431.00000
264.00000 432.00000
278.00000 432.00000
292.00000 433.00000
306.00000 435.00000
320.00000 436.00000
334.00000 437.00000
348.00000 438.00000
362.00000 439.00000
376.00000 439.00000
390.00000 440.00000
404.00000 440.00000
418.00000 441.00000
432.00000 441.00000
446.00000 440.00000
460.00000 439.00000
474.00000 440.00000
488.00000 439.00000
502.00000 440.00000
516.00000 441.00000
530.00000 439.00000
544.00000 440.00000
558.00000 442.00000
572.00000 445.00000
586.00000 448.00000
599.00000 452.00000
613.00000 456.00000
627.00000 456.00000
IMAGE=DA3332L_Clip4x.jpeg
ID=184 
LM=0
CURVES=1
POINTS=100
575.00000 493.00000
584.00000 485.00000
592.00000 476.00000
595.00000 464.00000
599.00000 453.00000
601.00000 441.00000
599.00000 429.00000
597.00000 417.00000
593.00000 406.00000
589.00000 394.00000
584.00000 383.00000
579.00000 372.00000
575.00000 361.00000
570.00000 350.00000
565.00000 339.00000
558.00000 329.00000
552.00000 319.00000
544.00000 309.00000
536.00000 301.00000
527.00000 292.00000
518.00000 285.00000
508.00000 278.00000
497.00000 273.00000
486.00000 268.00000
475.00000 264.00000
463.00000 260.00000
451.00000 257.00000
440.00000 255.00000
428.00000 254.00000
416.00000 253.00000
403.00000 252.00000
391.00000 251.00000
379.00000 250.00000
367.00000 249.00000
355.00000 249.00000
343.00000 249.00000
331.00000 250.00000
319.00000 250.00000
307.00000 251.00000
295.00000 251.00000
283.00000 252.00000
271.00000 255.00000
260.00000 258.00000
248.00000 262.00000
238.00000 268.00000
228.00000 274.00000
217.00000 281.00000
208.00000 288.00000
199.00000 297.00000
191.00000 306.00000
184.00000 316.00000
177.00000 325.00000
171.00000 336.00000
164.00000 345.00000
159.00000 356.00000
154.00000 367.00000
150.00000 379.00000
145.00000 390.00000
140.00000 401.00000
136.00000 412.00000
134.00000 424.00000
134.00000 436.00000
135.00000 448.00000
139.00000 459.00000
147.00000 469.00000
157.00000 475.00000
169.00000 476.00000
181.00000 474.00000
193.00000 472.00000
205.00000 471.00000
216.00000 467.00000
228.00000 468.00000
240.00000 468.00000
252.00000 466.00000
264.00000 465.00000
276.00000 465.00000
288.00000 465.00000
300.00000 465.00000
312.00000 466.00000
324.00000 467.00000
336.00000 469.00000
348.00000 469.00000
360.00000 470.00000
372.00000 471.00000
384.00000 471.00000
396.00000 472.00000
409.00000 473.00000
421.00000 473.00000
433.00000 473.00000
445.00000 473.00000
457.00000 473.00000
469.00000 475.00000
480.00000 480.00000
492.00000 481.00000
504.00000 482.00000
516.00000 484.00000
528.00000 486.00000
539.00000 489.00000
551.00000 491.00000
563.00000 493.00000
IMAGE=DA3332M_Clip4x.jpeg
ID=185 
LM=0
CURVES=1
POINTS=100
664.00000 436.00000
675.00000 428.00000
681.00000 415.00000
683.00000 400.00000
682.00000 386.00000
679.00000 372.00000
672.00000 359.00000
664.00000 346.00000
656.00000 335.00000
649.00000 320.00000
644.00000 306.00000
640.00000 293.00000
634.00000 280.00000
625.00000 265.00000
618.00000 255.00000
608.00000 243.00000
599.00000 232.00000
587.00000 220.00000
577.00000 212.00000
565.00000 205.00000
552.00000 196.00000
540.00000 189.00000
528.00000 183.00000
514.00000 177.00000
500.00000 171.00000
487.00000 166.00000
473.00000 162.00000
459.00000 158.00000
444.00000 155.00000
431.00000 152.00000
417.00000 150.00000
402.00000 150.00000
389.00000 150.00000
373.00000 151.00000
359.00000 154.00000
345.00000 156.00000
331.00000 159.00000
316.00000 162.00000
302.00000 166.00000
287.00000 170.00000
273.00000 175.00000
261.00000 181.00000
246.00000 187.00000
234.00000 195.00000
222.00000 203.00000
212.00000 213.00000
200.00000 223.00000
192.00000 233.00000
182.00000 243.00000
173.00000 252.00000
165.00000 264.00000
157.00000 277.00000
146.00000 290.00000
142.00000 302.00000
139.00000 316.00000
133.00000 329.00000
123.00000 343.00000
114.00000 355.00000
106.00000 367.00000
105.00000 381.00000
108.00000 395.00000
111.00000 407.00000
120.00000 417.00000
132.00000 422.00000
145.00000 421.00000
160.00000 419.00000
174.00000 416.00000
190.00000 415.00000
205.00000 415.00000
219.00000 416.00000
233.00000 418.00000
248.00000 418.00000
262.00000 419.00000
277.00000 421.00000
291.00000 423.00000
305.00000 427.00000
320.00000 431.00000
334.00000 434.00000
348.00000 437.00000
362.00000 441.00000
376.00000 446.00000
391.00000 449.00000
405.00000 449.00000
420.00000 445.00000
432.00000 440.00000
448.00000 438.00000
462.00000 436.00000
477.00000 434.00000
491.00000 431.00000
506.00000 430.00000
521.00000 429.00000
535.00000 427.00000
550.00000 424.00000
564.00000 425.00000
579.00000 427.00000
593.00000 428.00000
607.00000 432.00000
622.00000 435.00000
636.00000 437.00000
651.00000 437.00000
IMAGE=DA3332N_Clip4x.jpeg
ID=186 
LM=0
CURVES=1
POINTS=100
612.00000 475.00000
623.00000 467.00000
632.00000 457.00000
639.00000 446.00000
643.00000 433.00000
644.00000 420.00000
644.00000 407.00000
642.00000 393.00000
637.00000 381.00000
633.00000 368.00000
629.00000 356.00000
623.00000 344.00000
617.00000 332.00000
611.00000 320.00000
604.00000 308.00000
596.00000 298.00000
588.00000 287.00000
579.00000 277.00000
570.00000 268.00000
560.00000 258.00000
549.00000 250.00000
538.00000 243.00000
526.00000 237.00000
514.00000 231.00000
502.00000 227.00000
489.00000 223.00000
476.00000 219.00000
463.00000 216.00000
450.00000 213.00000
437.00000 211.00000
423.00000 210.00000
410.00000 207.00000
397.00000 205.00000
384.00000 205.00000
371.00000 205.00000
357.00000 208.00000
344.00000 210.00000
331.00000 212.00000
318.00000 214.00000
305.00000 215.00000
292.00000 218.00000
279.00000 220.00000
266.00000 224.00000
253.00000 229.00000
241.00000 233.00000
230.00000 241.00000
219.00000 249.00000
209.00000 257.00000
199.00000 266.00000
189.00000 276.00000
180.00000 285.00000
172.00000 296.00000
164.00000 307.00000
157.00000 318.00000
151.00000 330.00000
145.00000 342.00000
139.00000 354.00000
134.00000 366.00000
129.00000 379.00000
125.00000 391.00000
123.00000 405.00000
126.00000 418.00000
131.00000 430.00000
133.00000 443.00000
141.00000 454.00000
152.00000 462.00000
164.00000 466.00000
178.00000 465.00000
191.00000 464.00000
204.00000 464.00000
217.00000 461.00000
231.00000 462.00000
244.00000 460.00000
257.00000 462.00000
270.00000 459.00000
284.00000 459.00000
296.00000 463.00000
310.00000 462.00000
323.00000 462.00000
336.00000 464.00000
349.00000 464.00000
363.00000 464.00000
376.00000 466.00000
389.00000 468.00000
403.00000 468.00000
416.00000 467.00000
429.00000 463.00000
442.00000 462.00000
455.00000 462.00000
469.00000 462.00000
482.00000 464.00000
495.00000 465.00000
508.00000 467.00000
522.00000 469.00000
535.00000 470.00000
548.00000 473.00000
561.00000 474.00000
574.00000 477.00000
588.00000 477.00000
601.00000 477.00000
IMAGE=DA3332o_Clip4x.jpeg
ID=187 
LM=0
CURVES=1
POINTS=100
624.00000 456.00000
636.00000 449.00000
644.00000 437.00000
648.00000 423.00000
650.00000 409.00000
649.00000 394.00000
646.00000 380.00000
643.00000 366.00000
638.00000 353.00000
631.00000 340.00000
625.00000 327.00000
619.00000 314.00000
614.00000 301.00000
608.00000 288.00000
602.00000 275.00000
593.00000 264.00000
582.00000 254.00000
572.00000 244.00000
560.00000 235.00000
548.00000 228.00000
536.00000 220.00000
523.00000 215.00000
509.00000 210.00000
495.00000 206.00000
482.00000 202.00000
468.00000 198.00000
454.00000 194.00000
440.00000 190.00000
426.00000 188.00000
412.00000 184.00000
398.00000 183.00000
384.00000 182.00000
369.00000 181.00000
355.00000 183.00000
341.00000 183.00000
326.00000 184.00000
312.00000 185.00000
298.00000 188.00000
284.00000 190.00000
270.00000 193.00000
256.00000 197.00000
242.00000 199.00000
228.00000 203.00000
215.00000 209.00000
202.00000 214.00000
189.00000 220.00000
177.00000 228.00000
164.00000 235.00000
153.00000 244.00000
142.00000 254.00000
133.00000 265.00000
126.00000 277.00000
121.00000 291.00000
114.00000 303.00000
109.00000 316.00000
103.00000 330.00000
98.00000 343.00000
94.00000 357.00000
90.00000 370.00000
87.00000 385.00000
86.00000 399.00000
88.00000 413.00000
93.00000 426.00000
102.00000 437.00000
116.00000 441.00000
131.00000 441.00000
145.00000 438.00000
158.00000 434.00000
172.00000 430.00000
186.00000 428.00000
201.00000 428.00000
215.00000 426.00000
229.00000 423.00000
243.00000 421.00000
258.00000 421.00000
272.00000 421.00000
286.00000 422.00000
301.00000 423.00000
315.00000 424.00000
329.00000 428.00000
343.00000 431.00000
357.00000 434.00000
371.00000 435.00000
385.00000 433.00000
400.00000 432.00000
414.00000 431.00000
428.00000 429.00000
442.00000 429.00000
457.00000 429.00000
471.00000 429.00000
485.00000 429.00000
500.00000 431.00000
514.00000 432.00000
528.00000 434.00000
542.00000 438.00000
556.00000 442.00000
570.00000 445.00000
583.00000 450.00000
597.00000 455.00000
611.00000 457.00000
IMAGE=DA3332P_Clip4x.jpeg
ID=188 
LM=0
CURVES=1
POINTS=100
663.00000 446.00000
673.00000 436.00000
679.00000 423.00000
682.00000 409.00000
681.00000 395.00000
679.00000 381.00000
675.00000 367.00000
668.00000 355.00000
661.00000 343.00000
654.00000 330.00000
648.00000 318.00000
642.00000 305.00000
635.00000 292.00000
627.00000 281.00000
618.00000 270.00000
608.00000 260.00000
597.00000 251.00000
587.00000 241.00000
575.00000 232.00000
564.00000 224.00000
551.00000 217.00000
538.00000 212.00000
524.00000 209.00000
511.00000 204.00000
497.00000 200.00000
484.00000 196.00000
470.00000 193.00000
456.00000 191.00000
442.00000 190.00000
428.00000 188.00000
414.00000 186.00000
399.00000 185.00000
385.00000 186.00000
371.00000 186.00000
357.00000 188.00000
343.00000 189.00000
329.00000 191.00000
315.00000 193.00000
301.00000 196.00000
287.00000 199.00000
273.00000 203.00000
260.00000 207.00000
246.00000 213.00000
235.00000 219.00000
222.00000 225.00000
210.00000 233.00000
199.00000 243.00000
190.00000 253.00000
182.00000 263.00000
172.00000 273.00000
163.00000 285.00000
156.00000 296.00000
147.00000 308.00000
139.00000 321.00000
133.00000 332.00000
126.00000 345.00000
120.00000 359.00000
115.00000 372.00000
112.00000 385.00000
112.00000 400.00000
116.00000 413.00000
123.00000 425.00000
132.00000 436.00000
145.00000 442.00000
159.00000 442.00000
173.00000 441.00000
187.00000 439.00000
202.00000 437.00000
216.00000 436.00000
230.00000 435.00000
244.00000 435.00000
258.00000 435.00000
272.00000 436.00000
287.00000 435.00000
301.00000 436.00000
315.00000 437.00000
328.00000 441.00000
342.00000 444.00000
357.00000 445.00000
371.00000 447.00000
384.00000 450.00000
398.00000 453.00000
412.00000 453.00000
426.00000 449.00000
440.00000 446.00000
454.00000 444.00000
468.00000 443.00000
482.00000 441.00000
496.00000 443.00000
510.00000 440.00000
524.00000 440.00000
538.00000 442.00000
553.00000 442.00000
566.00000 445.00000
580.00000 448.00000
595.00000 448.00000
609.00000 448.00000
623.00000 450.00000
637.00000 451.00000
651.00000 449.00000
IMAGE=DA3332q_Clip4x.jpeg
ID=189 
LM=0
CURVES=1
POINTS=100
614.00000 378.00000
623.00000 368.00000
631.00000 355.00000
634.00000 344.00000
636.00000 331.00000
636.00000 319.00000
634.00000 304.00000
631.00000 291.00000
628.00000 278.00000
624.00000 266.00000
619.00000 253.00000
614.00000 241.00000
608.00000 229.00000
602.00000 217.00000
595.00000 205.00000
587.00000 195.00000
579.00000 184.00000
570.00000 174.00000
560.00000 166.00000
549.00000 158.00000
537.00000 151.00000
526.00000 144.00000
514.00000 138.00000
502.00000 132.00000
490.00000 127.00000
477.00000 123.00000
464.00000 120.00000
451.00000 117.00000
438.00000 114.00000
425.00000 112.00000
412.00000 110.00000
398.00000 108.00000
385.00000 108.00000
372.00000 108.00000
358.00000 109.00000
345.00000 108.00000
332.00000 109.00000
318.00000 110.00000
305.00000 111.00000
292.00000 114.00000
279.00000 117.00000
267.00000 123.00000
255.00000 129.00000
242.00000 134.00000
231.00000 141.00000
220.00000 149.00000
210.00000 157.00000
200.00000 166.00000
191.00000 176.00000
181.00000 185.00000
172.00000 195.00000
164.00000 205.00000
157.00000 217.00000
152.00000 229.00000
147.00000 241.00000
140.00000 253.00000
134.00000 265.00000
130.00000 277.00000
126.00000 290.00000
125.00000 303.00000
125.00000 317.00000
127.00000 330.00000
134.00000 341.00000
144.00000 350.00000
156.00000 355.00000
169.00000 355.00000
182.00000 352.00000
195.00000 347.00000
207.00000 344.00000
221.00000 346.00000
234.00000 346.00000
247.00000 346.00000
261.00000 344.00000
273.00000 348.00000
287.00000 350.00000
300.00000 353.00000
313.00000 355.00000
325.00000 360.00000
338.00000 363.00000
350.00000 369.00000
362.00000 376.00000
373.00000 382.00000
386.00000 382.00000
399.00000 380.00000
411.00000 374.00000
423.00000 369.00000
436.00000 370.00000
449.00000 368.00000
463.00000 365.00000
476.00000 363.00000
489.00000 362.00000
502.00000 359.00000
515.00000 359.00000
529.00000 362.00000
542.00000 364.00000
554.00000 367.00000
564.00000 376.00000
577.00000 380.00000
590.00000 384.00000
603.00000 383.00000
IMAGE=DA3332R_Clip4x.jpeg
ID=190 
LM=0
CURVES=1
POINTS=100
614.00000 459.00000
623.00000 448.00000
631.00000 436.00000
636.00000 422.00000
639.00000 408.00000
642.00000 394.00000
640.00000 380.00000
637.00000 366.00000
633.00000 352.00000
629.00000 338.00000
625.00000 324.00000
622.00000 310.00000
618.00000 296.00000
611.00000 284.00000
603.00000 272.00000
597.00000 259.00000
589.00000 247.00000
582.00000 234.00000
572.00000 225.00000
561.00000 214.00000
550.00000 206.00000
538.00000 198.00000
525.00000 191.00000
512.00000 186.00000
498.00000 181.00000
484.00000 178.00000
470.00000 175.00000
456.00000 172.00000
442.00000 169.00000
428.00000 167.00000
413.00000 165.00000
399.00000 164.00000
385.00000 162.00000
370.00000 161.00000
356.00000 161.00000
342.00000 162.00000
327.00000 162.00000
313.00000 162.00000
299.00000 165.00000
285.00000 167.00000
270.00000 169.00000
256.00000 172.00000
242.00000 175.00000
229.00000 180.00000
215.00000 186.00000
203.00000 193.00000
192.00000 202.00000
181.00000 211.00000
170.00000 221.00000
160.00000 232.00000
151.00000 243.00000
143.00000 254.00000
135.00000 266.00000
130.00000 280.00000
125.00000 293.00000
118.00000 306.00000
111.00000 318.00000
104.00000 331.00000
100.00000 345.00000
99.00000 359.00000
99.00000 374.00000
102.00000 388.00000
105.00000 402.00000
108.00000 416.00000
113.00000 429.00000
122.00000 440.00000
136.00000 444.00000
150.00000 443.00000
165.00000 440.00000
179.00000 437.00000
193.00000 434.00000
207.00000 432.00000
221.00000 431.00000
236.00000 431.00000
250.00000 430.00000
264.00000 429.00000
279.00000 428.00000
293.00000 429.00000
307.00000 432.00000
321.00000 435.00000
335.00000 439.00000
349.00000 442.00000
364.00000 443.00000
378.00000 442.00000
392.00000 443.00000
407.00000 442.00000
421.00000 440.00000
435.00000 438.00000
449.00000 440.00000
464.00000 440.00000
478.00000 440.00000
492.00000 442.00000
506.00000 446.00000
520.00000 450.00000
534.00000 455.00000
548.00000 458.00000
561.00000 462.00000
575.00000 467.00000
589.00000 469.00000
603.00000 465.00000
IMAGE=DA3333B_Clip4x.jpeg
ID=191 
LM=0
CURVES=1
POINTS=100
652.00000 448.00000
661.00000 438.00000
666.00000 426.00000
667.00000 412.00000
667.00000 399.00000
665.00000 385.00000
662.00000 372.00000
659.00000 358.00000
655.00000 345.00000
650.00000 333.00000
644.00000 320.00000
639.00000 308.00000
633.00000 295.00000
625.00000 284.00000
617.00000 273.00000
607.00000 264.00000
596.00000 256.00000
585.00000 248.00000
574.00000 240.00000
563.00000 232.00000
550.00000 227.00000
538.00000 221.00000
525.00000 215.00000
512.00000 212.00000
499.00000 209.00000
486.00000 204.00000
472.00000 201.00000
459.00000 200.00000
445.00000 199.00000
432.00000 197.00000
418.00000 196.00000
404.00000 196.00000
391.00000 196.00000
377.00000 196.00000
363.00000 196.00000
350.00000 197.00000
336.00000 200.00000
323.00000 201.00000
310.00000 205.00000
296.00000 208.00000
283.00000 212.00000
270.00000 217.00000
258.00000 222.00000
245.00000 227.00000
233.00000 234.00000
221.00000 240.00000
210.00000 249.00000
200.00000 258.00000
190.00000 268.00000
181.00000 277.00000
173.00000 288.00000
167.00000 301.00000
161.00000 313.00000
155.00000 325.00000
151.00000 338.00000
145.00000 351.00000
141.00000 364.00000
135.00000 376.00000
131.00000 389.00000
130.00000 403.00000
132.00000 416.00000
139.00000 428.00000
148.00000 438.00000
161.00000 442.00000
174.00000 440.00000
187.00000 436.00000
200.00000 434.00000
214.00000 432.00000
227.00000 431.00000
241.00000 429.00000
253.00000 424.00000
266.00000 421.00000
280.00000 420.00000
294.00000 419.00000
307.00000 420.00000
321.00000 421.00000
334.00000 424.00000
348.00000 425.00000
361.00000 428.00000
374.00000 432.00000
387.00000 434.00000
401.00000 437.00000
414.00000 439.00000
427.00000 436.00000
441.00000 434.00000
454.00000 432.00000
467.00000 428.00000
481.00000 425.00000
494.00000 426.00000
508.00000 425.00000
522.00000 427.00000
535.00000 428.00000
549.00000 429.00000
562.00000 433.00000
575.00000 435.00000
589.00000 438.00000
602.00000 441.00000
614.00000 446.00000
627.00000 450.00000
641.00000 451.00000
IMAGE=DA3333C_Clip4x.jpeg
ID=192 
LM=0
CURVES=1
POINTS=100
651.00000 372.00000
662.00000 363.00000
672.00000 352.00000
678.00000 340.00000
682.00000 326.00000
683.00000 312.00000
679.00000 298.00000
674.00000 284.00000
668.00000 271.00000
661.00000 259.00000
655.00000 246.00000
650.00000 232.00000
645.00000 219.00000
638.00000 207.00000
629.00000 196.00000
621.00000 184.00000
611.00000 173.00000
600.00000 164.00000
589.00000 154.00000
578.00000 145.00000
566.00000 138.00000
554.00000 131.00000
541.00000 124.00000
528.00000 119.00000
514.00000 114.00000
501.00000 109.00000
487.00000 105.00000
473.00000 103.00000
459.00000 101.00000
445.00000 99.00000
430.00000 98.00000
416.00000 97.00000
402.00000 96.00000
388.00000 96.00000
373.00000 96.00000
359.00000 97.00000
345.00000 98.00000
331.00000 100.00000
317.00000 103.00000
303.00000 106.00000
289.00000 110.00000
275.00000 114.00000
262.00000 120.00000
249.00000 126.00000
236.00000 133.00000
224.00000 140.00000
213.00000 149.00000
202.00000 158.00000
191.00000 167.00000
181.00000 178.00000
173.00000 189.00000
164.00000 201.00000
155.00000 212.00000
149.00000 225.00000
144.00000 238.00000
135.00000 249.00000
128.00000 262.00000
121.00000 274.00000
117.00000 288.00000
118.00000 302.00000
120.00000 316.00000
124.00000 330.00000
130.00000 343.00000
139.00000 354.00000
152.00000 361.00000
165.00000 364.00000
180.00000 363.00000
194.00000 360.00000
208.00000 357.00000
222.00000 355.00000
236.00000 355.00000
250.00000 354.00000
265.00000 353.00000
279.00000 352.00000
293.00000 355.00000
307.00000 358.00000
321.00000 361.00000
334.00000 365.00000
348.00000 369.00000
362.00000 373.00000
376.00000 376.00000
389.00000 381.00000
403.00000 384.00000
417.00000 383.00000
431.00000 380.00000
445.00000 376.00000
457.00000 369.00000
471.00000 364.00000
485.00000 363.00000
499.00000 361.00000
513.00000 360.00000
528.00000 359.00000
542.00000 361.00000
556.00000 363.00000
570.00000 367.00000
583.00000 371.00000
596.00000 377.00000
610.00000 381.00000
624.00000 381.00000
638.00000 377.00000
IMAGE=DA3333D_Clip4x.jpeg
ID=193 
LM=0
CURVES=1
POINTS=100
647.00000 447.00000
657.00000 437.00000
663.00000 424.00000
667.00000 410.00000
667.00000 396.00000
663.00000 383.00000
658.00000 369.00000
654.00000 356.00000
647.00000 343.00000
641.00000 330.00000
634.00000 318.00000
626.00000 306.00000
618.00000 294.00000
609.00000 284.00000
599.00000 273.00000
589.00000 263.00000
580.00000 253.00000
568.00000 244.00000
557.00000 235.00000
545.00000 228.00000
532.00000 222.00000
520.00000 214.00000
507.00000 208.00000
494.00000 203.00000
480.00000 199.00000
467.00000 194.00000
453.00000 191.00000
439.00000 189.00000
425.00000 187.00000
411.00000 187.00000
397.00000 186.00000
383.00000 187.00000
368.00000 188.00000
354.00000 188.00000
340.00000 189.00000
326.00000 191.00000
312.00000 193.00000
298.00000 195.00000
284.00000 198.00000
270.00000 203.00000
257.00000 208.00000
244.00000 212.00000
231.00000 218.00000
218.00000 225.00000
206.00000 232.00000
194.00000 240.00000
184.00000 249.00000
173.00000 259.00000
162.00000 268.00000
152.00000 278.00000
142.00000 288.00000
134.00000 300.00000
127.00000 312.00000
120.00000 325.00000
114.00000 338.00000
107.00000 350.00000
102.00000 363.00000
99.00000 377.00000
97.00000 391.00000
98.00000 405.00000
102.00000 419.00000
109.00000 432.00000
121.00000 439.00000
135.00000 442.00000
149.00000 444.00000
163.00000 442.00000
177.00000 439.00000
191.00000 436.00000
205.00000 433.00000
219.00000 431.00000
233.00000 430.00000
247.00000 429.00000
261.00000 428.00000
275.00000 428.00000
290.00000 429.00000
304.00000 431.00000
318.00000 433.00000
331.00000 437.00000
345.00000 441.00000
357.00000 448.00000
371.00000 452.00000
385.00000 454.00000
399.00000 453.00000
413.00000 450.00000
426.00000 444.00000
439.00000 439.00000
453.00000 437.00000
467.00000 434.00000
481.00000 434.00000
496.00000 434.00000
510.00000 434.00000
524.00000 437.00000
538.00000 440.00000
552.00000 442.00000
566.00000 444.00000
580.00000 447.00000
593.00000 452.00000
607.00000 455.00000
621.00000 456.00000
635.00000 453.00000
IMAGE=DA3333E_Clip4x.jpeg
ID=194 
LM=0
CURVES=1
POINTS=100
622.00000 451.00000
631.00000 441.00000
637.00000 428.00000
639.00000 415.00000
640.00000 401.00000
639.00000 387.00000
635.00000 374.00000
629.00000 362.00000
623.00000 349.00000
618.00000 336.00000
612.00000 324.00000
608.00000 311.00000
603.00000 298.00000
596.00000 286.00000
589.00000 274.00000
581.00000 263.00000
571.00000 253.00000
560.00000 245.00000
549.00000 237.00000
537.00000 230.00000
524.00000 225.00000
512.00000 219.00000
499.00000 214.00000
486.00000 211.00000
472.00000 208.00000
459.00000 205.00000
445.00000 202.00000
432.00000 200.00000
418.00000 198.00000
404.00000 196.00000
391.00000 195.00000
377.00000 194.00000
363.00000 193.00000
350.00000 195.00000
336.00000 196.00000
322.00000 197.00000
309.00000 200.00000
295.00000 202.00000
282.00000 205.00000
269.00000 210.00000
256.00000 214.00000
242.00000 218.00000
230.00000 223.00000
217.00000 229.00000
204.00000 234.00000
193.00000 241.00000
181.00000 248.00000
170.00000 257.00000
161.00000 267.00000
151.00000 277.00000
144.00000 289.00000
138.00000 301.00000
132.00000 314.00000
127.00000 326.00000
122.00000 339.00000
115.00000 351.00000
111.00000 364.00000
107.00000 378.00000
102.00000 390.00000
102.00000 404.00000
104.00000 418.00000
109.00000 431.00000
115.00000 443.00000
123.00000 454.00000
136.00000 459.00000
150.00000 461.00000
163.00000 461.00000
177.00000 458.00000
190.00000 456.00000
204.00000 452.00000
217.00000 455.00000
231.00000 452.00000
244.00000 450.00000
258.00000 449.00000
272.00000 449.00000
285.00000 450.00000
299.00000 451.00000
313.00000 453.00000
326.00000 456.00000
340.00000 459.00000
353.00000 464.00000
366.00000 464.00000
380.00000 463.00000
394.00000 460.00000
407.00000 456.00000
420.00000 453.00000
434.00000 451.00000
448.00000 450.00000
461.00000 448.00000
475.00000 446.00000
488.00000 443.00000
501.00000 447.00000
515.00000 448.00000
529.00000 447.00000
543.00000 447.00000
556.00000 448.00000
570.00000 451.00000
584.00000 453.00000
597.00000 454.00000
611.00000 455.00000
IMAGE=DA3333F_Clip4x.jpeg
ID=195 
LM=0
CURVES=1
POINTS=100
653.00000 419.00000
663.00000 410.00000
671.00000 399.00000
676.00000 386.00000
678.00000 373.00000
681.00000 360.00000
681.00000 346.00000
678.00000 333.00000
674.00000 319.00000
670.00000 306.00000
665.00000 294.00000
660.00000 281.00000
656.00000 268.00000
651.00000 255.00000
644.00000 244.00000
636.00000 233.00000
627.00000 223.00000
617.00000 213.00000
607.00000 203.00000
598.00000 193.00000
587.00000 185.00000
575.00000 179.00000
563.00000 173.00000
550.00000 168.00000
538.00000 162.00000
525.00000 158.00000
511.00000 155.00000
498.00000 153.00000
484.00000 151.00000
471.00000 149.00000
457.00000 148.00000
444.00000 147.00000
430.00000 146.00000
416.00000 146.00000
403.00000 146.00000
389.00000 147.00000
375.00000 148.00000
362.00000 148.00000
348.00000 149.00000
335.00000 151.00000
321.00000 153.00000
308.00000 156.00000
295.00000 160.00000
283.00000 166.00000
270.00000 172.00000
258.00000 179.00000
248.00000 187.00000
236.00000 195.00000
225.00000 203.00000
217.00000 214.00000
208.00000 224.00000
200.00000 235.00000
192.00000 246.00000
186.00000 259.00000
180.00000 271.00000
175.00000 284.00000
169.00000 296.00000
163.00000 308.00000
160.00000 322.00000
158.00000 335.00000
158.00000 349.00000
159.00000 362.00000
164.00000 375.00000
169.00000 388.00000
175.00000 400.00000
186.00000 408.00000
200.00000 410.00000
213.00000 408.00000
226.00000 405.00000
240.00000 401.00000
253.00000 399.00000
266.00000 396.00000
280.00000 395.00000
294.00000 394.00000
307.00000 394.00000
321.00000 395.00000
334.00000 397.00000
348.00000 400.00000
361.00000 399.00000
375.00000 402.00000
388.00000 405.00000
401.00000 410.00000
414.00000 409.00000
427.00000 406.00000
441.00000 406.00000
454.00000 404.00000
467.00000 401.00000
481.00000 400.00000
494.00000 400.00000
508.00000 401.00000
522.00000 401.00000
535.00000 401.00000
549.00000 402.00000
562.00000 404.00000
575.00000 408.00000
589.00000 410.00000
602.00000 412.00000
615.00000 416.00000
629.00000 418.00000
642.00000 421.00000
IMAGE=DA3333G_Clip4x.jpeg
ID=196 
LM=0
CURVES=1
POINTS=100
643.00000 430.00000
653.00000 420.00000
660.00000 408.00000
665.00000 395.00000
667.00000 381.00000
664.00000 367.00000
660.00000 354.00000
654.00000 341.00000
648.00000 328.00000
639.00000 317.00000
631.00000 305.00000
625.00000 293.00000
617.00000 281.00000
608.00000 270.00000
599.00000 259.00000
589.00000 249.00000
579.00000 240.00000
568.00000 231.00000
557.00000 222.00000
545.00000 214.00000
533.00000 208.00000
519.00000 204.00000
505.00000 201.00000
492.00000 198.00000
478.00000 196.00000
464.00000 193.00000
450.00000 191.00000
436.00000 190.00000
422.00000 187.00000
408.00000 186.00000
394.00000 185.00000
380.00000 184.00000
366.00000 185.00000
352.00000 185.00000
338.00000 186.00000
324.00000 187.00000
310.00000 189.00000
296.00000 190.00000
282.00000 192.00000
268.00000 195.00000
255.00000 199.00000
241.00000 204.00000
228.00000 209.00000
216.00000 215.00000
203.00000 222.00000
192.00000 230.00000
181.00000 239.00000
170.00000 247.00000
159.00000 257.00000
150.00000 267.00000
140.00000 277.00000
131.00000 288.00000
122.00000 299.00000
113.00000 310.00000
106.00000 322.00000
100.00000 335.00000
95.00000 348.00000
92.00000 362.00000
92.00000 376.00000
95.00000 390.00000
102.00000 402.00000
109.00000 414.00000
119.00000 424.00000
131.00000 430.00000
146.00000 431.00000
159.00000 429.00000
173.00000 424.00000
186.00000 420.00000
200.00000 417.00000
214.00000 415.00000
228.00000 412.00000
242.00000 410.00000
256.00000 409.00000
270.00000 408.00000
284.00000 409.00000
298.00000 411.00000
312.00000 413.00000
326.00000 414.00000
340.00000 415.00000
353.00000 418.00000
367.00000 419.00000
381.00000 422.00000
395.00000 424.00000
409.00000 420.00000
421.00000 413.00000
435.00000 410.00000
449.00000 411.00000
463.00000 410.00000
477.00000 411.00000
491.00000 411.00000
505.00000 410.00000
519.00000 412.00000
533.00000 413.00000
547.00000 414.00000
561.00000 418.00000
574.00000 421.00000
587.00000 426.00000
600.00000 432.00000
614.00000 435.00000
628.00000 434.00000
IMAGE=DA3333H_Clip4x.jpeg
ID=197 
LM=0
IMAGE=DA3333i_Clip4x.jpeg
ID=198 
LM=0
CURVES=1
POINTS=100
681.00000 379.00000
691.00000 369.00000
696.00000 356.00000
698.00000 343.00000
699.00000 329.00000
698.00000 315.00000
695.00000 301.00000
689.00000 289.00000
684.00000 276.00000
678.00000 263.00000
673.00000 251.00000
665.00000 239.00000
658.00000 227.00000
650.00000 216.00000
642.00000 205.00000
633.00000 194.00000
623.00000 185.00000
613.00000 175.00000
602.00000 167.00000
591.00000 158.00000
580.00000 150.00000
567.00000 145.00000
554.00000 140.00000
540.00000 136.00000
527.00000 132.00000
514.00000 128.00000
500.00000 126.00000
486.00000 124.00000
473.00000 122.00000
459.00000 121.00000
445.00000 121.00000
431.00000 120.00000
417.00000 121.00000
403.00000 121.00000
390.00000 122.00000
376.00000 123.00000
362.00000 125.00000
348.00000 127.00000
335.00000 131.00000
321.00000 134.00000
309.00000 139.00000
296.00000 145.00000
283.00000 151.00000
271.00000 157.00000
259.00000 164.00000
248.00000 172.00000
237.00000 180.00000
227.00000 191.00000
218.00000 201.00000
209.00000 211.00000
201.00000 223.00000
194.00000 235.00000
187.00000 247.00000
181.00000 259.00000
175.00000 272.00000
170.00000 285.00000
165.00000 298.00000
161.00000 311.00000
157.00000 324.00000
157.00000 338.00000
159.00000 352.00000
164.00000 365.00000
171.00000 377.00000
182.00000 385.00000
196.00000 385.00000
209.00000 382.00000
222.00000 377.00000
235.00000 371.00000
247.00000 365.00000
261.00000 362.00000
275.00000 360.00000
288.00000 359.00000
302.00000 358.00000
316.00000 357.00000
330.00000 356.00000
344.00000 355.00000
358.00000 356.00000
371.00000 357.00000
385.00000 357.00000
399.00000 361.00000
412.00000 360.00000
426.00000 360.00000
440.00000 359.00000
454.00000 359.00000
468.00000 360.00000
481.00000 357.00000
495.00000 354.00000
509.00000 354.00000
522.00000 356.00000
536.00000 356.00000
550.00000 357.00000
564.00000 356.00000
578.00000 357.00000
592.00000 359.00000
605.00000 363.00000
619.00000 365.00000
631.00000 370.00000
645.00000 373.00000
657.00000 379.00000
671.00000 382.00000
IMAGE=DA3333K_Clip4x.jpeg
ID=199 
LM=0
CURVES=1
POINTS=100
596.00000 385.00000
607.00000 379.00000
612.00000 367.00000
616.00000 354.00000
621.00000 342.00000
623.00000 329.00000
625.00000 317.00000
624.00000 304.00000
623.00000 291.00000
618.00000 279.00000
615.00000 266.00000
611.00000 254.00000
606.00000 242.00000
599.00000 231.00000
593.00000 219.00000
585.00000 209.00000
576.00000 200.00000
567.00000 190.00000
558.00000 181.00000
547.00000 174.00000
537.00000 166.00000
526.00000 159.00000
514.00000 154.00000
502.00000 149.00000
490.00000 144.00000
478.00000 140.00000
465.00000 137.00000
452.00000 135.00000
439.00000 132.00000
427.00000 131.00000
414.00000 130.00000
401.00000 128.00000
388.00000 127.00000
375.00000 126.00000
362.00000 127.00000
349.00000 127.00000
336.00000 128.00000
323.00000 130.00000
310.00000 131.00000
297.00000 133.00000
285.00000 135.00000
272.00000 138.00000
259.00000 141.00000
247.00000 144.00000
236.00000 151.00000
225.00000 158.00000
213.00000 164.00000
203.00000 172.00000
194.00000 181.00000
185.00000 190.00000
175.00000 199.00000
166.00000 208.00000
158.00000 219.00000
151.00000 230.00000
145.00000 241.00000
139.00000 253.00000
134.00000 265.00000
130.00000 277.00000
126.00000 289.00000
124.00000 302.00000
123.00000 315.00000
125.00000 328.00000
127.00000 341.00000
130.00000 353.00000
137.00000 364.00000
146.00000 373.00000
159.00000 378.00000
171.00000 379.00000
184.00000 378.00000
197.00000 376.00000
210.00000 373.00000
223.00000 372.00000
236.00000 370.00000
249.00000 370.00000
262.00000 371.00000
275.00000 371.00000
287.00000 373.00000
300.00000 373.00000
313.00000 372.00000
326.00000 373.00000
339.00000 375.00000
352.00000 377.00000
365.00000 380.00000
377.00000 379.00000
390.00000 378.00000
403.00000 376.00000
416.00000 373.00000
429.00000 375.00000
442.00000 373.00000
455.00000 373.00000
468.00000 373.00000
480.00000 375.00000
493.00000 375.00000
506.00000 375.00000
519.00000 376.00000
532.00000 380.00000
544.00000 383.00000
557.00000 385.00000
570.00000 386.00000
583.00000 387.00000
IMAGE=DA3333M_Clip4x.jpeg
ID=200 
LM=0
CURVES=1
POINTS=100
636.00000 443.00000
646.00000 435.00000
653.00000 425.00000
657.00000 413.00000
660.00000 401.00000
661.00000 388.00000
661.00000 375.00000
658.00000 363.00000
655.00000 351.00000
651.00000 339.00000
646.00000 327.00000
643.00000 315.00000
637.00000 303.00000
631.00000 292.00000
624.00000 281.00000
617.00000 271.00000
610.00000 260.00000
601.00000 251.00000
592.00000 242.00000
583.00000 233.00000
573.00000 226.00000
562.00000 220.00000
550.00000 215.00000
538.00000 210.00000
526.00000 205.00000
514.00000 202.00000
501.00000 200.00000
489.00000 197.00000
476.00000 195.00000
464.00000 193.00000
451.00000 191.00000
439.00000 190.00000
426.00000 190.00000
413.00000 191.00000
400.00000 191.00000
388.00000 191.00000
375.00000 193.00000
362.00000 194.00000
350.00000 196.00000
337.00000 198.00000
325.00000 201.00000
312.00000 203.00000
300.00000 207.00000
288.00000 211.00000
277.00000 216.00000
266.00000 223.00000
256.00000 231.00000
246.00000 239.00000
237.00000 248.00000
228.00000 257.00000
220.00000 267.00000
212.00000 277.00000
206.00000 288.00000
200.00000 299.00000
195.00000 311.00000
191.00000 323.00000
186.00000 335.00000
182.00000 347.00000
178.00000 359.00000
174.00000 371.00000
173.00000 384.00000
175.00000 396.00000
177.00000 409.00000
181.00000 421.00000
188.00000 432.00000
198.00000 439.00000
210.00000 441.00000
223.00000 440.00000
235.00000 436.00000
247.00000 433.00000
259.00000 430.00000
272.00000 426.00000
284.00000 423.00000
297.00000 421.00000
309.00000 420.00000
322.00000 420.00000
335.00000 421.00000
347.00000 421.00000
360.00000 422.00000
372.00000 425.00000
385.00000 426.00000
398.00000 426.00000
411.00000 426.00000
423.00000 424.00000
436.00000 423.00000
448.00000 423.00000
461.00000 423.00000
474.00000 423.00000
487.00000 422.00000
499.00000 420.00000
512.00000 422.00000
525.00000 422.00000
537.00000 423.00000
550.00000 426.00000
562.00000 428.00000
574.00000 432.00000
586.00000 436.00000
598.00000 440.00000
610.00000 444.00000
623.00000 445.00000
IMAGE=DA3333o_Clip4x.jpeg
ID=201 
LM=0
CURVES=1
POINTS=100
610.00000 376.00000
619.00000 366.00000
627.00000 357.00000
630.00000 345.00000
632.00000 332.00000
630.00000 319.00000
627.00000 306.00000
624.00000 295.00000
619.00000 283.00000
615.00000 272.00000
610.00000 259.00000
603.00000 248.00000
598.00000 235.00000
591.00000 226.00000
585.00000 215.00000
576.00000 206.00000
568.00000 196.00000
559.00000 190.00000
549.00000 180.00000
539.00000 174.00000
528.00000 169.00000
517.00000 163.00000
506.00000 158.00000
494.00000 154.00000
482.00000 149.00000
468.00000 145.00000
456.00000 142.00000
444.00000 141.00000
431.00000 139.00000
418.00000 138.00000
405.00000 137.00000
391.00000 137.00000
377.00000 138.00000
364.00000 138.00000
351.00000 138.00000
338.00000 139.00000
326.00000 141.00000
312.00000 142.00000
299.00000 145.00000
287.00000 147.00000
273.00000 150.00000
260.00000 153.00000
248.00000 156.00000
237.00000 160.00000
226.00000 166.00000
212.00000 175.00000
203.00000 184.00000
194.00000 191.00000
187.00000 201.00000
179.00000 209.00000
172.00000 217.00000
164.00000 229.00000
159.00000 240.00000
152.00000 250.00000
147.00000 261.00000
143.00000 273.00000
138.00000 283.00000
131.00000 295.00000
127.00000 307.00000
125.00000 320.00000
126.00000 333.00000
128.00000 346.00000
132.00000 359.00000
138.00000 369.00000
146.00000 377.00000
161.00000 378.00000
174.00000 374.00000
187.00000 372.00000
199.00000 369.00000
213.00000 366.00000
224.00000 361.00000
237.00000 362.00000
251.00000 357.00000
264.00000 354.00000
276.00000 352.00000
289.00000 352.00000
303.00000 351.00000
317.00000 350.00000
330.00000 349.00000
343.00000 354.00000
358.00000 353.00000
369.00000 356.00000
382.00000 355.00000
396.00000 355.00000
408.00000 353.00000
421.00000 355.00000
435.00000 355.00000
448.00000 353.00000
460.00000 354.00000
474.00000 354.00000
489.00000 359.00000
499.00000 360.00000
513.00000 361.00000
527.00000 362.00000
538.00000 365.00000
551.00000 368.00000
564.00000 370.00000
576.00000 373.00000
589.00000 377.00000
598.00000 378.00000
IMAGE=DA3333P_Clip4x.jpeg
ID=202 
LM=0
CURVES=1
POINTS=100
580.00000 499.00000
591.00000 492.00000
599.00000 481.00000
601.00000 468.00000
601.00000 455.00000
597.00000 442.00000
593.00000 429.00000
590.00000 417.00000
585.00000 404.00000
579.00000 392.00000
574.00000 380.00000
569.00000 367.00000
562.00000 356.00000
554.00000 345.00000
547.00000 334.00000
539.00000 323.00000
530.00000 313.00000
521.00000 304.00000
512.00000 294.00000
503.00000 285.00000
491.00000 278.00000
479.00000 273.00000
467.00000 267.00000
454.00000 262.00000
442.00000 258.00000
429.00000 255.00000
416.00000 251.00000
403.00000 248.00000
390.00000 246.00000
377.00000 243.00000
364.00000 242.00000
350.00000 241.00000
337.00000 241.00000
324.00000 240.00000
311.00000 241.00000
297.00000 242.00000
284.00000 242.00000
271.00000 244.00000
258.00000 248.00000
245.00000 251.00000
232.00000 255.00000
220.00000 259.00000
207.00000 265.00000
196.00000 271.00000
184.00000 277.00000
173.00000 285.00000
163.00000 294.00000
153.00000 302.00000
143.00000 311.00000
133.00000 321.00000
124.00000 330.00000
116.00000 341.00000
109.00000 352.00000
102.00000 364.00000
95.00000 375.00000
89.00000 387.00000
82.00000 399.00000
77.00000 411.00000
73.00000 423.00000
72.00000 437.00000
73.00000 450.00000
78.00000 462.00000
86.00000 473.00000
97.00000 479.00000
110.00000 481.00000
123.00000 479.00000
136.00000 477.00000
149.00000 477.00000
163.00000 477.00000
176.00000 478.00000
189.00000 476.00000
202.00000 475.00000
215.00000 476.00000
229.00000 476.00000
242.00000 477.00000
255.00000 476.00000
268.00000 474.00000
280.00000 480.00000
293.00000 483.00000
306.00000 486.00000
319.00000 488.00000
332.00000 492.00000
345.00000 494.00000
359.00000 493.00000
372.00000 490.00000
385.00000 488.00000
398.00000 486.00000
411.00000 487.00000
424.00000 485.00000
438.00000 486.00000
451.00000 484.00000
464.00000 485.00000
477.00000 489.00000
490.00000 490.00000
504.00000 490.00000
517.00000 492.00000
530.00000 493.00000
543.00000 496.00000
556.00000 498.00000
569.00000 500.00000
IMAGE=DA3333q_Clip4x.jpeg
ID=203 
LM=0
CURVES=1
POINTS=100
625.00000 389.00000
634.00000 379.00000
641.00000 367.00000
644.00000 354.00000
647.00000 341.00000
648.00000 327.00000
646.00000 313.00000
642.00000 300.00000
638.00000 287.00000
633.00000 274.00000
627.00000 262.00000
620.00000 250.00000
613.00000 239.00000
606.00000 226.00000
600.00000 214.00000
592.00000 203.00000
584.00000 192.00000
574.00000 183.00000
563.00000 174.00000
552.00000 166.00000
540.00000 160.00000
528.00000 153.00000
516.00000 146.00000
504.00000 141.00000
493.00000 137.00000
477.00000 134.00000
464.00000 131.00000
451.00000 127.00000
437.00000 124.00000
424.00000 122.00000
410.00000 120.00000
396.00000 118.00000
383.00000 119.00000
369.00000 118.00000
355.00000 119.00000
342.00000 121.00000
328.00000 122.00000
314.00000 124.00000
301.00000 126.00000
287.00000 127.00000
274.00000 129.00000
260.00000 131.00000
247.00000 134.00000
234.00000 138.00000
221.00000 144.00000
209.00000 151.00000
199.00000 160.00000
189.00000 170.00000
179.00000 179.00000
169.00000 188.00000
160.00000 198.00000
151.00000 209.00000
144.00000 221.00000
138.00000 233.00000
131.00000 245.00000
123.00000 256.00000
117.00000 268.00000
114.00000 282.00000
111.00000 295.00000
110.00000 309.00000
111.00000 322.00000
114.00000 336.00000
119.00000 348.00000
127.00000 359.00000
140.00000 363.00000
154.00000 364.00000
167.00000 363.00000
181.00000 363.00000
195.00000 362.00000
208.00000 361.00000
222.00000 363.00000
235.00000 366.00000
249.00000 367.00000
263.00000 368.00000
276.00000 369.00000
290.00000 372.00000
303.00000 374.00000
317.00000 377.00000
330.00000 380.00000
343.00000 385.00000
356.00000 388.00000
368.00000 394.00000
381.00000 395.00000
395.00000 395.00000
408.00000 391.00000
422.00000 389.00000
435.00000 387.00000
448.00000 383.00000
462.00000 380.00000
475.00000 380.00000
489.00000 380.00000
503.00000 379.00000
517.00000 380.00000
530.00000 382.00000
544.00000 385.00000
557.00000 387.00000
571.00000 388.00000
585.00000 389.00000
598.00000 390.00000
612.00000 391.00000
IMAGE=DA3333R_Clip4x.jpeg
ID=204 
LM=0
CURVES=1
POINTS=100
644.00000 475.00000
656.00000 466.00000
664.00000 453.00000
667.00000 439.00000
667.00000 424.00000
665.00000 409.00000
659.00000 395.00000
653.00000 381.00000
649.00000 367.00000
642.00000 354.00000
635.00000 341.00000
628.00000 327.00000
620.00000 315.00000
612.00000 302.00000
603.00000 290.00000
592.00000 279.00000
582.00000 269.00000
570.00000 259.00000
559.00000 249.00000
547.00000 240.00000
534.00000 233.00000
521.00000 226.00000
508.00000 219.00000
493.00000 215.00000
479.00000 210.00000
465.00000 205.00000
451.00000 202.00000
436.00000 199.00000
421.00000 198.00000
406.00000 197.00000
391.00000 196.00000
376.00000 195.00000
361.00000 194.00000
346.00000 195.00000
331.00000 196.00000
316.00000 197.00000
302.00000 199.00000
287.00000 201.00000
272.00000 205.00000
258.00000 209.00000
244.00000 214.00000
230.00000 219.00000
216.00000 226.00000
203.00000 233.00000
190.00000 241.00000
177.00000 248.00000
166.00000 257.00000
155.00000 267.00000
145.00000 278.00000
134.00000 289.00000
124.00000 301.00000
115.00000 312.00000
107.00000 325.00000
100.00000 338.00000
93.00000 351.00000
86.00000 365.00000
79.00000 378.00000
73.00000 392.00000
70.00000 406.00000
66.00000 421.00000
68.00000 435.00000
72.00000 450.00000
80.00000 462.00000
95.00000 464.00000
110.00000 461.00000
125.00000 459.00000
140.00000 457.00000
154.00000 455.00000
169.00000 455.00000
184.00000 456.00000
199.00000 457.00000
214.00000 455.00000
229.00000 455.00000
244.00000 456.00000
259.00000 456.00000
274.00000 457.00000
289.00000 457.00000
304.00000 458.00000
318.00000 461.00000
332.00000 466.00000
347.00000 468.00000
362.00000 468.00000
377.00000 469.00000
392.00000 470.00000
407.00000 469.00000
422.00000 466.00000
436.00000 463.00000
451.00000 462.00000
466.00000 461.00000
481.00000 460.00000
496.00000 460.00000
511.00000 459.00000
526.00000 460.00000
541.00000 460.00000
556.00000 461.00000
571.00000 462.00000
586.00000 462.00000
600.00000 465.00000
615.00000 469.00000
629.00000 474.00000
IMAGE=DA3333S_Clip4x.jpeg
ID=205 
LM=0
CURVES=1
POINTS=100
562.00000 394.00000
569.00000 386.00000
576.00000 378.00000
581.00000 369.00000
583.00000 359.00000
585.00000 348.00000
582.00000 338.00000
580.00000 328.00000
578.00000 318.00000
575.00000 307.00000
571.00000 298.00000
567.00000 288.00000
562.00000 279.00000
558.00000 269.00000
553.00000 260.00000
549.00000 250.00000
544.00000 241.00000
536.00000 234.00000
529.00000 227.00000
520.00000 221.00000
511.00000 215.00000
502.00000 210.00000
492.00000 206.00000
482.00000 203.00000
472.00000 199.00000
463.00000 195.00000
453.00000 192.00000
442.00000 190.00000
432.00000 189.00000
421.00000 188.00000
411.00000 186.00000
401.00000 185.00000
390.00000 184.00000
380.00000 183.00000
369.00000 182.00000
359.00000 183.00000
348.00000 184.00000
338.00000 185.00000
327.00000 186.00000
317.00000 188.00000
307.00000 190.00000
296.00000 192.00000
287.00000 196.00000
277.00000 200.00000
268.00000 205.00000
259.00000 210.00000
250.00000 216.00000
241.00000 221.00000
233.00000 228.00000
225.00000 235.00000
220.00000 244.00000
214.00000 253.00000
210.00000 263.00000
206.00000 272.00000
202.00000 282.00000
197.00000 291.00000
193.00000 301.00000
190.00000 311.00000
186.00000 321.00000
182.00000 331.00000
181.00000 341.00000
182.00000 352.00000
184.00000 362.00000
188.00000 372.00000
192.00000 381.00000
200.00000 388.00000
210.00000 392.00000
220.00000 393.00000
231.00000 390.00000
241.00000 387.00000
251.00000 384.00000
261.00000 382.00000
271.00000 381.00000
282.00000 380.00000
292.00000 379.00000
303.00000 379.00000
313.00000 380.00000
324.00000 381.00000
334.00000 383.00000
344.00000 385.00000
355.00000 387.00000
365.00000 387.00000
376.00000 388.00000
386.00000 391.00000
396.00000 390.00000
407.00000 390.00000
417.00000 387.00000
427.00000 386.00000
438.00000 385.00000
448.00000 385.00000
459.00000 384.00000
469.00000 386.00000
480.00000 386.00000
490.00000 387.00000
501.00000 387.00000
511.00000 388.00000
521.00000 391.00000
531.00000 394.00000
541.00000 396.00000
552.00000 396.00000
IMAGE=DA3333T_Clip4x.jpeg
ID=206 
LM=0
IMAGE=DA3336.jpeg
ID=207 
LM=0
IMAGE=DA3337.jpeg
ID=208 
LM=0
IMAGE=DA3338.jpeg
ID=209 
LM=0
CURVES=1
POINTS=100
655.00000 436.00000
665.00000 426.00000
670.00000 413.00000
674.00000 400.00000
676.00000 387.00000
676.00000 373.00000
672.00000 360.00000
668.00000 346.00000
664.00000 333.00000
660.00000 320.00000
655.00000 307.00000
648.00000 295.00000
643.00000 282.00000
635.00000 270.00000
626.00000 260.00000
617.00000 250.00000
607.00000 240.00000
598.00000 229.00000
589.00000 219.00000
578.00000 210.00000
568.00000 202.00000
556.00000 194.00000
543.00000 189.00000
531.00000 183.00000
518.00000 178.00000
504.00000 175.00000
491.00000 173.00000
477.00000 171.00000
463.00000 169.00000
450.00000 167.00000
436.00000 166.00000
422.00000 165.00000
408.00000 163.00000
394.00000 163.00000
381.00000 165.00000
367.00000 167.00000
353.00000 169.00000
340.00000 172.00000
326.00000 175.00000
313.00000 178.00000
299.00000 182.00000
286.00000 186.00000
273.00000 191.00000
261.00000 198.00000
250.00000 205.00000
238.00000 212.00000
227.00000 221.00000
217.00000 230.00000
206.00000 240.00000
197.00000 249.00000
188.00000 260.00000
181.00000 272.00000
175.00000 284.00000
169.00000 297.00000
163.00000 309.00000
157.00000 322.00000
153.00000 335.00000
149.00000 348.00000
145.00000 362.00000
142.00000 375.00000
141.00000 389.00000
145.00000 402.00000
151.00000 415.00000
158.00000 427.00000
170.00000 433.00000
184.00000 436.00000
197.00000 433.00000
209.00000 427.00000
223.00000 424.00000
236.00000 423.00000
250.00000 419.00000
264.00000 418.00000
277.00000 418.00000
291.00000 419.00000
305.00000 418.00000
319.00000 418.00000
333.00000 420.00000
346.00000 422.00000
360.00000 424.00000
373.00000 428.00000
387.00000 429.00000
401.00000 431.00000
415.00000 432.00000
428.00000 431.00000
442.00000 431.00000
455.00000 427.00000
469.00000 424.00000
482.00000 420.00000
496.00000 418.00000
510.00000 418.00000
524.00000 419.00000
537.00000 419.00000
551.00000 419.00000
565.00000 421.00000
579.00000 423.00000
592.00000 426.00000
605.00000 430.00000
619.00000 434.00000
631.00000 440.00000
645.00000 440.00000
IMAGE=DA3339A_Clip4x.jpeg
ID=210 
LM=0
CURVES=1
POINTS=100
617.00000 437.00000
626.00000 428.00000
632.00000 416.00000
635.00000 403.00000
637.00000 391.00000
638.00000 378.00000
636.00000 365.00000
629.00000 354.00000
625.00000 342.00000
623.00000 330.00000
621.00000 314.00000
615.00000 303.00000
612.00000 290.00000
609.00000 279.00000
604.00000 268.00000
599.00000 260.00000
592.00000 249.00000
582.00000 239.00000
573.00000 230.00000
563.00000 221.00000
553.00000 212.00000
543.00000 204.00000
532.00000 198.00000
520.00000 192.00000
508.00000 187.00000
496.00000 183.00000
483.00000 181.00000
470.00000 178.00000
458.00000 175.00000
445.00000 172.00000
432.00000 170.00000
419.00000 169.00000
406.00000 168.00000
393.00000 167.00000
380.00000 167.00000
367.00000 167.00000
354.00000 168.00000
341.00000 167.00000
328.00000 168.00000
315.00000 170.00000
302.00000 173.00000
290.00000 176.00000
278.00000 181.00000
266.00000 187.00000
254.00000 193.00000
243.00000 199.00000
232.00000 206.00000
222.00000 214.00000
212.00000 223.00000
203.00000 232.00000
196.00000 243.00000
188.00000 254.00000
183.00000 265.00000
178.00000 277.00000
173.00000 289.00000
168.00000 301.00000
163.00000 314.00000
159.00000 326.00000
154.00000 338.00000
150.00000 351.00000
147.00000 363.00000
146.00000 376.00000
148.00000 389.00000
153.00000 401.00000
162.00000 410.00000
173.00000 416.00000
186.00000 418.00000
199.00000 416.00000
212.00000 414.00000
225.00000 414.00000
238.00000 412.00000
251.00000 410.00000
264.00000 410.00000
277.00000 411.00000
290.00000 412.00000
303.00000 413.00000
316.00000 414.00000
329.00000 416.00000
342.00000 417.00000
355.00000 418.00000
368.00000 419.00000
380.00000 422.00000
393.00000 423.00000
406.00000 423.00000
419.00000 422.00000
432.00000 420.00000
445.00000 419.00000
458.00000 418.00000
471.00000 417.00000
484.00000 418.00000
497.00000 418.00000
510.00000 419.00000
523.00000 420.00000
536.00000 424.00000
548.00000 426.00000
561.00000 428.00000
574.00000 430.00000
587.00000 433.00000
600.00000 434.00000
612.00000 439.00000
IMAGE=DA3339B_Clip4x.jpeg
ID=211 
LM=0
CURVES=1
POINTS=100
674.00000 404.00000
682.00000 393.00000
685.00000 379.00000
689.00000 366.00000
692.00000 353.00000
691.00000 339.00000
688.00000 325.00000
681.00000 313.00000
676.00000 300.00000
672.00000 287.00000
667.00000 274.00000
661.00000 262.00000
654.00000 250.00000
647.00000 238.00000
638.00000 228.00000
631.00000 217.00000
619.00000 206.00000
609.00000 197.00000
598.00000 189.00000
586.00000 179.00000
575.00000 173.00000
563.00000 165.00000
549.00000 159.00000
536.00000 153.00000
524.00000 150.00000
511.00000 147.00000
497.00000 144.00000
485.00000 141.00000
471.00000 138.00000
456.00000 136.00000
442.00000 134.00000
430.00000 134.00000
414.00000 133.00000
401.00000 132.00000
387.00000 134.00000
373.00000 136.00000
360.00000 138.00000
345.00000 141.00000
332.00000 144.00000
319.00000 148.00000
306.00000 149.00000
292.00000 154.00000
278.00000 161.00000
265.00000 166.00000
254.00000 173.00000
242.00000 182.00000
231.00000 190.00000
223.00000 198.00000
213.00000 212.00000
205.00000 223.00000
198.00000 234.00000
189.00000 247.00000
184.00000 259.00000
179.00000 269.00000
173.00000 281.00000
165.00000 295.00000
160.00000 307.00000
158.00000 321.00000
155.00000 334.00000
154.00000 349.00000
155.00000 363.00000
161.00000 375.00000
171.00000 385.00000
182.00000 393.00000
196.00000 394.00000
210.00000 392.00000
223.00000 390.00000
237.00000 387.00000
250.00000 383.00000
264.00000 382.00000
278.00000 381.00000
292.00000 381.00000
306.00000 380.00000
319.00000 380.00000
333.00000 382.00000
347.00000 385.00000
361.00000 387.00000
374.00000 389.00000
388.00000 388.00000
401.00000 393.00000
410.00000 404.00000
423.00000 409.00000
437.00000 408.00000
448.00000 403.00000
461.00000 394.00000
471.00000 390.00000
485.00000 390.00000
501.00000 390.00000
513.00000 388.00000
527.00000 385.00000
538.00000 388.00000
552.00000 390.00000
565.00000 392.00000
579.00000 395.00000
592.00000 399.00000
606.00000 403.00000
620.00000 404.00000
633.00000 406.00000
647.00000 408.00000
661.00000 408.00000
IMAGE=DA3339C_Clip4x.jpeg
ID=212 
LM=0
CURVES=1
POINTS=100
636.00000 428.00000
646.00000 419.00000
651.00000 406.00000
655.00000 392.00000
656.00000 379.00000
654.00000 365.00000
649.00000 352.00000
646.00000 338.00000
641.00000 325.00000
635.00000 312.00000
629.00000 300.00000
621.00000 288.00000
614.00000 277.00000
606.00000 265.00000
598.00000 254.00000
589.00000 243.00000
579.00000 233.00000
568.00000 224.00000
557.00000 216.00000
545.00000 209.00000
532.00000 203.00000
520.00000 197.00000
507.00000 192.00000
493.00000 188.00000
480.00000 185.00000
466.00000 183.00000
452.00000 181.00000
438.00000 179.00000
424.00000 178.00000
410.00000 177.00000
396.00000 176.00000
382.00000 176.00000
368.00000 176.00000
354.00000 176.00000
340.00000 176.00000
326.00000 177.00000
312.00000 178.00000
299.00000 180.00000
285.00000 182.00000
271.00000 185.00000
258.00000 189.00000
244.00000 193.00000
231.00000 197.00000
218.00000 203.00000
206.00000 210.00000
195.00000 218.00000
183.00000 226.00000
174.00000 236.00000
165.00000 247.00000
157.00000 259.00000
149.00000 270.00000
142.00000 282.00000
134.00000 294.00000
128.00000 306.00000
122.00000 319.00000
114.00000 330.00000
106.00000 342.00000
101.00000 355.00000
102.00000 368.00000
105.00000 382.00000
109.00000 395.00000
115.00000 408.00000
122.00000 420.00000
135.00000 425.00000
148.00000 424.00000
161.00000 421.00000
173.00000 415.00000
188.00000 412.00000
202.00000 409.00000
215.00000 406.00000
228.00000 405.00000
242.00000 403.00000
255.00000 399.00000
269.00000 399.00000
283.00000 398.00000
297.00000 399.00000
311.00000 400.00000
325.00000 401.00000
338.00000 405.00000
352.00000 408.00000
365.00000 413.00000
378.00000 415.00000
392.00000 413.00000
405.00000 407.00000
419.00000 406.00000
432.00000 405.00000
446.00000 403.00000
460.00000 402.00000
474.00000 402.00000
488.00000 402.00000
502.00000 402.00000
516.00000 403.00000
530.00000 406.00000
544.00000 409.00000
557.00000 412.00000
571.00000 414.00000
585.00000 417.00000
597.00000 423.00000
610.00000 428.00000
624.00000 431.00000
IMAGE=DA3339D_Clip4x.jpeg
ID=213 
LM=0
CURVES=1
POINTS=100
620.00000 442.00000
633.00000 433.00000
643.00000 422.00000
648.00000 408.00000
652.00000 393.00000
653.00000 378.00000
652.00000 362.00000
647.00000 348.00000
641.00000 334.00000
635.00000 320.00000
628.00000 306.00000
621.00000 292.00000
615.00000 278.00000
608.00000 264.00000
603.00000 254.00000
594.00000 241.00000
586.00000 227.00000
574.00000 216.00000
561.00000 209.00000
547.00000 201.00000
534.00000 193.00000
521.00000 185.00000
507.00000 179.00000
494.00000 172.00000
479.00000 167.00000
465.00000 162.00000
450.00000 158.00000
435.00000 154.00000
421.00000 150.00000
406.00000 147.00000
391.00000 144.00000
376.00000 142.00000
360.00000 141.00000
345.00000 141.00000
330.00000 142.00000
315.00000 143.00000
299.00000 144.00000
284.00000 147.00000
269.00000 150.00000
255.00000 154.00000
240.00000 158.00000
225.00000 163.00000
211.00000 168.00000
197.00000 174.00000
183.00000 180.00000
170.00000 188.00000
156.00000 195.00000
144.00000 204.00000
133.00000 215.00000
122.00000 225.00000
111.00000 236.00000
103.00000 249.00000
95.00000 262.00000
87.00000 275.00000
81.00000 289.00000
74.00000 303.00000
68.00000 317.00000
64.00000 331.00000
61.00000 346.00000
59.00000 362.00000
58.00000 377.00000
60.00000 392.00000
64.00000 407.00000
74.00000 418.00000
87.00000 426.00000
102.00000 428.00000
117.00000 428.00000
132.00000 423.00000
145.00000 416.00000
160.00000 411.00000
175.00000 409.00000
190.00000 407.00000
205.00000 405.00000
220.00000 402.00000
236.00000 402.00000
251.00000 402.00000
266.00000 404.00000
281.00000 406.00000
296.00000 408.00000
311.00000 412.00000
325.00000 417.00000
341.00000 416.00000
354.00000 423.00000
370.00000 422.00000
385.00000 420.00000
399.00000 414.00000
414.00000 412.00000
429.00000 409.00000
444.00000 409.00000
459.00000 407.00000
474.00000 410.00000
490.00000 412.00000
505.00000 411.00000
520.00000 415.00000
534.00000 420.00000
548.00000 426.00000
562.00000 431.00000
577.00000 435.00000
591.00000 441.00000
606.00000 445.00000
IMAGE=DA3339E_Clip4x.jpeg
ID=214 
LM=0
CURVES=1
POINTS=100
643.00000 401.00000
652.00000 392.00000
660.00000 381.00000
663.00000 367.00000
664.00000 354.00000
662.00000 340.00000
659.00000 326.00000
655.00000 313.00000
650.00000 300.00000
643.00000 288.00000
636.00000 276.00000
629.00000 263.00000
622.00000 251.00000
615.00000 240.00000
605.00000 229.00000
595.00000 220.00000
584.00000 211.00000
574.00000 202.00000
563.00000 193.00000
551.00000 186.00000
538.00000 181.00000
524.00000 178.00000
511.00000 174.00000
498.00000 170.00000
484.00000 165.00000
471.00000 162.00000
457.00000 161.00000
443.00000 159.00000
429.00000 157.00000
415.00000 155.00000
402.00000 154.00000
388.00000 154.00000
374.00000 155.00000
360.00000 155.00000
346.00000 155.00000
332.00000 155.00000
318.00000 157.00000
304.00000 159.00000
290.00000 161.00000
277.00000 165.00000
263.00000 168.00000
250.00000 172.00000
237.00000 177.00000
224.00000 182.00000
212.00000 189.00000
199.00000 196.00000
188.00000 204.00000
177.00000 212.00000
166.00000 220.00000
156.00000 230.00000
148.00000 241.00000
141.00000 253.00000
132.00000 265.00000
125.00000 276.00000
118.00000 289.00000
112.00000 301.00000
107.00000 314.00000
103.00000 328.00000
101.00000 341.00000
103.00000 355.00000
107.00000 369.00000
114.00000 381.00000
124.00000 390.00000
136.00000 397.00000
149.00000 398.00000
163.00000 398.00000
177.00000 396.00000
191.00000 395.00000
205.00000 394.00000
219.00000 394.00000
233.00000 394.00000
247.00000 396.00000
261.00000 398.00000
275.00000 399.00000
288.00000 402.00000
302.00000 405.00000
316.00000 408.00000
329.00000 411.00000
342.00000 415.00000
355.00000 420.00000
369.00000 424.00000
382.00000 427.00000
396.00000 428.00000
410.00000 426.00000
424.00000 422.00000
437.00000 419.00000
451.00000 417.00000
465.00000 415.00000
479.00000 412.00000
492.00000 409.00000
506.00000 406.00000
520.00000 404.00000
534.00000 403.00000
548.00000 403.00000
561.00000 403.00000
575.00000 402.00000
589.00000 403.00000
603.00000 404.00000
617.00000 404.00000
631.00000 405.00000
IMAGE=DA3339F_Clip4x.jpeg
ID=215 
LM=0
CURVES=1
POINTS=100
638.00000 403.00000
647.00000 392.00000
653.00000 380.00000
658.00000 367.00000
660.00000 353.00000
658.00000 339.00000
655.00000 325.00000
650.00000 312.00000
644.00000 299.00000
637.00000 287.00000
630.00000 275.00000
622.00000 263.00000
615.00000 251.00000
606.00000 240.00000
597.00000 230.00000
587.00000 220.00000
576.00000 211.00000
564.00000 204.00000
552.00000 197.00000
539.00000 190.00000
527.00000 185.00000
513.00000 181.00000
500.00000 177.00000
486.00000 173.00000
473.00000 169.00000
459.00000 166.00000
445.00000 164.00000
432.00000 161.00000
418.00000 158.00000
404.00000 157.00000
390.00000 155.00000
376.00000 154.00000
362.00000 154.00000
348.00000 154.00000
334.00000 156.00000
320.00000 158.00000
306.00000 160.00000
293.00000 163.00000
279.00000 166.00000
266.00000 170.00000
252.00000 173.00000
238.00000 176.00000
225.00000 181.00000
212.00000 187.00000
199.00000 192.00000
187.00000 198.00000
174.00000 205.00000
163.00000 213.00000
152.00000 221.00000
143.00000 232.00000
134.00000 243.00000
127.00000 255.00000
120.00000 267.00000
113.00000 279.00000
107.00000 292.00000
102.00000 305.00000
96.00000 318.00000
89.00000 330.00000
87.00000 343.00000
90.00000 357.00000
96.00000 370.00000
104.00000 381.00000
116.00000 388.00000
129.00000 393.00000
143.00000 397.00000
157.00000 398.00000
171.00000 398.00000
185.00000 398.00000
199.00000 398.00000
213.00000 398.00000
227.00000 399.00000
241.00000 400.00000
255.00000 402.00000
269.00000 404.00000
282.00000 407.00000
296.00000 411.00000
309.00000 414.00000
323.00000 418.00000
336.00000 422.00000
350.00000 426.00000
364.00000 428.00000
378.00000 427.00000
392.00000 426.00000
405.00000 423.00000
419.00000 420.00000
433.00000 418.00000
447.00000 416.00000
461.00000 414.00000
475.00000 413.00000
489.00000 413.00000
503.00000 412.00000
516.00000 411.00000
530.00000 410.00000
544.00000 409.00000
558.00000 410.00000
572.00000 411.00000
586.00000 413.00000
600.00000 413.00000
614.00000 412.00000
628.00000 409.00000
IMAGE=DA3339G_Clip4x.jpeg
ID=216 
LM=0
CURVES=1
POINTS=100
626.00000 385.00000
634.00000 376.00000
640.00000 366.00000
643.00000 354.00000
642.00000 342.00000
646.00000 331.00000
645.00000 319.00000
642.00000 307.00000
639.00000 296.00000
634.00000 285.00000
630.00000 273.00000
626.00000 262.00000
620.00000 252.00000
615.00000 241.00000
610.00000 230.00000
603.00000 220.00000
594.00000 212.00000
586.00000 204.00000
577.00000 195.00000
567.00000 188.00000
557.00000 183.00000
546.00000 177.00000
535.00000 172.00000
525.00000 166.00000
513.00000 162.00000
502.00000 159.00000
490.00000 158.00000
478.00000 155.00000
466.00000 153.00000
454.00000 152.00000
442.00000 151.00000
430.00000 150.00000
418.00000 150.00000
406.00000 151.00000
394.00000 151.00000
382.00000 151.00000
371.00000 153.00000
359.00000 154.00000
347.00000 155.00000
335.00000 157.00000
323.00000 159.00000
311.00000 162.00000
300.00000 167.00000
289.00000 171.00000
279.00000 177.00000
268.00000 182.00000
258.00000 189.00000
249.00000 197.00000
241.00000 205.00000
233.00000 215.00000
226.00000 224.00000
220.00000 235.00000
213.00000 244.00000
207.00000 255.00000
200.00000 265.00000
195.00000 276.00000
190.00000 287.00000
186.00000 298.00000
184.00000 310.00000
184.00000 322.00000
185.00000 334.00000
186.00000 346.00000
190.00000 357.00000
194.00000 368.00000
201.00000 378.00000
213.00000 380.00000
225.00000 379.00000
237.00000 376.00000
248.00000 375.00000
260.00000 371.00000
272.00000 370.00000
284.00000 369.00000
295.00000 365.00000
307.00000 364.00000
319.00000 364.00000
331.00000 365.00000
343.00000 367.00000
355.00000 369.00000
367.00000 371.00000
379.00000 372.00000
390.00000 375.00000
402.00000 378.00000
414.00000 380.00000
425.00000 377.00000
437.00000 375.00000
449.00000 374.00000
461.00000 372.00000
473.00000 373.00000
485.00000 370.00000
496.00000 369.00000
508.00000 369.00000
520.00000 369.00000
532.00000 371.00000
544.00000 374.00000
556.00000 376.00000
568.00000 375.00000
579.00000 378.00000
591.00000 382.00000
602.00000 386.00000
614.00000 387.00000
IMAGE=DA3339H_Clip4x.jpeg
ID=217 
LM=0
CURVES=1
POINTS=100
655.00000 425.00000
665.00000 416.00000
673.00000 404.00000
675.00000 390.00000
677.00000 375.00000
674.00000 361.00000
669.00000 348.00000
663.00000 334.00000
657.00000 321.00000
652.00000 308.00000
644.00000 295.00000
636.00000 283.00000
629.00000 271.00000
622.00000 258.00000
613.00000 247.00000
605.00000 234.00000
595.00000 224.00000
585.00000 214.00000
574.00000 203.00000
564.00000 193.00000
551.00000 186.00000
539.00000 179.00000
525.00000 174.00000
512.00000 168.00000
498.00000 164.00000
484.00000 159.00000
470.00000 155.00000
456.00000 151.00000
442.00000 147.00000
428.00000 145.00000
414.00000 142.00000
400.00000 139.00000
385.00000 139.00000
371.00000 140.00000
356.00000 143.00000
342.00000 145.00000
328.00000 148.00000
314.00000 152.00000
300.00000 155.00000
286.00000 159.00000
271.00000 162.00000
258.00000 167.00000
245.00000 174.00000
233.00000 182.00000
220.00000 189.00000
207.00000 196.00000
196.00000 205.00000
186.00000 215.00000
176.00000 225.00000
167.00000 237.00000
159.00000 249.00000
151.00000 262.00000
143.00000 274.00000
136.00000 286.00000
128.00000 299.00000
123.00000 312.00000
117.00000 325.00000
111.00000 339.00000
107.00000 353.00000
106.00000 367.00000
108.00000 381.00000
112.00000 395.00000
119.00000 408.00000
131.00000 417.00000
144.00000 422.00000
158.00000 418.00000
172.00000 414.00000
186.00000 410.00000
200.00000 408.00000
215.00000 407.00000
229.00000 405.00000
244.00000 403.00000
258.00000 402.00000
273.00000 402.00000
287.00000 403.00000
301.00000 406.00000
316.00000 408.00000
330.00000 410.00000
344.00000 415.00000
357.00000 420.00000
372.00000 422.00000
386.00000 425.00000
400.00000 427.00000
415.00000 426.00000
429.00000 422.00000
443.00000 419.00000
458.00000 418.00000
471.00000 412.00000
485.00000 409.00000
499.00000 406.00000
514.00000 407.00000
528.00000 407.00000
543.00000 408.00000
557.00000 411.00000
571.00000 414.00000
586.00000 415.00000
600.00000 419.00000
614.00000 422.00000
627.00000 428.00000
641.00000 430.00000
IMAGE=DA3339i_Clip4x.jpeg
ID=218 
LM=0
CURVES=1
POINTS=100
671.00000 433.00000
680.00000 422.00000
685.00000 408.00000
686.00000 394.00000
685.00000 379.00000
681.00000 366.00000
676.00000 352.00000
672.00000 338.00000
668.00000 324.00000
660.00000 312.00000
654.00000 299.00000
647.00000 287.00000
638.00000 275.00000
629.00000 263.00000
620.00000 253.00000
607.00000 245.00000
597.00000 236.00000
586.00000 226.00000
573.00000 219.00000
561.00000 211.00000
548.00000 205.00000
535.00000 199.00000
521.00000 194.00000
508.00000 189.00000
494.00000 185.00000
480.00000 183.00000
465.00000 181.00000
451.00000 180.00000
436.00000 178.00000
422.00000 176.00000
408.00000 177.00000
393.00000 176.00000
379.00000 177.00000
365.00000 178.00000
350.00000 179.00000
336.00000 181.00000
322.00000 183.00000
307.00000 186.00000
293.00000 188.00000
279.00000 191.00000
265.00000 194.00000
251.00000 198.00000
238.00000 203.00000
224.00000 209.00000
212.00000 216.00000
200.00000 224.00000
189.00000 233.00000
177.00000 243.00000
167.00000 253.00000
157.00000 263.00000
148.00000 275.00000
140.00000 287.00000
133.00000 299.00000
126.00000 312.00000
119.00000 325.00000
112.00000 337.00000
108.00000 351.00000
105.00000 365.00000
104.00000 380.00000
107.00000 394.00000
111.00000 408.00000
120.00000 418.00000
134.00000 424.00000
148.00000 423.00000
163.00000 423.00000
176.00000 419.00000
191.00000 416.00000
205.00000 414.00000
219.00000 413.00000
234.00000 414.00000
248.00000 412.00000
262.00000 413.00000
277.00000 412.00000
291.00000 413.00000
306.00000 414.00000
320.00000 416.00000
334.00000 418.00000
349.00000 420.00000
363.00000 422.00000
376.00000 427.00000
391.00000 428.00000
405.00000 428.00000
420.00000 427.00000
434.00000 425.00000
448.00000 423.00000
462.00000 418.00000
476.00000 418.00000
490.00000 414.00000
504.00000 415.00000
519.00000 416.00000
533.00000 415.00000
547.00000 418.00000
562.00000 420.00000
576.00000 422.00000
590.00000 425.00000
604.00000 427.00000
618.00000 431.00000
632.00000 435.00000
647.00000 436.00000
661.00000 437.00000
IMAGE=DA3339J_Clip4x.jpeg
ID=219 
LM=0
CURVES=1
POINTS=100
628.00000 420.00000
638.00000 410.00000
643.00000 397.00000
645.00000 383.00000
644.00000 369.00000
642.00000 355.00000
638.00000 342.00000
633.00000 328.00000
627.00000 316.00000
621.00000 303.00000
614.00000 291.00000
607.00000 279.00000
600.00000 266.00000
594.00000 254.00000
585.00000 242.00000
576.00000 232.00000
567.00000 221.00000
557.00000 212.00000
546.00000 203.00000
534.00000 195.00000
522.00000 188.00000
510.00000 181.00000
496.00000 176.00000
483.00000 171.00000
470.00000 166.00000
456.00000 163.00000
443.00000 160.00000
429.00000 157.00000
415.00000 155.00000
401.00000 153.00000
387.00000 152.00000
373.00000 151.00000
359.00000 151.00000
345.00000 151.00000
331.00000 153.00000
317.00000 155.00000
303.00000 158.00000
289.00000 161.00000
276.00000 164.00000
262.00000 167.00000
248.00000 171.00000
235.00000 175.00000
222.00000 180.00000
210.00000 187.00000
197.00000 194.00000
186.00000 202.00000
175.00000 210.00000
165.00000 221.00000
156.00000 231.00000
147.00000 243.00000
140.00000 255.00000
131.00000 266.00000
124.00000 278.00000
117.00000 290.00000
110.00000 302.00000
105.00000 315.00000
101.00000 329.00000
97.00000 342.00000
95.00000 356.00000
93.00000 370.00000
96.00000 384.00000
103.00000 396.00000
113.00000 406.00000
126.00000 411.00000
140.00000 413.00000
154.00000 413.00000
168.00000 410.00000
182.00000 408.00000
196.00000 405.00000
209.00000 402.00000
223.00000 400.00000
237.00000 401.00000
251.00000 402.00000
265.00000 403.00000
279.00000 405.00000
293.00000 407.00000
306.00000 412.00000
320.00000 414.00000
334.00000 417.00000
347.00000 422.00000
358.00000 431.00000
372.00000 431.00000
385.00000 425.00000
399.00000 425.00000
413.00000 422.00000
426.00000 418.00000
439.00000 413.00000
453.00000 411.00000
467.00000 410.00000
481.00000 409.00000
495.00000 411.00000
509.00000 411.00000
523.00000 415.00000
536.00000 419.00000
550.00000 422.00000
564.00000 423.00000
577.00000 428.00000
591.00000 429.00000
605.00000 428.00000
619.00000 425.00000
IMAGE=DA3339K_Clip4x.jpeg
ID=220 
LM=0
CURVES=1
POINTS=100
619.00000 441.00000
626.00000 430.00000
632.00000 418.00000
635.00000 405.00000
635.00000 392.00000
633.00000 379.00000
628.00000 366.00000
623.00000 354.00000
618.00000 342.00000
612.00000 330.00000
606.00000 318.00000
599.00000 307.00000
592.00000 296.00000
583.00000 286.00000
574.00000 275.00000
566.00000 265.00000
557.00000 255.00000
547.00000 247.00000
535.00000 242.00000
523.00000 235.00000
513.00000 227.00000
500.00000 222.00000
488.00000 218.00000
475.00000 213.00000
463.00000 209.00000
450.00000 205.00000
437.00000 203.00000
424.00000 200.00000
411.00000 199.00000
398.00000 197.00000
384.00000 197.00000
371.00000 196.00000
358.00000 195.00000
345.00000 195.00000
331.00000 196.00000
318.00000 197.00000
305.00000 199.00000
292.00000 201.00000
279.00000 204.00000
266.00000 206.00000
253.00000 210.00000
240.00000 214.00000
229.00000 220.00000
217.00000 227.00000
207.00000 235.00000
195.00000 242.00000
184.00000 249.00000
173.00000 257.00000
164.00000 266.00000
155.00000 275.00000
146.00000 286.00000
139.00000 297.00000
132.00000 308.00000
125.00000 320.00000
120.00000 332.00000
113.00000 343.00000
107.00000 355.00000
102.00000 367.00000
99.00000 380.00000
101.00000 393.00000
105.00000 406.00000
113.00000 417.00000
124.00000 423.00000
137.00000 426.00000
151.00000 426.00000
164.00000 424.00000
177.00000 422.00000
190.00000 421.00000
203.00000 420.00000
217.00000 420.00000
230.00000 419.00000
243.00000 418.00000
256.00000 418.00000
269.00000 420.00000
283.00000 421.00000
296.00000 424.00000
309.00000 426.00000
322.00000 428.00000
334.00000 432.00000
347.00000 436.00000
359.00000 441.00000
373.00000 442.00000
384.00000 435.00000
397.00000 432.00000
410.00000 430.00000
423.00000 428.00000
436.00000 427.00000
450.00000 426.00000
463.00000 428.00000
476.00000 427.00000
489.00000 428.00000
502.00000 429.00000
516.00000 430.00000
529.00000 433.00000
542.00000 434.00000
555.00000 437.00000
567.00000 441.00000
581.00000 443.00000
594.00000 445.00000
607.00000 445.00000
IMAGE=DA3339L_Clip4x.jpeg
ID=221 
LM=0
CURVES=1
POINTS=100
703.00000 427.00000
712.00000 417.00000
718.00000 404.00000
718.00000 390.00000
715.00000 376.00000
711.00000 363.00000
704.00000 351.00000
698.00000 338.00000
691.00000 326.00000
684.00000 314.00000
677.00000 302.00000
670.00000 291.00000
661.00000 279.00000
651.00000 269.00000
642.00000 260.00000
632.00000 250.00000
621.00000 241.00000
610.00000 232.00000
598.00000 225.00000
587.00000 217.00000
574.00000 213.00000
560.00000 209.00000
547.00000 205.00000
534.00000 200.00000
520.00000 197.00000
507.00000 195.00000
493.00000 192.00000
479.00000 191.00000
465.00000 190.00000
451.00000 190.00000
437.00000 190.00000
423.00000 190.00000
409.00000 189.00000
396.00000 190.00000
382.00000 192.00000
368.00000 193.00000
354.00000 196.00000
341.00000 199.00000
327.00000 202.00000
314.00000 206.00000
300.00000 210.00000
287.00000 214.00000
274.00000 220.00000
262.00000 227.00000
250.00000 234.00000
239.00000 242.00000
227.00000 250.00000
218.00000 259.00000
207.00000 269.00000
199.00000 280.00000
191.00000 291.00000
183.00000 303.00000
175.00000 314.00000
169.00000 327.00000
161.00000 338.00000
154.00000 350.00000
148.00000 363.00000
146.00000 377.00000
146.00000 390.00000
150.00000 404.00000
155.00000 417.00000
166.00000 425.00000
179.00000 431.00000
193.00000 431.00000
207.00000 431.00000
221.00000 430.00000
234.00000 431.00000
248.00000 428.00000
262.00000 428.00000
276.00000 428.00000
290.00000 428.00000
304.00000 427.00000
318.00000 426.00000
331.00000 424.00000
345.00000 427.00000
359.00000 430.00000
372.00000 431.00000
386.00000 431.00000
400.00000 432.00000
414.00000 435.00000
428.00000 436.00000
442.00000 435.00000
456.00000 436.00000
469.00000 432.00000
483.00000 430.00000
497.00000 430.00000
511.00000 430.00000
524.00000 429.00000
538.00000 428.00000
552.00000 428.00000
566.00000 429.00000
580.00000 429.00000
594.00000 431.00000
607.00000 435.00000
621.00000 437.00000
635.00000 437.00000
649.00000 437.00000
663.00000 437.00000
677.00000 437.00000
690.00000 433.00000
IMAGE=DA3339M_Clip4x.jpeg
ID=222 
LM=0
CURVES=1
POINTS=100
671.00000 425.00000
680.00000 413.00000
684.00000 399.00000
690.00000 385.00000
693.00000 371.00000
695.00000 356.00000
688.00000 343.00000
687.00000 328.00000
684.00000 313.00000
679.00000 299.00000
672.00000 286.00000
666.00000 272.00000
660.00000 259.00000
651.00000 247.00000
643.00000 235.00000
634.00000 223.00000
622.00000 214.00000
611.00000 204.00000
599.00000 194.00000
588.00000 185.00000
575.00000 178.00000
561.00000 171.00000
547.00000 166.00000
533.00000 161.00000
519.00000 156.00000
505.00000 154.00000
490.00000 151.00000
475.00000 148.00000
461.00000 145.00000
446.00000 144.00000
431.00000 142.00000
416.00000 142.00000
401.00000 142.00000
387.00000 142.00000
372.00000 142.00000
357.00000 143.00000
342.00000 145.00000
327.00000 148.00000
313.00000 150.00000
298.00000 154.00000
285.00000 159.00000
270.00000 164.00000
256.00000 169.00000
243.00000 176.00000
230.00000 183.00000
217.00000 191.00000
205.00000 199.00000
194.00000 210.00000
185.00000 221.00000
175.00000 232.00000
166.00000 244.00000
158.00000 257.00000
152.00000 270.00000
147.00000 284.00000
141.00000 298.00000
135.00000 312.00000
131.00000 326.00000
126.00000 340.00000
123.00000 354.00000
121.00000 369.00000
122.00000 384.00000
125.00000 399.00000
131.00000 412.00000
141.00000 424.00000
155.00000 428.00000
170.00000 428.00000
184.00000 426.00000
199.00000 423.00000
213.00000 419.00000
228.00000 415.00000
242.00000 412.00000
255.00000 405.00000
270.00000 401.00000
284.00000 397.00000
299.00000 399.00000
314.00000 401.00000
328.00000 400.00000
343.00000 403.00000
358.00000 405.00000
372.00000 407.00000
387.00000 407.00000
401.00000 412.00000
415.00000 417.00000
430.00000 414.00000
444.00000 409.00000
458.00000 405.00000
473.00000 402.00000
488.00000 402.00000
502.00000 398.00000
517.00000 397.00000
532.00000 398.00000
547.00000 400.00000
561.00000 405.00000
575.00000 410.00000
589.00000 414.00000
604.00000 415.00000
617.00000 421.00000
631.00000 426.00000
646.00000 428.00000
661.00000 429.00000
IMAGE=DA3339N_Clip4x.jpeg
ID=223 
LM=0
CURVES=1
POINTS=100
624.00000 425.00000
632.00000 415.00000
637.00000 403.00000
640.00000 390.00000
643.00000 378.00000
642.00000 365.00000
639.00000 352.00000
635.00000 340.00000
629.00000 328.00000
623.00000 317.00000
616.00000 306.00000
610.00000 294.00000
602.00000 284.00000
595.00000 273.00000
588.00000 263.00000
579.00000 253.00000
569.00000 245.00000
559.00000 237.00000
548.00000 229.00000
538.00000 222.00000
527.00000 215.00000
515.00000 210.00000
503.00000 205.00000
490.00000 202.00000
478.00000 198.00000
465.00000 194.00000
453.00000 191.00000
440.00000 188.00000
427.00000 186.00000
414.00000 184.00000
401.00000 183.00000
388.00000 182.00000
376.00000 183.00000
363.00000 184.00000
350.00000 184.00000
337.00000 186.00000
324.00000 188.00000
311.00000 190.00000
299.00000 193.00000
286.00000 196.00000
273.00000 199.00000
261.00000 202.00000
248.00000 206.00000
237.00000 212.00000
226.00000 219.00000
215.00000 225.00000
204.00000 233.00000
195.00000 242.00000
186.00000 251.00000
178.00000 261.00000
169.00000 271.00000
162.00000 282.00000
156.00000 293.00000
148.00000 304.00000
140.00000 314.00000
133.00000 325.00000
126.00000 336.00000
122.00000 348.00000
121.00000 361.00000
124.00000 374.00000
127.00000 387.00000
134.00000 397.00000
143.00000 407.00000
152.00000 416.00000
164.00000 422.00000
176.00000 425.00000
189.00000 423.00000
202.00000 422.00000
215.00000 422.00000
228.00000 421.00000
241.00000 420.00000
254.00000 417.00000
267.00000 417.00000
279.00000 416.00000
292.00000 415.00000
305.00000 414.00000
318.00000 415.00000
331.00000 414.00000
344.00000 415.00000
357.00000 416.00000
370.00000 418.00000
383.00000 418.00000
396.00000 419.00000
409.00000 417.00000
421.00000 420.00000
434.00000 418.00000
447.00000 419.00000
460.00000 420.00000
473.00000 421.00000
486.00000 422.00000
499.00000 423.00000
512.00000 425.00000
524.00000 427.00000
537.00000 429.00000
550.00000 430.00000
563.00000 432.00000
576.00000 434.00000
589.00000 435.00000
602.00000 435.00000
614.00000 431.00000
IMAGE=DA3339o_Clip4x.jpeg
ID=224 
LM=0
CURVES=1
POINTS=100
660.00000 418.00000
667.00000 405.00000
670.00000 391.00000
669.00000 377.00000
667.00000 363.00000
662.00000 349.00000
658.00000 335.00000
652.00000 322.00000
647.00000 309.00000
642.00000 295.00000
636.00000 282.00000
629.00000 270.00000
624.00000 256.00000
614.00000 242.00000
607.00000 233.00000
595.00000 221.00000
584.00000 212.00000
573.00000 205.00000
562.00000 197.00000
549.00000 190.00000
536.00000 185.00000
523.00000 179.00000
509.00000 174.00000
496.00000 169.00000
482.00000 165.00000
468.00000 161.00000
454.00000 157.00000
440.00000 154.00000
425.00000 150.00000
411.00000 148.00000
397.00000 147.00000
382.00000 147.00000
368.00000 148.00000
354.00000 150.00000
340.00000 152.00000
326.00000 155.00000
313.00000 158.00000
299.00000 162.00000
286.00000 165.00000
272.00000 169.00000
258.00000 173.00000
244.00000 177.00000
230.00000 185.00000
217.00000 191.00000
205.00000 198.00000
193.00000 207.00000
181.00000 216.00000
173.00000 222.00000
164.00000 233.00000
155.00000 242.00000
146.00000 259.00000
140.00000 272.00000
134.00000 285.00000
128.00000 298.00000
125.00000 312.00000
119.00000 325.00000
113.00000 338.00000
109.00000 352.00000
106.00000 366.00000
105.00000 380.00000
108.00000 394.00000
113.00000 408.00000
124.00000 418.00000
136.00000 424.00000
150.00000 424.00000
164.00000 424.00000
179.00000 422.00000
193.00000 421.00000
206.00000 415.00000
221.00000 415.00000
235.00000 415.00000
249.00000 413.00000
264.00000 414.00000
278.00000 414.00000
293.00000 414.00000
307.00000 416.00000
321.00000 419.00000
335.00000 423.00000
349.00000 424.00000
363.00000 425.00000
378.00000 427.00000
392.00000 430.00000
406.00000 429.00000
420.00000 426.00000
434.00000 423.00000
448.00000 419.00000
462.00000 417.00000
476.00000 417.00000
491.00000 418.00000
505.00000 418.00000
519.00000 419.00000
534.00000 418.00000
548.00000 419.00000
562.00000 420.00000
577.00000 421.00000
591.00000 423.00000
605.00000 425.00000
619.00000 427.00000
634.00000 425.00000
648.00000 424.00000
IMAGE=DA3339P_Clip4x.jpeg
ID=225 
LM=0
CURVES=1
POINTS=100
605.00000 375.00000
610.00000 364.00000
615.00000 354.00000
620.00000 343.00000
623.00000 332.00000
623.00000 320.00000
619.00000 309.00000
613.00000 299.00000
608.00000 288.00000
603.00000 278.00000
598.00000 267.00000
592.00000 257.00000
586.00000 247.00000
580.00000 237.00000
573.00000 227.00000
565.00000 218.00000
557.00000 210.00000
549.00000 201.00000
540.00000 193.00000
530.00000 187.00000
519.00000 182.00000
509.00000 177.00000
498.00000 172.00000
487.00000 168.00000
476.00000 164.00000
464.00000 162.00000
453.00000 159.00000
441.00000 158.00000
430.00000 156.00000
418.00000 155.00000
406.00000 154.00000
394.00000 153.00000
383.00000 153.00000
371.00000 153.00000
359.00000 153.00000
347.00000 153.00000
336.00000 155.00000
324.00000 156.00000
312.00000 158.00000
300.00000 160.00000
289.00000 163.00000
278.00000 167.00000
267.00000 171.00000
256.00000 176.00000
246.00000 182.00000
236.00000 188.00000
228.00000 196.00000
219.00000 204.00000
212.00000 213.00000
204.00000 222.00000
198.00000 232.00000
192.00000 243.00000
186.00000 253.00000
180.00000 263.00000
174.00000 273.00000
169.00000 284.00000
163.00000 294.00000
159.00000 305.00000
156.00000 316.00000
158.00000 328.00000
163.00000 338.00000
167.00000 349.00000
171.00000 360.00000
179.00000 369.00000
190.00000 372.00000
202.00000 373.00000
213.00000 372.00000
225.00000 371.00000
237.00000 369.00000
248.00000 367.00000
260.00000 366.00000
272.00000 365.00000
284.00000 364.00000
295.00000 364.00000
307.00000 364.00000
319.00000 364.00000
331.00000 365.00000
342.00000 367.00000
354.00000 369.00000
365.00000 373.00000
376.00000 376.00000
388.00000 377.00000
400.00000 377.00000
411.00000 374.00000
423.00000 371.00000
434.00000 370.00000
446.00000 371.00000
458.00000 372.00000
468.00000 367.00000
480.00000 367.00000
492.00000 368.00000
504.00000 370.00000
515.00000 371.00000
527.00000 373.00000
539.00000 375.00000
550.00000 377.00000
562.00000 379.00000
574.00000 381.00000
585.00000 382.00000
597.00000 381.00000
IMAGE=DA3339q_Clip4x.jpeg
ID=226 
LM=0
CURVES=1
POINTS=100
607.00000 415.00000
616.00000 406.00000
622.00000 395.00000
624.00000 383.00000
623.00000 370.00000
620.00000 358.00000
616.00000 346.00000
612.00000 335.00000
607.00000 323.00000
600.00000 313.00000
594.00000 302.00000
587.00000 291.00000
579.00000 282.00000
571.00000 272.00000
563.00000 263.00000
553.00000 254.00000
544.00000 246.00000
534.00000 239.00000
523.00000 232.00000
512.00000 226.00000
501.00000 221.00000
489.00000 216.00000
478.00000 211.00000
466.00000 207.00000
454.00000 204.00000
441.00000 202.00000
429.00000 200.00000
417.00000 198.00000
404.00000 197.00000
392.00000 195.00000
379.00000 194.00000
367.00000 194.00000
355.00000 193.00000
342.00000 193.00000
329.00000 194.00000
317.00000 195.00000
304.00000 197.00000
292.00000 199.00000
280.00000 202.00000
267.00000 205.00000
255.00000 208.00000
244.00000 213.00000
232.00000 217.00000
221.00000 223.00000
211.00000 230.00000
200.00000 236.00000
189.00000 243.00000
179.00000 250.00000
169.00000 257.00000
161.00000 267.00000
153.00000 277.00000
146.00000 287.00000
139.00000 298.00000
132.00000 308.00000
127.00000 319.00000
122.00000 331.00000
117.00000 342.00000
114.00000 355.00000
113.00000 367.00000
114.00000 380.00000
118.00000 391.00000
125.00000 402.00000
135.00000 409.00000
147.00000 413.00000
160.00000 414.00000
172.00000 413.00000
185.00000 411.00000
197.00000 409.00000
209.00000 408.00000
222.00000 408.00000
234.00000 407.00000
247.00000 407.00000
260.00000 407.00000
272.00000 408.00000
284.00000 409.00000
297.00000 408.00000
309.00000 409.00000
322.00000 412.00000
334.00000 414.00000
346.00000 415.00000
359.00000 415.00000
371.00000 416.00000
384.00000 417.00000
396.00000 416.00000
409.00000 415.00000
421.00000 415.00000
434.00000 415.00000
446.00000 413.00000
459.00000 412.00000
471.00000 412.00000
484.00000 412.00000
496.00000 414.00000
509.00000 415.00000
521.00000 415.00000
534.00000 415.00000
546.00000 415.00000
559.00000 416.00000
571.00000 418.00000
584.00000 419.00000
596.00000 420.00000
IMAGE=DA3339R_Clip4x.jpeg
ID=227 
LM=0
CURVES=1
POINTS=100
613.00000 404.00000
623.00000 393.00000
630.00000 381.00000
634.00000 367.00000
636.00000 353.00000
635.00000 338.00000
632.00000 324.00000
627.00000 310.00000
622.00000 297.00000
617.00000 283.00000
610.00000 271.00000
604.00000 257.00000
597.00000 245.00000
590.00000 232.00000
581.00000 221.00000
572.00000 210.00000
563.00000 199.00000
552.00000 189.00000
540.00000 180.00000
528.00000 173.00000
515.00000 166.00000
502.00000 160.00000
488.00000 155.00000
475.00000 150.00000
461.00000 147.00000
446.00000 144.00000
432.00000 142.00000
418.00000 141.00000
403.00000 140.00000
389.00000 138.00000
374.00000 137.00000
360.00000 136.00000
345.00000 136.00000
331.00000 136.00000
317.00000 136.00000
302.00000 137.00000
288.00000 138.00000
273.00000 140.00000
259.00000 142.00000
245.00000 144.00000
231.00000 148.00000
217.00000 152.00000
203.00000 157.00000
190.00000 163.00000
177.00000 170.00000
165.00000 178.00000
154.00000 187.00000
143.00000 197.00000
133.00000 207.00000
124.00000 218.00000
116.00000 230.00000
108.00000 242.00000
103.00000 256.00000
96.00000 269.00000
90.00000 282.00000
83.00000 295.00000
78.00000 308.00000
74.00000 322.00000
71.00000 336.00000
71.00000 351.00000
73.00000 365.00000
74.00000 379.00000
81.00000 392.00000
91.00000 403.00000
104.00000 409.00000
118.00000 411.00000
133.00000 411.00000
146.00000 406.00000
160.00000 403.00000
173.00000 397.00000
188.00000 394.00000
202.00000 393.00000
217.00000 393.00000
231.00000 391.00000
245.00000 391.00000
260.00000 390.00000
274.00000 392.00000
288.00000 394.00000
303.00000 396.00000
317.00000 396.00000
332.00000 395.00000
346.00000 395.00000
361.00000 396.00000
375.00000 396.00000
389.00000 394.00000
404.00000 396.00000
418.00000 397.00000
433.00000 395.00000
447.00000 395.00000
461.00000 396.00000
476.00000 394.00000
490.00000 395.00000
505.00000 395.00000
519.00000 397.00000
533.00000 402.00000
546.00000 406.00000
561.00000 408.00000
575.00000 409.00000
590.00000 411.00000
604.00000 410.00000
IMAGE=DA3339S_Clip4x.jpeg
ID=228 
LM=0
CURVES=1
POINTS=100
685.00000 435.00000
692.00000 421.00000
694.00000 407.00000
696.00000 391.00000
694.00000 376.00000
691.00000 362.00000
687.00000 347.00000
683.00000 332.00000
678.00000 318.00000
671.00000 304.00000
664.00000 291.00000
659.00000 277.00000
652.00000 263.00000
644.00000 251.00000
634.00000 239.00000
624.00000 228.00000
615.00000 216.00000
603.00000 206.00000
592.00000 196.00000
580.00000 187.00000
567.00000 180.00000
553.00000 172.00000
539.00000 167.00000
525.00000 162.00000
511.00000 157.00000
496.00000 153.00000
481.00000 150.00000
466.00000 148.00000
451.00000 145.00000
436.00000 143.00000
421.00000 141.00000
406.00000 139.00000
391.00000 139.00000
376.00000 139.00000
361.00000 140.00000
345.00000 141.00000
331.00000 144.00000
316.00000 147.00000
301.00000 151.00000
286.00000 154.00000
272.00000 160.00000
258.00000 165.00000
243.00000 170.00000
230.00000 177.00000
217.00000 184.00000
204.00000 192.00000
193.00000 203.00000
184.00000 215.00000
175.00000 227.00000
166.00000 239.00000
159.00000 252.00000
153.00000 266.00000
146.00000 280.00000
139.00000 293.00000
134.00000 308.00000
129.00000 322.00000
122.00000 335.00000
116.00000 349.00000
113.00000 364.00000
111.00000 379.00000
114.00000 394.00000
118.00000 408.00000
126.00000 421.00000
138.00000 428.00000
153.00000 429.00000
168.00000 428.00000
183.00000 426.00000
198.00000 424.00000
213.00000 422.00000
228.00000 420.00000
243.00000 419.00000
258.00000 417.00000
273.00000 415.00000
288.00000 414.00000
303.00000 417.00000
318.00000 421.00000
333.00000 421.00000
348.00000 419.00000
363.00000 419.00000
378.00000 423.00000
392.00000 428.00000
407.00000 428.00000
422.00000 428.00000
437.00000 426.00000
452.00000 423.00000
467.00000 423.00000
483.00000 424.00000
498.00000 424.00000
513.00000 423.00000
528.00000 425.00000
543.00000 423.00000
558.00000 425.00000
573.00000 429.00000
587.00000 433.00000
602.00000 436.00000
617.00000 440.00000
632.00000 442.00000
647.00000 444.00000
661.00000 448.00000
676.00000 444.00000
IMAGE=DA3339T_Clip4x.jpeg
ID=229 
LM=0
CURVES=1
POINTS=100
636.00000 414.00000
644.00000 402.00000
649.00000 389.00000
650.00000 375.00000
648.00000 361.00000
645.00000 347.00000
640.00000 333.00000
635.00000 320.00000
630.00000 307.00000
624.00000 294.00000
617.00000 281.00000
610.00000 269.00000
603.00000 257.00000
596.00000 244.00000
587.00000 233.00000
578.00000 222.00000
568.00000 212.00000
558.00000 202.00000
546.00000 194.00000
533.00000 189.00000
520.00000 184.00000
506.00000 180.00000
492.00000 176.00000
479.00000 172.00000
465.00000 169.00000
451.00000 166.00000
437.00000 164.00000
423.00000 161.00000
409.00000 159.00000
395.00000 157.00000
380.00000 156.00000
366.00000 156.00000
352.00000 156.00000
338.00000 157.00000
324.00000 158.00000
309.00000 160.00000
295.00000 162.00000
281.00000 163.00000
267.00000 166.00000
253.00000 168.00000
239.00000 172.00000
226.00000 175.00000
212.00000 180.00000
199.00000 186.00000
186.00000 192.00000
175.00000 201.00000
165.00000 211.00000
156.00000 221.00000
146.00000 232.00000
139.00000 244.00000
132.00000 257.00000
124.00000 268.00000
116.00000 280.00000
110.00000 293.00000
104.00000 306.00000
97.00000 318.00000
91.00000 331.00000
87.00000 345.00000
84.00000 359.00000
83.00000 373.00000
86.00000 387.00000
94.00000 399.00000
105.00000 408.00000
117.00000 415.00000
131.00000 417.00000
145.00000 418.00000
160.00000 418.00000
174.00000 419.00000
188.00000 419.00000
202.00000 420.00000
216.00000 420.00000
231.00000 420.00000
245.00000 421.00000
259.00000 423.00000
273.00000 423.00000
287.00000 424.00000
302.00000 426.00000
316.00000 428.00000
330.00000 430.00000
343.00000 434.00000
357.00000 436.00000
372.00000 436.00000
386.00000 433.00000
400.00000 430.00000
414.00000 430.00000
428.00000 428.00000
442.00000 427.00000
456.00000 425.00000
470.00000 426.00000
485.00000 425.00000
499.00000 426.00000
513.00000 426.00000
527.00000 426.00000
541.00000 425.00000
555.00000 427.00000
570.00000 427.00000
584.00000 427.00000
598.00000 427.00000
612.00000 426.00000
626.00000 422.00000
IMAGE=DA3339U_Clip4x.jpeg
ID=230 
LM=0
CURVES=1
POINTS=100
685.00000 434.00000
696.00000 423.00000
703.00000 409.00000
707.00000 394.00000
707.00000 378.00000
701.00000 364.00000
693.00000 350.00000
686.00000 336.00000
680.00000 322.00000
674.00000 307.00000
667.00000 293.00000
662.00000 278.00000
654.00000 265.00000
644.00000 253.00000
635.00000 240.00000
624.00000 228.00000
614.00000 217.00000
602.00000 207.00000
589.00000 198.00000
575.00000 190.00000
561.00000 184.00000
547.00000 178.00000
532.00000 173.00000
517.00000 169.00000
502.00000 164.00000
487.00000 159.00000
471.00000 156.00000
456.00000 153.00000
441.00000 151.00000
425.00000 149.00000
409.00000 148.00000
394.00000 147.00000
378.00000 147.00000
362.00000 148.00000
347.00000 149.00000
331.00000 151.00000
316.00000 154.00000
300.00000 156.00000
285.00000 158.00000
270.00000 161.00000
255.00000 166.00000
240.00000 171.00000
225.00000 177.00000
211.00000 183.00000
198.00000 191.00000
184.00000 199.00000
171.00000 208.00000
160.00000 219.00000
149.00000 230.00000
139.00000 242.00000
132.00000 256.00000
123.00000 269.00000
116.00000 283.00000
109.00000 297.00000
102.00000 311.00000
94.00000 324.00000
87.00000 338.00000
79.00000 352.00000
73.00000 366.00000
73.00000 382.00000
75.00000 397.00000
85.00000 410.00000
98.00000 418.00000
113.00000 423.00000
129.00000 424.00000
144.00000 423.00000
160.00000 422.00000
175.00000 418.00000
191.00000 416.00000
206.00000 416.00000
222.00000 417.00000
237.00000 414.00000
253.00000 412.00000
269.00000 412.00000
284.00000 415.00000
300.00000 416.00000
315.00000 419.00000
330.00000 422.00000
346.00000 423.00000
362.00000 424.00000
377.00000 427.00000
393.00000 428.00000
408.00000 427.00000
424.00000 426.00000
439.00000 425.00000
455.00000 423.00000
470.00000 419.00000
486.00000 418.00000
501.00000 416.00000
517.00000 417.00000
532.00000 419.00000
548.00000 419.00000
564.00000 421.00000
579.00000 424.00000
594.00000 427.00000
610.00000 429.00000
625.00000 434.00000
640.00000 437.00000
655.00000 440.00000
671.00000 441.00000
IMAGE=DA3339V_Clip4x.jpeg
ID=231 
LM=0
IMAGE=DA3354.jpeg
ID=232 
LM=0
IMAGE=DA3355.jpeg
ID=233 
LM=0
IMAGE=DA3356.jpeg
ID=234 
LM=0
IMAGE=DA3373.jpeg
ID=235 
LM=0
IMAGE=DA3374.jpeg
ID=236 
LM=0
IMAGE=DA3375.jpeg
ID=237 
LM=0
IMAGE=DA3382.jpeg
ID=238 
LM=0
IMAGE=DA3383.jpeg
ID=239 
LM=0
IMAGE=DA3384.jpeg
ID=240 
LM=0
IMAGE=DA3385.jpeg
ID=241 
LM=0
IMAGE=DA3392.jpeg
ID=242 
LM=0
IMAGE=DA3393.jpeg
ID=243 
LM=0
IMAGE=DA3394.jpeg
ID=244 
LM=0
IMAGE=DA3395.jpeg
ID=245 
LM=0
IMAGE=DA3396.jpeg
ID=246 
LM=0
IMAGE=DA3415.jpeg
ID=247 
LM=0
IMAGE=DA3416.jpeg
ID=248 
LM=0
IMAGE=DA3417.jpeg
ID=249 
LM=0
IMAGE=DA3418.jpeg
ID=250 
LM=0
IMAGE=DA3419.jpeg
ID=251 
LM=0
IMAGE=DA3420.jpeg
ID=252 
LM=0
IMAGE=DA3421.jpeg
ID=253 
LM=0
IMAGE=DA3422.jpeg
ID=254 
LM=0
IMAGE=DA3423.jpeg
ID=255 
LM=0
IMAGE=DA3478.jpeg
ID=256 
LM=0
IMAGE=DA3479.jpeg
ID=257 
LM=0
IMAGE=DA3480.jpeg
ID=258 
LM=0
IMAGE=DA3481.jpeg
ID=259 
LM=0
IMAGE=DA3967.jpeg
ID=260 
LM=0
IMAGE=DA3968.jpeg
ID=261 
LM=0
IMAGE=DA3970.jpeg
ID=262 
LM=0
IMAGE=DA3972.jpeg
ID=263 
LM=0
IMAGE=DA3973.jpeg
ID=264 
LM=0
IMAGE=DA3974.jpeg
ID=265 
LM=0
IMAGE=DA3996.jpeg
ID=266 
LM=0
IMAGE=DA3997.jpeg
ID=267 
LM=0
IMAGE=DA3998.jpeg
ID=268 
LM=0
IMAGE=DA3999.jpeg
ID=269 
LM=0
IMAGE=DA4080 x3.2Fest10.jpeg
ID=270 
LM=0
IMAGE=DA4081 x3.2Fest10.jpeg
ID=271 
LM=0
IMAGE=DA4229 x3.2Fest10.jpeg
ID=272 
LM=0
IMAGE=DA4230 x3.2Fest10.jpeg
ID=273 
LM=0
IMAGE=DA4231 x3.2Fest10.jpeg
ID=274 
LM=0
IMAGE=DA4232 x3.2Fest10.jpeg
ID=275 
LM=0
IMAGE=DA4233 x3.2Fest10.jpeg
ID=276 
LM=0
IMAGE=DA4234 x3.2Fest10.jpeg
ID=277 
LM=0
IMAGE=DA4235 x3.2Fest10.jpeg
ID=278 
LM=0
IMAGE=DA4236 x3.2Fest10.jpeg
ID=279 
LM=0
IMAGE=DA4237 x3.2Fest10.jpeg
ID=280 
LM=0
IMAGE=DA4238 x3.2Fest10.jpeg
ID=281 
LM=0
IMAGE=DA4239 x3.2Fest10.jpeg
ID=282 
LM=0
IMAGE=DA4240 x3.2Fest10.jpeg
ID=283 
LM=0
IMAGE=DA4241 x3.2Fest10.jpeg
ID=284 
LM=0
IMAGE=DA4242 x3.2Fest10.jpeg
ID=285 
LM=0
IMAGE=DA4248 x3.2Fest10.jpeg
ID=286 
LM=0
IMAGE=DA4249 x3.2Fest10.jpeg
ID=287 
LM=0
IMAGE=DA4250 x3.2Fest.jpeg
ID=288 
LM=0
IMAGE=DA4251 x3.2Fest40.jpeg
ID=289 
LM=0
IMAGE=DA4252 x3.2Fest40.jpeg
ID=290 
LM=0
IMAGE=DA4253 x3.2Fest40.jpeg
ID=291 
LM=0
IMAGE=DA4254 x3.2Fest40.jpeg
ID=292 
LM=0
IMAGE=DA4255 x3.2Fest40.jpeg
ID=293 
LM=0
IMAGE=DA4256 x3.2Fest40.jpeg
ID=294 
LM=0
IMAGE=DA4257 x3.2Fest40.jpeg
ID=295 
LM=0
IMAGE=DA4258 x3.2Fest40.jpeg
ID=296 
LM=0
CURVES=1
POINTS=100
1504.00000 363.00000
1480.00000 348.00000
1454.00000 340.00000
1427.00000 334.00000
1399.00000 334.00000
1371.00000 336.00000
1347.00000 351.00000
1349.00000 378.00000
1337.00000 403.00000
1313.00000 416.00000
1286.00000 424.00000
1258.00000 424.00000
1231.00000 428.00000
1206.00000 441.00000
1189.00000 463.00000
1176.00000 488.00000
1160.00000 510.00000
1144.00000 533.00000
1129.00000 557.00000
1116.00000 581.00000
1106.00000 607.00000
1097.00000 633.00000
1088.00000 660.00000
1081.00000 687.00000
1075.00000 714.00000
1071.00000 741.00000
1066.00000 769.00000
1063.00000 796.00000
1061.00000 824.00000
1060.00000 852.00000
1058.00000 880.00000
1058.00000 908.00000
1058.00000 935.00000
1060.00000 963.00000
1063.00000 991.00000
1065.00000 1019.00000
1070.00000 1046.00000
1075.00000 1073.00000
1080.00000 1101.00000
1087.00000 1128.00000
1097.00000 1154.00000
1107.00000 1180.00000
1117.00000 1206.00000
1128.00000 1231.00000
1140.00000 1256.00000
1152.00000 1281.00000
1165.00000 1306.00000
1179.00000 1330.00000
1191.00000 1355.00000
1209.00000 1376.00000
1236.00000 1379.00000
1264.00000 1376.00000
1291.00000 1382.00000
1314.00000 1397.00000
1334.00000 1417.00000
1352.00000 1438.00000
1375.00000 1453.00000
1402.00000 1459.00000
1429.00000 1461.00000
1457.00000 1456.00000
1483.00000 1445.00000
1503.00000 1427.00000
1516.00000 1402.00000
1519.00000 1375.00000
1517.00000 1347.00000
1513.00000 1320.00000
1509.00000 1292.00000
1505.00000 1265.00000
1503.00000 1237.00000
1505.00000 1209.00000
1508.00000 1182.00000
1515.00000 1155.00000
1524.00000 1128.00000
1530.00000 1101.00000
1534.00000 1074.00000
1535.00000 1046.00000
1537.00000 1018.00000
1539.00000 990.00000
1543.00000 963.00000
1550.00000 936.00000
1556.00000 909.00000
1555.00000 881.00000
1551.00000 854.00000
1544.00000 827.00000
1536.00000 800.00000
1532.00000 773.00000
1532.00000 745.00000
1527.00000 718.00000
1520.00000 691.00000
1512.00000 664.00000
1505.00000 637.00000
1502.00000 610.00000
1504.00000 582.00000
1506.00000 554.00000
1509.00000 527.00000
1513.00000 499.00000
1518.00000 472.00000
1521.00000 444.00000
1523.00000 416.00000
1519.00000 389.00000
IMAGE=DA4259 x3.2Fest40.jpeg
ID=297 
LM=0
IMAGE=DA4260 x3.2Fest40.jpeg
ID=298 
LM=0
IMAGE=DA4261 x3.2Fest40.jpeg
ID=299 
LM=0
IMAGE=DA4262 x3.2Fest40.jpeg
ID=300 
LM=0
IMAGE=DA4263 x3.2Fest40.jpeg
ID=301 
LM=0
IMAGE=DA4264 x3.2Fest40.jpeg
ID=302 
LM=0
IMAGE=DA4265 x3.2Fest40.jpeg
ID=303 
LM=0
IMAGE=DA4266 x3.2Fest40.jpeg
ID=304 
LM=0
IMAGE=DA4267 x3.2Fest40.jpeg
ID=305 
LM=0
CURVES=1
POINTS=100
569.00000 377.00000
575.00000 367.00000
578.00000 356.00000
579.00000 344.00000
580.00000 333.00000
579.00000 321.00000
575.00000 310.00000
571.00000 300.00000
567.00000 289.00000
566.00000 277.00000
562.00000 266.00000
558.00000 256.00000
553.00000 245.00000
548.00000 235.00000
543.00000 224.00000
536.00000 215.00000
528.00000 207.00000
518.00000 200.00000
510.00000 193.00000
501.00000 185.00000
491.00000 178.00000
481.00000 173.00000
470.00000 169.00000
460.00000 164.00000
449.00000 161.00000
438.00000 157.00000
427.00000 153.00000
415.00000 153.00000
404.00000 151.00000
392.00000 149.00000
381.00000 148.00000
369.00000 148.00000
358.00000 147.00000
346.00000 147.00000
335.00000 148.00000
323.00000 149.00000
312.00000 150.00000
300.00000 153.00000
289.00000 155.00000
278.00000 159.00000
268.00000 164.00000
257.00000 168.00000
247.00000 173.00000
236.00000 178.00000
227.00000 185.00000
217.00000 192.00000
208.00000 199.00000
200.00000 207.00000
192.00000 215.00000
185.00000 225.00000
179.00000 235.00000
172.00000 244.00000
168.00000 255.00000
164.00000 265.00000
161.00000 277.00000
156.00000 287.00000
151.00000 298.00000
147.00000 308.00000
145.00000 320.00000
144.00000 331.00000
145.00000 343.00000
148.00000 354.00000
151.00000 365.00000
160.00000 373.00000
171.00000 372.00000
183.00000 370.00000
193.00000 365.00000
204.00000 362.00000
215.00000 358.00000
226.00000 354.00000
237.00000 352.00000
249.00000 350.00000
260.00000 347.00000
271.00000 345.00000
283.00000 344.00000
294.00000 345.00000
306.00000 344.00000
317.00000 347.00000
328.00000 350.00000
339.00000 354.00000
350.00000 356.00000
362.00000 356.00000
373.00000 354.00000
385.00000 352.00000
396.00000 350.00000
407.00000 347.00000
419.00000 347.00000
430.00000 346.00000
442.00000 349.00000
453.00000 353.00000
463.00000 357.00000
475.00000 360.00000
485.00000 364.00000
496.00000 368.00000
507.00000 371.00000
518.00000 375.00000
529.00000 379.00000
540.00000 383.00000
551.00000 383.00000
563.00000 382.00000
IMAGE=DA4270C_Clip4x.jpeg
ID=306 
LM=0
IMAGE=DA4272 x3.2Fest10.jpeg
ID=307 
LM=0
IMAGE=DA4273 x3.2Fest10.jpeg
ID=308 
LM=0
CURVES=1
POINTS=100
658.00000 386.00000
667.00000 374.00000
672.00000 360.00000
674.00000 346.00000
674.00000 331.00000
672.00000 316.00000
668.00000 302.00000
664.00000 288.00000
659.00000 274.00000
651.00000 261.00000
645.00000 248.00000
640.00000 234.00000
633.00000 221.00000
625.00000 209.00000
616.00000 197.00000
607.00000 185.00000
597.00000 174.00000
587.00000 163.00000
577.00000 152.00000
567.00000 142.00000
555.00000 133.00000
542.00000 126.00000
529.00000 120.00000
515.00000 114.00000
501.00000 110.00000
486.00000 108.00000
472.00000 107.00000
457.00000 105.00000
442.00000 103.00000
428.00000 101.00000
413.00000 101.00000
398.00000 101.00000
383.00000 102.00000
369.00000 101.00000
354.00000 102.00000
339.00000 103.00000
325.00000 105.00000
310.00000 107.00000
296.00000 111.00000
282.00000 116.00000
268.00000 121.00000
254.00000 126.00000
240.00000 131.00000
227.00000 138.00000
214.00000 146.00000
203.00000 155.00000
191.00000 163.00000
181.00000 174.00000
173.00000 187.00000
164.00000 198.00000
154.00000 210.00000
147.00000 223.00000
142.00000 236.00000
135.00000 249.00000
130.00000 263.00000
125.00000 277.00000
120.00000 291.00000
114.00000 305.00000
110.00000 319.00000
108.00000 333.00000
107.00000 348.00000
110.00000 363.00000
115.00000 376.00000
125.00000 387.00000
138.00000 394.00000
153.00000 394.00000
168.00000 395.00000
182.00000 392.00000
196.00000 387.00000
210.00000 381.00000
224.00000 377.00000
238.00000 373.00000
253.00000 370.00000
267.00000 368.00000
282.00000 366.00000
297.00000 364.00000
311.00000 362.00000
326.00000 361.00000
341.00000 362.00000
355.00000 364.00000
370.00000 365.00000
385.00000 366.00000
399.00000 364.00000
414.00000 364.00000
429.00000 364.00000
444.00000 364.00000
458.00000 366.00000
473.00000 366.00000
488.00000 363.00000
502.00000 365.00000
517.00000 367.00000
532.00000 368.00000
546.00000 370.00000
561.00000 374.00000
575.00000 376.00000
590.00000 378.00000
604.00000 383.00000
618.00000 387.00000
632.00000 390.00000
647.00000 392.00000
IMAGE=DA4276Clip4x.jpeg
ID=309 
LM=0
IMAGE=DA4405 x3.2Fest10.jpeg
ID=310 
LM=0
IMAGE=DA4406 x3.2Fest10.jpeg
ID=311 
LM=0
IMAGE=DA4407 x3.2Fest10.jpeg
ID=312 
LM=0
CURVES=1
POINTS=100
608.00000 372.00000
614.00000 362.00000
619.00000 351.00000
623.00000 340.00000
626.00000 329.00000
625.00000 317.00000
623.00000 305.00000
619.00000 294.00000
615.00000 283.00000
610.00000 273.00000
603.00000 263.00000
596.00000 253.00000
589.00000 244.00000
583.00000 234.00000
576.00000 224.00000
568.00000 216.00000
560.00000 207.00000
550.00000 201.00000
540.00000 194.00000
530.00000 188.00000
520.00000 182.00000
510.00000 176.00000
499.00000 171.00000
488.00000 167.00000
477.00000 162.00000
466.00000 158.00000
455.00000 155.00000
444.00000 151.00000
432.00000 149.00000
421.00000 146.00000
409.00000 145.00000
397.00000 144.00000
385.00000 144.00000
374.00000 145.00000
362.00000 146.00000
350.00000 148.00000
339.00000 150.00000
327.00000 152.00000
316.00000 155.00000
304.00000 158.00000
293.00000 162.00000
282.00000 167.00000
272.00000 172.00000
261.00000 177.00000
250.00000 182.00000
241.00000 189.00000
231.00000 196.00000
222.00000 203.00000
213.00000 211.00000
204.00000 219.00000
196.00000 227.00000
189.00000 237.00000
181.00000 246.00000
175.00000 255.00000
169.00000 266.00000
163.00000 276.00000
158.00000 287.00000
154.00000 298.00000
155.00000 310.00000
156.00000 321.00000
159.00000 333.00000
162.00000 344.00000
169.00000 354.00000
179.00000 360.00000
190.00000 361.00000
202.00000 360.00000
214.00000 361.00000
226.00000 360.00000
237.00000 359.00000
249.00000 358.00000
260.00000 357.00000
272.00000 357.00000
284.00000 356.00000
296.00000 356.00000
307.00000 356.00000
319.00000 356.00000
331.00000 356.00000
342.00000 360.00000
354.00000 362.00000
366.00000 362.00000
377.00000 363.00000
389.00000 363.00000
401.00000 363.00000
413.00000 361.00000
424.00000 361.00000
436.00000 360.00000
448.00000 360.00000
460.00000 362.00000
471.00000 363.00000
483.00000 363.00000
495.00000 364.00000
507.00000 363.00000
519.00000 363.00000
529.00000 367.00000
541.00000 370.00000
552.00000 374.00000
564.00000 375.00000
575.00000 377.00000
587.00000 378.00000
599.00000 377.00000
IMAGE=DA4605Clip4x.jpeg
ID=313 
LM=0
CURVES=1
POINTS=100
633.00000 403.00000
639.00000 392.00000
643.00000 381.00000
647.00000 370.00000
646.00000 357.00000
645.00000 345.00000
644.00000 333.00000
641.00000 321.00000
636.00000 310.00000
631.00000 299.00000
626.00000 288.00000
620.00000 277.00000
613.00000 267.00000
606.00000 256.00000
600.00000 246.00000
593.00000 236.00000
586.00000 226.00000
579.00000 216.00000
570.00000 207.00000
560.00000 200.00000
550.00000 193.00000
539.00000 187.00000
528.00000 181.00000
517.00000 176.00000
506.00000 171.00000
495.00000 166.00000
483.00000 163.00000
471.00000 161.00000
459.00000 158.00000
447.00000 157.00000
435.00000 156.00000
422.00000 155.00000
410.00000 155.00000
398.00000 155.00000
386.00000 156.00000
373.00000 158.00000
361.00000 161.00000
350.00000 164.00000
338.00000 167.00000
326.00000 171.00000
315.00000 176.00000
303.00000 180.00000
292.00000 186.00000
282.00000 191.00000
271.00000 198.00000
262.00000 206.00000
253.00000 215.00000
244.00000 223.00000
237.00000 233.00000
230.00000 243.00000
222.00000 253.00000
216.00000 263.00000
209.00000 273.00000
202.00000 283.00000
196.00000 294.00000
190.00000 305.00000
187.00000 317.00000
184.00000 329.00000
181.00000 341.00000
181.00000 353.00000
182.00000 365.00000
186.00000 377.00000
189.00000 388.00000
192.00000 400.00000
198.00000 410.00000
210.00000 414.00000
222.00000 413.00000
234.00000 410.00000
245.00000 405.00000
257.00000 402.00000
269.00000 398.00000
280.00000 395.00000
292.00000 392.00000
304.00000 390.00000
317.00000 389.00000
329.00000 389.00000
341.00000 388.00000
353.00000 387.00000
366.00000 386.00000
378.00000 387.00000
390.00000 387.00000
402.00000 388.00000
415.00000 388.00000
427.00000 388.00000
439.00000 387.00000
451.00000 389.00000
463.00000 388.00000
476.00000 390.00000
488.00000 391.00000
500.00000 390.00000
512.00000 391.00000
525.00000 392.00000
537.00000 391.00000
549.00000 394.00000
560.00000 398.00000
572.00000 401.00000
584.00000 403.00000
596.00000 405.00000
609.00000 405.00000
621.00000 406.00000
IMAGE=DA4606Clip4x.jpeg
ID=314 
LM=0
CURVES=1
POINTS=100
567.00000 318.00000
572.00000 310.00000
576.00000 302.00000
579.00000 293.00000
579.00000 284.00000
578.00000 275.00000
576.00000 266.00000
574.00000 257.00000
571.00000 249.00000
568.00000 240.00000
565.00000 232.00000
562.00000 223.00000
559.00000 214.00000
554.00000 207.00000
550.00000 198.00000
545.00000 191.00000
540.00000 183.00000
534.00000 176.00000
527.00000 170.00000
520.00000 164.00000
513.00000 159.00000
506.00000 153.00000
498.00000 149.00000
490.00000 144.00000
482.00000 140.00000
473.00000 137.00000
464.00000 134.00000
455.00000 132.00000
446.00000 130.00000
438.00000 128.00000
429.00000 126.00000
420.00000 124.00000
411.00000 124.00000
401.00000 124.00000
392.00000 124.00000
383.00000 124.00000
374.00000 125.00000
365.00000 127.00000
356.00000 129.00000
347.00000 131.00000
339.00000 134.00000
330.00000 137.00000
322.00000 141.00000
314.00000 146.00000
306.00000 150.00000
298.00000 155.00000
291.00000 161.00000
284.00000 167.00000
278.00000 174.00000
272.00000 180.00000
266.00000 187.00000
261.00000 195.00000
257.00000 203.00000
253.00000 211.00000
249.00000 220.00000
246.00000 228.00000
243.00000 237.00000
241.00000 246.00000
238.00000 254.00000
235.00000 263.00000
234.00000 272.00000
233.00000 281.00000
235.00000 290.00000
239.00000 299.00000
245.00000 305.00000
254.00000 307.00000
263.00000 308.00000
272.00000 305.00000
281.00000 304.00000
290.00000 305.00000
299.00000 304.00000
308.00000 303.00000
317.00000 302.00000
326.00000 299.00000
335.00000 298.00000
344.00000 298.00000
353.00000 297.00000
362.00000 298.00000
371.00000 300.00000
380.00000 302.00000
389.00000 302.00000
398.00000 302.00000
407.00000 302.00000
417.00000 303.00000
426.00000 302.00000
435.00000 302.00000
444.00000 303.00000
453.00000 304.00000
462.00000 305.00000
471.00000 308.00000
480.00000 310.00000
489.00000 312.00000
498.00000 313.00000
507.00000 315.00000
516.00000 316.00000
525.00000 317.00000
534.00000 318.00000
543.00000 320.00000
552.00000 320.00000
561.00000 321.00000
IMAGE=DA4607Clip4x.jpeg
ID=315 
LM=0
CURVES=1
POINTS=100
592.00000 431.00000
599.00000 422.00000
602.00000 411.00000
604.00000 400.00000
604.00000 388.00000
604.00000 377.00000
602.00000 366.00000
602.00000 354.00000
601.00000 343.00000
598.00000 332.00000
596.00000 321.00000
593.00000 310.00000
588.00000 300.00000
584.00000 289.00000
577.00000 280.00000
570.00000 271.00000
563.00000 262.00000
555.00000 254.00000
546.00000 247.00000
537.00000 240.00000
529.00000 232.00000
520.00000 225.00000
510.00000 219.00000
500.00000 213.00000
490.00000 208.00000
480.00000 204.00000
469.00000 199.00000
458.00000 196.00000
447.00000 194.00000
436.00000 193.00000
424.00000 192.00000
413.00000 190.00000
402.00000 191.00000
390.00000 191.00000
379.00000 192.00000
368.00000 193.00000
356.00000 193.00000
345.00000 195.00000
334.00000 198.00000
323.00000 200.00000
312.00000 203.00000
301.00000 206.00000
291.00000 211.00000
280.00000 216.00000
271.00000 222.00000
260.00000 227.00000
252.00000 235.00000
244.00000 242.00000
235.00000 249.00000
227.00000 258.00000
220.00000 267.00000
213.00000 276.00000
208.00000 286.00000
204.00000 297.00000
199.00000 307.00000
195.00000 318.00000
191.00000 328.00000
189.00000 339.00000
187.00000 351.00000
185.00000 362.00000
182.00000 373.00000
182.00000 384.00000
184.00000 395.00000
187.00000 406.00000
194.00000 415.00000
205.00000 419.00000
216.00000 421.00000
228.00000 422.00000
239.00000 419.00000
249.00000 415.00000
260.00000 412.00000
272.00000 411.00000
283.00000 410.00000
294.00000 408.00000
305.00000 406.00000
317.00000 407.00000
328.00000 409.00000
339.00000 407.00000
350.00000 405.00000
362.00000 406.00000
373.00000 408.00000
384.00000 410.00000
396.00000 411.00000
407.00000 409.00000
418.00000 406.00000
429.00000 405.00000
440.00000 403.00000
451.00000 406.00000
463.00000 407.00000
474.00000 409.00000
485.00000 412.00000
496.00000 414.00000
507.00000 418.00000
518.00000 421.00000
529.00000 423.00000
540.00000 426.00000
550.00000 431.00000
561.00000 436.00000
572.00000 438.00000
583.00000 436.00000
IMAGE=DA4608Clip4x.jpeg
ID=316 
LM=0
CURVES=1
POINTS=100
578.00000 346.00000
583.00000 337.00000
585.00000 326.00000
586.00000 315.00000
585.00000 305.00000
582.00000 294.00000
580.00000 284.00000
577.00000 274.00000
573.00000 263.00000
570.00000 254.00000
566.00000 243.00000
561.00000 234.00000
557.00000 224.00000
552.00000 214.00000
547.00000 205.00000
541.00000 196.00000
535.00000 188.00000
527.00000 180.00000
519.00000 173.00000
510.00000 167.00000
501.00000 161.00000
491.00000 157.00000
482.00000 152.00000
472.00000 148.00000
462.00000 145.00000
451.00000 142.00000
441.00000 139.00000
431.00000 137.00000
420.00000 136.00000
409.00000 135.00000
398.00000 134.00000
388.00000 134.00000
377.00000 134.00000
366.00000 134.00000
356.00000 135.00000
345.00000 136.00000
334.00000 137.00000
324.00000 139.00000
313.00000 141.00000
303.00000 144.00000
293.00000 147.00000
283.00000 151.00000
273.00000 156.00000
264.00000 161.00000
255.00000 167.00000
247.00000 174.00000
239.00000 181.00000
232.00000 189.00000
225.00000 197.00000
218.00000 206.00000
213.00000 215.00000
208.00000 225.00000
203.00000 234.00000
199.00000 244.00000
194.00000 254.00000
190.00000 264.00000
186.00000 274.00000
184.00000 284.00000
182.00000 295.00000
181.00000 305.00000
180.00000 316.00000
182.00000 327.00000
185.00000 337.00000
191.00000 345.00000
201.00000 349.00000
212.00000 350.00000
223.00000 349.00000
233.00000 347.00000
244.00000 345.00000
254.00000 344.00000
265.00000 344.00000
276.00000 342.00000
286.00000 340.00000
297.00000 338.00000
307.00000 334.00000
317.00000 333.00000
328.00000 334.00000
339.00000 333.00000
349.00000 333.00000
360.00000 334.00000
371.00000 336.00000
381.00000 334.00000
392.00000 332.00000
402.00000 335.00000
413.00000 335.00000
423.00000 336.00000
434.00000 336.00000
445.00000 335.00000
455.00000 337.00000
466.00000 339.00000
476.00000 341.00000
487.00000 342.00000
498.00000 343.00000
508.00000 342.00000
519.00000 343.00000
530.00000 344.00000
540.00000 347.00000
550.00000 351.00000
560.00000 353.00000
571.00000 351.00000
IMAGE=DA4609Clip4x.jpeg
ID=317 
LM=0
CURVES=1
POINTS=100
596.00000 431.00000
603.00000 421.00000
609.00000 410.00000
614.00000 399.00000
617.00000 387.00000
619.00000 375.00000
620.00000 363.00000
617.00000 351.00000
613.00000 340.00000
610.00000 328.00000
604.00000 317.00000
598.00000 307.00000
591.00000 297.00000
582.00000 288.00000
574.00000 279.00000
567.00000 269.00000
558.00000 261.00000
548.00000 254.00000
539.00000 246.00000
529.00000 239.00000
518.00000 232.00000
507.00000 227.00000
496.00000 222.00000
485.00000 217.00000
474.00000 213.00000
462.00000 209.00000
451.00000 205.00000
438.00000 203.00000
426.00000 202.00000
414.00000 200.00000
402.00000 199.00000
390.00000 199.00000
378.00000 200.00000
366.00000 200.00000
353.00000 199.00000
341.00000 201.00000
329.00000 203.00000
317.00000 205.00000
306.00000 209.00000
294.00000 212.00000
282.00000 216.00000
271.00000 220.00000
260.00000 225.00000
248.00000 229.00000
237.00000 235.00000
227.00000 242.00000
218.00000 249.00000
208.00000 257.00000
199.00000 265.00000
190.00000 274.00000
182.00000 283.00000
173.00000 291.00000
166.00000 301.00000
160.00000 311.00000
154.00000 322.00000
149.00000 333.00000
146.00000 345.00000
145.00000 357.00000
143.00000 369.00000
144.00000 381.00000
146.00000 393.00000
151.00000 404.00000
158.00000 414.00000
166.00000 423.00000
176.00000 430.00000
189.00000 430.00000
201.00000 429.00000
213.00000 428.00000
225.00000 426.00000
236.00000 421.00000
246.00000 414.00000
258.00000 411.00000
269.00000 406.00000
281.00000 404.00000
293.00000 400.00000
305.00000 399.00000
317.00000 398.00000
329.00000 395.00000
341.00000 396.00000
353.00000 396.00000
365.00000 396.00000
376.00000 401.00000
388.00000 405.00000
400.00000 403.00000
411.00000 399.00000
424.00000 398.00000
436.00000 398.00000
448.00000 401.00000
459.00000 404.00000
471.00000 407.00000
483.00000 410.00000
495.00000 414.00000
506.00000 418.00000
517.00000 424.00000
528.00000 430.00000
539.00000 435.00000
551.00000 437.00000
563.00000 439.00000
575.00000 439.00000
587.00000 437.00000
IMAGE=DA4610Clip4x.jpeg
ID=318 
LM=0
CURVES=1
POINTS=100
583.00000 394.00000
590.00000 383.00000
593.00000 371.00000
594.00000 358.00000
592.00000 345.00000
589.00000 333.00000
586.00000 321.00000
582.00000 308.00000
579.00000 296.00000
575.00000 284.00000
570.00000 272.00000
566.00000 260.00000
559.00000 249.00000
553.00000 237.00000
546.00000 227.00000
538.00000 217.00000
530.00000 207.00000
521.00000 198.00000
510.00000 191.00000
499.00000 185.00000
487.00000 179.00000
476.00000 174.00000
463.00000 169.00000
451.00000 165.00000
440.00000 160.00000
428.00000 155.00000
415.00000 152.00000
403.00000 150.00000
390.00000 148.00000
377.00000 147.00000
364.00000 146.00000
352.00000 145.00000
339.00000 146.00000
326.00000 145.00000
313.00000 146.00000
301.00000 149.00000
288.00000 151.00000
276.00000 154.00000
263.00000 157.00000
251.00000 161.00000
239.00000 165.00000
227.00000 170.00000
215.00000 175.00000
203.00000 180.00000
193.00000 188.00000
182.00000 195.00000
172.00000 203.00000
162.00000 210.00000
153.00000 220.00000
144.00000 229.00000
137.00000 240.00000
130.00000 251.00000
125.00000 263.00000
121.00000 275.00000
115.00000 286.00000
112.00000 298.00000
108.00000 311.00000
104.00000 323.00000
102.00000 335.00000
102.00000 348.00000
103.00000 361.00000
105.00000 374.00000
111.00000 384.00000
121.00000 392.00000
133.00000 397.00000
146.00000 400.00000
158.00000 400.00000
171.00000 398.00000
184.00000 397.00000
196.00000 395.00000
207.00000 392.00000
220.00000 393.00000
233.00000 396.00000
246.00000 398.00000
258.00000 397.00000
271.00000 397.00000
284.00000 398.00000
297.00000 400.00000
310.00000 400.00000
322.00000 401.00000
335.00000 400.00000
347.00000 396.00000
359.00000 394.00000
371.00000 398.00000
382.00000 401.00000
395.00000 400.00000
408.00000 397.00000
420.00000 396.00000
433.00000 392.00000
445.00000 396.00000
457.00000 392.00000
470.00000 394.00000
483.00000 394.00000
496.00000 395.00000
508.00000 397.00000
521.00000 396.00000
534.00000 397.00000
547.00000 398.00000
559.00000 400.00000
572.00000 398.00000
IMAGE=DA4611Clip5x.jpeg
ID=319 
LM=0
CURVES=1
POINTS=100
624.00000 359.00000
629.00000 350.00000
632.00000 339.00000
633.00000 328.00000
632.00000 318.00000
628.00000 308.00000
625.00000 297.00000
623.00000 287.00000
620.00000 277.00000
618.00000 266.00000
615.00000 256.00000
612.00000 245.00000
608.00000 235.00000
603.00000 226.00000
599.00000 216.00000
593.00000 207.00000
586.00000 199.00000
578.00000 191.00000
570.00000 184.00000
562.00000 177.00000
553.00000 171.00000
544.00000 166.00000
534.00000 162.00000
524.00000 157.00000
514.00000 153.00000
504.00000 149.00000
493.00000 147.00000
483.00000 144.00000
473.00000 142.00000
462.00000 140.00000
451.00000 139.00000
441.00000 138.00000
430.00000 137.00000
419.00000 137.00000
408.00000 138.00000
398.00000 140.00000
387.00000 142.00000
377.00000 144.00000
366.00000 146.00000
356.00000 149.00000
345.00000 152.00000
335.00000 155.00000
325.00000 159.00000
315.00000 163.00000
306.00000 169.00000
297.00000 175.00000
289.00000 181.00000
281.00000 189.00000
274.00000 197.00000
267.00000 205.00000
262.00000 215.00000
257.00000 224.00000
253.00000 234.00000
249.00000 244.00000
245.00000 254.00000
242.00000 265.00000
241.00000 275.00000
239.00000 286.00000
236.00000 296.00000
232.00000 306.00000
229.00000 317.00000
229.00000 327.00000
231.00000 338.00000
236.00000 347.00000
246.00000 352.00000
257.00000 354.00000
267.00000 352.00000
278.00000 350.00000
286.00000 344.00000
297.00000 344.00000
308.00000 345.00000
319.00000 345.00000
329.00000 344.00000
340.00000 344.00000
351.00000 343.00000
361.00000 344.00000
372.00000 346.00000
383.00000 348.00000
393.00000 348.00000
404.00000 350.00000
414.00000 354.00000
425.00000 356.00000
435.00000 355.00000
446.00000 353.00000
456.00000 351.00000
467.00000 348.00000
477.00000 347.00000
488.00000 347.00000
499.00000 349.00000
510.00000 350.00000
520.00000 350.00000
531.00000 349.00000
542.00000 349.00000
553.00000 350.00000
563.00000 351.00000
574.00000 352.00000
585.00000 353.00000
595.00000 357.00000
605.00000 361.00000
615.00000 364.00000
IMAGE=DA4612Clip4x.jpeg
ID=320 
LM=0
CURVES=1
POINTS=100
622.00000 320.00000
631.00000 311.00000
637.00000 301.00000
639.00000 289.00000
638.00000 277.00000
635.00000 265.00000
632.00000 253.00000
629.00000 241.00000
626.00000 229.00000
622.00000 218.00000
617.00000 207.00000
612.00000 195.00000
606.00000 185.00000
599.00000 175.00000
592.00000 165.00000
584.00000 155.00000
576.00000 147.00000
567.00000 139.00000
558.00000 130.00000
547.00000 124.00000
536.00000 119.00000
525.00000 113.00000
515.00000 107.00000
503.00000 103.00000
492.00000 98.00000
480.00000 95.00000
469.00000 92.00000
456.00000 90.00000
445.00000 87.00000
432.00000 86.00000
420.00000 85.00000
408.00000 84.00000
396.00000 83.00000
384.00000 84.00000
372.00000 84.00000
359.00000 85.00000
347.00000 87.00000
335.00000 88.00000
323.00000 90.00000
311.00000 93.00000
299.00000 96.00000
288.00000 99.00000
276.00000 104.00000
265.00000 109.00000
254.00000 114.00000
243.00000 120.00000
234.00000 128.00000
224.00000 135.00000
216.00000 144.00000
207.00000 153.00000
200.00000 162.00000
193.00000 172.00000
188.00000 184.00000
184.00000 195.00000
179.00000 206.00000
175.00000 218.00000
172.00000 230.00000
168.00000 241.00000
165.00000 253.00000
161.00000 264.00000
161.00000 277.00000
166.00000 288.00000
176.00000 294.00000
188.00000 296.00000
201.00000 296.00000
213.00000 296.00000
225.00000 298.00000
237.00000 299.00000
249.00000 300.00000
261.00000 300.00000
273.00000 298.00000
286.00000 298.00000
298.00000 299.00000
310.00000 298.00000
322.00000 298.00000
334.00000 300.00000
346.00000 303.00000
358.00000 306.00000
369.00000 310.00000
381.00000 313.00000
393.00000 316.00000
405.00000 319.00000
417.00000 317.00000
429.00000 318.00000
441.00000 317.00000
453.00000 312.00000
460.00000 303.00000
472.00000 302.00000
483.00000 308.00000
495.00000 307.00000
507.00000 308.00000
520.00000 309.00000
532.00000 311.00000
543.00000 315.00000
555.00000 312.00000
567.00000 315.00000
578.00000 319.00000
590.00000 323.00000
602.00000 326.00000
614.00000 326.00000
IMAGE=DA4613Clip5x.jpeg
ID=321 
LM=0
CURVES=1
POINTS=100
585.00000 379.00000
592.00000 371.00000
595.00000 361.00000
596.00000 351.00000
594.00000 341.00000
592.00000 330.00000
589.00000 320.00000
587.00000 310.00000
584.00000 300.00000
581.00000 290.00000
578.00000 280.00000
574.00000 270.00000
569.00000 261.00000
563.00000 252.00000
557.00000 244.00000
550.00000 236.00000
542.00000 228.00000
535.00000 221.00000
526.00000 215.00000
518.00000 209.00000
508.00000 204.00000
499.00000 199.00000
489.00000 195.00000
480.00000 191.00000
470.00000 188.00000
460.00000 185.00000
450.00000 182.00000
439.00000 180.00000
429.00000 179.00000
418.00000 178.00000
408.00000 176.00000
398.00000 175.00000
387.00000 176.00000
377.00000 176.00000
366.00000 177.00000
356.00000 178.00000
345.00000 180.00000
335.00000 182.00000
325.00000 185.00000
315.00000 187.00000
305.00000 190.00000
295.00000 194.00000
285.00000 198.00000
276.00000 202.00000
266.00000 207.00000
258.00000 213.00000
250.00000 220.00000
242.00000 227.00000
235.00000 235.00000
229.00000 243.00000
223.00000 252.00000
217.00000 261.00000
212.00000 270.00000
208.00000 280.00000
205.00000 290.00000
202.00000 300.00000
198.00000 309.00000
195.00000 320.00000
191.00000 329.00000
189.00000 340.00000
190.00000 350.00000
193.00000 360.00000
199.00000 369.00000
208.00000 374.00000
219.00000 374.00000
229.00000 374.00000
240.00000 374.00000
250.00000 372.00000
260.00000 370.00000
270.00000 367.00000
281.00000 365.00000
291.00000 363.00000
301.00000 361.00000
311.00000 359.00000
322.00000 358.00000
332.00000 360.00000
343.00000 361.00000
353.00000 361.00000
364.00000 361.00000
374.00000 364.00000
384.00000 366.00000
395.00000 366.00000
405.00000 365.00000
416.00000 364.00000
426.00000 362.00000
436.00000 360.00000
447.00000 360.00000
457.00000 359.00000
468.00000 359.00000
478.00000 356.00000
486.00000 363.00000
495.00000 368.00000
505.00000 370.00000
516.00000 371.00000
526.00000 374.00000
536.00000 377.00000
546.00000 380.00000
556.00000 380.00000
566.00000 383.00000
577.00000 383.00000
IMAGE=DA4615Clip4x.jpeg
ID=322 
LM=0
CURVES=1
POINTS=100
616.00000 341.00000
619.00000 332.00000
620.00000 323.00000
621.00000 313.00000
620.00000 304.00000
618.00000 294.00000
618.00000 285.00000
617.00000 275.00000
616.00000 266.00000
614.00000 257.00000
612.00000 247.00000
609.00000 238.00000
604.00000 230.00000
599.00000 222.00000
594.00000 214.00000
589.00000 206.00000
583.00000 198.00000
576.00000 192.00000
569.00000 185.00000
562.00000 180.00000
554.00000 174.00000
546.00000 169.00000
538.00000 164.00000
529.00000 160.00000
520.00000 156.00000
511.00000 153.00000
502.00000 151.00000
493.00000 149.00000
484.00000 147.00000
474.00000 146.00000
465.00000 145.00000
455.00000 145.00000
446.00000 145.00000
436.00000 145.00000
427.00000 144.00000
417.00000 146.00000
408.00000 147.00000
399.00000 149.00000
390.00000 152.00000
380.00000 154.00000
371.00000 156.00000
362.00000 159.00000
354.00000 163.00000
346.00000 168.00000
337.00000 173.00000
330.00000 178.00000
322.00000 184.00000
315.00000 190.00000
308.00000 197.00000
302.00000 204.00000
296.00000 212.00000
291.00000 219.00000
286.00000 228.00000
282.00000 236.00000
279.00000 245.00000
276.00000 254.00000
274.00000 264.00000
272.00000 273.00000
271.00000 282.00000
270.00000 292.00000
269.00000 301.00000
269.00000 311.00000
269.00000 320.00000
273.00000 329.00000
281.00000 333.00000
290.00000 333.00000
299.00000 330.00000
308.00000 328.00000
318.00000 327.00000
327.00000 325.00000
336.00000 325.00000
345.00000 323.00000
355.00000 321.00000
364.00000 322.00000
374.00000 322.00000
383.00000 321.00000
393.00000 323.00000
402.00000 325.00000
411.00000 322.00000
420.00000 324.00000
428.00000 329.00000
438.00000 329.00000
447.00000 327.00000
456.00000 326.00000
466.00000 326.00000
475.00000 326.00000
485.00000 326.00000
494.00000 324.00000
504.00000 326.00000
513.00000 329.00000
522.00000 332.00000
531.00000 333.00000
541.00000 333.00000
550.00000 334.00000
559.00000 335.00000
569.00000 336.00000
578.00000 338.00000
587.00000 341.00000
597.00000 343.00000
606.00000 344.00000
IMAGE=DA4616Clip4x.jpeg
ID=323 
LM=0
CURVES=1
POINTS=100
618.00000 351.00000
624.00000 341.00000
627.00000 329.00000
626.00000 317.00000
626.00000 305.00000
622.00000 294.00000
620.00000 282.00000
618.00000 271.00000
615.00000 259.00000
612.00000 248.00000
608.00000 236.00000
603.00000 226.00000
598.00000 215.00000
591.00000 205.00000
584.00000 196.00000
576.00000 187.00000
567.00000 179.00000
557.00000 172.00000
548.00000 164.00000
538.00000 158.00000
528.00000 152.00000
517.00000 147.00000
506.00000 143.00000
495.00000 138.00000
483.00000 135.00000
472.00000 132.00000
460.00000 129.00000
449.00000 127.00000
437.00000 124.00000
425.00000 123.00000
413.00000 122.00000
402.00000 121.00000
390.00000 121.00000
378.00000 122.00000
366.00000 123.00000
354.00000 123.00000
342.00000 124.00000
330.00000 126.00000
319.00000 128.00000
307.00000 131.00000
296.00000 134.00000
284.00000 138.00000
273.00000 142.00000
263.00000 149.00000
253.00000 155.00000
242.00000 160.00000
233.00000 168.00000
224.00000 176.00000
216.00000 184.00000
208.00000 193.00000
200.00000 202.00000
194.00000 212.00000
189.00000 223.00000
185.00000 234.00000
180.00000 245.00000
177.00000 256.00000
174.00000 268.00000
173.00000 280.00000
171.00000 292.00000
169.00000 303.00000
169.00000 315.00000
171.00000 327.00000
178.00000 336.00000
188.00000 342.00000
200.00000 343.00000
212.00000 342.00000
223.00000 339.00000
235.00000 335.00000
246.00000 332.00000
258.00000 331.00000
269.00000 335.00000
281.00000 335.00000
293.00000 334.00000
305.00000 333.00000
317.00000 334.00000
329.00000 335.00000
341.00000 334.00000
352.00000 338.00000
363.00000 341.00000
375.00000 343.00000
387.00000 346.00000
398.00000 348.00000
410.00000 347.00000
422.00000 345.00000
433.00000 340.00000
445.00000 341.00000
456.00000 342.00000
468.00000 341.00000
480.00000 342.00000
492.00000 343.00000
504.00000 344.00000
516.00000 343.00000
528.00000 342.00000
540.00000 341.00000
551.00000 343.00000
562.00000 347.00000
574.00000 349.00000
585.00000 353.00000
597.00000 355.00000
609.00000 356.00000
IMAGE=DA4617Clip5x.jpeg
ID=324 
LM=0
CURVES=1
POINTS=100
633.00000 394.00000
640.00000 382.00000
644.00000 368.00000
646.00000 354.00000
647.00000 340.00000
646.00000 326.00000
643.00000 313.00000
640.00000 299.00000
636.00000 286.00000
633.00000 272.00000
629.00000 258.00000
625.00000 245.00000
619.00000 232.00000
611.00000 221.00000
602.00000 210.00000
592.00000 200.00000
582.00000 190.00000
573.00000 180.00000
562.00000 171.00000
550.00000 163.00000
538.00000 156.00000
526.00000 149.00000
513.00000 144.00000
501.00000 137.00000
487.00000 135.00000
474.00000 130.00000
460.00000 125.00000
447.00000 121.00000
433.00000 118.00000
419.00000 116.00000
406.00000 113.00000
392.00000 113.00000
378.00000 115.00000
364.00000 115.00000
350.00000 116.00000
336.00000 118.00000
322.00000 119.00000
308.00000 122.00000
294.00000 125.00000
281.00000 129.00000
267.00000 133.00000
254.00000 138.00000
241.00000 142.00000
229.00000 149.00000
217.00000 156.00000
205.00000 164.00000
194.00000 173.00000
183.00000 181.00000
173.00000 192.00000
163.00000 202.00000
155.00000 213.00000
146.00000 224.00000
139.00000 236.00000
133.00000 248.00000
129.00000 262.00000
124.00000 275.00000
120.00000 289.00000
116.00000 302.00000
113.00000 316.00000
110.00000 330.00000
109.00000 344.00000
113.00000 357.00000
118.00000 370.00000
128.00000 380.00000
141.00000 385.00000
155.00000 386.00000
169.00000 385.00000
183.00000 382.00000
197.00000 380.00000
210.00000 376.00000
224.00000 372.00000
238.00000 371.00000
251.00000 366.00000
264.00000 363.00000
278.00000 363.00000
293.00000 362.00000
307.00000 361.00000
321.00000 362.00000
334.00000 359.00000
348.00000 358.00000
362.00000 361.00000
376.00000 361.00000
390.00000 358.00000
404.00000 357.00000
418.00000 357.00000
432.00000 360.00000
445.00000 364.00000
459.00000 366.00000
473.00000 368.00000
486.00000 371.00000
500.00000 373.00000
514.00000 376.00000
525.00000 384.00000
540.00000 384.00000
553.00000 388.00000
567.00000 392.00000
580.00000 395.00000
594.00000 398.00000
608.00000 398.00000
622.00000 398.00000
IMAGE=DA4618Clip4x.jpeg
ID=325 
LM=0
CURVES=1
POINTS=100
601.00000 400.00000
606.00000 389.00000
612.00000 379.00000
614.00000 367.00000
615.00000 354.00000
615.00000 342.00000
615.00000 330.00000
613.00000 318.00000
612.00000 306.00000
611.00000 294.00000
607.00000 283.00000
603.00000 271.00000
596.00000 261.00000
589.00000 251.00000
581.00000 242.00000
574.00000 233.00000
565.00000 224.00000
555.00000 217.00000
545.00000 210.00000
535.00000 204.00000
525.00000 197.00000
514.00000 192.00000
503.00000 186.00000
492.00000 181.00000
481.00000 178.00000
469.00000 174.00000
457.00000 171.00000
446.00000 168.00000
434.00000 166.00000
422.00000 164.00000
410.00000 163.00000
398.00000 162.00000
386.00000 162.00000
373.00000 162.00000
361.00000 163.00000
349.00000 164.00000
337.00000 166.00000
325.00000 168.00000
313.00000 170.00000
302.00000 173.00000
290.00000 176.00000
278.00000 179.00000
267.00000 184.00000
256.00000 188.00000
245.00000 193.00000
234.00000 198.00000
224.00000 206.00000
214.00000 213.00000
205.00000 220.00000
195.00000 228.00000
186.00000 236.00000
178.00000 245.00000
171.00000 255.00000
166.00000 266.00000
162.00000 277.00000
160.00000 289.00000
159.00000 301.00000
158.00000 313.00000
156.00000 325.00000
155.00000 337.00000
155.00000 349.00000
158.00000 361.00000
162.00000 372.00000
169.00000 382.00000
178.00000 391.00000
189.00000 395.00000
201.00000 394.00000
213.00000 393.00000
225.00000 391.00000
236.00000 387.00000
248.00000 383.00000
260.00000 381.00000
272.00000 380.00000
284.00000 379.00000
296.00000 381.00000
308.00000 382.00000
320.00000 383.00000
332.00000 382.00000
344.00000 383.00000
356.00000 385.00000
368.00000 384.00000
380.00000 388.00000
391.00000 390.00000
404.00000 390.00000
416.00000 388.00000
427.00000 386.00000
439.00000 384.00000
452.00000 384.00000
464.00000 383.00000
476.00000 382.00000
488.00000 384.00000
500.00000 386.00000
511.00000 391.00000
522.00000 395.00000
534.00000 398.00000
545.00000 402.00000
557.00000 404.00000
569.00000 407.00000
581.00000 408.00000
593.00000 406.00000
IMAGE=DA4619Clip4x.jpeg
ID=326 
LM=0
CURVES=1
POINTS=100
611.00000 353.00000
615.00000 345.00000
615.00000 335.00000
615.00000 326.00000
614.00000 317.00000
613.00000 308.00000
611.00000 298.00000
609.00000 289.00000
607.00000 280.00000
605.00000 271.00000
601.00000 263.00000
597.00000 254.00000
592.00000 247.00000
586.00000 239.00000
581.00000 232.00000
574.00000 225.00000
567.00000 219.00000
559.00000 214.00000
551.00000 209.00000
543.00000 205.00000
535.00000 201.00000
526.00000 197.00000
517.00000 194.00000
508.00000 192.00000
499.00000 190.00000
490.00000 187.00000
481.00000 185.00000
472.00000 185.00000
463.00000 184.00000
454.00000 182.00000
444.00000 182.00000
435.00000 181.00000
426.00000 181.00000
417.00000 180.00000
407.00000 182.00000
398.00000 184.00000
389.00000 186.00000
380.00000 188.00000
371.00000 190.00000
362.00000 193.00000
354.00000 197.00000
345.00000 201.00000
337.00000 205.00000
329.00000 209.00000
321.00000 214.00000
313.00000 219.00000
306.00000 225.00000
299.00000 231.00000
292.00000 238.00000
286.00000 245.00000
281.00000 252.00000
277.00000 261.00000
274.00000 270.00000
270.00000 278.00000
267.00000 287.00000
265.00000 296.00000
264.00000 305.00000
264.00000 314.00000
262.00000 324.00000
260.00000 333.00000
259.00000 342.00000
261.00000 351.00000
264.00000 360.00000
271.00000 366.00000
280.00000 366.00000
289.00000 364.00000
298.00000 363.00000
308.00000 363.00000
317.00000 363.00000
326.00000 363.00000
336.00000 363.00000
345.00000 363.00000
354.00000 363.00000
363.00000 365.00000
373.00000 365.00000
382.00000 367.00000
391.00000 366.00000
400.00000 367.00000
410.00000 368.00000
419.00000 369.00000
428.00000 370.00000
437.00000 370.00000
447.00000 369.00000
456.00000 369.00000
465.00000 368.00000
474.00000 366.00000
484.00000 365.00000
493.00000 364.00000
502.00000 363.00000
511.00000 363.00000
521.00000 363.00000
530.00000 363.00000
539.00000 363.00000
549.00000 363.00000
558.00000 362.00000
567.00000 361.00000
576.00000 359.00000
585.00000 358.00000
595.00000 358.00000
604.00000 357.00000
IMAGE=DA4620Clip4x.jpeg
ID=327 
LM=0
CURVES=1
POINTS=100
635.00000 374.00000
641.00000 363.00000
645.00000 351.00000
648.00000 339.00000
649.00000 327.00000
650.00000 315.00000
650.00000 302.00000
649.00000 290.00000
646.00000 278.00000
643.00000 266.00000
638.00000 254.00000
633.00000 243.00000
628.00000 232.00000
622.00000 221.00000
615.00000 210.00000
608.00000 200.00000
600.00000 191.00000
592.00000 181.00000
583.00000 172.00000
574.00000 164.00000
563.00000 158.00000
551.00000 154.00000
540.00000 149.00000
528.00000 145.00000
516.00000 142.00000
504.00000 138.00000
492.00000 136.00000
480.00000 133.00000
468.00000 131.00000
455.00000 130.00000
443.00000 129.00000
431.00000 128.00000
418.00000 127.00000
406.00000 127.00000
393.00000 127.00000
381.00000 127.00000
369.00000 128.00000
356.00000 130.00000
344.00000 133.00000
333.00000 137.00000
321.00000 140.00000
309.00000 144.00000
297.00000 147.00000
285.00000 151.00000
275.00000 158.00000
264.00000 164.00000
255.00000 173.00000
246.00000 181.00000
237.00000 190.00000
229.00000 200.00000
221.00000 209.00000
215.00000 220.00000
209.00000 231.00000
203.00000 242.00000
198.00000 253.00000
193.00000 264.00000
189.00000 276.00000
187.00000 288.00000
187.00000 301.00000
187.00000 313.00000
188.00000 325.00000
190.00000 338.00000
193.00000 350.00000
197.00000 361.00000
206.00000 371.00000
217.00000 375.00000
230.00000 375.00000
241.00000 371.00000
253.00000 367.00000
265.00000 363.00000
276.00000 358.00000
288.00000 354.00000
300.00000 351.00000
312.00000 350.00000
325.00000 349.00000
337.00000 350.00000
350.00000 350.00000
362.00000 349.00000
374.00000 350.00000
387.00000 351.00000
398.00000 355.00000
410.00000 359.00000
423.00000 359.00000
434.00000 354.00000
446.00000 351.00000
458.00000 349.00000
471.00000 350.00000
483.00000 349.00000
495.00000 348.00000
508.00000 349.00000
520.00000 349.00000
533.00000 351.00000
544.00000 355.00000
556.00000 359.00000
566.00000 366.00000
578.00000 371.00000
589.00000 375.00000
602.00000 378.00000
614.00000 380.00000
626.00000 378.00000
IMAGE=DA4621Clip4x.jpeg
ID=328 
LM=0
CURVES=1
POINTS=100
627.00000 296.00000
633.00000 286.00000
636.00000 275.00000
636.00000 264.00000
635.00000 252.00000
633.00000 241.00000
631.00000 230.00000
629.00000 218.00000
626.00000 207.00000
623.00000 196.00000
618.00000 186.00000
614.00000 175.00000
608.00000 165.00000
601.00000 157.00000
592.00000 149.00000
584.00000 141.00000
575.00000 134.00000
565.00000 128.00000
555.00000 122.00000
544.00000 118.00000
534.00000 113.00000
524.00000 108.00000
512.00000 106.00000
502.00000 102.00000
490.00000 100.00000
479.00000 99.00000
468.00000 96.00000
456.00000 95.00000
445.00000 94.00000
433.00000 93.00000
422.00000 93.00000
411.00000 93.00000
399.00000 93.00000
388.00000 93.00000
376.00000 94.00000
365.00000 95.00000
353.00000 97.00000
342.00000 99.00000
331.00000 101.00000
319.00000 103.00000
308.00000 105.00000
297.00000 108.00000
287.00000 113.00000
276.00000 117.00000
266.00000 122.00000
255.00000 127.00000
245.00000 132.00000
235.00000 138.00000
228.00000 147.00000
220.00000 155.00000
213.00000 164.00000
207.00000 174.00000
201.00000 184.00000
198.00000 195.00000
194.00000 205.00000
192.00000 217.00000
191.00000 228.00000
189.00000 239.00000
188.00000 251.00000
186.00000 262.00000
186.00000 274.00000
193.00000 283.00000
201.00000 291.00000
211.00000 296.00000
223.00000 295.00000
234.00000 292.00000
245.00000 291.00000
257.00000 290.00000
268.00000 289.00000
279.00000 290.00000
291.00000 292.00000
302.00000 289.00000
313.00000 287.00000
325.00000 286.00000
336.00000 285.00000
347.00000 283.00000
359.00000 282.00000
370.00000 283.00000
382.00000 285.00000
393.00000 286.00000
404.00000 286.00000
416.00000 287.00000
427.00000 286.00000
439.00000 285.00000
450.00000 282.00000
461.00000 283.00000
473.00000 285.00000
484.00000 286.00000
495.00000 290.00000
506.00000 289.00000
518.00000 287.00000
529.00000 287.00000
540.00000 290.00000
551.00000 292.00000
563.00000 293.00000
574.00000 297.00000
585.00000 298.00000
596.00000 299.00000
608.00000 302.00000
619.00000 303.00000
IMAGE=DA4622Clip4x.jpeg
ID=329 
LM=0
CURVES=1
POINTS=100
581.00000 297.00000
587.00000 288.00000
589.00000 277.00000
589.00000 267.00000
588.00000 256.00000
587.00000 245.00000
585.00000 235.00000
583.00000 224.00000
579.00000 214.00000
575.00000 204.00000
571.00000 194.00000
566.00000 184.00000
562.00000 174.00000
556.00000 165.00000
550.00000 157.00000
543.00000 148.00000
536.00000 141.00000
528.00000 133.00000
519.00000 127.00000
510.00000 121.00000
500.00000 116.00000
491.00000 111.00000
481.00000 107.00000
471.00000 104.00000
461.00000 100.00000
450.00000 98.00000
440.00000 95.00000
429.00000 93.00000
418.00000 91.00000
408.00000 89.00000
397.00000 89.00000
386.00000 88.00000
376.00000 89.00000
365.00000 90.00000
354.00000 90.00000
344.00000 92.00000
333.00000 93.00000
322.00000 95.00000
312.00000 98.00000
301.00000 101.00000
291.00000 103.00000
281.00000 107.00000
271.00000 111.00000
261.00000 115.00000
251.00000 120.00000
242.00000 125.00000
234.00000 132.00000
226.00000 139.00000
218.00000 147.00000
212.00000 156.00000
206.00000 165.00000
200.00000 174.00000
195.00000 183.00000
190.00000 193.00000
186.00000 203.00000
183.00000 213.00000
180.00000 224.00000
177.00000 234.00000
174.00000 244.00000
173.00000 255.00000
174.00000 266.00000
177.00000 276.00000
184.00000 285.00000
193.00000 290.00000
204.00000 291.00000
214.00000 289.00000
225.00000 292.00000
235.00000 290.00000
246.00000 289.00000
257.00000 289.00000
267.00000 289.00000
278.00000 289.00000
289.00000 289.00000
300.00000 290.00000
310.00000 289.00000
321.00000 288.00000
332.00000 286.00000
342.00000 288.00000
353.00000 289.00000
363.00000 294.00000
373.00000 292.00000
384.00000 292.00000
394.00000 295.00000
405.00000 295.00000
415.00000 291.00000
426.00000 289.00000
436.00000 291.00000
447.00000 292.00000
458.00000 294.00000
468.00000 296.00000
479.00000 298.00000
490.00000 299.00000
500.00000 298.00000
511.00000 297.00000
522.00000 295.00000
532.00000 297.00000
542.00000 301.00000
553.00000 303.00000
563.00000 305.00000
574.00000 303.00000
IMAGE=DA4623Clip4x.jpeg
ID=330 
LM=0
IMAGE=DA4624Clip4x.jpeg
ID=331 
LM=0
CURVES=1
POINTS=100
625.00000 355.00000
631.00000 345.00000
636.00000 334.00000
640.00000 323.00000
642.00000 312.00000
643.00000 300.00000
644.00000 289.00000
642.00000 277.00000
640.00000 266.00000
636.00000 255.00000
632.00000 244.00000
626.00000 233.00000
620.00000 223.00000
613.00000 214.00000
605.00000 206.00000
596.00000 198.00000
587.00000 190.00000
578.00000 183.00000
569.00000 175.00000
560.00000 169.00000
549.00000 163.00000
539.00000 158.00000
528.00000 153.00000
517.00000 150.00000
506.00000 146.00000
495.00000 141.00000
484.00000 138.00000
473.00000 135.00000
461.00000 133.00000
450.00000 131.00000
438.00000 130.00000
426.00000 130.00000
415.00000 130.00000
403.00000 130.00000
391.00000 131.00000
380.00000 132.00000
368.00000 135.00000
357.00000 136.00000
345.00000 138.00000
334.00000 141.00000
322.00000 143.00000
311.00000 147.00000
301.00000 152.00000
290.00000 157.00000
280.00000 162.00000
269.00000 167.00000
259.00000 173.00000
250.00000 180.00000
241.00000 188.00000
232.00000 195.00000
223.00000 203.00000
216.00000 212.00000
208.00000 221.00000
201.00000 230.00000
194.00000 240.00000
190.00000 251.00000
187.00000 262.00000
185.00000 273.00000
184.00000 285.00000
185.00000 297.00000
188.00000 308.00000
191.00000 319.00000
197.00000 329.00000
203.00000 340.00000
212.00000 347.00000
223.00000 350.00000
235.00000 351.00000
246.00000 348.00000
258.00000 349.00000
269.00000 346.00000
280.00000 342.00000
290.00000 337.00000
302.00000 336.00000
314.00000 335.00000
325.00000 334.00000
337.00000 334.00000
349.00000 334.00000
360.00000 333.00000
372.00000 332.00000
384.00000 333.00000
395.00000 336.00000
407.00000 338.00000
418.00000 337.00000
430.00000 336.00000
442.00000 337.00000
453.00000 336.00000
465.00000 336.00000
477.00000 337.00000
488.00000 337.00000
500.00000 338.00000
511.00000 340.00000
523.00000 343.00000
534.00000 345.00000
545.00000 350.00000
556.00000 353.00000
568.00000 355.00000
579.00000 356.00000
591.00000 359.00000
602.00000 359.00000
614.00000 360.00000
IMAGE=DA4625Clip4x.jpeg
ID=332 
LM=0
CURVES=1
POINTS=100
610.00000 407.00000
617.00000 396.00000
622.00000 384.00000
624.00000 371.00000
622.00000 358.00000
617.00000 346.00000
610.00000 334.00000
601.00000 325.00000
593.00000 315.00000
589.00000 302.00000
585.00000 290.00000
580.00000 277.00000
576.00000 265.00000
572.00000 252.00000
568.00000 240.00000
563.00000 228.00000
557.00000 216.00000
550.00000 205.00000
540.00000 195.00000
532.00000 186.00000
523.00000 176.00000
512.00000 169.00000
501.00000 162.00000
490.00000 155.00000
477.00000 152.00000
464.00000 148.00000
451.00000 145.00000
438.00000 144.00000
425.00000 143.00000
412.00000 143.00000
399.00000 141.00000
386.00000 139.00000
373.00000 140.00000
360.00000 139.00000
347.00000 139.00000
333.00000 140.00000
320.00000 141.00000
308.00000 144.00000
295.00000 147.00000
282.00000 151.00000
270.00000 155.00000
258.00000 160.00000
246.00000 167.00000
236.00000 176.00000
227.00000 185.00000
218.00000 194.00000
210.00000 205.00000
201.00000 215.00000
196.00000 227.00000
190.00000 239.00000
185.00000 251.00000
179.00000 262.00000
173.00000 274.00000
167.00000 286.00000
162.00000 298.00000
156.00000 310.00000
150.00000 322.00000
140.00000 330.00000
130.00000 337.00000
127.00000 350.00000
126.00000 363.00000
128.00000 376.00000
133.00000 388.00000
140.00000 399.00000
152.00000 405.00000
165.00000 407.00000
178.00000 403.00000
190.00000 399.00000
203.00000 400.00000
216.00000 400.00000
229.00000 399.00000
242.00000 396.00000
255.00000 399.00000
268.00000 396.00000
281.00000 396.00000
294.00000 394.00000
307.00000 397.00000
320.00000 396.00000
332.00000 400.00000
345.00000 403.00000
358.00000 405.00000
371.00000 408.00000
384.00000 407.00000
397.00000 404.00000
409.00000 399.00000
422.00000 399.00000
435.00000 397.00000
448.00000 398.00000
461.00000 400.00000
474.00000 401.00000
488.00000 402.00000
501.00000 401.00000
512.00000 407.00000
525.00000 408.00000
539.00000 409.00000
552.00000 410.00000
564.00000 413.00000
577.00000 418.00000
590.00000 419.00000
602.00000 414.00000
IMAGE=DA4626Clip4x.jpeg
ID=333 
LM=0
CURVES=1
POINTS=100
545.00000 367.00000
547.00000 358.00000
549.00000 349.00000
551.00000 340.00000
550.00000 330.00000
549.00000 321.00000
547.00000 312.00000
545.00000 303.00000
544.00000 293.00000
541.00000 285.00000
539.00000 275.00000
536.00000 267.00000
532.00000 258.00000
527.00000 250.00000
523.00000 242.00000
518.00000 234.00000
512.00000 226.00000
506.00000 219.00000
499.00000 213.00000
493.00000 207.00000
484.00000 202.00000
476.00000 197.00000
468.00000 193.00000
459.00000 191.00000
450.00000 188.00000
441.00000 185.00000
432.00000 183.00000
423.00000 180.00000
414.00000 179.00000
405.00000 178.00000
395.00000 178.00000
386.00000 177.00000
377.00000 178.00000
367.00000 178.00000
358.00000 178.00000
349.00000 178.00000
340.00000 180.00000
330.00000 181.00000
321.00000 182.00000
312.00000 184.00000
303.00000 187.00000
294.00000 190.00000
285.00000 192.00000
277.00000 197.00000
268.00000 200.00000
261.00000 206.00000
253.00000 211.00000
246.00000 217.00000
239.00000 224.00000
233.00000 231.00000
227.00000 238.00000
223.00000 246.00000
218.00000 254.00000
215.00000 263.00000
212.00000 272.00000
209.00000 281.00000
206.00000 290.00000
204.00000 299.00000
202.00000 308.00000
199.00000 317.00000
198.00000 326.00000
201.00000 335.00000
205.00000 344.00000
210.00000 351.00000
217.00000 357.00000
226.00000 359.00000
236.00000 358.00000
245.00000 356.00000
254.00000 357.00000
263.00000 356.00000
273.00000 355.00000
282.00000 354.00000
291.00000 353.00000
300.00000 354.00000
310.00000 354.00000
319.00000 354.00000
328.00000 356.00000
337.00000 358.00000
347.00000 359.00000
356.00000 360.00000
365.00000 360.00000
375.00000 360.00000
384.00000 360.00000
393.00000 360.00000
403.00000 361.00000
412.00000 363.00000
420.00000 359.00000
429.00000 355.00000
438.00000 355.00000
447.00000 354.00000
457.00000 355.00000
466.00000 355.00000
475.00000 356.00000
484.00000 358.00000
494.00000 360.00000
503.00000 359.00000
511.00000 363.00000
520.00000 366.00000
529.00000 370.00000
538.00000 370.00000
IMAGE=DA4627Clipx4.jpeg
ID=334 
LM=0
CURVES=1
POINTS=100
646.00000 362.00000
649.00000 350.00000
651.00000 338.00000
650.00000 325.00000
648.00000 313.00000
646.00000 301.00000
645.00000 288.00000
644.00000 276.00000
641.00000 264.00000
637.00000 252.00000
632.00000 241.00000
626.00000 230.00000
619.00000 219.00000
612.00000 209.00000
604.00000 200.00000
597.00000 190.00000
588.00000 181.00000
578.00000 174.00000
568.00000 166.00000
559.00000 158.00000
548.00000 153.00000
536.00000 148.00000
525.00000 142.00000
513.00000 138.00000
502.00000 134.00000
490.00000 129.00000
478.00000 125.00000
467.00000 121.00000
454.00000 120.00000
442.00000 118.00000
430.00000 116.00000
417.00000 116.00000
405.00000 116.00000
392.00000 116.00000
380.00000 117.00000
368.00000 119.00000
356.00000 122.00000
343.00000 124.00000
331.00000 126.00000
319.00000 130.00000
308.00000 135.00000
296.00000 139.00000
285.00000 144.00000
274.00000 149.00000
263.00000 155.00000
252.00000 161.00000
242.00000 169.00000
233.00000 177.00000
224.00000 186.00000
216.00000 195.00000
209.00000 205.00000
203.00000 216.00000
197.00000 227.00000
191.00000 238.00000
187.00000 250.00000
182.00000 261.00000
179.00000 273.00000
178.00000 286.00000
177.00000 298.00000
176.00000 310.00000
176.00000 323.00000
179.00000 335.00000
187.00000 344.00000
199.00000 347.00000
211.00000 346.00000
223.00000 344.00000
236.00000 342.00000
248.00000 343.00000
260.00000 341.00000
272.00000 344.00000
285.00000 346.00000
297.00000 347.00000
309.00000 347.00000
321.00000 350.00000
334.00000 350.00000
346.00000 349.00000
359.00000 349.00000
371.00000 349.00000
384.00000 349.00000
396.00000 351.00000
408.00000 354.00000
420.00000 358.00000
432.00000 358.00000
444.00000 355.00000
455.00000 350.00000
468.00000 352.00000
479.00000 357.00000
492.00000 357.00000
504.00000 357.00000
516.00000 359.00000
528.00000 357.00000
541.00000 357.00000
553.00000 359.00000
566.00000 359.00000
578.00000 358.00000
590.00000 358.00000
602.00000 362.00000
613.00000 367.00000
626.00000 370.00000
638.00000 370.00000
IMAGE=DA4628Clip5x.jpeg
ID=335 
LM=0
CURVES=1
POINTS=100
630.00000 347.00000
636.00000 337.00000
639.00000 326.00000
639.00000 315.00000
640.00000 303.00000
638.00000 292.00000
636.00000 281.00000
633.00000 270.00000
631.00000 258.00000
627.00000 248.00000
623.00000 237.00000
618.00000 227.00000
612.00000 217.00000
607.00000 207.00000
601.00000 197.00000
593.00000 188.00000
584.00000 181.00000
576.00000 173.00000
568.00000 166.00000
558.00000 159.00000
549.00000 152.00000
539.00000 148.00000
528.00000 143.00000
518.00000 138.00000
507.00000 135.00000
496.00000 131.00000
485.00000 127.00000
474.00000 125.00000
463.00000 124.00000
451.00000 123.00000
440.00000 122.00000
429.00000 122.00000
417.00000 122.00000
406.00000 122.00000
394.00000 123.00000
383.00000 124.00000
372.00000 126.00000
360.00000 128.00000
349.00000 131.00000
338.00000 134.00000
327.00000 137.00000
316.00000 141.00000
306.00000 145.00000
295.00000 150.00000
285.00000 155.00000
276.00000 162.00000
268.00000 170.00000
259.00000 177.00000
251.00000 186.00000
244.00000 194.00000
236.00000 203.00000
229.00000 212.00000
224.00000 222.00000
219.00000 232.00000
215.00000 243.00000
213.00000 254.00000
209.00000 265.00000
206.00000 276.00000
204.00000 287.00000
202.00000 299.00000
202.00000 310.00000
204.00000 321.00000
208.00000 332.00000
214.00000 342.00000
225.00000 346.00000
236.00000 345.00000
247.00000 342.00000
258.00000 338.00000
269.00000 338.00000
281.00000 337.00000
292.00000 335.00000
303.00000 337.00000
315.00000 336.00000
326.00000 333.00000
337.00000 331.00000
348.00000 332.00000
360.00000 332.00000
371.00000 332.00000
383.00000 333.00000
394.00000 335.00000
405.00000 337.00000
416.00000 336.00000
428.00000 338.00000
439.00000 339.00000
451.00000 340.00000
462.00000 339.00000
473.00000 337.00000
485.00000 337.00000
496.00000 337.00000
508.00000 337.00000
519.00000 335.00000
530.00000 335.00000
542.00000 337.00000
553.00000 337.00000
564.00000 339.00000
575.00000 343.00000
586.00000 347.00000
596.00000 351.00000
608.00000 354.00000
619.00000 354.00000
IMAGE=DA4631Clip5x.jpeg
ID=336 
LM=0
CURVES=1
POINTS=100
608.00000 315.00000
612.00000 304.00000
613.00000 292.00000
614.00000 281.00000
613.00000 269.00000
610.00000 258.00000
607.00000 247.00000
603.00000 236.00000
600.00000 224.00000
596.00000 213.00000
591.00000 203.00000
586.00000 192.00000
579.00000 182.00000
573.00000 173.00000
565.00000 163.00000
557.00000 156.00000
548.00000 148.00000
539.00000 141.00000
530.00000 133.00000
520.00000 127.00000
510.00000 121.00000
500.00000 116.00000
489.00000 112.00000
477.00000 109.00000
466.00000 106.00000
455.00000 103.00000
443.00000 101.00000
432.00000 99.00000
420.00000 98.00000
408.00000 97.00000
397.00000 96.00000
385.00000 97.00000
373.00000 96.00000
362.00000 96.00000
350.00000 97.00000
338.00000 99.00000
327.00000 101.00000
315.00000 103.00000
304.00000 107.00000
293.00000 111.00000
283.00000 116.00000
272.00000 120.00000
261.00000 124.00000
251.00000 130.00000
241.00000 137.00000
232.00000 144.00000
222.00000 151.00000
215.00000 160.00000
207.00000 168.00000
200.00000 177.00000
193.00000 187.00000
187.00000 197.00000
182.00000 208.00000
177.00000 218.00000
172.00000 229.00000
168.00000 240.00000
164.00000 251.00000
162.00000 262.00000
162.00000 274.00000
163.00000 286.00000
165.00000 297.00000
168.00000 308.00000
177.00000 317.00000
187.00000 321.00000
199.00000 323.00000
211.00000 322.00000
222.00000 319.00000
233.00000 314.00000
244.00000 310.00000
255.00000 309.00000
267.00000 307.00000
278.00000 306.00000
290.00000 306.00000
302.00000 306.00000
313.00000 306.00000
325.00000 306.00000
336.00000 310.00000
347.00000 313.00000
359.00000 316.00000
370.00000 316.00000
382.00000 317.00000
394.00000 316.00000
405.00000 315.00000
417.00000 314.00000
429.00000 313.00000
440.00000 312.00000
452.00000 312.00000
464.00000 311.00000
475.00000 310.00000
487.00000 311.00000
499.00000 313.00000
510.00000 315.00000
521.00000 320.00000
531.00000 325.00000
542.00000 329.00000
554.00000 328.00000
565.00000 327.00000
577.00000 327.00000
588.00000 324.00000
600.00000 322.00000
IMAGE=DA4632Clip5x.jpeg
ID=337 
LM=0
CURVES=1
POINTS=100
648.00000 361.00000
651.00000 348.00000
652.00000 334.00000
652.00000 320.00000
652.00000 307.00000
650.00000 293.00000
648.00000 280.00000
644.00000 267.00000
640.00000 254.00000
636.00000 241.00000
631.00000 228.00000
625.00000 216.00000
617.00000 205.00000
610.00000 193.00000
602.00000 182.00000
594.00000 171.00000
585.00000 161.00000
574.00000 152.00000
563.00000 144.00000
551.00000 137.00000
539.00000 131.00000
527.00000 126.00000
514.00000 120.00000
501.00000 116.00000
488.00000 112.00000
475.00000 109.00000
462.00000 106.00000
449.00000 102.00000
435.00000 99.00000
422.00000 98.00000
408.00000 97.00000
394.00000 96.00000
381.00000 96.00000
367.00000 96.00000
354.00000 96.00000
340.00000 98.00000
327.00000 100.00000
314.00000 104.00000
301.00000 108.00000
288.00000 113.00000
275.00000 117.00000
262.00000 121.00000
249.00000 126.00000
237.00000 133.00000
226.00000 141.00000
216.00000 150.00000
206.00000 159.00000
196.00000 169.00000
187.00000 179.00000
179.00000 190.00000
170.00000 200.00000
163.00000 212.00000
157.00000 224.00000
153.00000 237.00000
149.00000 250.00000
146.00000 263.00000
143.00000 277.00000
137.00000 289.00000
134.00000 302.00000
133.00000 316.00000
135.00000 329.00000
141.00000 342.00000
148.00000 354.00000
159.00000 361.00000
172.00000 364.00000
186.00000 366.00000
199.00000 363.00000
212.00000 358.00000
225.00000 354.00000
238.00000 351.00000
252.00000 349.00000
265.00000 348.00000
279.00000 349.00000
292.00000 351.00000
306.00000 352.00000
320.00000 353.00000
333.00000 351.00000
347.00000 351.00000
360.00000 351.00000
374.00000 353.00000
387.00000 356.00000
400.00000 360.00000
413.00000 364.00000
427.00000 362.00000
440.00000 358.00000
453.00000 356.00000
467.00000 356.00000
480.00000 359.00000
494.00000 362.00000
504.00000 370.00000
518.00000 371.00000
531.00000 369.00000
545.00000 366.00000
558.00000 366.00000
572.00000 367.00000
585.00000 370.00000
599.00000 373.00000
612.00000 375.00000
626.00000 375.00000
638.00000 369.00000
IMAGE=DA4633Clip5x.jpeg
ID=338 
LM=0
CURVES=1
POINTS=100
658.00000 385.00000
664.00000 375.00000
667.00000 363.00000
666.00000 351.00000
666.00000 339.00000
664.00000 327.00000
660.00000 315.00000
657.00000 303.00000
654.00000 292.00000
650.00000 280.00000
645.00000 269.00000
641.00000 258.00000
635.00000 247.00000
629.00000 237.00000
621.00000 228.00000
613.00000 219.00000
604.00000 210.00000
595.00000 202.00000
586.00000 194.00000
577.00000 186.00000
566.00000 181.00000
555.00000 175.00000
544.00000 171.00000
533.00000 166.00000
522.00000 161.00000
510.00000 158.00000
499.00000 154.00000
487.00000 153.00000
475.00000 150.00000
463.00000 150.00000
451.00000 148.00000
439.00000 147.00000
427.00000 147.00000
414.00000 148.00000
402.00000 149.00000
390.00000 150.00000
378.00000 151.00000
366.00000 152.00000
354.00000 154.00000
343.00000 159.00000
332.00000 163.00000
321.00000 168.00000
310.00000 174.00000
299.00000 179.00000
288.00000 184.00000
278.00000 190.00000
269.00000 198.00000
259.00000 206.00000
250.00000 213.00000
242.00000 223.00000
235.00000 233.00000
229.00000 243.00000
224.00000 254.00000
218.00000 265.00000
214.00000 276.00000
209.00000 287.00000
203.00000 298.00000
200.00000 310.00000
198.00000 322.00000
197.00000 334.00000
199.00000 346.00000
202.00000 357.00000
207.00000 368.00000
218.00000 373.00000
230.00000 374.00000
243.00000 373.00000
255.00000 372.00000
267.00000 374.00000
279.00000 374.00000
291.00000 372.00000
302.00000 369.00000
314.00000 369.00000
326.00000 371.00000
339.00000 371.00000
351.00000 372.00000
363.00000 374.00000
375.00000 375.00000
386.00000 378.00000
397.00000 383.00000
409.00000 388.00000
420.00000 392.00000
432.00000 393.00000
444.00000 390.00000
455.00000 386.00000
467.00000 382.00000
479.00000 381.00000
491.00000 380.00000
503.00000 377.00000
515.00000 375.00000
527.00000 375.00000
538.00000 378.00000
550.00000 382.00000
562.00000 385.00000
574.00000 385.00000
585.00000 390.00000
597.00000 391.00000
609.00000 390.00000
621.00000 390.00000
633.00000 392.00000
645.00000 390.00000
IMAGE=DA4635Clip4x.jpeg
ID=339 
LM=0
CURVES=1
POINTS=100
635.00000 410.00000
641.00000 400.00000
643.00000 388.00000
643.00000 376.00000
641.00000 365.00000
639.00000 353.00000
636.00000 342.00000
632.00000 331.00000
628.00000 320.00000
623.00000 309.00000
617.00000 299.00000
612.00000 288.00000
607.00000 277.00000
600.00000 268.00000
593.00000 259.00000
583.00000 252.00000
573.00000 245.00000
563.00000 239.00000
553.00000 233.00000
543.00000 227.00000
532.00000 222.00000
522.00000 217.00000
510.00000 213.00000
499.00000 210.00000
487.00000 208.00000
476.00000 206.00000
464.00000 203.00000
453.00000 202.00000
441.00000 201.00000
429.00000 200.00000
417.00000 200.00000
405.00000 199.00000
394.00000 199.00000
382.00000 200.00000
370.00000 201.00000
358.00000 202.00000
347.00000 204.00000
335.00000 205.00000
323.00000 207.00000
312.00000 209.00000
300.00000 212.00000
289.00000 215.00000
278.00000 219.00000
268.00000 226.00000
258.00000 232.00000
249.00000 239.00000
239.00000 246.00000
230.00000 254.00000
221.00000 262.00000
214.00000 271.00000
207.00000 280.00000
201.00000 290.00000
196.00000 301.00000
192.00000 312.00000
188.00000 323.00000
184.00000 334.00000
181.00000 346.00000
178.00000 357.00000
175.00000 369.00000
175.00000 380.00000
177.00000 392.00000
184.00000 401.00000
195.00000 407.00000
206.00000 406.00000
218.00000 405.00000
230.00000 404.00000
242.00000 403.00000
253.00000 402.00000
265.00000 403.00000
277.00000 402.00000
288.00000 398.00000
299.00000 395.00000
311.00000 396.00000
323.00000 396.00000
335.00000 396.00000
346.00000 397.00000
358.00000 398.00000
370.00000 400.00000
382.00000 401.00000
393.00000 403.00000
405.00000 404.00000
417.00000 405.00000
428.00000 403.00000
440.00000 403.00000
452.00000 404.00000
464.00000 404.00000
476.00000 403.00000
487.00000 402.00000
499.00000 401.00000
511.00000 402.00000
523.00000 402.00000
534.00000 404.00000
546.00000 406.00000
557.00000 410.00000
569.00000 412.00000
580.00000 412.00000
592.00000 413.00000
604.00000 415.00000
615.00000 417.00000
627.00000 415.00000
IMAGE=DA4636Clip4x.jpeg
ID=340 
LM=0
CURVES=1
POINTS=100
583.00000 316.00000
588.00000 306.00000
591.00000 295.00000
591.00000 284.00000
588.00000 273.00000
584.00000 262.00000
580.00000 251.00000
578.00000 240.00000
576.00000 229.00000
573.00000 218.00000
570.00000 207.00000
565.00000 197.00000
560.00000 187.00000
554.00000 177.00000
549.00000 167.00000
543.00000 157.00000
535.00000 149.00000
527.00000 141.00000
520.00000 132.00000
512.00000 124.00000
501.00000 119.00000
491.00000 114.00000
481.00000 109.00000
470.00000 106.00000
460.00000 102.00000
449.00000 99.00000
437.00000 97.00000
426.00000 95.00000
415.00000 93.00000
404.00000 92.00000
393.00000 91.00000
381.00000 91.00000
370.00000 91.00000
358.00000 92.00000
347.00000 93.00000
336.00000 94.00000
325.00000 95.00000
313.00000 97.00000
302.00000 98.00000
291.00000 101.00000
280.00000 103.00000
269.00000 107.00000
259.00000 112.00000
249.00000 117.00000
239.00000 122.00000
229.00000 129.00000
221.00000 136.00000
212.00000 144.00000
205.00000 152.00000
199.00000 162.00000
192.00000 171.00000
186.00000 181.00000
181.00000 191.00000
175.00000 200.00000
171.00000 211.00000
167.00000 222.00000
163.00000 232.00000
159.00000 243.00000
154.00000 253.00000
150.00000 264.00000
150.00000 275.00000
154.00000 286.00000
160.00000 295.00000
170.00000 302.00000
181.00000 304.00000
192.00000 304.00000
203.00000 304.00000
215.00000 305.00000
226.00000 304.00000
237.00000 302.00000
248.00000 300.00000
259.00000 298.00000
271.00000 296.00000
282.00000 296.00000
293.00000 295.00000
305.00000 293.00000
316.00000 294.00000
327.00000 295.00000
338.00000 295.00000
350.00000 295.00000
361.00000 296.00000
373.00000 296.00000
384.00000 296.00000
395.00000 296.00000
407.00000 297.00000
418.00000 298.00000
429.00000 299.00000
440.00000 301.00000
452.00000 303.00000
463.00000 306.00000
474.00000 306.00000
485.00000 308.00000
496.00000 310.00000
507.00000 312.00000
519.00000 314.00000
530.00000 315.00000
541.00000 316.00000
553.00000 317.00000
564.00000 319.00000
575.00000 320.00000
IMAGE=DA4637Clip4x.jpeg
ID=341 
LM=0
CURVES=1
POINTS=100
637.00000 390.00000
644.00000 379.00000
648.00000 367.00000
650.00000 355.00000
647.00000 343.00000
644.00000 330.00000
639.00000 319.00000
633.00000 308.00000
627.00000 297.00000
621.00000 285.00000
614.00000 275.00000
607.00000 264.00000
599.00000 255.00000
591.00000 245.00000
581.00000 237.00000
572.00000 228.00000
562.00000 220.00000
552.00000 212.00000
541.00000 207.00000
530.00000 201.00000
518.00000 195.00000
507.00000 190.00000
495.00000 186.00000
483.00000 182.00000
470.00000 180.00000
458.00000 178.00000
445.00000 177.00000
433.00000 175.00000
420.00000 174.00000
407.00000 174.00000
395.00000 173.00000
382.00000 172.00000
370.00000 172.00000
357.00000 172.00000
344.00000 172.00000
332.00000 173.00000
319.00000 174.00000
307.00000 177.00000
294.00000 179.00000
282.00000 183.00000
270.00000 187.00000
258.00000 191.00000
247.00000 196.00000
235.00000 201.00000
224.00000 208.00000
214.00000 215.00000
204.00000 222.00000
194.00000 230.00000
185.00000 239.00000
176.00000 249.00000
168.00000 258.00000
161.00000 269.00000
154.00000 279.00000
148.00000 291.00000
142.00000 302.00000
139.00000 314.00000
135.00000 326.00000
134.00000 338.00000
134.00000 351.00000
137.00000 363.00000
142.00000 375.00000
152.00000 383.00000
164.00000 386.00000
176.00000 388.00000
189.00000 388.00000
202.00000 389.00000
214.00000 386.00000
227.00000 386.00000
239.00000 384.00000
252.00000 384.00000
264.00000 383.00000
277.00000 382.00000
290.00000 381.00000
302.00000 382.00000
315.00000 383.00000
327.00000 385.00000
340.00000 386.00000
351.00000 392.00000
364.00000 392.00000
376.00000 393.00000
389.00000 392.00000
402.00000 391.00000
414.00000 391.00000
427.00000 390.00000
439.00000 389.00000
452.00000 387.00000
465.00000 387.00000
477.00000 387.00000
490.00000 389.00000
502.00000 391.00000
515.00000 392.00000
527.00000 393.00000
540.00000 395.00000
553.00000 395.00000
565.00000 395.00000
578.00000 397.00000
590.00000 399.00000
602.00000 402.00000
615.00000 400.00000
627.00000 396.00000
IMAGE=DA4638Clip4x.jpeg
ID=342 
LM=0
CURVES=1
POINTS=100
619.00000 417.00000
625.00000 405.00000
629.00000 393.00000
628.00000 380.00000
625.00000 367.00000
620.00000 355.00000
616.00000 342.00000
610.00000 331.00000
606.00000 318.00000
599.00000 307.00000
593.00000 295.00000
586.00000 284.00000
578.00000 274.00000
570.00000 263.00000
562.00000 252.00000
553.00000 243.00000
543.00000 235.00000
532.00000 228.00000
521.00000 220.00000
510.00000 213.00000
498.00000 207.00000
486.00000 204.00000
473.00000 200.00000
460.00000 197.00000
447.00000 195.00000
434.00000 193.00000
421.00000 191.00000
408.00000 190.00000
395.00000 189.00000
382.00000 188.00000
369.00000 186.00000
356.00000 187.00000
343.00000 187.00000
329.00000 187.00000
316.00000 187.00000
303.00000 188.00000
290.00000 190.00000
277.00000 192.00000
264.00000 195.00000
252.00000 199.00000
239.00000 202.00000
227.00000 207.00000
214.00000 211.00000
203.00000 218.00000
192.00000 224.00000
181.00000 233.00000
172.00000 241.00000
162.00000 250.00000
154.00000 261.00000
146.00000 271.00000
140.00000 283.00000
132.00000 293.00000
124.00000 304.00000
119.00000 316.00000
113.00000 328.00000
107.00000 339.00000
102.00000 352.00000
99.00000 364.00000
98.00000 377.00000
99.00000 390.00000
107.00000 401.00000
118.00000 407.00000
132.00000 408.00000
145.00000 406.00000
158.00000 405.00000
171.00000 405.00000
184.00000 403.00000
197.00000 402.00000
210.00000 402.00000
223.00000 400.00000
236.00000 399.00000
249.00000 400.00000
262.00000 401.00000
276.00000 402.00000
289.00000 404.00000
302.00000 406.00000
314.00000 408.00000
324.00000 417.00000
337.00000 417.00000
350.00000 417.00000
363.00000 416.00000
377.00000 415.00000
390.00000 416.00000
403.00000 415.00000
416.00000 414.00000
429.00000 411.00000
441.00000 405.00000
454.00000 403.00000
467.00000 404.00000
480.00000 403.00000
493.00000 405.00000
506.00000 406.00000
519.00000 406.00000
532.00000 410.00000
545.00000 412.00000
557.00000 415.00000
570.00000 418.00000
583.00000 422.00000
596.00000 422.00000
609.00000 422.00000
IMAGE=DA4639Clip4x.jpeg
ID=343 
LM=0
CURVES=1
POINTS=100
614.00000 319.00000
620.00000 309.00000
623.00000 298.00000
624.00000 286.00000
623.00000 274.00000
620.00000 263.00000
616.00000 252.00000
613.00000 241.00000
609.00000 230.00000
605.00000 219.00000
599.00000 209.00000
595.00000 198.00000
589.00000 187.00000
583.00000 177.00000
576.00000 168.00000
569.00000 159.00000
561.00000 150.00000
553.00000 142.00000
544.00000 134.00000
534.00000 127.00000
524.00000 121.00000
515.00000 114.00000
505.00000 108.00000
494.00000 104.00000
482.00000 101.00000
471.00000 98.00000
460.00000 94.00000
449.00000 92.00000
437.00000 91.00000
425.00000 89.00000
414.00000 88.00000
402.00000 87.00000
390.00000 88.00000
379.00000 89.00000
367.00000 89.00000
355.00000 90.00000
344.00000 91.00000
332.00000 94.00000
321.00000 96.00000
310.00000 100.00000
299.00000 104.00000
288.00000 108.00000
277.00000 112.00000
267.00000 119.00000
258.00000 126.00000
249.00000 133.00000
240.00000 142.00000
233.00000 151.00000
225.00000 160.00000
217.00000 168.00000
211.00000 178.00000
204.00000 188.00000
198.00000 197.00000
194.00000 208.00000
189.00000 219.00000
184.00000 230.00000
178.00000 240.00000
176.00000 251.00000
173.00000 263.00000
173.00000 274.00000
170.00000 286.00000
173.00000 297.00000
180.00000 306.00000
189.00000 313.00000
201.00000 315.00000
213.00000 315.00000
224.00000 314.00000
236.00000 314.00000
248.00000 312.00000
259.00000 310.00000
271.00000 308.00000
282.00000 309.00000
294.00000 310.00000
305.00000 313.00000
317.00000 310.00000
328.00000 308.00000
340.00000 310.00000
351.00000 311.00000
363.00000 314.00000
374.00000 314.00000
386.00000 313.00000
397.00000 317.00000
409.00000 317.00000
420.00000 315.00000
432.00000 314.00000
444.00000 314.00000
455.00000 315.00000
467.00000 315.00000
479.00000 314.00000
490.00000 317.00000
502.00000 320.00000
513.00000 323.00000
525.00000 324.00000
536.00000 327.00000
548.00000 328.00000
559.00000 329.00000
571.00000 329.00000
583.00000 328.00000
594.00000 327.00000
606.00000 326.00000
IMAGE=DA4640Clip4x.jpeg
ID=344 
LM=0
CURVES=1
POINTS=100
622.00000 383.00000
628.00000 373.00000
633.00000 362.00000
636.00000 351.00000
638.00000 339.00000
637.00000 327.00000
634.00000 315.00000
628.00000 305.00000
623.00000 294.00000
618.00000 283.00000
613.00000 273.00000
606.00000 263.00000
599.00000 253.00000
592.00000 244.00000
585.00000 234.00000
576.00000 225.00000
568.00000 217.00000
558.00000 210.00000
549.00000 202.00000
539.00000 196.00000
528.00000 191.00000
517.00000 186.00000
506.00000 182.00000
495.00000 178.00000
484.00000 173.00000
472.00000 170.00000
461.00000 167.00000
449.00000 165.00000
437.00000 164.00000
425.00000 163.00000
413.00000 162.00000
401.00000 161.00000
390.00000 162.00000
378.00000 163.00000
366.00000 164.00000
354.00000 164.00000
342.00000 165.00000
330.00000 168.00000
319.00000 171.00000
307.00000 173.00000
295.00000 176.00000
284.00000 180.00000
273.00000 185.00000
262.00000 190.00000
251.00000 195.00000
241.00000 201.00000
232.00000 209.00000
223.00000 217.00000
215.00000 225.00000
207.00000 234.00000
200.00000 244.00000
193.00000 254.00000
187.00000 264.00000
182.00000 275.00000
177.00000 286.00000
170.00000 296.00000
165.00000 307.00000
158.00000 316.00000
156.00000 328.00000
158.00000 340.00000
162.00000 351.00000
167.00000 362.00000
173.00000 372.00000
185.00000 372.00000
197.00000 375.00000
208.00000 375.00000
220.00000 376.00000
232.00000 378.00000
244.00000 380.00000
256.00000 381.00000
268.00000 383.00000
279.00000 383.00000
291.00000 382.00000
303.00000 383.00000
315.00000 385.00000
327.00000 386.00000
339.00000 388.00000
350.00000 391.00000
362.00000 393.00000
373.00000 396.00000
385.00000 397.00000
397.00000 398.00000
409.00000 397.00000
421.00000 396.00000
433.00000 396.00000
445.00000 393.00000
457.00000 391.00000
468.00000 390.00000
480.00000 390.00000
492.00000 390.00000
504.00000 392.00000
516.00000 391.00000
528.00000 390.00000
540.00000 390.00000
552.00000 393.00000
564.00000 393.00000
576.00000 393.00000
587.00000 393.00000
599.00000 390.00000
611.00000 389.00000
IMAGE=DA4641Clip4x.jpeg
ID=345 
LM=0
CURVES=1
POINTS=100
621.00000 396.00000
628.00000 386.00000
632.00000 374.00000
633.00000 362.00000
632.00000 350.00000
629.00000 338.00000
625.00000 326.00000
622.00000 315.00000
617.00000 303.00000
610.00000 293.00000
604.00000 283.00000
596.00000 273.00000
588.00000 264.00000
579.00000 255.00000
571.00000 246.00000
562.00000 237.00000
553.00000 229.00000
543.00000 222.00000
533.00000 216.00000
522.00000 210.00000
511.00000 204.00000
500.00000 199.00000
489.00000 194.00000
477.00000 191.00000
465.00000 189.00000
453.00000 186.00000
441.00000 184.00000
428.00000 182.00000
416.00000 181.00000
404.00000 180.00000
392.00000 179.00000
379.00000 178.00000
367.00000 178.00000
355.00000 178.00000
343.00000 178.00000
330.00000 180.00000
318.00000 182.00000
306.00000 183.00000
294.00000 186.00000
282.00000 189.00000
270.00000 192.00000
259.00000 197.00000
248.00000 202.00000
237.00000 207.00000
227.00000 214.00000
217.00000 221.00000
207.00000 229.00000
198.00000 237.00000
189.00000 246.00000
181.00000 255.00000
172.00000 264.00000
165.00000 273.00000
158.00000 283.00000
152.00000 294.00000
147.00000 305.00000
144.00000 317.00000
141.00000 329.00000
139.00000 341.00000
139.00000 354.00000
141.00000 366.00000
147.00000 376.00000
157.00000 384.00000
169.00000 386.00000
181.00000 388.00000
193.00000 386.00000
205.00000 386.00000
217.00000 382.00000
229.00000 385.00000
239.00000 378.00000
251.00000 379.00000
263.00000 376.00000
275.00000 372.00000
287.00000 369.00000
299.00000 368.00000
311.00000 367.00000
323.00000 367.00000
335.00000 369.00000
348.00000 371.00000
360.00000 373.00000
372.00000 372.00000
384.00000 373.00000
396.00000 373.00000
409.00000 372.00000
421.00000 373.00000
433.00000 373.00000
445.00000 373.00000
457.00000 376.00000
469.00000 378.00000
481.00000 381.00000
493.00000 384.00000
505.00000 387.00000
517.00000 391.00000
528.00000 395.00000
540.00000 399.00000
552.00000 401.00000
564.00000 403.00000
576.00000 405.00000
589.00000 405.00000
601.00000 405.00000
613.00000 403.00000
IMAGE=DA4642Clip4x.jpeg
ID=346 
LM=0
CURVES=1
POINTS=100
610.00000 378.00000
613.00000 367.00000
615.00000 355.00000
615.00000 344.00000
614.00000 332.00000
610.00000 321.00000
605.00000 311.00000
599.00000 301.00000
596.00000 290.00000
592.00000 279.00000
587.00000 269.00000
582.00000 258.00000
575.00000 249.00000
568.00000 240.00000
560.00000 231.00000
551.00000 224.00000
542.00000 216.00000
533.00000 209.00000
524.00000 202.00000
514.00000 196.00000
504.00000 191.00000
493.00000 187.00000
482.00000 184.00000
471.00000 181.00000
459.00000 179.00000
448.00000 176.00000
437.00000 175.00000
425.00000 173.00000
414.00000 172.00000
402.00000 171.00000
390.00000 171.00000
379.00000 171.00000
367.00000 172.00000
356.00000 172.00000
344.00000 174.00000
333.00000 175.00000
322.00000 178.00000
310.00000 181.00000
299.00000 184.00000
288.00000 187.00000
277.00000 191.00000
266.00000 194.00000
255.00000 198.00000
246.00000 205.00000
236.00000 212.00000
227.00000 218.00000
218.00000 225.00000
209.00000 232.00000
200.00000 240.00000
193.00000 249.00000
187.00000 259.00000
181.00000 269.00000
175.00000 279.00000
170.00000 290.00000
166.00000 300.00000
163.00000 312.00000
161.00000 323.00000
156.00000 333.00000
155.00000 345.00000
158.00000 356.00000
163.00000 367.00000
169.00000 376.00000
180.00000 381.00000
191.00000 382.00000
203.00000 383.00000
214.00000 382.00000
226.00000 385.00000
237.00000 385.00000
248.00000 382.00000
260.00000 380.00000
271.00000 379.00000
283.00000 378.00000
294.00000 378.00000
306.00000 378.00000
318.00000 378.00000
329.00000 379.00000
341.00000 380.00000
352.00000 381.00000
364.00000 382.00000
375.00000 384.00000
387.00000 384.00000
398.00000 384.00000
410.00000 383.00000
421.00000 382.00000
433.00000 381.00000
445.00000 381.00000
456.00000 380.00000
467.00000 382.00000
479.00000 383.00000
491.00000 382.00000
502.00000 384.00000
513.00000 385.00000
525.00000 385.00000
536.00000 387.00000
548.00000 388.00000
559.00000 390.00000
571.00000 390.00000
583.00000 390.00000
594.00000 389.00000
605.00000 385.00000
IMAGE=DA4643Clip4x.jpeg
ID=347 
LM=0
CURVES=1
POINTS=100
634.00000 426.00000
636.00000 413.00000
640.00000 401.00000
643.00000 389.00000
646.00000 376.00000
649.00000 364.00000
646.00000 351.00000
642.00000 339.00000
637.00000 327.00000
632.00000 316.00000
625.00000 305.00000
619.00000 293.00000
611.00000 283.00000
605.00000 272.00000
597.00000 262.00000
589.00000 252.00000
581.00000 242.00000
571.00000 233.00000
563.00000 224.00000
553.00000 216.00000
543.00000 208.00000
532.00000 201.00000
520.00000 196.00000
509.00000 190.00000
497.00000 186.00000
485.00000 181.00000
473.00000 177.00000
460.00000 172.00000
448.00000 169.00000
435.00000 167.00000
422.00000 166.00000
410.00000 166.00000
397.00000 165.00000
384.00000 166.00000
371.00000 167.00000
358.00000 168.00000
346.00000 170.00000
333.00000 171.00000
321.00000 175.00000
309.00000 180.00000
297.00000 185.00000
286.00000 191.00000
275.00000 198.00000
263.00000 203.00000
253.00000 211.00000
243.00000 219.00000
233.00000 227.00000
224.00000 236.00000
215.00000 245.00000
206.00000 255.00000
199.00000 265.00000
191.00000 276.00000
184.00000 286.00000
179.00000 298.00000
173.00000 310.00000
167.00000 321.00000
163.00000 333.00000
160.00000 346.00000
159.00000 358.00000
159.00000 371.00000
161.00000 384.00000
166.00000 396.00000
175.00000 405.00000
187.00000 410.00000
200.00000 409.00000
212.00000 405.00000
223.00000 399.00000
234.00000 393.00000
245.00000 386.00000
258.00000 385.00000
270.00000 382.00000
283.00000 380.00000
296.00000 379.00000
309.00000 380.00000
322.00000 380.00000
334.00000 382.00000
347.00000 384.00000
360.00000 386.00000
371.00000 392.00000
383.00000 397.00000
396.00000 399.00000
408.00000 399.00000
421.00000 396.00000
431.00000 388.00000
444.00000 388.00000
456.00000 384.00000
469.00000 385.00000
481.00000 388.00000
494.00000 388.00000
507.00000 389.00000
519.00000 392.00000
531.00000 396.00000
544.00000 397.00000
556.00000 401.00000
567.00000 408.00000
578.00000 415.00000
589.00000 421.00000
601.00000 426.00000
613.00000 430.00000
626.00000 430.00000
IMAGE=DA4644Clip4x.jpeg
ID=348 
LM=0
CURVES=1
POINTS=100
586.00000 349.00000
589.00000 337.00000
593.00000 325.00000
595.00000 313.00000
595.00000 301.00000
593.00000 288.00000
591.00000 276.00000
588.00000 264.00000
585.00000 252.00000
580.00000 241.00000
575.00000 230.00000
570.00000 218.00000
565.00000 207.00000
558.00000 197.00000
552.00000 186.00000
545.00000 176.00000
537.00000 166.00000
530.00000 156.00000
521.00000 147.00000
512.00000 139.00000
502.00000 132.00000
491.00000 126.00000
480.00000 120.00000
469.00000 115.00000
457.00000 111.00000
445.00000 107.00000
433.00000 104.00000
422.00000 100.00000
409.00000 99.00000
397.00000 98.00000
385.00000 96.00000
372.00000 96.00000
360.00000 96.00000
348.00000 96.00000
335.00000 98.00000
323.00000 99.00000
311.00000 102.00000
299.00000 104.00000
287.00000 106.00000
275.00000 110.00000
263.00000 114.00000
252.00000 118.00000
241.00000 124.00000
230.00000 131.00000
220.00000 138.00000
211.00000 146.00000
202.00000 155.00000
194.00000 164.00000
185.00000 173.00000
179.00000 183.00000
172.00000 194.00000
166.00000 204.00000
161.00000 216.00000
155.00000 227.00000
150.00000 238.00000
145.00000 249.00000
141.00000 261.00000
137.00000 273.00000
133.00000 284.00000
131.00000 297.00000
131.00000 309.00000
135.00000 321.00000
139.00000 332.00000
143.00000 344.00000
154.00000 349.00000
167.00000 347.00000
179.00000 344.00000
190.00000 340.00000
202.00000 337.00000
214.00000 334.00000
227.00000 334.00000
239.00000 331.00000
251.00000 328.00000
263.00000 326.00000
275.00000 325.00000
288.00000 325.00000
300.00000 326.00000
312.00000 327.00000
324.00000 329.00000
337.00000 329.00000
349.00000 331.00000
361.00000 331.00000
374.00000 330.00000
386.00000 329.00000
398.00000 326.00000
410.00000 322.00000
422.00000 321.00000
433.00000 326.00000
446.00000 327.00000
458.00000 329.00000
470.00000 329.00000
482.00000 333.00000
494.00000 337.00000
505.00000 341.00000
517.00000 344.00000
530.00000 346.00000
542.00000 348.00000
554.00000 351.00000
566.00000 355.00000
578.00000 355.00000
IMAGE=DA4645Clip4x.jpeg
ID=349 
LM=0
CURVES=1
POINTS=100
592.00000 365.00000
595.00000 354.00000
598.00000 342.00000
600.00000 331.00000
601.00000 319.00000
600.00000 308.00000
598.00000 296.00000
594.00000 285.00000
590.00000 274.00000
585.00000 264.00000
580.00000 253.00000
575.00000 243.00000
569.00000 233.00000
562.00000 223.00000
554.00000 214.00000
547.00000 205.00000
539.00000 197.00000
530.00000 189.00000
521.00000 182.00000
511.00000 175.00000
501.00000 170.00000
490.00000 165.00000
480.00000 159.00000
469.00000 154.00000
458.00000 150.00000
447.00000 147.00000
436.00000 144.00000
424.00000 142.00000
413.00000 140.00000
401.00000 138.00000
390.00000 138.00000
378.00000 137.00000
366.00000 138.00000
355.00000 138.00000
343.00000 138.00000
332.00000 140.00000
320.00000 143.00000
309.00000 145.00000
297.00000 147.00000
286.00000 150.00000
275.00000 154.00000
265.00000 160.00000
254.00000 164.00000
244.00000 170.00000
234.00000 176.00000
224.00000 183.00000
216.00000 190.00000
207.00000 199.00000
199.00000 207.00000
192.00000 216.00000
184.00000 225.00000
178.00000 235.00000
172.00000 245.00000
166.00000 255.00000
161.00000 266.00000
157.00000 277.00000
154.00000 288.00000
152.00000 300.00000
152.00000 311.00000
153.00000 323.00000
155.00000 334.00000
159.00000 345.00000
164.00000 356.00000
174.00000 361.00000
186.00000 360.00000
197.00000 360.00000
209.00000 357.00000
220.00000 355.00000
231.00000 352.00000
243.00000 350.00000
255.00000 349.00000
266.00000 349.00000
278.00000 349.00000
290.00000 350.00000
301.00000 352.00000
313.00000 354.00000
324.00000 356.00000
335.00000 360.00000
346.00000 364.00000
357.00000 368.00000
369.00000 370.00000
380.00000 370.00000
391.00000 365.00000
402.00000 361.00000
413.00000 357.00000
424.00000 354.00000
436.00000 353.00000
447.00000 353.00000
459.00000 353.00000
471.00000 353.00000
483.00000 353.00000
494.00000 355.00000
506.00000 357.00000
517.00000 360.00000
528.00000 364.00000
539.00000 368.00000
550.00000 370.00000
562.00000 372.00000
573.00000 373.00000
585.00000 371.00000
IMAGE=DA4647Clip4x.jpeg
ID=350 
LM=0
CURVES=1
POINTS=100
581.00000 343.00000
587.00000 334.00000
589.00000 323.00000
590.00000 312.00000
590.00000 301.00000
589.00000 289.00000
587.00000 279.00000
584.00000 268.00000
580.00000 257.00000
576.00000 247.00000
571.00000 237.00000
565.00000 228.00000
559.00000 219.00000
553.00000 209.00000
547.00000 200.00000
541.00000 191.00000
533.00000 183.00000
524.00000 175.00000
516.00000 168.00000
508.00000 161.00000
498.00000 155.00000
489.00000 149.00000
478.00000 145.00000
469.00000 140.00000
458.00000 136.00000
447.00000 133.00000
437.00000 130.00000
426.00000 128.00000
415.00000 126.00000
404.00000 124.00000
393.00000 123.00000
382.00000 122.00000
371.00000 122.00000
359.00000 122.00000
348.00000 123.00000
337.00000 125.00000
326.00000 127.00000
316.00000 130.00000
305.00000 133.00000
294.00000 136.00000
284.00000 140.00000
274.00000 144.00000
264.00000 149.00000
254.00000 154.00000
245.00000 160.00000
236.00000 168.00000
228.00000 175.00000
220.00000 182.00000
212.00000 190.00000
204.00000 199.00000
198.00000 208.00000
192.00000 217.00000
186.00000 227.00000
180.00000 236.00000
175.00000 246.00000
171.00000 256.00000
169.00000 267.00000
166.00000 278.00000
165.00000 289.00000
164.00000 300.00000
165.00000 311.00000
167.00000 322.00000
171.00000 333.00000
178.00000 341.00000
189.00000 344.00000
200.00000 344.00000
211.00000 342.00000
222.00000 340.00000
232.00000 337.00000
244.00000 337.00000
255.00000 337.00000
266.00000 337.00000
277.00000 337.00000
288.00000 337.00000
299.00000 337.00000
310.00000 338.00000
321.00000 340.00000
332.00000 341.00000
343.00000 343.00000
354.00000 345.00000
365.00000 345.00000
376.00000 346.00000
387.00000 346.00000
399.00000 346.00000
410.00000 345.00000
421.00000 343.00000
432.00000 342.00000
443.00000 341.00000
454.00000 340.00000
465.00000 339.00000
476.00000 339.00000
487.00000 339.00000
498.00000 339.00000
509.00000 340.00000
520.00000 342.00000
531.00000 345.00000
542.00000 348.00000
553.00000 349.00000
564.00000 349.00000
575.00000 348.00000
IMAGE=DA4648Clip4x.jpeg
ID=351 
LM=0
CURVES=1
POINTS=100
633.00000 314.00000
637.00000 302.00000
639.00000 290.00000
641.00000 277.00000
641.00000 265.00000
641.00000 252.00000
638.00000 240.00000
633.00000 229.00000
630.00000 217.00000
625.00000 205.00000
621.00000 193.00000
615.00000 182.00000
611.00000 170.00000
604.00000 160.00000
597.00000 149.00000
590.00000 139.00000
582.00000 130.00000
573.00000 121.00000
564.00000 111.00000
555.00000 103.00000
545.00000 96.00000
534.00000 90.00000
523.00000 84.00000
512.00000 78.00000
500.00000 73.00000
489.00000 68.00000
477.00000 64.00000
465.00000 61.00000
452.00000 58.00000
440.00000 57.00000
427.00000 55.00000
415.00000 54.00000
402.00000 54.00000
390.00000 55.00000
377.00000 56.00000
365.00000 57.00000
353.00000 59.00000
340.00000 62.00000
328.00000 65.00000
316.00000 69.00000
305.00000 74.00000
293.00000 79.00000
282.00000 84.00000
271.00000 90.00000
260.00000 97.00000
251.00000 105.00000
242.00000 114.00000
233.00000 123.00000
225.00000 132.00000
218.00000 143.00000
212.00000 154.00000
205.00000 164.00000
199.00000 175.00000
194.00000 187.00000
189.00000 198.00000
185.00000 210.00000
178.00000 221.00000
172.00000 231.00000
169.00000 244.00000
167.00000 256.00000
169.00000 268.00000
174.00000 280.00000
178.00000 292.00000
187.00000 301.00000
199.00000 304.00000
210.00000 299.00000
221.00000 292.00000
232.00000 287.00000
244.00000 284.00000
256.00000 279.00000
268.00000 277.00000
281.00000 275.00000
293.00000 274.00000
306.00000 275.00000
318.00000 274.00000
330.00000 273.00000
343.00000 271.00000
355.00000 275.00000
367.00000 278.00000
379.00000 277.00000
392.00000 280.00000
404.00000 282.00000
416.00000 280.00000
429.00000 279.00000
441.00000 280.00000
454.00000 280.00000
466.00000 279.00000
479.00000 279.00000
491.00000 280.00000
504.00000 281.00000
516.00000 281.00000
529.00000 281.00000
541.00000 284.00000
553.00000 288.00000
564.00000 294.00000
576.00000 298.00000
587.00000 304.00000
599.00000 307.00000
610.00000 313.00000
622.00000 317.00000
IMAGE=DA4649Clip4x.jpeg
ID=352 
LM=0
CURVES=1
POINTS=100
588.00000 305.00000
590.00000 294.00000
590.00000 283.00000
587.00000 272.00000
584.00000 262.00000
582.00000 251.00000
579.00000 240.00000
575.00000 230.00000
570.00000 220.00000
565.00000 210.00000
560.00000 200.00000
554.00000 190.00000
548.00000 181.00000
540.00000 173.00000
533.00000 164.00000
525.00000 157.00000
517.00000 149.00000
508.00000 143.00000
498.00000 137.00000
488.00000 132.00000
479.00000 126.00000
469.00000 121.00000
459.00000 117.00000
449.00000 113.00000
438.00000 109.00000
428.00000 106.00000
417.00000 103.00000
406.00000 101.00000
395.00000 100.00000
384.00000 99.00000
373.00000 98.00000
362.00000 98.00000
351.00000 99.00000
339.00000 100.00000
329.00000 102.00000
318.00000 105.00000
307.00000 108.00000
297.00000 112.00000
286.00000 115.00000
276.00000 119.00000
266.00000 124.00000
256.00000 129.00000
246.00000 135.00000
237.00000 140.00000
229.00000 147.00000
220.00000 154.00000
211.00000 162.00000
204.00000 169.00000
196.00000 178.00000
190.00000 187.00000
184.00000 197.00000
178.00000 206.00000
173.00000 216.00000
167.00000 225.00000
163.00000 235.00000
159.00000 246.00000
155.00000 256.00000
154.00000 267.00000
152.00000 278.00000
152.00000 289.00000
155.00000 300.00000
163.00000 307.00000
174.00000 310.00000
185.00000 311.00000
196.00000 310.00000
207.00000 310.00000
218.00000 308.00000
228.00000 304.00000
239.00000 302.00000
250.00000 301.00000
261.00000 300.00000
272.00000 299.00000
283.00000 300.00000
294.00000 301.00000
305.00000 302.00000
316.00000 304.00000
327.00000 305.00000
339.00000 306.00000
350.00000 307.00000
361.00000 308.00000
372.00000 308.00000
383.00000 308.00000
394.00000 307.00000
405.00000 305.00000
416.00000 305.00000
427.00000 304.00000
438.00000 302.00000
449.00000 301.00000
460.00000 301.00000
471.00000 301.00000
482.00000 302.00000
493.00000 302.00000
504.00000 303.00000
515.00000 306.00000
526.00000 309.00000
537.00000 311.00000
548.00000 312.00000
559.00000 312.00000
570.00000 311.00000
581.00000 309.00000
IMAGE=DA4650Clip4x.jpeg
ID=353 
LM=0
CURVES=1
POINTS=100
655.00000 396.00000
663.00000 383.00000
669.00000 370.00000
675.00000 357.00000
678.00000 342.00000
681.00000 328.00000
681.00000 313.00000
678.00000 299.00000
673.00000 285.00000
668.00000 271.00000
661.00000 258.00000
654.00000 245.00000
645.00000 233.00000
637.00000 221.00000
627.00000 210.00000
617.00000 199.00000
606.00000 189.00000
595.00000 180.00000
583.00000 171.00000
570.00000 164.00000
557.00000 157.00000
544.00000 150.00000
531.00000 144.00000
517.00000 139.00000
503.00000 135.00000
488.00000 132.00000
474.00000 128.00000
459.00000 126.00000
445.00000 124.00000
431.00000 121.00000
416.00000 120.00000
401.00000 119.00000
386.00000 119.00000
372.00000 118.00000
357.00000 118.00000
342.00000 120.00000
328.00000 121.00000
313.00000 123.00000
298.00000 124.00000
284.00000 127.00000
270.00000 130.00000
255.00000 134.00000
242.00000 139.00000
228.00000 144.00000
214.00000 149.00000
202.00000 158.00000
189.00000 165.00000
177.00000 173.00000
166.00000 182.00000
155.00000 193.00000
147.00000 205.00000
137.00000 216.00000
128.00000 228.00000
121.00000 240.00000
115.00000 254.00000
109.00000 267.00000
103.00000 281.00000
99.00000 295.00000
99.00000 310.00000
100.00000 324.00000
102.00000 339.00000
107.00000 353.00000
113.00000 366.00000
121.00000 378.00000
136.00000 381.00000
150.00000 379.00000
165.00000 377.00000
179.00000 376.00000
194.00000 373.00000
208.00000 371.00000
223.00000 371.00000
238.00000 368.00000
252.00000 367.00000
267.00000 366.00000
281.00000 365.00000
296.00000 364.00000
312.00000 366.00000
326.00000 367.00000
340.00000 371.00000
354.00000 375.00000
368.00000 378.00000
383.00000 380.00000
398.00000 378.00000
412.00000 376.00000
427.00000 375.00000
442.00000 374.00000
456.00000 374.00000
471.00000 374.00000
486.00000 375.00000
500.00000 374.00000
515.00000 374.00000
530.00000 376.00000
544.00000 380.00000
558.00000 382.00000
572.00000 387.00000
587.00000 389.00000
601.00000 393.00000
616.00000 394.00000
630.00000 394.00000
644.00000 400.00000
IMAGE=DA4652Clip4x.jpeg
ID=354 
LM=0
CURVES=1
POINTS=100
652.00000 374.00000
659.00000 361.00000
664.00000 347.00000
667.00000 332.00000
670.00000 318.00000
671.00000 303.00000
669.00000 288.00000
664.00000 274.00000
658.00000 260.00000
652.00000 247.00000
646.00000 233.00000
638.00000 221.00000
629.00000 208.00000
620.00000 197.00000
609.00000 186.00000
598.00000 176.00000
586.00000 168.00000
574.00000 159.00000
562.00000 150.00000
549.00000 143.00000
536.00000 137.00000
522.00000 131.00000
508.00000 126.00000
493.00000 122.00000
479.00000 118.00000
465.00000 114.00000
450.00000 111.00000
435.00000 109.00000
421.00000 107.00000
406.00000 105.00000
391.00000 106.00000
376.00000 104.00000
361.00000 105.00000
347.00000 105.00000
332.00000 106.00000
317.00000 108.00000
302.00000 110.00000
287.00000 112.00000
273.00000 115.00000
258.00000 117.00000
244.00000 122.00000
230.00000 127.00000
216.00000 133.00000
203.00000 139.00000
190.00000 146.00000
177.00000 154.00000
165.00000 162.00000
153.00000 171.00000
141.00000 180.00000
131.00000 191.00000
121.00000 202.00000
113.00000 215.00000
106.00000 228.00000
99.00000 241.00000
94.00000 255.00000
89.00000 269.00000
86.00000 283.00000
84.00000 298.00000
85.00000 313.00000
88.00000 328.00000
91.00000 342.00000
98.00000 356.00000
108.00000 366.00000
123.00000 367.00000
137.00000 365.00000
152.00000 365.00000
167.00000 363.00000
182.00000 360.00000
196.00000 357.00000
211.00000 355.00000
226.00000 353.00000
240.00000 350.00000
255.00000 346.00000
270.00000 346.00000
285.00000 347.00000
299.00000 347.00000
314.00000 347.00000
329.00000 351.00000
341.00000 359.00000
354.00000 366.00000
366.00000 375.00000
381.00000 372.00000
393.00000 364.00000
407.00000 359.00000
422.00000 356.00000
437.00000 355.00000
451.00000 353.00000
466.00000 354.00000
480.00000 359.00000
495.00000 360.00000
510.00000 364.00000
524.00000 366.00000
539.00000 370.00000
553.00000 372.00000
568.00000 374.00000
583.00000 376.00000
598.00000 379.00000
612.00000 381.00000
627.00000 383.00000
642.00000 382.00000
IMAGE=DA4653Clip4x.jpeg
ID=355 
LM=0
CURVES=1
POINTS=100
557.00000 408.00000
562.00000 398.00000
565.00000 387.00000
566.00000 376.00000
566.00000 365.00000
564.00000 355.00000
561.00000 344.00000
558.00000 333.00000
553.00000 323.00000
548.00000 314.00000
543.00000 304.00000
537.00000 295.00000
529.00000 286.00000
523.00000 277.00000
515.00000 269.00000
506.00000 263.00000
497.00000 256.00000
488.00000 250.00000
479.00000 244.00000
469.00000 240.00000
459.00000 235.00000
448.00000 232.00000
438.00000 228.00000
427.00000 225.00000
416.00000 222.00000
405.00000 221.00000
394.00000 219.00000
383.00000 218.00000
373.00000 216.00000
361.00000 215.00000
350.00000 215.00000
339.00000 215.00000
328.00000 215.00000
317.00000 216.00000
306.00000 217.00000
295.00000 218.00000
284.00000 220.00000
273.00000 222.00000
263.00000 224.00000
252.00000 226.00000
241.00000 229.00000
230.00000 232.00000
220.00000 235.00000
210.00000 239.00000
200.00000 245.00000
191.00000 252.00000
183.00000 259.00000
174.00000 266.00000
167.00000 274.00000
160.00000 282.00000
152.00000 291.00000
146.00000 300.00000
141.00000 310.00000
136.00000 319.00000
132.00000 330.00000
129.00000 340.00000
126.00000 351.00000
124.00000 362.00000
124.00000 373.00000
126.00000 384.00000
130.00000 394.00000
139.00000 401.00000
150.00000 401.00000
161.00000 400.00000
172.00000 398.00000
183.00000 397.00000
194.00000 396.00000
205.00000 397.00000
216.00000 395.00000
227.00000 394.00000
238.00000 393.00000
249.00000 392.00000
260.00000 393.00000
271.00000 393.00000
282.00000 393.00000
293.00000 394.00000
304.00000 396.00000
314.00000 400.00000
325.00000 403.00000
334.00000 409.00000
345.00000 410.00000
356.00000 409.00000
365.00000 404.00000
376.00000 403.00000
387.00000 401.00000
398.00000 400.00000
409.00000 398.00000
420.00000 400.00000
431.00000 400.00000
442.00000 401.00000
453.00000 402.00000
464.00000 405.00000
475.00000 405.00000
485.00000 408.00000
496.00000 411.00000
507.00000 412.00000
518.00000 413.00000
529.00000 414.00000
540.00000 416.00000
551.00000 415.00000
IMAGE=DA4654Clip4x.jpeg
ID=356 
LM=0
CURVES=1
POINTS=100
620.00000 373.00000
624.00000 362.00000
624.00000 351.00000
628.00000 340.00000
628.00000 328.00000
624.00000 317.00000
621.00000 306.00000
616.00000 296.00000
612.00000 285.00000
607.00000 275.00000
602.00000 264.00000
596.00000 255.00000
590.00000 245.00000
582.00000 236.00000
576.00000 226.00000
568.00000 218.00000
560.00000 210.00000
551.00000 202.00000
543.00000 194.00000
532.00000 189.00000
522.00000 184.00000
511.00000 180.00000
500.00000 176.00000
490.00000 172.00000
478.00000 170.00000
467.00000 167.00000
456.00000 166.00000
444.00000 165.00000
433.00000 164.00000
421.00000 163.00000
410.00000 163.00000
398.00000 163.00000
387.00000 163.00000
375.00000 163.00000
363.00000 164.00000
352.00000 165.00000
340.00000 166.00000
329.00000 166.00000
318.00000 169.00000
307.00000 172.00000
296.00000 176.00000
285.00000 179.00000
274.00000 184.00000
264.00000 189.00000
254.00000 196.00000
244.00000 202.00000
236.00000 210.00000
228.00000 218.00000
221.00000 227.00000
214.00000 236.00000
209.00000 247.00000
203.00000 257.00000
197.00000 266.00000
190.00000 276.00000
185.00000 286.00000
181.00000 297.00000
178.00000 308.00000
175.00000 319.00000
174.00000 331.00000
176.00000 342.00000
179.00000 353.00000
183.00000 364.00000
191.00000 372.00000
202.00000 369.00000
214.00000 367.00000
225.00000 364.00000
236.00000 360.00000
247.00000 357.00000
258.00000 356.00000
270.00000 356.00000
281.00000 356.00000
293.00000 356.00000
304.00000 356.00000
316.00000 357.00000
327.00000 357.00000
339.00000 359.00000
350.00000 361.00000
362.00000 361.00000
373.00000 365.00000
384.00000 368.00000
395.00000 369.00000
407.00000 369.00000
418.00000 369.00000
430.00000 367.00000
441.00000 366.00000
453.00000 364.00000
464.00000 361.00000
475.00000 361.00000
487.00000 361.00000
498.00000 361.00000
510.00000 361.00000
521.00000 361.00000
533.00000 363.00000
544.00000 365.00000
556.00000 367.00000
567.00000 369.00000
578.00000 373.00000
589.00000 375.00000
601.00000 376.00000
612.00000 378.00000
IMAGE=DA4655Clip4x.jpeg
ID=357 
LM=0
CURVES=1
POINTS=100
603.00000 372.00000
609.00000 361.00000
614.00000 349.00000
617.00000 337.00000
620.00000 325.00000
620.00000 312.00000
621.00000 300.00000
619.00000 287.00000
616.00000 275.00000
615.00000 263.00000
612.00000 250.00000
607.00000 239.00000
603.00000 227.00000
598.00000 216.00000
589.00000 206.00000
582.00000 196.00000
574.00000 187.00000
564.00000 179.00000
553.00000 172.00000
542.00000 166.00000
531.00000 160.00000
520.00000 153.00000
508.00000 150.00000
496.00000 147.00000
484.00000 144.00000
472.00000 141.00000
459.00000 139.00000
447.00000 137.00000
434.00000 136.00000
422.00000 134.00000
409.00000 134.00000
397.00000 132.00000
384.00000 132.00000
372.00000 131.00000
359.00000 131.00000
346.00000 131.00000
334.00000 132.00000
321.00000 132.00000
309.00000 133.00000
296.00000 135.00000
284.00000 137.00000
271.00000 139.00000
259.00000 142.00000
247.00000 146.00000
236.00000 151.00000
225.00000 157.00000
214.00000 164.00000
204.00000 171.00000
193.00000 178.00000
184.00000 187.00000
176.00000 196.00000
169.00000 207.00000
162.00000 217.00000
158.00000 229.00000
152.00000 240.00000
149.00000 252.00000
145.00000 264.00000
142.00000 277.00000
140.00000 289.00000
138.00000 301.00000
139.00000 314.00000
141.00000 326.00000
145.00000 338.00000
150.00000 350.00000
157.00000 360.00000
168.00000 365.00000
180.00000 368.00000
193.00000 368.00000
206.00000 368.00000
218.00000 368.00000
231.00000 366.00000
243.00000 365.00000
256.00000 364.00000
268.00000 364.00000
281.00000 364.00000
293.00000 365.00000
306.00000 364.00000
319.00000 365.00000
331.00000 365.00000
344.00000 365.00000
356.00000 367.00000
369.00000 369.00000
381.00000 370.00000
394.00000 371.00000
406.00000 371.00000
419.00000 370.00000
431.00000 370.00000
444.00000 370.00000
457.00000 370.00000
469.00000 372.00000
482.00000 373.00000
494.00000 373.00000
507.00000 375.00000
519.00000 378.00000
531.00000 380.00000
544.00000 381.00000
556.00000 381.00000
569.00000 381.00000
581.00000 381.00000
594.00000 380.00000
IMAGE=DA4656Clip4x.jpeg
ID=358 
LM=0
CURVES=1
POINTS=100
565.00000 425.00000
573.00000 416.00000
578.00000 405.00000
582.00000 393.00000
583.00000 381.00000
582.00000 369.00000
580.00000 357.00000
578.00000 345.00000
578.00000 333.00000
578.00000 321.00000
575.00000 309.00000
571.00000 298.00000
566.00000 287.00000
560.00000 276.00000
554.00000 265.00000
547.00000 255.00000
538.00000 247.00000
529.00000 239.00000
519.00000 232.00000
508.00000 226.00000
497.00000 221.00000
486.00000 217.00000
474.00000 213.00000
463.00000 209.00000
451.00000 206.00000
439.00000 203.00000
427.00000 201.00000
415.00000 199.00000
403.00000 198.00000
391.00000 197.00000
379.00000 196.00000
367.00000 197.00000
354.00000 197.00000
342.00000 197.00000
330.00000 198.00000
318.00000 198.00000
306.00000 199.00000
293.00000 199.00000
281.00000 201.00000
269.00000 203.00000
257.00000 205.00000
245.00000 208.00000
234.00000 211.00000
222.00000 215.00000
211.00000 220.00000
200.00000 224.00000
190.00000 231.00000
179.00000 238.00000
170.00000 246.00000
161.00000 254.00000
152.00000 262.00000
146.00000 273.00000
140.00000 283.00000
135.00000 295.00000
131.00000 306.00000
128.00000 318.00000
126.00000 330.00000
125.00000 342.00000
125.00000 354.00000
124.00000 366.00000
123.00000 378.00000
124.00000 391.00000
127.00000 402.00000
131.00000 414.00000
137.00000 424.00000
147.00000 430.00000
159.00000 433.00000
171.00000 432.00000
183.00000 431.00000
195.00000 428.00000
207.00000 426.00000
220.00000 425.00000
232.00000 424.00000
244.00000 423.00000
255.00000 419.00000
267.00000 417.00000
279.00000 413.00000
291.00000 410.00000
303.00000 408.00000
315.00000 407.00000
327.00000 406.00000
339.00000 407.00000
351.00000 407.00000
363.00000 406.00000
376.00000 407.00000
388.00000 406.00000
400.00000 409.00000
412.00000 412.00000
423.00000 414.00000
435.00000 416.00000
447.00000 420.00000
459.00000 421.00000
471.00000 422.00000
484.00000 423.00000
495.00000 426.00000
507.00000 428.00000
520.00000 427.00000
532.00000 429.00000
544.00000 430.00000
556.00000 431.00000
IMAGE=DA4657Clip4x.jpeg
ID=359 
LM=0
CURVES=1
POINTS=100
625.00000 402.00000
633.00000 392.00000
639.00000 381.00000
644.00000 369.00000
644.00000 356.00000
643.00000 344.00000
642.00000 331.00000
641.00000 318.00000
637.00000 306.00000
634.00000 294.00000
628.00000 282.00000
622.00000 271.00000
616.00000 260.00000
608.00000 250.00000
599.00000 241.00000
590.00000 232.00000
580.00000 225.00000
569.00000 217.00000
558.00000 210.00000
547.00000 205.00000
536.00000 199.00000
523.00000 195.00000
511.00000 193.00000
498.00000 190.00000
486.00000 187.00000
473.00000 185.00000
461.00000 182.00000
448.00000 180.00000
436.00000 178.00000
423.00000 177.00000
410.00000 175.00000
398.00000 174.00000
385.00000 174.00000
372.00000 173.00000
359.00000 173.00000
347.00000 173.00000
334.00000 173.00000
321.00000 174.00000
308.00000 175.00000
296.00000 177.00000
283.00000 179.00000
271.00000 181.00000
258.00000 185.00000
247.00000 189.00000
235.00000 195.00000
224.00000 201.00000
212.00000 206.00000
201.00000 213.00000
191.00000 221.00000
182.00000 230.00000
173.00000 239.00000
165.00000 249.00000
157.00000 259.00000
152.00000 270.00000
148.00000 282.00000
143.00000 294.00000
141.00000 307.00000
139.00000 319.00000
138.00000 332.00000
140.00000 345.00000
144.00000 357.00000
148.00000 369.00000
154.00000 380.00000
164.00000 387.00000
177.00000 390.00000
189.00000 389.00000
202.00000 388.00000
215.00000 387.00000
227.00000 385.00000
240.00000 382.00000
253.00000 381.00000
265.00000 381.00000
278.00000 380.00000
291.00000 381.00000
303.00000 383.00000
316.00000 384.00000
329.00000 383.00000
342.00000 383.00000
354.00000 385.00000
367.00000 388.00000
379.00000 391.00000
392.00000 391.00000
404.00000 392.00000
417.00000 388.00000
429.00000 386.00000
442.00000 383.00000
454.00000 382.00000
467.00000 385.00000
479.00000 389.00000
492.00000 389.00000
504.00000 389.00000
517.00000 390.00000
530.00000 391.00000
542.00000 394.00000
554.00000 398.00000
566.00000 402.00000
579.00000 405.00000
591.00000 410.00000
603.00000 410.00000
616.00000 408.00000
IMAGE=DA4658Clip4x.jpeg
ID=360 
LM=0
CURVES=1
POINTS=100
544.00000 379.00000
548.00000 370.00000
554.00000 362.00000
557.00000 352.00000
559.00000 343.00000
558.00000 333.00000
556.00000 323.00000
552.00000 314.00000
549.00000 304.00000
545.00000 295.00000
539.00000 287.00000
535.00000 278.00000
530.00000 269.00000
524.00000 261.00000
518.00000 253.00000
512.00000 246.00000
505.00000 239.00000
498.00000 232.00000
490.00000 225.00000
481.00000 221.00000
473.00000 215.00000
465.00000 210.00000
456.00000 206.00000
447.00000 201.00000
437.00000 198.00000
428.00000 194.00000
419.00000 191.00000
409.00000 188.00000
400.00000 186.00000
390.00000 183.00000
380.00000 182.00000
370.00000 182.00000
360.00000 182.00000
350.00000 183.00000
340.00000 183.00000
331.00000 185.00000
321.00000 186.00000
311.00000 188.00000
301.00000 190.00000
291.00000 192.00000
282.00000 194.00000
272.00000 198.00000
263.00000 201.00000
254.00000 205.00000
245.00000 210.00000
237.00000 216.00000
230.00000 222.00000
222.00000 228.00000
215.00000 235.00000
208.00000 243.00000
201.00000 250.00000
195.00000 258.00000
190.00000 266.00000
184.00000 275.00000
179.00000 283.00000
174.00000 292.00000
170.00000 301.00000
167.00000 310.00000
164.00000 320.00000
163.00000 330.00000
166.00000 339.00000
169.00000 349.00000
174.00000 358.00000
181.00000 364.00000
191.00000 366.00000
201.00000 363.00000
210.00000 363.00000
220.00000 363.00000
230.00000 362.00000
240.00000 362.00000
250.00000 362.00000
260.00000 363.00000
270.00000 363.00000
280.00000 364.00000
290.00000 365.00000
299.00000 369.00000
309.00000 371.00000
319.00000 373.00000
328.00000 375.00000
338.00000 378.00000
348.00000 380.00000
358.00000 381.00000
368.00000 381.00000
377.00000 380.00000
387.00000 379.00000
397.00000 378.00000
407.00000 377.00000
417.00000 376.00000
427.00000 374.00000
437.00000 374.00000
447.00000 374.00000
457.00000 374.00000
467.00000 375.00000
477.00000 376.00000
486.00000 377.00000
496.00000 379.00000
506.00000 381.00000
516.00000 382.00000
525.00000 386.00000
535.00000 386.00000
IMAGE=DA4659Clip4x.jpeg
ID=361 
LM=0
CURVES=1
POINTS=100
612.00000 339.00000
616.00000 331.00000
619.00000 322.00000
621.00000 312.00000
622.00000 303.00000
621.00000 294.00000
619.00000 285.00000
616.00000 276.00000
613.00000 267.00000
609.00000 258.00000
604.00000 250.00000
600.00000 242.00000
595.00000 234.00000
590.00000 226.00000
585.00000 218.00000
578.00000 211.00000
572.00000 204.00000
565.00000 198.00000
558.00000 192.00000
551.00000 186.00000
543.00000 180.00000
535.00000 176.00000
526.00000 172.00000
518.00000 168.00000
509.00000 165.00000
500.00000 162.00000
491.00000 160.00000
482.00000 158.00000
473.00000 156.00000
463.00000 155.00000
454.00000 154.00000
444.00000 154.00000
435.00000 153.00000
426.00000 153.00000
416.00000 154.00000
407.00000 154.00000
398.00000 154.00000
388.00000 156.00000
379.00000 158.00000
370.00000 160.00000
361.00000 163.00000
352.00000 166.00000
344.00000 170.00000
335.00000 174.00000
327.00000 178.00000
320.00000 184.00000
312.00000 190.00000
305.00000 196.00000
298.00000 203.00000
292.00000 210.00000
286.00000 217.00000
280.00000 224.00000
275.00000 232.00000
271.00000 240.00000
266.00000 248.00000
262.00000 257.00000
258.00000 265.00000
255.00000 274.00000
254.00000 284.00000
254.00000 293.00000
255.00000 302.00000
257.00000 312.00000
263.00000 319.00000
271.00000 323.00000
281.00000 324.00000
290.00000 324.00000
299.00000 322.00000
309.00000 323.00000
318.00000 323.00000
327.00000 323.00000
337.00000 324.00000
346.00000 325.00000
355.00000 325.00000
365.00000 326.00000
374.00000 328.00000
383.00000 331.00000
392.00000 333.00000
401.00000 335.00000
410.00000 337.00000
420.00000 339.00000
429.00000 341.00000
438.00000 342.00000
447.00000 343.00000
457.00000 343.00000
466.00000 342.00000
475.00000 340.00000
485.00000 338.00000
494.00000 336.00000
503.00000 337.00000
512.00000 336.00000
522.00000 336.00000
531.00000 336.00000
541.00000 336.00000
550.00000 337.00000
559.00000 339.00000
568.00000 341.00000
578.00000 341.00000
587.00000 344.00000
596.00000 346.00000
605.00000 344.00000
IMAGE=DA4660Clip4x.jpeg
ID=362 
LM=0
CURVES=1
POINTS=100
544.00000 367.00000
548.00000 359.00000
551.00000 350.00000
553.00000 342.00000
553.00000 333.00000
553.00000 324.00000
551.00000 315.00000
549.00000 306.00000
545.00000 298.00000
541.00000 290.00000
536.00000 283.00000
531.00000 275.00000
526.00000 268.00000
520.00000 261.00000
514.00000 254.00000
507.00000 248.00000
501.00000 242.00000
494.00000 237.00000
486.00000 232.00000
479.00000 227.00000
471.00000 222.00000
463.00000 219.00000
454.00000 215.00000
446.00000 213.00000
437.00000 210.00000
428.00000 208.00000
420.00000 206.00000
411.00000 204.00000
402.00000 202.00000
393.00000 201.00000
384.00000 201.00000
375.00000 201.00000
366.00000 202.00000
357.00000 202.00000
348.00000 203.00000
339.00000 204.00000
330.00000 205.00000
321.00000 206.00000
313.00000 208.00000
304.00000 210.00000
295.00000 212.00000
287.00000 215.00000
279.00000 219.00000
271.00000 223.00000
263.00000 228.00000
256.00000 233.00000
248.00000 239.00000
242.00000 245.00000
236.00000 251.00000
229.00000 257.00000
223.00000 264.00000
217.00000 270.00000
213.00000 278.00000
209.00000 287.00000
205.00000 295.00000
201.00000 303.00000
198.00000 311.00000
197.00000 320.00000
196.00000 329.00000
197.00000 338.00000
199.00000 347.00000
202.00000 355.00000
210.00000 360.00000
219.00000 362.00000
228.00000 361.00000
236.00000 361.00000
245.00000 359.00000
254.00000 357.00000
263.00000 355.00000
272.00000 353.00000
281.00000 353.00000
290.00000 353.00000
299.00000 353.00000
308.00000 354.00000
316.00000 355.00000
325.00000 356.00000
334.00000 357.00000
343.00000 358.00000
352.00000 360.00000
361.00000 362.00000
370.00000 363.00000
379.00000 364.00000
388.00000 364.00000
397.00000 364.00000
405.00000 362.00000
414.00000 361.00000
423.00000 360.00000
432.00000 358.00000
441.00000 357.00000
450.00000 357.00000
459.00000 359.00000
468.00000 360.00000
477.00000 359.00000
486.00000 360.00000
494.00000 362.00000
503.00000 364.00000
511.00000 368.00000
520.00000 369.00000
529.00000 370.00000
538.00000 371.00000
IMAGE=DA4661Clip4x.jpeg
ID=363 
LM=0
CURVES=1
POINTS=100
576.00000 307.00000
581.00000 298.00000
584.00000 289.00000
586.00000 279.00000
588.00000 269.00000
587.00000 259.00000
585.00000 249.00000
581.00000 239.00000
577.00000 230.00000
573.00000 221.00000
568.00000 212.00000
563.00000 204.00000
557.00000 195.00000
552.00000 187.00000
545.00000 179.00000
539.00000 171.00000
532.00000 163.00000
525.00000 157.00000
517.00000 150.00000
509.00000 144.00000
500.00000 139.00000
491.00000 135.00000
482.00000 130.00000
473.00000 126.00000
464.00000 122.00000
454.00000 120.00000
444.00000 118.00000
434.00000 115.00000
424.00000 113.00000
414.00000 112.00000
404.00000 111.00000
394.00000 110.00000
384.00000 110.00000
374.00000 111.00000
364.00000 111.00000
354.00000 113.00000
344.00000 114.00000
334.00000 116.00000
324.00000 118.00000
315.00000 121.00000
305.00000 125.00000
296.00000 128.00000
287.00000 133.00000
278.00000 138.00000
269.00000 143.00000
261.00000 149.00000
254.00000 155.00000
246.00000 162.00000
239.00000 170.00000
232.00000 177.00000
226.00000 185.00000
220.00000 193.00000
215.00000 202.00000
209.00000 210.00000
204.00000 219.00000
200.00000 228.00000
196.00000 237.00000
194.00000 247.00000
192.00000 257.00000
193.00000 267.00000
195.00000 277.00000
197.00000 287.00000
200.00000 296.00000
207.00000 303.00000
217.00000 304.00000
227.00000 302.00000
237.00000 301.00000
247.00000 298.00000
257.00000 296.00000
267.00000 296.00000
277.00000 295.00000
287.00000 296.00000
297.00000 296.00000
307.00000 297.00000
317.00000 298.00000
327.00000 298.00000
337.00000 299.00000
347.00000 301.00000
357.00000 304.00000
367.00000 306.00000
377.00000 307.00000
387.00000 310.00000
397.00000 311.00000
407.00000 310.00000
416.00000 308.00000
426.00000 306.00000
436.00000 305.00000
447.00000 305.00000
457.00000 304.00000
467.00000 303.00000
477.00000 303.00000
487.00000 303.00000
497.00000 303.00000
507.00000 303.00000
517.00000 304.00000
527.00000 305.00000
537.00000 307.00000
547.00000 308.00000
557.00000 309.00000
567.00000 311.00000
IMAGE=DA4662Clip4x.jpeg
ID=364 
LM=0
CURVES=1
POINTS=100
590.00000 372.00000
594.00000 362.00000
598.00000 353.00000
601.00000 343.00000
602.00000 332.00000
600.00000 322.00000
598.00000 312.00000
595.00000 302.00000
591.00000 292.00000
587.00000 282.00000
581.00000 274.00000
577.00000 264.00000
571.00000 255.00000
566.00000 247.00000
559.00000 238.00000
552.00000 230.00000
546.00000 223.00000
538.00000 215.00000
530.00000 209.00000
521.00000 203.00000
512.00000 198.00000
503.00000 194.00000
493.00000 189.00000
484.00000 184.00000
474.00000 181.00000
464.00000 179.00000
453.00000 177.00000
443.00000 175.00000
433.00000 174.00000
423.00000 172.00000
412.00000 171.00000
402.00000 170.00000
391.00000 170.00000
381.00000 171.00000
371.00000 172.00000
360.00000 173.00000
350.00000 175.00000
339.00000 176.00000
329.00000 178.00000
319.00000 181.00000
309.00000 183.00000
299.00000 187.00000
290.00000 191.00000
281.00000 196.00000
272.00000 202.00000
263.00000 208.00000
256.00000 215.00000
248.00000 222.00000
240.00000 229.00000
233.00000 237.00000
227.00000 245.00000
222.00000 254.00000
216.00000 263.00000
211.00000 272.00000
208.00000 282.00000
204.00000 292.00000
200.00000 301.00000
197.00000 311.00000
196.00000 322.00000
196.00000 332.00000
197.00000 343.00000
200.00000 353.00000
205.00000 362.00000
211.00000 370.00000
220.00000 375.00000
230.00000 375.00000
241.00000 373.00000
251.00000 371.00000
261.00000 368.00000
271.00000 368.00000
282.00000 367.00000
292.00000 366.00000
303.00000 367.00000
313.00000 367.00000
323.00000 366.00000
334.00000 366.00000
344.00000 367.00000
355.00000 368.00000
365.00000 369.00000
376.00000 370.00000
386.00000 372.00000
396.00000 374.00000
406.00000 373.00000
417.00000 372.00000
427.00000 371.00000
438.00000 369.00000
448.00000 368.00000
458.00000 369.00000
469.00000 369.00000
479.00000 368.00000
490.00000 368.00000
500.00000 370.00000
510.00000 370.00000
521.00000 372.00000
531.00000 374.00000
541.00000 376.00000
551.00000 380.00000
561.00000 381.00000
572.00000 381.00000
582.00000 380.00000
IMAGE=DA4663Clip4x.jpeg
ID=365 
LM=0
CURVES=1
POINTS=100
547.00000 385.00000
551.00000 376.00000
554.00000 367.00000
555.00000 358.00000
554.00000 349.00000
551.00000 340.00000
549.00000 330.00000
546.00000 321.00000
543.00000 312.00000
538.00000 304.00000
534.00000 296.00000
529.00000 288.00000
524.00000 279.00000
519.00000 271.00000
514.00000 263.00000
508.00000 256.00000
502.00000 249.00000
495.00000 242.00000
488.00000 237.00000
480.00000 231.00000
472.00000 226.00000
463.00000 222.00000
455.00000 218.00000
446.00000 215.00000
437.00000 212.00000
428.00000 210.00000
418.00000 208.00000
409.00000 206.00000
400.00000 205.00000
390.00000 204.00000
381.00000 203.00000
371.00000 202.00000
362.00000 202.00000
352.00000 202.00000
343.00000 203.00000
334.00000 204.00000
324.00000 205.00000
315.00000 207.00000
306.00000 209.00000
297.00000 212.00000
287.00000 214.00000
278.00000 217.00000
270.00000 221.00000
261.00000 225.00000
254.00000 231.00000
246.00000 237.00000
239.00000 243.00000
232.00000 250.00000
226.00000 256.00000
220.00000 264.00000
215.00000 272.00000
211.00000 280.00000
205.00000 288.00000
201.00000 297.00000
197.00000 305.00000
194.00000 314.00000
192.00000 323.00000
189.00000 332.00000
186.00000 341.00000
185.00000 351.00000
185.00000 360.00000
188.00000 369.00000
195.00000 375.00000
205.00000 375.00000
214.00000 375.00000
224.00000 374.00000
233.00000 374.00000
242.00000 374.00000
252.00000 373.00000
261.00000 371.00000
271.00000 371.00000
280.00000 371.00000
290.00000 371.00000
299.00000 371.00000
309.00000 371.00000
318.00000 372.00000
327.00000 372.00000
337.00000 374.00000
346.00000 376.00000
355.00000 378.00000
365.00000 378.00000
374.00000 378.00000
383.00000 376.00000
393.00000 377.00000
402.00000 374.00000
411.00000 374.00000
421.00000 374.00000
430.00000 374.00000
440.00000 374.00000
449.00000 374.00000
459.00000 375.00000
468.00000 376.00000
477.00000 378.00000
487.00000 380.00000
496.00000 382.00000
505.00000 384.00000
514.00000 385.00000
523.00000 389.00000
533.00000 390.00000
542.00000 391.00000
IMAGE=DA4664Clip4x.jpeg
ID=366 
LM=0
CURVES=1
POINTS=100
612.00000 359.00000
618.00000 352.00000
619.00000 342.00000
623.00000 334.00000
622.00000 324.00000
621.00000 315.00000
619.00000 305.00000
616.00000 296.00000
613.00000 287.00000
610.00000 278.00000
606.00000 270.00000
602.00000 261.00000
596.00000 254.00000
591.00000 246.00000
585.00000 238.00000
579.00000 231.00000
572.00000 224.00000
565.00000 218.00000
557.00000 213.00000
549.00000 207.00000
540.00000 204.00000
531.00000 201.00000
523.00000 197.00000
514.00000 194.00000
505.00000 190.00000
496.00000 188.00000
487.00000 186.00000
477.00000 185.00000
468.00000 184.00000
458.00000 182.00000
449.00000 181.00000
439.00000 181.00000
430.00000 181.00000
420.00000 182.00000
411.00000 182.00000
401.00000 183.00000
392.00000 185.00000
383.00000 187.00000
374.00000 189.00000
364.00000 191.00000
355.00000 193.00000
346.00000 196.00000
337.00000 200.00000
329.00000 204.00000
320.00000 208.00000
312.00000 213.00000
305.00000 219.00000
297.00000 224.00000
290.00000 231.00000
284.00000 238.00000
277.00000 245.00000
272.00000 253.00000
268.00000 262.00000
264.00000 270.00000
260.00000 279.00000
257.00000 288.00000
254.00000 297.00000
252.00000 306.00000
251.00000 315.00000
251.00000 325.00000
252.00000 334.00000
254.00000 344.00000
258.00000 352.00000
266.00000 358.00000
275.00000 361.00000
284.00000 361.00000
294.00000 360.00000
303.00000 359.00000
313.00000 359.00000
322.00000 358.00000
332.00000 358.00000
341.00000 357.00000
351.00000 357.00000
360.00000 357.00000
370.00000 357.00000
379.00000 358.00000
389.00000 358.00000
398.00000 358.00000
407.00000 360.00000
417.00000 361.00000
426.00000 364.00000
435.00000 363.00000
445.00000 361.00000
454.00000 359.00000
463.00000 359.00000
473.00000 359.00000
482.00000 359.00000
492.00000 358.00000
501.00000 358.00000
511.00000 358.00000
520.00000 359.00000
530.00000 358.00000
539.00000 359.00000
549.00000 360.00000
558.00000 361.00000
567.00000 362.00000
577.00000 363.00000
586.00000 365.00000
595.00000 367.00000
605.00000 367.00000
IMAGE=DA4665Clip4x.jpeg
ID=367 
LM=0
CURVES=1
POINTS=100
561.00000 372.00000
567.00000 364.00000
571.00000 355.00000
573.00000 345.00000
576.00000 336.00000
576.00000 326.00000
575.00000 316.00000
573.00000 306.00000
570.00000 297.00000
567.00000 287.00000
564.00000 278.00000
559.00000 269.00000
555.00000 260.00000
550.00000 251.00000
544.00000 243.00000
538.00000 235.00000
531.00000 228.00000
524.00000 221.00000
516.00000 215.00000
508.00000 209.00000
499.00000 205.00000
490.00000 200.00000
481.00000 196.00000
471.00000 193.00000
462.00000 191.00000
452.00000 188.00000
442.00000 186.00000
433.00000 184.00000
423.00000 181.00000
413.00000 180.00000
403.00000 179.00000
393.00000 178.00000
383.00000 178.00000
373.00000 178.00000
363.00000 178.00000
354.00000 179.00000
344.00000 181.00000
334.00000 182.00000
324.00000 184.00000
314.00000 186.00000
305.00000 188.00000
295.00000 191.00000
286.00000 194.00000
276.00000 198.00000
268.00000 203.00000
259.00000 207.00000
250.00000 213.00000
243.00000 220.00000
236.00000 227.00000
230.00000 235.00000
[truncated: 2,171,839 more chars]
