# Supplementary material for: Integrative taxonomy of cryptic Pachypus chafers using museomics, morphometrics, barcoding, and genomic DNA analysis (Coleoptera: Scarabaeidae: Pachypodinae)
Source: Sci Rep. 2026 May 20;16:15710. doi: 10.1038/s41598-026-47761-7 (PMC13190838; doi:10.1038/s41598-026-47761-7)
Supplement: Supplementary file 4 — Supplementary Material 4 [file 41598_2026_47761_MOESM4_ESM.tps]

LM=0
CURVES=1
POINTS=100
1697.00000 673.00000
1693.00000 679.00000
1687.00000 684.00000
1683.00000 691.00000
1679.00000 698.00000
1675.00000 704.00000
1670.00000 710.00000
1666.00000 717.00000
1662.00000 723.00000
1656.00000 729.00000
1651.00000 735.00000
1648.00000 742.00000
1644.00000 749.00000
1643.00000 756.00000
1645.00000 764.00000
1650.00000 769.00000
1649.00000 775.00000
1644.00000 781.00000
1639.00000 787.00000
1634.00000 793.00000
1629.00000 799.00000
1624.00000 805.00000
1620.00000 812.00000
1617.00000 818.00000
1613.00000 825.00000
1609.00000 832.00000
1605.00000 839.00000
1602.00000 846.00000
1598.00000 852.00000
1594.00000 859.00000
1590.00000 866.00000
1586.00000 872.00000
1581.00000 878.00000
1576.00000 884.00000
1571.00000 890.00000
1565.00000 895.00000
1559.00000 900.00000
1552.00000 903.00000
1545.00000 907.00000
1538.00000 909.00000
1530.00000 912.00000
1523.00000 914.00000
1515.00000 915.00000
1508.00000 916.00000
1500.00000 917.00000
1492.00000 917.00000
1484.00000 917.00000
1477.00000 916.00000
1469.00000 916.00000
1461.00000 915.00000
1454.00000 914.00000
1446.00000 913.00000
1438.00000 911.00000
1431.00000 910.00000
1423.00000 908.00000
1416.00000 906.00000
1408.00000 904.00000
1401.00000 903.00000
1393.00000 901.00000
1386.00000 899.00000
1378.00000 898.00000
1370.00000 897.00000
1363.00000 896.00000
1355.00000 896.00000
1347.00000 896.00000
1340.00000 893.00000
1335.00000 888.00000
1331.00000 881.00000
1328.00000 874.00000
1327.00000 866.00000
1326.00000 858.00000
1326.00000 850.00000
1325.00000 843.00000
1325.00000 835.00000
1326.00000 827.00000
1326.00000 820.00000
1326.00000 812.00000
1325.00000 804.00000
1324.00000 796.00000
1324.00000 789.00000
1323.00000 781.00000
1322.00000 773.00000
1321.00000 766.00000
1320.00000 758.00000
1318.00000 750.00000
1317.00000 743.00000
1315.00000 735.00000
1313.00000 728.00000
1311.00000 720.00000
1309.00000 713.00000
1306.00000 706.00000
1304.00000 698.00000
1301.00000 691.00000
1299.00000 683.00000
1296.00000 676.00000
1294.00000 669.00000
1293.00000 661.00000
1292.00000 654.00000
1292.00000 646.00000
1292.00000 638.00000
IMAGE=DA2631_h.JPG
ID=0 
LM=0
CURVES=1
POINTS=100
1606.00000 621.00000
1602.00000 627.00000
1597.00000 633.00000
1593.00000 639.00000
1588.00000 644.00000
1584.00000 650.00000
1579.00000 656.00000
1575.00000 662.00000
1571.00000 668.00000
1567.00000 674.00000
1563.00000 681.00000
1560.00000 687.00000
1557.00000 694.00000
1555.00000 701.00000
1554.00000 708.00000
1555.00000 716.00000
1558.00000 722.00000
1562.00000 728.00000
1558.00000 735.00000
1554.00000 740.00000
1549.00000 746.00000
1544.00000 752.00000
1540.00000 758.00000
1537.00000 764.00000
1533.00000 771.00000
1529.00000 777.00000
1527.00000 784.00000
1524.00000 791.00000
1520.00000 797.00000
1516.00000 803.00000
1512.00000 809.00000
1507.00000 815.00000
1503.00000 821.00000
1498.00000 827.00000
1493.00000 832.00000
1488.00000 837.00000
1482.00000 841.00000
1475.00000 844.00000
1468.00000 847.00000
1462.00000 851.00000
1455.00000 854.00000
1448.00000 855.00000
1441.00000 857.00000
1434.00000 858.00000
1426.00000 859.00000
1419.00000 860.00000
1412.00000 861.00000
1404.00000 861.00000
1397.00000 861.00000
1390.00000 861.00000
1382.00000 860.00000
1375.00000 859.00000
1368.00000 858.00000
1361.00000 857.00000
1353.00000 857.00000
1346.00000 855.00000
1339.00000 854.00000
1331.00000 853.00000
1324.00000 851.00000
1317.00000 849.00000
1310.00000 848.00000
1303.00000 849.00000
1295.00000 850.00000
1288.00000 851.00000
1281.00000 852.00000
1274.00000 853.00000
1268.00000 848.00000
1265.00000 842.00000
1263.00000 835.00000
1261.00000 827.00000
1259.00000 820.00000
1258.00000 813.00000
1256.00000 806.00000
1255.00000 799.00000
1254.00000 791.00000
1252.00000 784.00000
1251.00000 777.00000
1250.00000 770.00000
1249.00000 762.00000
1248.00000 755.00000
1247.00000 748.00000
1246.00000 741.00000
1245.00000 733.00000
1244.00000 726.00000
1243.00000 719.00000
1242.00000 711.00000
1240.00000 704.00000
1238.00000 697.00000
1237.00000 690.00000
1235.00000 683.00000
1233.00000 676.00000
1231.00000 669.00000
1229.00000 662.00000
1227.00000 654.00000
1225.00000 647.00000
1223.00000 640.00000
1222.00000 633.00000
1221.00000 626.00000
1221.00000 618.00000
1220.00000 611.00000
IMAGE=DA2688_h.JPG
ID=1 
LM=0
IMAGE=da2726.JPG
ID=2 
LM=0
CURVES=1
POINTS=100
1611.00000 624.00000
1606.00000 629.00000
1601.00000 635.00000
1597.00000 641.00000
1594.00000 647.00000
1590.00000 653.00000
1586.00000 659.00000
1582.00000 665.00000
1579.00000 672.00000
1575.00000 678.00000
1572.00000 684.00000
1569.00000 691.00000
1566.00000 697.00000
1563.00000 704.00000
1561.00000 711.00000
1560.00000 718.00000
1559.00000 725.00000
1559.00000 732.00000
1565.00000 736.00000
1564.00000 743.00000
1560.00000 750.00000
1557.00000 756.00000
1553.00000 762.00000
1549.00000 768.00000
1545.00000 774.00000
1542.00000 781.00000
1539.00000 787.00000
1536.00000 794.00000
1533.00000 800.00000
1530.00000 807.00000
1526.00000 813.00000
1522.00000 819.00000
1519.00000 825.00000
1515.00000 831.00000
1511.00000 837.00000
1507.00000 844.00000
1503.00000 849.00000
1498.00000 854.00000
1492.00000 859.00000
1487.00000 864.00000
1482.00000 869.00000
1476.00000 873.00000
1470.00000 877.00000
1463.00000 880.00000
1457.00000 883.00000
1450.00000 885.00000
1443.00000 887.00000
1436.00000 888.00000
1428.00000 889.00000
1421.00000 889.00000
1414.00000 889.00000
1407.00000 889.00000
1400.00000 888.00000
1393.00000 887.00000
1386.00000 885.00000
1379.00000 883.00000
1372.00000 881.00000
1365.00000 878.00000
1358.00000 876.00000
1352.00000 873.00000
1345.00000 871.00000
1338.00000 869.00000
1331.00000 867.00000
1324.00000 866.00000
1317.00000 868.00000
1310.00000 868.00000
1303.00000 866.00000
1301.00000 859.00000
1301.00000 852.00000
1301.00000 844.00000
1301.00000 837.00000
1301.00000 830.00000
1301.00000 823.00000
1301.00000 815.00000
1301.00000 808.00000
1301.00000 801.00000
1301.00000 794.00000
1301.00000 787.00000
1301.00000 779.00000
1300.00000 772.00000
1300.00000 765.00000
1300.00000 758.00000
1299.00000 751.00000
1298.00000 744.00000
1297.00000 736.00000
1295.00000 729.00000
1294.00000 722.00000
1292.00000 715.00000
1290.00000 709.00000
1287.00000 702.00000
1283.00000 696.00000
1280.00000 689.00000
1277.00000 683.00000
1274.00000 676.00000
1272.00000 669.00000
1270.00000 662.00000
1268.00000 655.00000
1267.00000 648.00000
1266.00000 641.00000
1265.00000 634.00000
IMAGE=DA2783_h.JPG
ID=3 
LM=0
CURVES=1
POINTS=100
1792.00000 568.00000
1786.00000 574.00000
1780.00000 580.00000
1774.00000 586.00000
1768.00000 592.00000
1762.00000 599.00000
1756.00000 605.00000
1750.00000 610.00000
1743.00000 616.00000
1737.00000 622.00000
1731.00000 628.00000
1725.00000 634.00000
1719.00000 640.00000
1714.00000 647.00000
1712.00000 655.00000
1711.00000 664.00000
1715.00000 672.00000
1711.00000 679.00000
1705.00000 685.00000
1698.00000 690.00000
1691.00000 696.00000
1685.00000 702.00000
1680.00000 709.00000
1676.00000 716.00000
1672.00000 724.00000
1670.00000 732.00000
1666.00000 740.00000
1662.00000 747.00000
1659.00000 755.00000
1656.00000 763.00000
1652.00000 771.00000
1649.00000 779.00000
1644.00000 786.00000
1640.00000 793.00000
1635.00000 800.00000
1630.00000 808.00000
1625.00000 814.00000
1619.00000 821.00000
1612.00000 826.00000
1606.00000 831.00000
1598.00000 836.00000
1590.00000 839.00000
1583.00000 843.00000
1575.00000 846.00000
1567.00000 849.00000
1559.00000 852.00000
1551.00000 855.00000
1542.00000 857.00000
1534.00000 858.00000
1525.00000 859.00000
1517.00000 859.00000
1508.00000 859.00000
1499.00000 858.00000
1491.00000 857.00000
1482.00000 856.00000
1474.00000 855.00000
1466.00000 853.00000
1458.00000 850.00000
1450.00000 847.00000
1441.00000 844.00000
1433.00000 842.00000
1425.00000 840.00000
1416.00000 838.00000
1408.00000 836.00000
1400.00000 835.00000
1391.00000 836.00000
1383.00000 837.00000
1376.00000 832.00000
1372.00000 824.00000
1370.00000 816.00000
1369.00000 807.00000
1369.00000 799.00000
1369.00000 790.00000
1369.00000 781.00000
1370.00000 773.00000
1370.00000 764.00000
1370.00000 756.00000
1370.00000 747.00000
1369.00000 739.00000
1369.00000 730.00000
1368.00000 722.00000
1368.00000 713.00000
1367.00000 704.00000
1366.00000 696.00000
1363.00000 688.00000
1361.00000 679.00000
1359.00000 671.00000
1356.00000 663.00000
1353.00000 655.00000
1351.00000 647.00000
1348.00000 639.00000
1345.00000 631.00000
1343.00000 622.00000
1341.00000 614.00000
1339.00000 606.00000
1337.00000 597.00000
1336.00000 589.00000
1335.00000 580.00000
1335.00000 572.00000
1335.00000 563.00000
IMAGE=DA3332b_h.JPG
ID=4 
LM=0
CURVES=1
POINTS=100
1631.00000 598.00000
1626.00000 604.00000
1620.00000 609.00000
1615.00000 614.00000
1610.00000 620.00000
1605.00000 626.00000
1600.00000 632.00000
1596.00000 638.00000
1590.00000 644.00000
1585.00000 650.00000
1580.00000 655.00000
1575.00000 661.00000
1570.00000 667.00000
1565.00000 673.00000
1562.00000 680.00000
1561.00000 688.00000
1561.00000 695.00000
1561.00000 703.00000
1556.00000 708.00000
1550.00000 714.00000
1545.00000 720.00000
1540.00000 726.00000
1536.00000 732.00000
1532.00000 739.00000
1528.00000 745.00000
1525.00000 752.00000
1522.00000 759.00000
1518.00000 766.00000
1514.00000 773.00000
1510.00000 779.00000
1506.00000 786.00000
1502.00000 792.00000
1498.00000 799.00000
1494.00000 805.00000
1489.00000 812.00000
1484.00000 817.00000
1480.00000 823.00000
1474.00000 828.00000
1468.00000 833.00000
1462.00000 838.00000
1456.00000 843.00000
1449.00000 847.00000
1442.00000 850.00000
1435.00000 853.00000
1428.00000 856.00000
1421.00000 858.00000
1413.00000 860.00000
1406.00000 861.00000
1398.00000 862.00000
1390.00000 863.00000
1383.00000 863.00000
1375.00000 863.00000
1367.00000 863.00000
1360.00000 862.00000
1352.00000 861.00000
1344.00000 860.00000
1337.00000 859.00000
1329.00000 858.00000
1322.00000 856.00000
1314.00000 854.00000
1307.00000 853.00000
1299.00000 852.00000
1291.00000 851.00000
1284.00000 850.00000
1276.00000 849.00000
1268.00000 849.00000
1261.00000 847.00000
1255.00000 842.00000
1251.00000 836.00000
1248.00000 829.00000
1246.00000 821.00000
1244.00000 814.00000
1244.00000 806.00000
1244.00000 798.00000
1243.00000 791.00000
1243.00000 783.00000
1242.00000 775.00000
1241.00000 768.00000
1240.00000 760.00000
1239.00000 752.00000
1237.00000 745.00000
1234.00000 738.00000
1232.00000 731.00000
1230.00000 723.00000
1228.00000 716.00000
1226.00000 708.00000
1223.00000 701.00000
1221.00000 694.00000
1219.00000 686.00000
1217.00000 679.00000
1215.00000 671.00000
1213.00000 664.00000
1211.00000 657.00000
1210.00000 649.00000
1209.00000 641.00000
1208.00000 634.00000
1207.00000 626.00000
1207.00000 618.00000
1207.00000 611.00000
1207.00000 603.00000
IMAGE=DA3332c_h.JPG
ID=5 
LM=0
CURVES=1
POINTS=100
1760.00000 568.00000
1755.00000 574.00000
1749.00000 579.00000
1742.00000 584.00000
1736.00000 588.00000
1730.00000 593.00000
1724.00000 599.00000
1718.00000 604.00000
1712.00000 609.00000
1706.00000 614.00000
1700.00000 619.00000
1695.00000 625.00000
1689.00000 631.00000
1684.00000 637.00000
1679.00000 643.00000
1676.00000 650.00000
1677.00000 658.00000
1677.00000 666.00000
1672.00000 672.00000
1666.00000 677.00000
1660.00000 682.00000
1654.00000 688.00000
1650.00000 694.00000
1646.00000 701.00000
1642.00000 708.00000
1638.00000 715.00000
1635.00000 722.00000
1632.00000 730.00000
1629.00000 737.00000
1626.00000 744.00000
1622.00000 751.00000
1619.00000 758.00000
1616.00000 766.00000
1611.00000 772.00000
1608.00000 779.00000
1602.00000 785.00000
1597.00000 791.00000
1592.00000 797.00000
1586.00000 803.00000
1581.00000 808.00000
1574.00000 812.00000
1567.00000 816.00000
1560.00000 819.00000
1552.00000 822.00000
1545.00000 825.00000
1537.00000 827.00000
1530.00000 829.00000
1522.00000 831.00000
1514.00000 832.00000
1506.00000 833.00000
1498.00000 833.00000
1490.00000 833.00000
1483.00000 833.00000
1475.00000 832.00000
1467.00000 831.00000
1459.00000 829.00000
1451.00000 827.00000
1444.00000 825.00000
1436.00000 822.00000
1429.00000 820.00000
1421.00000 818.00000
1413.00000 816.00000
1406.00000 814.00000
1398.00000 811.00000
1391.00000 812.00000
1383.00000 814.00000
1376.00000 810.00000
1372.00000 803.00000
1370.00000 796.00000
1372.00000 788.00000
1373.00000 780.00000
1375.00000 772.00000
1377.00000 765.00000
1379.00000 757.00000
1381.00000 749.00000
1382.00000 742.00000
1383.00000 734.00000
1383.00000 726.00000
1383.00000 718.00000
1383.00000 710.00000
1383.00000 702.00000
1383.00000 694.00000
1383.00000 686.00000
1382.00000 678.00000
1381.00000 671.00000
1380.00000 663.00000
1379.00000 655.00000
1377.00000 647.00000
1375.00000 639.00000
1373.00000 632.00000
1371.00000 624.00000
1369.00000 616.00000
1367.00000 609.00000
1366.00000 601.00000
1364.00000 593.00000
1363.00000 585.00000
1362.00000 578.00000
1361.00000 570.00000
1360.00000 562.00000
1359.00000 554.00000
IMAGE=DA3332d_h.JPG
ID=6 
LM=0
CURVES=1
POINTS=100
1687.00000 724.00000
1683.00000 731.00000
1677.00000 736.00000
1671.00000 740.00000
1665.00000 745.00000
1659.00000 749.00000
1653.00000 755.00000
1647.00000 759.00000
1641.00000 764.00000
1635.00000 769.00000
1629.00000 774.00000
1623.00000 778.00000
1618.00000 785.00000
1614.00000 791.00000
1609.00000 797.00000
1605.00000 804.00000
1605.00000 811.00000
1606.00000 819.00000
1601.00000 825.00000
1596.00000 831.00000
1591.00000 836.00000
1586.00000 843.00000
1582.00000 849.00000
1579.00000 856.00000
1576.00000 863.00000
1573.00000 871.00000
1570.00000 878.00000
1567.00000 885.00000
1564.00000 892.00000
1561.00000 899.00000
1557.00000 906.00000
1554.00000 913.00000
1550.00000 919.00000
1546.00000 926.00000
1541.00000 932.00000
1536.00000 938.00000
1531.00000 943.00000
1525.00000 949.00000
1519.00000 954.00000
1512.00000 957.00000
1505.00000 960.00000
1499.00000 964.00000
1491.00000 967.00000
1484.00000 969.00000
1477.00000 971.00000
1469.00000 973.00000
1462.00000 975.00000
1454.00000 977.00000
1447.00000 978.00000
1439.00000 979.00000
1431.00000 979.00000
1423.00000 979.00000
1416.00000 979.00000
1408.00000 979.00000
1400.00000 978.00000
1393.00000 977.00000
1385.00000 975.00000
1378.00000 973.00000
1370.00000 971.00000
1363.00000 969.00000
1356.00000 966.00000
1348.00000 963.00000
1341.00000 960.00000
1334.00000 958.00000
1326.00000 956.00000
1319.00000 956.00000
1311.00000 956.00000
1304.00000 953.00000
1301.00000 946.00000
1298.00000 939.00000
1296.00000 931.00000
1296.00000 924.00000
1296.00000 916.00000
1296.00000 908.00000
1296.00000 900.00000
1296.00000 893.00000
1296.00000 885.00000
1296.00000 877.00000
1296.00000 869.00000
1296.00000 862.00000
1296.00000 854.00000
1296.00000 846.00000
1295.00000 839.00000
1294.00000 831.00000
1293.00000 823.00000
1292.00000 816.00000
1291.00000 808.00000
1290.00000 800.00000
1288.00000 793.00000
1286.00000 785.00000
1284.00000 778.00000
1282.00000 770.00000
1280.00000 763.00000
1278.00000 756.00000
1275.00000 748.00000
1272.00000 741.00000
1270.00000 734.00000
1268.00000 726.00000
1268.00000 719.00000
1267.00000 711.00000
IMAGE=DA3332e_h.JPG
ID=7 
LM=0
CURVES=1
POINTS=100
1660.00000 653.00000
1658.00000 661.00000
1653.00000 666.00000
1647.00000 672.00000
1642.00000 678.00000
1637.00000 684.00000
1632.00000 690.00000
1626.00000 696.00000
1620.00000 701.00000
1614.00000 706.00000
1608.00000 711.00000
1604.00000 717.00000
1600.00000 724.00000
1598.00000 732.00000
1600.00000 739.00000
1606.00000 745.00000
1606.00000 752.00000
1600.00000 757.00000
1593.00000 761.00000
1586.00000 765.00000
1581.00000 770.00000
1576.00000 777.00000
1572.00000 783.00000
1568.00000 790.00000
1564.00000 797.00000
1561.00000 804.00000
1558.00000 812.00000
1555.00000 819.00000
1552.00000 826.00000
1549.00000 834.00000
1545.00000 840.00000
1542.00000 848.00000
1538.00000 854.00000
1534.00000 861.00000
1529.00000 867.00000
1525.00000 874.00000
1520.00000 880.00000
1514.00000 885.00000
1508.00000 890.00000
1501.00000 894.00000
1494.00000 898.00000
1488.00000 902.00000
1480.00000 905.00000
1473.00000 907.00000
1466.00000 910.00000
1458.00000 913.00000
1451.00000 915.00000
1443.00000 916.00000
1435.00000 917.00000
1427.00000 918.00000
1419.00000 918.00000
1411.00000 919.00000
1404.00000 919.00000
1396.00000 919.00000
1388.00000 919.00000
1380.00000 918.00000
1372.00000 917.00000
1364.00000 916.00000
1357.00000 914.00000
1349.00000 913.00000
1341.00000 911.00000
1334.00000 909.00000
1326.00000 907.00000
1318.00000 906.00000
1311.00000 905.00000
1303.00000 905.00000
1295.00000 904.00000
1287.00000 902.00000
1284.00000 895.00000
1281.00000 888.00000
1279.00000 880.00000
1278.00000 872.00000
1277.00000 865.00000
1277.00000 857.00000
1277.00000 849.00000
1276.00000 841.00000
1276.00000 833.00000
1276.00000 825.00000
1275.00000 817.00000
1273.00000 810.00000
1271.00000 802.00000
1269.00000 795.00000
1266.00000 787.00000
1264.00000 780.00000
1261.00000 772.00000
1259.00000 765.00000
1257.00000 757.00000
1255.00000 750.00000
1252.00000 742.00000
1250.00000 735.00000
1247.00000 727.00000
1245.00000 720.00000
1242.00000 713.00000
1239.00000 705.00000
1237.00000 698.00000
1234.00000 690.00000
1233.00000 682.00000
1232.00000 675.00000
1231.00000 667.00000
1231.00000 659.00000
IMAGE=DA3332f_h.JPG
ID=8 
LM=0
CURVES=1
POINTS=100
1522.00000 608.00000
1519.00000 614.00000
1515.00000 620.00000
1510.00000 625.00000
1506.00000 630.00000
1501.00000 636.00000
1497.00000 641.00000
1493.00000 647.00000
1489.00000 653.00000
1485.00000 658.00000
1482.00000 665.00000
1480.00000 671.00000
1477.00000 678.00000
1478.00000 685.00000
1481.00000 691.00000
1478.00000 697.00000
1471.00000 699.00000
1466.00000 704.00000
1462.00000 710.00000
1459.00000 716.00000
1456.00000 722.00000
1452.00000 728.00000
1449.00000 734.00000
1445.00000 740.00000
1442.00000 746.00000
1438.00000 752.00000
1435.00000 758.00000
1432.00000 764.00000
1428.00000 770.00000
1425.00000 776.00000
1421.00000 782.00000
1418.00000 788.00000
1414.00000 794.00000
1410.00000 800.00000
1406.00000 805.00000
1401.00000 810.00000
1395.00000 814.00000
1390.00000 819.00000
1384.00000 823.00000
1378.00000 826.00000
1372.00000 829.00000
1365.00000 831.00000
1358.00000 833.00000
1352.00000 835.00000
1345.00000 837.00000
1338.00000 838.00000
1331.00000 839.00000
1324.00000 839.00000
1317.00000 840.00000
1310.00000 841.00000
1303.00000 841.00000
1297.00000 840.00000
1290.00000 838.00000
1283.00000 837.00000
1276.00000 835.00000
1270.00000 833.00000
1263.00000 831.00000
1257.00000 828.00000
1250.00000 825.00000
1244.00000 823.00000
1237.00000 821.00000
1230.00000 819.00000
1224.00000 817.00000
1217.00000 816.00000
1210.00000 814.00000
1203.00000 815.00000
1197.00000 818.00000
1192.00000 813.00000
1192.00000 806.00000
1191.00000 799.00000
1191.00000 792.00000
1191.00000 785.00000
1191.00000 778.00000
1191.00000 771.00000
1191.00000 764.00000
1190.00000 757.00000
1189.00000 750.00000
1188.00000 744.00000
1186.00000 737.00000
1184.00000 730.00000
1182.00000 723.00000
1181.00000 717.00000
1179.00000 710.00000
1178.00000 703.00000
1176.00000 696.00000
1174.00000 690.00000
1172.00000 683.00000
1171.00000 676.00000
1169.00000 669.00000
1167.00000 663.00000
1165.00000 656.00000
1164.00000 649.00000
1162.00000 643.00000
1161.00000 636.00000
1161.00000 629.00000
1160.00000 622.00000
1160.00000 615.00000
1159.00000 608.00000
1159.00000 601.00000
1158.00000 594.00000
IMAGE=DA3332g_h.JPG
ID=9 
LM=0
CURVES=1
POINTS=100
1643.00000 594.00000
1639.00000 599.00000
1633.00000 602.00000
1627.00000 606.00000
1623.00000 610.00000
1617.00000 615.00000
1613.00000 620.00000
1609.00000 625.00000
1604.00000 630.00000
1599.00000 634.00000
1595.00000 638.00000
1590.00000 644.00000
1586.00000 649.00000
1583.00000 654.00000
1581.00000 661.00000
1580.00000 667.00000
1579.00000 674.00000
1575.00000 679.00000
1571.00000 685.00000
1567.00000 690.00000
1563.00000 695.00000
1560.00000 701.00000
1557.00000 707.00000
1554.00000 713.00000
1551.00000 719.00000
1548.00000 725.00000
1545.00000 731.00000
1542.00000 736.00000
1539.00000 742.00000
1536.00000 748.00000
1533.00000 754.00000
1529.00000 760.00000
1526.00000 765.00000
1522.00000 771.00000
1517.00000 776.00000
1513.00000 781.00000
1508.00000 785.00000
1503.00000 789.00000
1497.00000 793.00000
1492.00000 797.00000
1486.00000 800.00000
1480.00000 803.00000
1474.00000 806.00000
1468.00000 808.00000
1462.00000 810.00000
1456.00000 812.00000
1449.00000 814.00000
1443.00000 816.00000
1436.00000 817.00000
1430.00000 818.00000
1423.00000 818.00000
1417.00000 819.00000
1410.00000 819.00000
1403.00000 818.00000
1397.00000 817.00000
1390.00000 817.00000
1384.00000 816.00000
1377.00000 815.00000
1371.00000 813.00000
1364.00000 812.00000
1358.00000 810.00000
1352.00000 808.00000
1345.00000 806.00000
1339.00000 805.00000
1332.00000 804.00000
1326.00000 807.00000
1320.00000 808.00000
1314.00000 806.00000
1312.00000 800.00000
1311.00000 793.00000
1309.00000 787.00000
1309.00000 780.00000
1309.00000 774.00000
1309.00000 767.00000
1309.00000 760.00000
1309.00000 754.00000
1308.00000 747.00000
1308.00000 740.00000
1307.00000 734.00000
1306.00000 727.00000
1305.00000 721.00000
1303.00000 714.00000
1301.00000 708.00000
1299.00000 702.00000
1297.00000 696.00000
1295.00000 689.00000
1293.00000 683.00000
1292.00000 676.00000
1290.00000 670.00000
1288.00000 664.00000
1286.00000 657.00000
1283.00000 651.00000
1281.00000 645.00000
1279.00000 639.00000
1277.00000 632.00000
1275.00000 626.00000
1274.00000 619.00000
1272.00000 613.00000
1271.00000 607.00000
1270.00000 600.00000
IMAGE=DA3332h_h.JPG
ID=10 
LM=0
CURVES=1
POINTS=100
1736.00000 593.00000
1731.00000 600.00000
1725.00000 605.00000
1718.00000 611.00000
1712.00000 616.00000
1705.00000 621.00000
1699.00000 626.00000
1692.00000 631.00000
1686.00000 636.00000
1679.00000 642.00000
1673.00000 647.00000
1666.00000 652.00000
1660.00000 658.00000
1654.00000 663.00000
1649.00000 670.00000
1645.00000 677.00000
1641.00000 685.00000
1637.00000 692.00000
1637.00000 701.00000
1633.00000 708.00000
1626.00000 712.00000
1619.00000 717.00000
1613.00000 723.00000
1607.00000 729.00000
1603.00000 736.00000
1598.00000 742.00000
1593.00000 750.00000
1590.00000 757.00000
1587.00000 765.00000
1582.00000 772.00000
1579.00000 780.00000
1575.00000 787.00000
1571.00000 795.00000
1567.00000 802.00000
1563.00000 809.00000
1558.00000 816.00000
1554.00000 823.00000
1548.00000 829.00000
1543.00000 836.00000
1537.00000 842.00000
1531.00000 848.00000
1525.00000 853.00000
1519.00000 859.00000
1512.00000 863.00000
1504.00000 867.00000
1497.00000 870.00000
1489.00000 872.00000
1481.00000 875.00000
1473.00000 877.00000
1464.00000 878.00000
1456.00000 879.00000
1448.00000 879.00000
1439.00000 879.00000
1431.00000 878.00000
1423.00000 878.00000
1414.00000 878.00000
1406.00000 876.00000
1398.00000 874.00000
1390.00000 872.00000
1382.00000 870.00000
1374.00000 869.00000
1365.00000 868.00000
1357.00000 865.00000
1349.00000 864.00000
1341.00000 863.00000
1333.00000 866.00000
1325.00000 869.00000
1317.00000 867.00000
1314.00000 860.00000
1313.00000 852.00000
1314.00000 843.00000
1315.00000 835.00000
1316.00000 827.00000
1317.00000 819.00000
1317.00000 810.00000
1318.00000 802.00000
1319.00000 794.00000
1320.00000 785.00000
1320.00000 777.00000
1320.00000 769.00000
1320.00000 760.00000
1320.00000 752.00000
1320.00000 744.00000
1319.00000 735.00000
1319.00000 727.00000
1318.00000 719.00000
1317.00000 710.00000
1316.00000 702.00000
1315.00000 694.00000
1313.00000 686.00000
1311.00000 678.00000
1309.00000 669.00000
1307.00000 661.00000
1305.00000 653.00000
1303.00000 645.00000
1301.00000 637.00000
1299.00000 629.00000
1298.00000 621.00000
1297.00000 612.00000
1296.00000 604.00000
IMAGE=DA3332i_h.JPG
ID=11 
LM=0
CURVES=1
POINTS=100
1814.00000 652.00000
1811.00000 659.00000
1805.00000 663.00000
1799.00000 668.00000
1794.00000 673.00000
1788.00000 679.00000
1784.00000 685.00000
1778.00000 690.00000
1772.00000 695.00000
1766.00000 699.00000
1761.00000 704.00000
1755.00000 710.00000
1750.00000 715.00000
1745.00000 720.00000
1740.00000 727.00000
1739.00000 734.00000
1740.00000 742.00000
1739.00000 749.00000
1734.00000 754.00000
1727.00000 758.00000
1721.00000 763.00000
1716.00000 769.00000
1711.00000 774.00000
1706.00000 780.00000
1702.00000 786.00000
1698.00000 792.00000
1695.00000 799.00000
1692.00000 806.00000
1688.00000 813.00000
1685.00000 819.00000
1681.00000 826.00000
1678.00000 833.00000
1675.00000 840.00000
1671.00000 846.00000
1667.00000 853.00000
1662.00000 858.00000
1657.00000 864.00000
1651.00000 870.00000
1646.00000 874.00000
1640.00000 879.00000
1633.00000 883.00000
1627.00000 888.00000
1620.00000 891.00000
1613.00000 894.00000
1607.00000 897.00000
1600.00000 900.00000
1592.00000 902.00000
1585.00000 905.00000
1578.00000 907.00000
1571.00000 909.00000
1563.00000 910.00000
1556.00000 910.00000
1548.00000 911.00000
1540.00000 911.00000
1533.00000 910.00000
1525.00000 910.00000
1518.00000 909.00000
1510.00000 908.00000
1503.00000 907.00000
1495.00000 906.00000
1488.00000 905.00000
1481.00000 903.00000
1474.00000 900.00000
1467.00000 897.00000
1460.00000 894.00000
1452.00000 893.00000
1445.00000 894.00000
1438.00000 891.00000
1434.00000 885.00000
1432.00000 878.00000
1431.00000 870.00000
1430.00000 863.00000
1431.00000 855.00000
1432.00000 848.00000
1433.00000 840.00000
1433.00000 832.00000
1434.00000 825.00000
1434.00000 817.00000
1434.00000 810.00000
1433.00000 802.00000
1433.00000 795.00000
1432.00000 787.00000
1431.00000 780.00000
1429.00000 772.00000
1428.00000 765.00000
1427.00000 757.00000
1426.00000 750.00000
1424.00000 743.00000
1423.00000 735.00000
1421.00000 728.00000
1418.00000 721.00000
1416.00000 714.00000
1413.00000 707.00000
1412.00000 699.00000
1410.00000 692.00000
1409.00000 684.00000
1409.00000 677.00000
1410.00000 669.00000
1410.00000 662.00000
1411.00000 654.00000
IMAGE=DA3332j_h.JPG
ID=12 
LM=0
CURVES=1
POINTS=100
1791.00000 620.00000
1786.00000 627.00000
1779.00000 634.00000
1773.00000 639.00000
1765.00000 645.00000
1758.00000 649.00000
1751.00000 655.00000
1743.00000 660.00000
1736.00000 665.00000
1728.00000 670.00000
1721.00000 675.00000
1714.00000 680.00000
1707.00000 686.00000
1701.00000 693.00000
1697.00000 701.00000
1697.00000 710.00000
1697.00000 718.00000
1691.00000 726.00000
1685.00000 732.00000
1678.00000 738.00000
1672.00000 744.00000
1666.00000 751.00000
1662.00000 759.00000
1658.00000 767.00000
1654.00000 775.00000
1650.00000 783.00000
1646.00000 791.00000
1642.00000 799.00000
1637.00000 806.00000
1632.00000 814.00000
1628.00000 822.00000
1624.00000 830.00000
1618.00000 837.00000
1614.00000 845.00000
1608.00000 852.00000
1603.00000 859.00000
1597.00000 866.00000
1591.00000 873.00000
1584.00000 878.00000
1577.00000 884.00000
1570.00000 888.00000
1562.00000 893.00000
1554.00000 898.00000
1547.00000 902.00000
1539.00000 907.00000
1531.00000 910.00000
1522.00000 913.00000
1514.00000 916.00000
1505.00000 919.00000
1496.00000 921.00000
1488.00000 923.00000
1479.00000 925.00000
1470.00000 926.00000
1461.00000 927.00000
1452.00000 927.00000
1443.00000 928.00000
1434.00000 928.00000
1425.00000 928.00000
1416.00000 928.00000
1407.00000 927.00000
1399.00000 925.00000
1390.00000 923.00000
1381.00000 921.00000
1373.00000 917.00000
1365.00000 913.00000
1357.00000 909.00000
1350.00000 904.00000
1342.00000 899.00000
1335.00000 894.00000
1329.00000 887.00000
1329.00000 878.00000
1329.00000 869.00000
1329.00000 860.00000
1328.00000 851.00000
1327.00000 843.00000
1325.00000 834.00000
1324.00000 825.00000
1323.00000 816.00000
1322.00000 807.00000
1321.00000 798.00000
1319.00000 789.00000
1317.00000 781.00000
1316.00000 772.00000
1314.00000 763.00000
1313.00000 754.00000
1312.00000 745.00000
1311.00000 736.00000
1310.00000 727.00000
1308.00000 719.00000
1306.00000 710.00000
1304.00000 701.00000
1302.00000 692.00000
1299.00000 684.00000
1296.00000 675.00000
1294.00000 667.00000
1293.00000 658.00000
1292.00000 649.00000
1292.00000 640.00000
1292.00000 631.00000
1292.00000 622.00000
IMAGE=DA3332k_h.JPG
ID=13 
LM=0
CURVES=1
POINTS=100
1790.00000 563.00000
1785.00000 569.00000
1779.00000 574.00000
1773.00000 579.00000
1767.00000 584.00000
1761.00000 589.00000
1755.00000 594.00000
1749.00000 599.00000
1743.00000 605.00000
1737.00000 610.00000
1731.00000 614.00000
1725.00000 619.00000
1718.00000 623.00000
1712.00000 628.00000
1706.00000 633.00000
1700.00000 638.00000
1695.00000 644.00000
1692.00000 651.00000
1692.00000 659.00000
1691.00000 667.00000
1686.00000 672.00000
1681.00000 679.00000
1676.00000 685.00000
1671.00000 691.00000
1668.00000 698.00000
1664.00000 705.00000
1661.00000 712.00000
1658.00000 720.00000
1656.00000 727.00000
1652.00000 734.00000
1649.00000 741.00000
1646.00000 749.00000
1642.00000 755.00000
1638.00000 762.00000
1635.00000 769.00000
1631.00000 776.00000
1626.00000 782.00000
1620.00000 787.00000
1614.00000 792.00000
1608.00000 797.00000
1602.00000 802.00000
1595.00000 806.00000
1588.00000 810.00000
1581.00000 814.00000
1575.00000 818.00000
1568.00000 822.00000
1561.00000 825.00000
1554.00000 829.00000
1546.00000 831.00000
1539.00000 834.00000
1531.00000 835.00000
1524.00000 836.00000
1516.00000 837.00000
1508.00000 837.00000
1500.00000 837.00000
1492.00000 837.00000
1484.00000 837.00000
1477.00000 835.00000
1469.00000 833.00000
1462.00000 831.00000
1455.00000 828.00000
1447.00000 825.00000
1440.00000 823.00000
1432.00000 821.00000
1425.00000 819.00000
1417.00000 818.00000
1409.00000 818.00000
1404.00000 812.00000
1403.00000 804.00000
1402.00000 797.00000
1401.00000 789.00000
1401.00000 781.00000
1402.00000 773.00000
1403.00000 765.00000
1404.00000 758.00000
1404.00000 750.00000
1404.00000 742.00000
1404.00000 734.00000
1403.00000 726.00000
1403.00000 719.00000
1402.00000 711.00000
1402.00000 703.00000
1401.00000 695.00000
1400.00000 687.00000
1399.00000 680.00000
1398.00000 672.00000
1396.00000 664.00000
1394.00000 657.00000
1392.00000 649.00000
1392.00000 641.00000
1390.00000 633.00000
1389.00000 626.00000
1387.00000 618.00000
1385.00000 610.00000
1384.00000 603.00000
1382.00000 595.00000
1381.00000 587.00000
1380.00000 580.00000
1379.00000 572.00000
1378.00000 564.00000
IMAGE=DA3332l_h.JPG
ID=14 
LM=0
CURVES=1
POINTS=100
1704.00000 674.00000
1700.00000 679.00000
1695.00000 684.00000
1691.00000 689.00000
1686.00000 693.00000
1681.00000 697.00000
1675.00000 701.00000
1672.00000 706.00000
1666.00000 710.00000
1661.00000 714.00000
1656.00000 718.00000
1650.00000 723.00000
1646.00000 726.00000
1641.00000 731.00000
1635.00000 739.00000
1632.00000 746.00000
1633.00000 752.00000
1633.00000 759.00000
1628.00000 763.00000
1623.00000 766.00000
1619.00000 771.00000
1614.00000 776.00000
1610.00000 781.00000
1606.00000 786.00000
1602.00000 792.00000
1599.00000 797.00000
1595.00000 803.00000
1592.00000 809.00000
1589.00000 814.00000
1586.00000 820.00000
1583.00000 826.00000
1579.00000 832.00000
1576.00000 837.00000
1572.00000 843.00000
1569.00000 849.00000
1566.00000 854.00000
1562.00000 860.00000
1558.00000 865.00000
1553.00000 870.00000
1548.00000 874.00000
1543.00000 877.00000
1537.00000 880.00000
1532.00000 882.00000
1525.00000 885.00000
1519.00000 888.00000
1512.00000 890.00000
1506.00000 891.00000
1499.00000 892.00000
1493.00000 893.00000
1486.00000 894.00000
1480.00000 895.00000
1473.00000 895.00000
1466.00000 895.00000
1460.00000 895.00000
1453.00000 895.00000
1447.00000 894.00000
1440.00000 893.00000
1434.00000 892.00000
1427.00000 891.00000
1421.00000 890.00000
1414.00000 889.00000
1408.00000 888.00000
1401.00000 886.00000
1394.00000 885.00000
1388.00000 886.00000
1381.00000 886.00000
1375.00000 884.00000
1371.00000 881.00000
1368.00000 874.00000
1368.00000 868.00000
1368.00000 861.00000
1368.00000 855.00000
1369.00000 848.00000
1370.00000 842.00000
1371.00000 835.00000
1372.00000 829.00000
1373.00000 822.00000
1374.00000 815.00000
1374.00000 809.00000
1374.00000 802.00000
1374.00000 796.00000
1374.00000 789.00000
1373.00000 782.00000
1372.00000 776.00000
1371.00000 769.00000
1370.00000 763.00000
1369.00000 756.00000
1367.00000 750.00000
1366.00000 743.00000
1364.00000 737.00000
1363.00000 730.00000
1362.00000 724.00000
1361.00000 717.00000
1360.00000 711.00000
1358.00000 704.00000
1357.00000 698.00000
1356.00000 692.00000
1354.00000 685.00000
1353.00000 679.00000
1352.00000 672.00000
IMAGE=DA3332m_h.JPG
ID=15 
LM=0
CURVES=1
POINTS=100
1735.00000 616.00000
1730.00000 623.00000
1723.00000 628.00000
1716.00000 633.00000
1709.00000 638.00000
1703.00000 643.00000
1697.00000 649.00000
1689.00000 653.00000
1682.00000 658.00000
1676.00000 663.00000
1668.00000 667.00000
1661.00000 672.00000
1655.00000 677.00000
1649.00000 684.00000
1644.00000 690.00000
1641.00000 698.00000
1645.00000 706.00000
1642.00000 713.00000
1635.00000 718.00000
1629.00000 723.00000
1623.00000 729.00000
1617.00000 735.00000
1613.00000 743.00000
1608.00000 750.00000
1604.00000 757.00000
1600.00000 764.00000
1596.00000 772.00000
1592.00000 779.00000
1588.00000 787.00000
1583.00000 794.00000
1579.00000 801.00000
1574.00000 808.00000
1570.00000 815.00000
1564.00000 822.00000
1559.00000 828.00000
1554.00000 835.00000
1548.00000 841.00000
1543.00000 848.00000
1537.00000 854.00000
1531.00000 860.00000
1525.00000 865.00000
1518.00000 870.00000
1511.00000 875.00000
1503.00000 878.00000
1495.00000 882.00000
1488.00000 886.00000
1480.00000 889.00000
1472.00000 891.00000
1464.00000 893.00000
1455.00000 894.00000
1447.00000 896.00000
1439.00000 897.00000
1430.00000 898.00000
1422.00000 898.00000
1413.00000 898.00000
1405.00000 898.00000
1397.00000 897.00000
1388.00000 895.00000
1380.00000 894.00000
1372.00000 892.00000
1363.00000 890.00000
1355.00000 887.00000
1347.00000 884.00000
1339.00000 882.00000
1331.00000 881.00000
1323.00000 880.00000
1315.00000 877.00000
1312.00000 869.00000
1311.00000 861.00000
1311.00000 852.00000
1313.00000 844.00000
1315.00000 836.00000
1317.00000 828.00000
1318.00000 819.00000
1319.00000 811.00000
1320.00000 802.00000
1321.00000 794.00000
1321.00000 786.00000
1321.00000 777.00000
1321.00000 769.00000
1321.00000 760.00000
1320.00000 752.00000
1319.00000 743.00000
1318.00000 735.00000
1317.00000 727.00000
1316.00000 718.00000
1313.00000 710.00000
1311.00000 702.00000
1309.00000 694.00000
1306.00000 686.00000
1303.00000 678.00000
1301.00000 670.00000
1298.00000 662.00000
1296.00000 654.00000
1294.00000 646.00000
1292.00000 637.00000
1290.00000 629.00000
1289.00000 621.00000
1288.00000 612.00000
1287.00000 604.00000
IMAGE=DA3332n_h.JPG
ID=16 
LM=0
CURVES=1
POINTS=100
1664.00000 548.00000
1660.00000 555.00000
1654.00000 560.00000
1648.00000 565.00000
1642.00000 571.00000
1636.00000 576.00000
1631.00000 582.00000
1626.00000 587.00000
1620.00000 593.00000
1614.00000 599.00000
1609.00000 604.00000
1603.00000 610.00000
1598.00000 616.00000
1593.00000 622.00000
1589.00000 629.00000
1585.00000 636.00000
1587.00000 644.00000
1590.00000 651.00000
1588.00000 659.00000
1583.00000 664.00000
1577.00000 670.00000
1572.00000 675.00000
1567.00000 682.00000
1562.00000 688.00000
1558.00000 695.00000
1555.00000 702.00000
1551.00000 709.00000
1548.00000 717.00000
1544.00000 724.00000
1541.00000 731.00000
1537.00000 738.00000
1533.00000 745.00000
1529.00000 751.00000
1525.00000 758.00000
1521.00000 765.00000
1516.00000 771.00000
1512.00000 778.00000
1507.00000 784.00000
1501.00000 790.00000
1496.00000 795.00000
1490.00000 800.00000
1483.00000 805.00000
1476.00000 809.00000
1469.00000 812.00000
1462.00000 815.00000
1454.00000 818.00000
1447.00000 820.00000
1439.00000 822.00000
1431.00000 823.00000
1423.00000 823.00000
1415.00000 823.00000
1407.00000 822.00000
1400.00000 822.00000
1392.00000 821.00000
1384.00000 820.00000
1376.00000 818.00000
1368.00000 816.00000
1361.00000 814.00000
1353.00000 812.00000
1346.00000 809.00000
1338.00000 807.00000
1331.00000 804.00000
1323.00000 802.00000
1315.00000 800.00000
1308.00000 797.00000
1300.00000 797.00000
1292.00000 798.00000
1284.00000 799.00000
1278.00000 795.00000
1275.00000 787.00000
1275.00000 779.00000
1276.00000 771.00000
1277.00000 764.00000
1278.00000 756.00000
1278.00000 748.00000
1278.00000 740.00000
1279.00000 732.00000
1279.00000 724.00000
1279.00000 716.00000
1279.00000 708.00000
1278.00000 700.00000
1277.00000 692.00000
1276.00000 685.00000
1275.00000 677.00000
1274.00000 669.00000
1273.00000 661.00000
1271.00000 653.00000
1269.00000 646.00000
1267.00000 638.00000
1265.00000 630.00000
1262.00000 623.00000
1260.00000 615.00000
1258.00000 608.00000
1255.00000 600.00000
1253.00000 593.00000
1250.00000 585.00000
1248.00000 578.00000
1247.00000 570.00000
1246.00000 562.00000
1245.00000 554.00000
IMAGE=DA3332o_h.JPG
ID=17 
LM=0
CURVES=1
POINTS=100
1763.00000 676.00000
1757.00000 682.00000
1750.00000 687.00000
1743.00000 691.00000
1735.00000 695.00000
1728.00000 700.00000
1721.00000 704.00000
1714.00000 708.00000
1707.00000 713.00000
1700.00000 718.00000
1692.00000 722.00000
1685.00000 727.00000
1679.00000 732.00000
1674.00000 739.00000
1668.00000 745.00000
1665.00000 753.00000
1665.00000 761.00000
1666.00000 770.00000
1664.00000 778.00000
1658.00000 783.00000
1651.00000 789.00000
1644.00000 794.00000
1638.00000 800.00000
1633.00000 806.00000
1628.00000 813.00000
1623.00000 819.00000
1619.00000 827.00000
1615.00000 834.00000
1610.00000 841.00000
1605.00000 848.00000
1601.00000 855.00000
1596.00000 862.00000
1592.00000 870.00000
1587.00000 877.00000
1582.00000 884.00000
1577.00000 890.00000
1571.00000 897.00000
1565.00000 903.00000
1559.00000 909.00000
1553.00000 914.00000
1547.00000 920.00000
1540.00000 925.00000
1533.00000 929.00000
1525.00000 933.00000
1517.00000 936.00000
1509.00000 938.00000
1501.00000 940.00000
1492.00000 942.00000
1484.00000 943.00000
1476.00000 944.00000
1467.00000 945.00000
1459.00000 946.00000
1450.00000 946.00000
1442.00000 946.00000
1433.00000 945.00000
1425.00000 943.00000
1417.00000 941.00000
1409.00000 939.00000
1401.00000 937.00000
1393.00000 934.00000
1384.00000 932.00000
1376.00000 930.00000
1368.00000 927.00000
1360.00000 924.00000
1352.00000 925.00000
1343.00000 924.00000
1336.00000 921.00000
1334.00000 912.00000
1333.00000 904.00000
1333.00000 896.00000
1335.00000 887.00000
1337.00000 879.00000
1339.00000 871.00000
1341.00000 863.00000
1343.00000 854.00000
1344.00000 846.00000
1345.00000 838.00000
1346.00000 829.00000
1346.00000 821.00000
1346.00000 812.00000
1345.00000 804.00000
1344.00000 795.00000
1343.00000 787.00000
1342.00000 779.00000
1341.00000 770.00000
1339.00000 762.00000
1337.00000 754.00000
1335.00000 746.00000
1333.00000 737.00000
1331.00000 729.00000
1329.00000 721.00000
1327.00000 713.00000
1325.00000 704.00000
1323.00000 696.00000
1321.00000 688.00000
1319.00000 680.00000
1318.00000 671.00000
1317.00000 663.00000
1316.00000 654.00000
1316.00000 646.00000
IMAGE=DA3332p_h.JPG
ID=18 
LM=0
CURVES=1
POINTS=100
1746.00000 609.00000
1741.00000 616.00000
1735.00000 621.00000
1728.00000 626.00000
1722.00000 631.00000
1717.00000 637.00000
1710.00000 643.00000
1704.00000 648.00000
1698.00000 654.00000
1692.00000 659.00000
1686.00000 665.00000
1680.00000 670.00000
1674.00000 676.00000
1668.00000 682.00000
1663.00000 688.00000
1663.00000 696.00000
1665.00000 704.00000
1662.00000 712.00000
1655.00000 717.00000
1649.00000 722.00000
1643.00000 728.00000
1638.00000 735.00000
1633.00000 741.00000
1629.00000 748.00000
1624.00000 755.00000
1620.00000 762.00000
1616.00000 769.00000
1613.00000 777.00000
1609.00000 784.00000
1605.00000 791.00000
1601.00000 798.00000
1597.00000 805.00000
1592.00000 812.00000
1588.00000 819.00000
1584.00000 826.00000
1579.00000 833.00000
1573.00000 839.00000
1567.00000 845.00000
1561.00000 850.00000
1555.00000 855.00000
1547.00000 859.00000
1540.00000 863.00000
1533.00000 867.00000
1526.00000 871.00000
1518.00000 874.00000
1510.00000 876.00000
1502.00000 878.00000
1494.00000 880.00000
1486.00000 881.00000
1478.00000 882.00000
1470.00000 883.00000
1462.00000 884.00000
1454.00000 885.00000
1445.00000 885.00000
1437.00000 884.00000
1429.00000 883.00000
1421.00000 882.00000
1413.00000 880.00000
1405.00000 879.00000
1397.00000 878.00000
1389.00000 876.00000
1381.00000 874.00000
1373.00000 872.00000
1364.00000 871.00000
1356.00000 869.00000
1348.00000 871.00000
1341.00000 867.00000
1337.00000 860.00000
1334.00000 852.00000
1333.00000 844.00000
1334.00000 836.00000
1336.00000 828.00000
1337.00000 820.00000
1338.00000 812.00000
1339.00000 804.00000
1340.00000 795.00000
1341.00000 787.00000
1342.00000 779.00000
1342.00000 771.00000
1341.00000 763.00000
1340.00000 755.00000
1339.00000 746.00000
1338.00000 738.00000
1337.00000 730.00000
1335.00000 722.00000
1333.00000 714.00000
1331.00000 706.00000
1329.00000 698.00000
1327.00000 690.00000
1325.00000 682.00000
1323.00000 674.00000
1321.00000 666.00000
1319.00000 658.00000
1318.00000 650.00000
1317.00000 642.00000
1316.00000 634.00000
1315.00000 626.00000
1314.00000 617.00000
1314.00000 609.00000
1315.00000 601.00000
IMAGE=DA3332q_h.JPG
ID=19 
LM=0
CURVES=1
POINTS=100
1561.00000 571.00000
1560.00000 579.00000
1556.00000 586.00000
1551.00000 592.00000
1546.00000 599.00000
1541.00000 604.00000
1536.00000 611.00000
1530.00000 616.00000
1524.00000 621.00000
1520.00000 627.00000
1515.00000 634.00000
1511.00000 641.00000
1507.00000 647.00000
1506.00000 655.00000
1509.00000 663.00000
1513.00000 669.00000
1508.00000 675.00000
1501.00000 679.00000
1495.00000 684.00000
1489.00000 689.00000
1484.00000 695.00000
1479.00000 702.00000
1475.00000 708.00000
1471.00000 715.00000
1467.00000 722.00000
1464.00000 730.00000
1461.00000 737.00000
1457.00000 744.00000
1454.00000 751.00000
1451.00000 758.00000
1447.00000 765.00000
1444.00000 773.00000
1440.00000 779.00000
1436.00000 786.00000
1431.00000 793.00000
1425.00000 798.00000
1419.00000 802.00000
1412.00000 807.00000
1406.00000 812.00000
1399.00000 816.00000
1392.00000 819.00000
1385.00000 822.00000
1377.00000 825.00000
1369.00000 827.00000
1362.00000 829.00000
1354.00000 831.00000
1346.00000 832.00000
1338.00000 833.00000
1330.00000 834.00000
1323.00000 834.00000
1315.00000 835.00000
1307.00000 835.00000
1299.00000 835.00000
1291.00000 834.00000
1283.00000 832.00000
1276.00000 830.00000
1268.00000 829.00000
1260.00000 828.00000
1252.00000 827.00000
1244.00000 826.00000
1236.00000 825.00000
1228.00000 824.00000
1221.00000 824.00000
1213.00000 823.00000
1205.00000 825.00000
1197.00000 825.00000
1190.00000 822.00000
1184.00000 817.00000
1182.00000 809.00000
1179.00000 802.00000
1177.00000 794.00000
1176.00000 786.00000
1175.00000 778.00000
1174.00000 770.00000
1174.00000 763.00000
1173.00000 755.00000
1173.00000 747.00000
1172.00000 739.00000
1172.00000 731.00000
1171.00000 723.00000
1170.00000 715.00000
1168.00000 708.00000
1166.00000 700.00000
1164.00000 692.00000
1162.00000 685.00000
1160.00000 677.00000
1157.00000 670.00000
1155.00000 662.00000
1152.00000 655.00000
1149.00000 647.00000
1147.00000 640.00000
1144.00000 632.00000
1142.00000 624.00000
1139.00000 617.00000
1137.00000 609.00000
1136.00000 602.00000
1135.00000 594.00000
1135.00000 586.00000
1134.00000 578.00000
1133.00000 570.00000
IMAGE=DA3332r_h.JPG
ID=20 
LM=0
CURVES=1
POINTS=100
1602.00000 666.00000
1596.00000 672.00000
1589.00000 677.00000
1583.00000 683.00000
1577.00000 689.00000
1572.00000 695.00000
1565.00000 701.00000
1559.00000 707.00000
1553.00000 713.00000
1546.00000 718.00000
1540.00000 724.00000
1534.00000 730.00000
1528.00000 736.00000
1522.00000 742.00000
1519.00000 750.00000
1519.00000 759.00000
1522.00000 767.00000
1518.00000 774.00000
1511.00000 779.00000
1505.00000 784.00000
1498.00000 790.00000
1494.00000 797.00000
1489.00000 805.00000
1484.00000 811.00000
1481.00000 819.00000
1477.00000 827.00000
1473.00000 834.00000
1469.00000 842.00000
1465.00000 849.00000
1461.00000 857.00000
1458.00000 865.00000
1454.00000 872.00000
1449.00000 879.00000
1444.00000 886.00000
1439.00000 893.00000
1434.00000 900.00000
1428.00000 906.00000
1423.00000 912.00000
1416.00000 918.00000
1410.00000 923.00000
1402.00000 928.00000
1395.00000 932.00000
1388.00000 936.00000
1380.00000 940.00000
1372.00000 944.00000
1364.00000 947.00000
1357.00000 950.00000
1348.00000 952.00000
1340.00000 954.00000
1332.00000 956.00000
1323.00000 958.00000
1315.00000 959.00000
1307.00000 959.00000
1298.00000 959.00000
1290.00000 958.00000
1281.00000 957.00000
1273.00000 956.00000
1264.00000 954.00000
1256.00000 953.00000
1248.00000 951.00000
1239.00000 949.00000
1231.00000 947.00000
1223.00000 945.00000
1215.00000 943.00000
1206.00000 941.00000
1198.00000 939.00000
1190.00000 940.00000
1181.00000 939.00000
1177.00000 933.00000
1175.00000 925.00000
1173.00000 916.00000
1172.00000 908.00000
1173.00000 900.00000
1173.00000 891.00000
1174.00000 883.00000
1174.00000 874.00000
1174.00000 866.00000
1174.00000 857.00000
1174.00000 849.00000
1174.00000 840.00000
1173.00000 832.00000
1172.00000 823.00000
1171.00000 815.00000
1170.00000 806.00000
1168.00000 798.00000
1167.00000 790.00000
1166.00000 781.00000
1163.00000 773.00000
1161.00000 765.00000
1159.00000 757.00000
1156.00000 749.00000
1154.00000 740.00000
1151.00000 732.00000
1148.00000 724.00000
1145.00000 716.00000
1143.00000 708.00000
1141.00000 700.00000
1138.00000 692.00000
1137.00000 683.00000
1136.00000 675.00000
IMAGE=DA3333b.JPG
ID=21 
LM=0
CURVES=1
POINTS=100
1694.00000 582.00000
1688.00000 588.00000
1681.00000 593.00000
1675.00000 599.00000
1668.00000 604.00000
1662.00000 609.00000
1655.00000 614.00000
1648.00000 619.00000
1640.00000 624.00000
1633.00000 628.00000
1626.00000 632.00000
1619.00000 638.00000
1613.00000 643.00000
1607.00000 650.00000
1603.00000 657.00000
1599.00000 664.00000
1594.00000 672.00000
1593.00000 680.00000
1594.00000 688.00000
1588.00000 695.00000
1581.00000 700.00000
1575.00000 706.00000
1569.00000 711.00000
1563.00000 717.00000
1558.00000 724.00000
1554.00000 732.00000
1550.00000 739.00000
1546.00000 747.00000
1542.00000 754.00000
1538.00000 762.00000
1535.00000 770.00000
1531.00000 777.00000
1527.00000 785.00000
1523.00000 792.00000
1519.00000 800.00000
1513.00000 807.00000
1508.00000 813.00000
1502.00000 820.00000
1497.00000 826.00000
1491.00000 832.00000
1485.00000 838.00000
1478.00000 843.00000
1471.00000 848.00000
1463.00000 851.00000
1456.00000 855.00000
1448.00000 859.00000
1440.00000 862.00000
1432.00000 865.00000
1424.00000 868.00000
1416.00000 871.00000
1408.00000 872.00000
1399.00000 873.00000
1391.00000 874.00000
1383.00000 873.00000
1374.00000 873.00000
1366.00000 872.00000
1357.00000 870.00000
1349.00000 869.00000
1341.00000 867.00000
1333.00000 864.00000
1324.00000 862.00000
1316.00000 859.00000
1309.00000 855.00000
1301.00000 852.00000
1293.00000 849.00000
1285.00000 846.00000
1277.00000 843.00000
1269.00000 841.00000
1262.00000 836.00000
1262.00000 828.00000
1261.00000 819.00000
1261.00000 811.00000
1261.00000 802.00000
1262.00000 794.00000
1262.00000 785.00000
1263.00000 777.00000
1264.00000 768.00000
1265.00000 760.00000
1266.00000 751.00000
1266.00000 743.00000
1266.00000 734.00000
1266.00000 726.00000
1266.00000 717.00000
1265.00000 709.00000
1264.00000 700.00000
1263.00000 692.00000
1262.00000 683.00000
1261.00000 675.00000
1260.00000 667.00000
1258.00000 658.00000
1257.00000 650.00000
1256.00000 641.00000
1255.00000 633.00000
1254.00000 624.00000
1252.00000 616.00000
1251.00000 608.00000
1249.00000 599.00000
1248.00000 591.00000
1247.00000 582.00000
1246.00000 574.00000
IMAGE=DA3333c_h.JPG
ID=22 
LM=0
CURVES=1
POINTS=100
1754.00000 627.00000
1750.00000 635.00000
1744.00000 641.00000
1738.00000 648.00000
1732.00000 654.00000
1726.00000 660.00000
1719.00000 665.00000
1712.00000 670.00000
1705.00000 676.00000
1698.00000 681.00000
1691.00000 686.00000
1685.00000 692.00000
1678.00000 699.00000
1673.00000 705.00000
1668.00000 713.00000
1665.00000 721.00000
1665.00000 730.00000
1665.00000 738.00000
1659.00000 744.00000
1652.00000 750.00000
1646.00000 756.00000
1640.00000 762.00000
1634.00000 768.00000
1628.00000 775.00000
1624.00000 783.00000
1620.00000 791.00000
1616.00000 798.00000
1612.00000 806.00000
1608.00000 814.00000
1604.00000 822.00000
1599.00000 829.00000
1594.00000 836.00000
1589.00000 844.00000
1585.00000 851.00000
1581.00000 859.00000
1575.00000 866.00000
1570.00000 872.00000
1563.00000 879.00000
1557.00000 884.00000
1550.00000 890.00000
1543.00000 895.00000
1535.00000 899.00000
1527.00000 902.00000
1519.00000 906.00000
1510.00000 908.00000
1502.00000 911.00000
1494.00000 913.00000
1485.00000 914.00000
1476.00000 915.00000
1468.00000 915.00000
1459.00000 916.00000
1450.00000 915.00000
1441.00000 914.00000
1433.00000 913.00000
1424.00000 911.00000
1415.00000 910.00000
1407.00000 909.00000
1398.00000 908.00000
1389.00000 907.00000
1381.00000 906.00000
1372.00000 904.00000
1363.00000 903.00000
1355.00000 904.00000
1347.00000 907.00000
1338.00000 909.00000
1331.00000 904.00000
1327.00000 897.00000
1325.00000 889.00000
1324.00000 880.00000
1324.00000 871.00000
1324.00000 862.00000
1324.00000 854.00000
1325.00000 845.00000
1325.00000 836.00000
1326.00000 827.00000
1327.00000 819.00000
1328.00000 810.00000
1328.00000 801.00000
1329.00000 793.00000
1328.00000 784.00000
1327.00000 775.00000
1326.00000 767.00000
1325.00000 758.00000
1324.00000 749.00000
1322.00000 741.00000
1319.00000 732.00000
1317.00000 724.00000
1314.00000 716.00000
1311.00000 707.00000
1308.00000 699.00000
1306.00000 691.00000
1304.00000 682.00000
1303.00000 673.00000
1302.00000 665.00000
1299.00000 656.00000
1296.00000 648.00000
1293.00000 640.00000
1292.00000 631.00000
1291.00000 623.00000
1290.00000 614.00000
IMAGE=DA3333d_h.JPG
ID=23 
LM=0
CURVES=1
POINTS=100
1744.00000 650.00000
1741.00000 658.00000
1736.00000 664.00000
1729.00000 670.00000
1722.00000 675.00000
1715.00000 679.00000
1708.00000 684.00000
1701.00000 688.00000
1694.00000 693.00000
1687.00000 697.00000
1679.00000 701.00000
1672.00000 705.00000
1665.00000 710.00000
1658.00000 715.00000
1652.00000 720.00000
1646.00000 726.00000
1640.00000 732.00000
1638.00000 740.00000
1642.00000 747.00000
1642.00000 755.00000
1636.00000 761.00000
1628.00000 765.00000
1620.00000 768.00000
1614.00000 773.00000
1607.00000 778.00000
1601.00000 784.00000
1596.00000 791.00000
1592.00000 798.00000
1588.00000 806.00000
1584.00000 813.00000
1580.00000 820.00000
1576.00000 828.00000
1572.00000 835.00000
1567.00000 842.00000
1563.00000 849.00000
1559.00000 857.00000
1556.00000 864.00000
1551.00000 871.00000
1546.00000 878.00000
1540.00000 884.00000
1533.00000 889.00000
1526.00000 893.00000
1519.00000 897.00000
1511.00000 901.00000
1504.00000 905.00000
1496.00000 909.00000
1489.00000 913.00000
1481.00000 916.00000
1473.00000 918.00000
1465.00000 919.00000
1456.00000 920.00000
1448.00000 920.00000
1439.00000 920.00000
1431.00000 920.00000
1423.00000 920.00000
1414.00000 919.00000
1406.00000 918.00000
1398.00000 916.00000
1390.00000 914.00000
1381.00000 912.00000
1374.00000 909.00000
1366.00000 906.00000
1358.00000 903.00000
1350.00000 901.00000
1342.00000 899.00000
1333.00000 898.00000
1325.00000 898.00000
1317.00000 896.00000
1310.00000 891.00000
1308.00000 883.00000
1307.00000 874.00000
1307.00000 866.00000
1306.00000 858.00000
1306.00000 849.00000
1307.00000 841.00000
1308.00000 833.00000
1308.00000 824.00000
1309.00000 816.00000
1309.00000 807.00000
1310.00000 799.00000
1310.00000 791.00000
1309.00000 782.00000
1309.00000 774.00000
1308.00000 766.00000
1307.00000 757.00000
1306.00000 749.00000
1304.00000 741.00000
1302.00000 733.00000
1300.00000 724.00000
1299.00000 716.00000
1297.00000 708.00000
1295.00000 700.00000
1294.00000 692.00000
1293.00000 683.00000
1292.00000 675.00000
1292.00000 666.00000
1292.00000 658.00000
1291.00000 650.00000
1290.00000 641.00000
1289.00000 633.00000
IMAGE=DA3333e_h.JPG
ID=24 
LM=0
CURVES=1
POINTS=100
1631.00000 652.00000
1626.00000 658.00000
1620.00000 663.00000
1613.00000 667.00000
1607.00000 672.00000
1602.00000 677.00000
1596.00000 683.00000
1589.00000 687.00000
1583.00000 692.00000
1577.00000 697.00000
1571.00000 702.00000
1565.00000 707.00000
1560.00000 713.00000
1555.00000 719.00000
1551.00000 726.00000
1550.00000 734.00000
1552.00000 741.00000
1550.00000 749.00000
1545.00000 754.00000
1539.00000 760.00000
1533.00000 765.00000
1528.00000 771.00000
1524.00000 778.00000
1520.00000 784.00000
1517.00000 792.00000
1513.00000 798.00000
1510.00000 806.00000
1507.00000 813.00000
1504.00000 820.00000
1501.00000 827.00000
1497.00000 834.00000
1493.00000 841.00000
1489.00000 848.00000
1485.00000 854.00000
1481.00000 861.00000
1476.00000 867.00000
1471.00000 873.00000
1465.00000 878.00000
1459.00000 883.00000
1452.00000 887.00000
1445.00000 891.00000
1438.00000 895.00000
1431.00000 898.00000
1424.00000 901.00000
1417.00000 904.00000
1409.00000 906.00000
1401.00000 908.00000
1394.00000 910.00000
1386.00000 912.00000
1379.00000 914.00000
1371.00000 915.00000
1363.00000 916.00000
1355.00000 916.00000
1347.00000 916.00000
1340.00000 915.00000
1332.00000 914.00000
1324.00000 913.00000
1316.00000 912.00000
1309.00000 911.00000
1301.00000 910.00000
1293.00000 909.00000
1285.00000 908.00000
1277.00000 907.00000
1270.00000 906.00000
1262.00000 909.00000
1255.00000 907.00000
1249.00000 902.00000
1245.00000 895.00000
1243.00000 887.00000
1242.00000 880.00000
1241.00000 872.00000
1241.00000 864.00000
1241.00000 856.00000
1241.00000 848.00000
1241.00000 840.00000
1241.00000 833.00000
1241.00000 825.00000
1241.00000 817.00000
1241.00000 809.00000
1241.00000 801.00000
1240.00000 793.00000
1238.00000 786.00000
1237.00000 778.00000
1235.00000 771.00000
1234.00000 763.00000
1231.00000 755.00000
1229.00000 748.00000
1227.00000 740.00000
1224.00000 733.00000
1222.00000 725.00000
1219.00000 718.00000
1216.00000 711.00000
1214.00000 703.00000
1212.00000 696.00000
1211.00000 688.00000
1210.00000 680.00000
1209.00000 672.00000
1209.00000 665.00000
1208.00000 657.00000
1208.00000 649.00000
IMAGE=DA3333f_h.JPG
ID=25 
LM=0
CURVES=1
POINTS=100
1674.00000 559.00000
1669.00000 565.00000
1664.00000 571.00000
1658.00000 577.00000
1652.00000 583.00000
1646.00000 587.00000
1640.00000 592.00000
1633.00000 597.00000
1627.00000 603.00000
1621.00000 608.00000
1616.00000 613.00000
1610.00000 619.00000
1604.00000 624.00000
1598.00000 630.00000
1593.00000 636.00000
1588.00000 643.00000
1588.00000 651.00000
1592.00000 658.00000
1586.00000 662.00000
1579.00000 667.00000
1573.00000 672.00000
1567.00000 677.00000
1562.00000 684.00000
1558.00000 691.00000
1554.00000 698.00000
1551.00000 705.00000
1548.00000 712.00000
1545.00000 720.00000
1541.00000 727.00000
1538.00000 734.00000
1535.00000 742.00000
1531.00000 749.00000
1527.00000 756.00000
1524.00000 763.00000
1521.00000 770.00000
1516.00000 777.00000
1511.00000 783.00000
1506.00000 789.00000
1500.00000 795.00000
1494.00000 800.00000
1488.00000 805.00000
1481.00000 809.00000
1474.00000 813.00000
1467.00000 817.00000
1459.00000 820.00000
1452.00000 823.00000
1445.00000 826.00000
1437.00000 828.00000
1429.00000 829.00000
1421.00000 830.00000
1413.00000 831.00000
1405.00000 830.00000
1397.00000 829.00000
1389.00000 827.00000
1381.00000 826.00000
1373.00000 825.00000
1365.00000 824.00000
1357.00000 823.00000
1349.00000 823.00000
1341.00000 822.00000
1334.00000 821.00000
1326.00000 820.00000
1318.00000 820.00000
1310.00000 820.00000
1302.00000 822.00000
1294.00000 822.00000
1287.00000 818.00000
1281.00000 813.00000
1279.00000 805.00000
1278.00000 797.00000
1278.00000 789.00000
1278.00000 781.00000
1279.00000 773.00000
1280.00000 765.00000
1281.00000 757.00000
1282.00000 749.00000
1283.00000 741.00000
1283.00000 733.00000
1284.00000 725.00000
1283.00000 717.00000
1283.00000 709.00000
1282.00000 701.00000
1281.00000 693.00000
1280.00000 685.00000
1278.00000 678.00000
1276.00000 670.00000
1274.00000 662.00000
1272.00000 654.00000
1269.00000 647.00000
1267.00000 639.00000
1264.00000 632.00000
1261.00000 624.00000
1259.00000 617.00000
1256.00000 609.00000
1254.00000 601.00000
1252.00000 594.00000
1250.00000 586.00000
1249.00000 578.00000
1248.00000 570.00000
1247.00000 562.00000
IMAGE=DA3333g_h.JPG
ID=26 
LM=0
CURVES=1
POINTS=100
1669.00000 632.00000
1664.00000 638.00000
1658.00000 642.00000
1652.00000 647.00000
1646.00000 652.00000
1639.00000 656.00000
1633.00000 661.00000
1626.00000 664.00000
1619.00000 668.00000
1613.00000 672.00000
1606.00000 676.00000
1599.00000 679.00000
1592.00000 683.00000
1586.00000 687.00000
1581.00000 693.00000
1576.00000 699.00000
1571.00000 705.00000
1568.00000 712.00000
1566.00000 720.00000
1562.00000 726.00000
1557.00000 732.00000
1551.00000 736.00000
1545.00000 742.00000
1541.00000 748.00000
1536.00000 755.00000
1532.00000 761.00000
1528.00000 768.00000
1524.00000 774.00000
1519.00000 780.00000
1515.00000 787.00000
1511.00000 794.00000
1507.00000 800.00000
1503.00000 806.00000
1499.00000 813.00000
1494.00000 819.00000
1490.00000 826.00000
1485.00000 832.00000
1481.00000 838.00000
1476.00000 844.00000
1470.00000 849.00000
1464.00000 854.00000
1458.00000 859.00000
1451.00000 863.00000
1444.00000 867.00000
1437.00000 870.00000
1430.00000 873.00000
1423.00000 876.00000
1416.00000 878.00000
1408.00000 879.00000
1400.00000 880.00000
1393.00000 881.00000
1385.00000 881.00000
1377.00000 881.00000
1369.00000 881.00000
1362.00000 881.00000
1354.00000 880.00000
1346.00000 879.00000
1339.00000 879.00000
1331.00000 878.00000
1323.00000 877.00000
1316.00000 876.00000
1308.00000 875.00000
1300.00000 874.00000
1293.00000 873.00000
1285.00000 870.00000
1278.00000 871.00000
1270.00000 870.00000
1265.00000 864.00000
1264.00000 857.00000
1263.00000 849.00000
1263.00000 841.00000
1263.00000 833.00000
1263.00000 826.00000
1264.00000 818.00000
1265.00000 810.00000
1266.00000 803.00000
1267.00000 795.00000
1268.00000 787.00000
1269.00000 780.00000
1270.00000 772.00000
1271.00000 764.00000
1272.00000 757.00000
1272.00000 749.00000
1272.00000 741.00000
1272.00000 733.00000
1271.00000 726.00000
1270.00000 718.00000
1269.00000 710.00000
1267.00000 703.00000
1266.00000 695.00000
1263.00000 688.00000
1261.00000 681.00000
1259.00000 673.00000
1257.00000 666.00000
1255.00000 658.00000
1253.00000 651.00000
1252.00000 643.00000
1251.00000 635.00000
1250.00000 628.00000
1250.00000 620.00000
IMAGE=DA3333h_h.JPG
ID=27 
LM=0
CURVES=1
POINTS=100
1758.00000 614.00000
1756.00000 622.00000
1751.00000 629.00000
1745.00000 635.00000
1740.00000 640.00000
1734.00000 646.00000
1728.00000 652.00000
1721.00000 657.00000
1715.00000 663.00000
1709.00000 668.00000
1702.00000 673.00000
1696.00000 679.00000
1689.00000 684.00000
1684.00000 690.00000
1680.00000 697.00000
1678.00000 705.00000
1681.00000 713.00000
1680.00000 721.00000
1675.00000 727.00000
1669.00000 733.00000
1663.00000 739.00000
1658.00000 745.00000
1653.00000 752.00000
1649.00000 759.00000
1644.00000 765.00000
1640.00000 773.00000
1636.00000 780.00000
1631.00000 787.00000
1628.00000 794.00000
1624.00000 802.00000
1620.00000 809.00000
1617.00000 817.00000
1613.00000 824.00000
1608.00000 831.00000
1604.00000 838.00000
1599.00000 844.00000
1593.00000 851.00000
1588.00000 857.00000
1582.00000 862.00000
1575.00000 867.00000
1568.00000 871.00000
1560.00000 874.00000
1552.00000 877.00000
1544.00000 879.00000
1537.00000 882.00000
1529.00000 884.00000
1521.00000 886.00000
1513.00000 888.00000
1504.00000 889.00000
1496.00000 890.00000
1488.00000 891.00000
1480.00000 891.00000
1471.00000 890.00000
1463.00000 889.00000
1455.00000 888.00000
1447.00000 887.00000
1439.00000 885.00000
1431.00000 884.00000
1423.00000 882.00000
1415.00000 880.00000
1407.00000 878.00000
1399.00000 876.00000
1391.00000 873.00000
1383.00000 870.00000
1375.00000 870.00000
1366.00000 870.00000
1358.00000 870.00000
1351.00000 866.00000
1348.00000 858.00000
1346.00000 850.00000
1345.00000 842.00000
1345.00000 834.00000
1345.00000 825.00000
1344.00000 817.00000
1344.00000 809.00000
1344.00000 801.00000
1343.00000 792.00000
1342.00000 784.00000
1342.00000 776.00000
1341.00000 768.00000
1340.00000 760.00000
1339.00000 751.00000
1337.00000 743.00000
1335.00000 735.00000
1334.00000 727.00000
1332.00000 719.00000
1330.00000 711.00000
1328.00000 703.00000
1326.00000 695.00000
1324.00000 687.00000
1322.00000 679.00000
1320.00000 671.00000
1318.00000 663.00000
1316.00000 655.00000
1313.00000 647.00000
1310.00000 639.00000
1308.00000 631.00000
1306.00000 623.00000
1304.00000 615.00000
1303.00000 607.00000
IMAGE=DA3333i_h.JPG
ID=28 
LM=0
CURVES=1
POINTS=100
1511.00000 642.00000
1507.00000 648.00000
1502.00000 654.00000
1498.00000 659.00000
1493.00000 664.00000
1488.00000 670.00000
1483.00000 675.00000
1477.00000 679.00000
1472.00000 684.00000
1466.00000 689.00000
1460.00000 692.00000
1454.00000 696.00000
1448.00000 700.00000
1442.00000 704.00000
1437.00000 710.00000
1433.00000 716.00000
1431.00000 722.00000
1432.00000 730.00000
1431.00000 737.00000
1426.00000 741.00000
1421.00000 746.00000
1415.00000 752.00000
1410.00000 757.00000
1406.00000 763.00000
1402.00000 769.00000
1399.00000 775.00000
1395.00000 781.00000
1392.00000 788.00000
1389.00000 794.00000
1386.00000 801.00000
1383.00000 807.00000
1380.00000 814.00000
1377.00000 821.00000
1373.00000 827.00000
1369.00000 833.00000
1364.00000 838.00000
1360.00000 843.00000
1355.00000 848.00000
1349.00000 854.00000
1344.00000 859.00000
1339.00000 864.00000
1333.00000 868.00000
1327.00000 871.00000
1320.00000 874.00000
1314.00000 877.00000
1307.00000 879.00000
1300.00000 881.00000
1293.00000 883.00000
1286.00000 885.00000
1279.00000 886.00000
1272.00000 887.00000
1264.00000 888.00000
1257.00000 888.00000
1250.00000 888.00000
1243.00000 887.00000
1236.00000 885.00000
1229.00000 883.00000
1222.00000 881.00000
1215.00000 878.00000
1209.00000 874.00000
1202.00000 872.00000
1196.00000 868.00000
1190.00000 865.00000
1184.00000 860.00000
1177.00000 859.00000
1170.00000 858.00000
1163.00000 858.00000
1156.00000 856.00000
1153.00000 850.00000
1151.00000 843.00000
1150.00000 835.00000
1150.00000 828.00000
1151.00000 821.00000
1152.00000 814.00000
1152.00000 807.00000
1152.00000 799.00000
1153.00000 792.00000
1153.00000 785.00000
1153.00000 778.00000
1153.00000 771.00000
1153.00000 763.00000
1153.00000 756.00000
1152.00000 749.00000
1151.00000 742.00000
1151.00000 735.00000
1150.00000 728.00000
1149.00000 720.00000
1147.00000 713.00000
1146.00000 706.00000
1144.00000 699.00000
1142.00000 693.00000
1140.00000 686.00000
1139.00000 678.00000
1137.00000 671.00000
1136.00000 664.00000
1134.00000 657.00000
1132.00000 650.00000
1131.00000 643.00000
1130.00000 636.00000
1129.00000 629.00000
IMAGE=DA3333j_h.JPG
ID=29 
LM=0
CURVES=1
POINTS=100
1614.00000 565.00000
1609.00000 571.00000
1605.00000 576.00000
1600.00000 581.00000
1594.00000 587.00000
1588.00000 591.00000
1583.00000 595.00000
1578.00000 600.00000
1572.00000 605.00000
1566.00000 610.00000
1561.00000 615.00000
1555.00000 619.00000
1550.00000 623.00000
1544.00000 629.00000
1539.00000 634.00000
1536.00000 640.00000
1533.00000 647.00000
1531.00000 654.00000
1532.00000 661.00000
1533.00000 668.00000
1527.00000 672.00000
1521.00000 676.00000
1515.00000 680.00000
1509.00000 685.00000
1504.00000 690.00000
1500.00000 696.00000
1496.00000 703.00000
1493.00000 709.00000
1490.00000 716.00000
1487.00000 722.00000
1484.00000 729.00000
1481.00000 736.00000
1478.00000 742.00000
1475.00000 749.00000
1470.00000 754.00000
1466.00000 760.00000
1462.00000 766.00000
1457.00000 771.00000
1452.00000 776.00000
1446.00000 782.00000
1440.00000 786.00000
1434.00000 790.00000
1428.00000 794.00000
1422.00000 797.00000
1415.00000 800.00000
1408.00000 802.00000
1401.00000 804.00000
1394.00000 806.00000
1387.00000 807.00000
1380.00000 808.00000
1372.00000 808.00000
1365.00000 808.00000
1358.00000 807.00000
1350.00000 807.00000
1343.00000 806.00000
1336.00000 805.00000
1329.00000 804.00000
1322.00000 803.00000
1315.00000 801.00000
1308.00000 799.00000
1301.00000 797.00000
1294.00000 795.00000
1287.00000 792.00000
1280.00000 789.00000
1273.00000 787.00000
1266.00000 786.00000
1259.00000 786.00000
1252.00000 785.00000
1246.00000 781.00000
1243.00000 774.00000
1241.00000 767.00000
1241.00000 760.00000
1241.00000 752.00000
1241.00000 745.00000
1241.00000 738.00000
1241.00000 730.00000
1242.00000 723.00000
1243.00000 716.00000
1243.00000 709.00000
1243.00000 702.00000
1243.00000 694.00000
1243.00000 687.00000
1243.00000 680.00000
1242.00000 672.00000
1242.00000 665.00000
1241.00000 658.00000
1240.00000 651.00000
1239.00000 644.00000
1238.00000 636.00000
1237.00000 629.00000
1235.00000 622.00000
1233.00000 615.00000
1231.00000 608.00000
1229.00000 601.00000
1227.00000 594.00000
1224.00000 587.00000
1222.00000 580.00000
1221.00000 573.00000
1219.00000 566.00000
1218.00000 559.00000
IMAGE=DA3333k_h.JPG
ID=30 
LM=0
CURVES=1
POINTS=100
1603.00000 616.00000
1602.00000 623.00000
1599.00000 629.00000
1594.00000 635.00000
1589.00000 640.00000
1584.00000 645.00000
1579.00000 650.00000
1574.00000 655.00000
1569.00000 660.00000
1564.00000 665.00000
1560.00000 670.00000
1555.00000 675.00000
1550.00000 681.00000
1546.00000 687.00000
1544.00000 693.00000
1545.00000 700.00000
1543.00000 707.00000
1538.00000 711.00000
1532.00000 716.00000
1527.00000 720.00000
1523.00000 726.00000
1519.00000 732.00000
1515.00000 738.00000
1513.00000 745.00000
1510.00000 751.00000
1508.00000 758.00000
1505.00000 765.00000
1502.00000 771.00000
1499.00000 778.00000
1496.00000 784.00000
1493.00000 790.00000
1490.00000 797.00000
1486.00000 803.00000
1482.00000 809.00000
1478.00000 815.00000
1474.00000 820.00000
1468.00000 825.00000
1462.00000 828.00000
1456.00000 832.00000
1450.00000 835.00000
1443.00000 838.00000
1437.00000 841.00000
1430.00000 844.00000
1424.00000 846.00000
1417.00000 849.00000
1411.00000 851.00000
1404.00000 853.00000
1397.00000 855.00000
1390.00000 857.00000
1383.00000 858.00000
1376.00000 859.00000
1369.00000 859.00000
1362.00000 859.00000
1355.00000 859.00000
1348.00000 859.00000
1341.00000 858.00000
1334.00000 857.00000
1327.00000 855.00000
1320.00000 853.00000
1313.00000 851.00000
1306.00000 849.00000
1300.00000 847.00000
1293.00000 845.00000
1286.00000 844.00000
1279.00000 843.00000
1272.00000 842.00000
1265.00000 842.00000
1258.00000 843.00000
1252.00000 839.00000
1248.00000 833.00000
1246.00000 826.00000
1245.00000 819.00000
1244.00000 812.00000
1244.00000 805.00000
1244.00000 798.00000
1244.00000 791.00000
1243.00000 784.00000
1243.00000 777.00000
1243.00000 770.00000
1242.00000 763.00000
1242.00000 755.00000
1241.00000 748.00000
1240.00000 741.00000
1239.00000 734.00000
1237.00000 728.00000
1236.00000 721.00000
1233.00000 714.00000
1231.00000 707.00000
1229.00000 700.00000
1227.00000 694.00000
1225.00000 687.00000
1223.00000 680.00000
1222.00000 673.00000
1221.00000 666.00000
1219.00000 659.00000
1217.00000 652.00000
1215.00000 645.00000
1213.00000 639.00000
1211.00000 632.00000
1209.00000 625.00000
IMAGE=DA3333l_h.JPG
ID=31 
LM=0
CURVES=1
POINTS=100
1587.00000 609.00000
1584.00000 616.00000
1577.00000 622.00000
1571.00000 627.00000
1565.00000 633.00000
1559.00000 638.00000
1553.00000 644.00000
1547.00000 649.00000
1541.00000 655.00000
1535.00000 661.00000
1529.00000 667.00000
1524.00000 672.00000
1518.00000 678.00000
1512.00000 684.00000
1506.00000 690.00000
1504.00000 698.00000
1505.00000 706.00000
1505.00000 714.00000
1501.00000 721.00000
1495.00000 727.00000
1489.00000 732.00000
1482.00000 737.00000
1476.00000 742.00000
1471.00000 749.00000
1466.00000 755.00000
1461.00000 761.00000
1456.00000 768.00000
1452.00000 775.00000
1447.00000 782.00000
1443.00000 789.00000
1439.00000 796.00000
1435.00000 804.00000
1430.00000 810.00000
1426.00000 817.00000
1422.00000 825.00000
1418.00000 831.00000
1412.00000 838.00000
1407.00000 843.00000
1400.00000 849.00000
1394.00000 854.00000
1387.00000 858.00000
1379.00000 861.00000
1371.00000 864.00000
1363.00000 866.00000
1355.00000 868.00000
1348.00000 870.00000
1339.00000 871.00000
1331.00000 872.00000
1323.00000 873.00000
1315.00000 873.00000
1307.00000 872.00000
1298.00000 871.00000
1290.00000 870.00000
1282.00000 869.00000
1274.00000 867.00000
1266.00000 866.00000
1258.00000 864.00000
1250.00000 863.00000
1242.00000 862.00000
1234.00000 861.00000
1226.00000 859.00000
1217.00000 859.00000
1209.00000 859.00000
1201.00000 860.00000
1194.00000 864.00000
1186.00000 864.00000
1181.00000 858.00000
1177.00000 850.00000
1176.00000 842.00000
1175.00000 834.00000
1175.00000 826.00000
1174.00000 818.00000
1174.00000 809.00000
1174.00000 801.00000
1174.00000 793.00000
1174.00000 785.00000
1175.00000 777.00000
1175.00000 768.00000
1176.00000 760.00000
1176.00000 752.00000
1175.00000 744.00000
1174.00000 736.00000
1174.00000 728.00000
1172.00000 720.00000
1170.00000 712.00000
1169.00000 703.00000
1167.00000 695.00000
1164.00000 688.00000
1161.00000 680.00000
1158.00000 672.00000
1155.00000 665.00000
1152.00000 657.00000
1150.00000 649.00000
1149.00000 641.00000
1148.00000 633.00000
1147.00000 625.00000
1146.00000 617.00000
1145.00000 608.00000
1145.00000 600.00000
1145.00000 592.00000
IMAGE=DA3333m_h.JPG
ID=32 
LM=0
CURVES=1
POINTS=100
1700.00000 632.00000
1695.00000 639.00000
1689.00000 644.00000
1683.00000 649.00000
1677.00000 654.00000
1671.00000 660.00000
1665.00000 665.00000
1659.00000 670.00000
1653.00000 676.00000
1647.00000 681.00000
1641.00000 686.00000
1635.00000 691.00000
1629.00000 696.00000
1624.00000 703.00000
1621.00000 710.00000
1618.00000 717.00000
1616.00000 725.00000
1616.00000 733.00000
1616.00000 741.00000
1611.00000 748.00000
1605.00000 753.00000
1599.00000 758.00000
1593.00000 763.00000
1588.00000 769.00000
1582.00000 775.00000
1577.00000 781.00000
1573.00000 788.00000
1568.00000 795.00000
1564.00000 802.00000
1560.00000 809.00000
1557.00000 816.00000
1553.00000 823.00000
1549.00000 830.00000
1545.00000 837.00000
1541.00000 844.00000
1537.00000 851.00000
1532.00000 857.00000
1526.00000 863.00000
1520.00000 868.00000
1514.00000 873.00000
1507.00000 877.00000
1500.00000 881.00000
1493.00000 885.00000
1485.00000 887.00000
1478.00000 889.00000
1470.00000 890.00000
1462.00000 891.00000
1454.00000 892.00000
1446.00000 893.00000
1438.00000 893.00000
1430.00000 892.00000
1422.00000 890.00000
1414.00000 888.00000
1406.00000 886.00000
1399.00000 884.00000
1391.00000 881.00000
1383.00000 879.00000
1376.00000 877.00000
1368.00000 875.00000
1360.00000 873.00000
1352.00000 872.00000
1344.00000 871.00000
1336.00000 870.00000
1328.00000 869.00000
1320.00000 868.00000
1313.00000 869.00000
1305.00000 871.00000
1298.00000 868.00000
1294.00000 861.00000
1292.00000 854.00000
1292.00000 846.00000
1291.00000 838.00000
1291.00000 830.00000
1292.00000 822.00000
1292.00000 814.00000
1292.00000 806.00000
1293.00000 798.00000
1293.00000 790.00000
1293.00000 782.00000
1292.00000 774.00000
1291.00000 766.00000
1291.00000 758.00000
1290.00000 750.00000
1289.00000 742.00000
1288.00000 734.00000
1287.00000 726.00000
1284.00000 718.00000
1282.00000 710.00000
1279.00000 703.00000
1277.00000 695.00000
1275.00000 688.00000
1272.00000 680.00000
1269.00000 673.00000
1267.00000 665.00000
1265.00000 657.00000
1262.00000 650.00000
1260.00000 642.00000
1259.00000 634.00000
1258.00000 626.00000
1257.00000 618.00000
IMAGE=DA3333o_h.JPG
ID=33 
LM=0
CURVES=1
POINTS=100
1764.00000 598.00000
1762.00000 605.00000
1756.00000 610.00000
1751.00000 615.00000
1745.00000 621.00000
1740.00000 627.00000
1735.00000 632.00000
1729.00000 638.00000
1724.00000 643.00000
1719.00000 648.00000
1713.00000 654.00000
1709.00000 660.00000
1705.00000 667.00000
1701.00000 673.00000
1698.00000 680.00000
1699.00000 688.00000
1701.00000 695.00000
1696.00000 700.00000
1690.00000 705.00000
1684.00000 710.00000
1679.00000 715.00000
1673.00000 721.00000
1668.00000 726.00000
1664.00000 732.00000
1659.00000 738.00000
1655.00000 744.00000
1650.00000 751.00000
1646.00000 757.00000
1641.00000 763.00000
1637.00000 769.00000
1633.00000 776.00000
1629.00000 782.00000
1625.00000 789.00000
1621.00000 795.00000
1616.00000 801.00000
1612.00000 807.00000
1607.00000 813.00000
1603.00000 819.00000
1597.00000 825.00000
1591.00000 830.00000
1585.00000 834.00000
1578.00000 838.00000
1572.00000 842.00000
1566.00000 846.00000
1558.00000 848.00000
1551.00000 850.00000
1544.00000 852.00000
1536.00000 854.00000
1529.00000 855.00000
1521.00000 856.00000
1514.00000 857.00000
1506.00000 858.00000
1498.00000 858.00000
1491.00000 858.00000
1483.00000 858.00000
1476.00000 858.00000
1468.00000 857.00000
1460.00000 856.00000
1453.00000 855.00000
1445.00000 854.00000
1438.00000 854.00000
1430.00000 853.00000
1423.00000 852.00000
1415.00000 853.00000
1408.00000 856.00000
1401.00000 855.00000
1396.00000 849.00000
1393.00000 843.00000
1390.00000 835.00000
1390.00000 828.00000
1390.00000 820.00000
1391.00000 813.00000
1392.00000 805.00000
1393.00000 798.00000
1394.00000 790.00000
1395.00000 782.00000
1396.00000 775.00000
1396.00000 767.00000
1396.00000 760.00000
1396.00000 752.00000
1395.00000 744.00000
1394.00000 737.00000
1393.00000 729.00000
1392.00000 722.00000
1391.00000 714.00000
1390.00000 707.00000
1388.00000 699.00000
1386.00000 692.00000
1384.00000 685.00000
1382.00000 677.00000
1379.00000 670.00000
1376.00000 663.00000
1373.00000 656.00000
1371.00000 649.00000
1369.00000 642.00000
1367.00000 634.00000
1366.00000 627.00000
1365.00000 619.00000
1365.00000 612.00000
1364.00000 604.00000
IMAGE=DA3333p_h.JPG
ID=34 
LM=0
CURVES=1
POINTS=100
1759.00000 629.00000
1755.00000 636.00000
1748.00000 641.00000
1740.00000 645.00000
1734.00000 650.00000
1727.00000 656.00000
1721.00000 661.00000
1714.00000 667.00000
1708.00000 672.00000
1701.00000 678.00000
1695.00000 683.00000
1688.00000 688.00000
1681.00000 693.00000
1675.00000 699.00000
1670.00000 706.00000
1668.00000 713.00000
1669.00000 721.00000
1670.00000 727.00000
1663.00000 733.00000
1656.00000 738.00000
1650.00000 744.00000
1644.00000 749.00000
1638.00000 755.00000
1633.00000 762.00000
1628.00000 769.00000
1624.00000 777.00000
1621.00000 784.00000
1617.00000 792.00000
1614.00000 800.00000
1610.00000 807.00000
1606.00000 815.00000
1602.00000 822.00000
1597.00000 829.00000
1593.00000 837.00000
1589.00000 844.00000
1584.00000 851.00000
1579.00000 857.00000
1573.00000 864.00000
1567.00000 870.00000
1561.00000 876.00000
1554.00000 881.00000
1547.00000 885.00000
1540.00000 889.00000
1532.00000 893.00000
1524.00000 896.00000
1517.00000 900.00000
1509.00000 902.00000
1500.00000 904.00000
1492.00000 906.00000
1484.00000 907.00000
1475.00000 907.00000
1467.00000 907.00000
1458.00000 907.00000
1450.00000 907.00000
1441.00000 907.00000
1433.00000 906.00000
1424.00000 906.00000
1416.00000 906.00000
1408.00000 905.00000
1399.00000 904.00000
1391.00000 903.00000
1382.00000 903.00000
1374.00000 902.00000
1365.00000 901.00000
1357.00000 901.00000
1349.00000 900.00000
1340.00000 899.00000
1332.00000 897.00000
1325.00000 893.00000
1318.00000 887.00000
1313.00000 881.00000
1311.00000 872.00000
1310.00000 864.00000
1310.00000 856.00000
1310.00000 847.00000
1310.00000 839.00000
1310.00000 830.00000
1310.00000 822.00000
1309.00000 813.00000
1308.00000 805.00000
1308.00000 796.00000
1307.00000 788.00000
1305.00000 780.00000
1304.00000 771.00000
1302.00000 763.00000
1300.00000 755.00000
1297.00000 747.00000
1295.00000 739.00000
1293.00000 731.00000
1290.00000 723.00000
1287.00000 715.00000
1285.00000 707.00000
1282.00000 699.00000
1279.00000 691.00000
1276.00000 683.00000
1274.00000 675.00000
1273.00000 666.00000
1272.00000 658.00000
1272.00000 649.00000
1272.00000 641.00000
IMAGE=DA3333q_h.JPG
ID=35 
LM=0
CURVES=1
POINTS=100
1718.00000 603.00000
1713.00000 610.00000
1706.00000 614.00000
1699.00000 618.00000
1693.00000 624.00000
1688.00000 630.00000
1682.00000 637.00000
1677.00000 643.00000
1671.00000 649.00000
1666.00000 655.00000
1661.00000 662.00000
1657.00000 669.00000
1653.00000 676.00000
1650.00000 684.00000
1650.00000 692.00000
1651.00000 700.00000
1653.00000 708.00000
1650.00000 716.00000
1642.00000 719.00000
1635.00000 723.00000
1630.00000 729.00000
1626.00000 737.00000
1622.00000 744.00000
1619.00000 752.00000
1614.00000 759.00000
1610.00000 766.00000
1606.00000 773.00000
1603.00000 781.00000
1600.00000 788.00000
1596.00000 796.00000
1592.00000 803.00000
1588.00000 810.00000
1583.00000 817.00000
1578.00000 823.00000
1573.00000 830.00000
1567.00000 836.00000
1562.00000 842.00000
1555.00000 847.00000
1548.00000 851.00000
1541.00000 855.00000
1533.00000 859.00000
1526.00000 863.00000
1519.00000 867.00000
1511.00000 870.00000
1503.00000 873.00000
1496.00000 876.00000
1488.00000 878.00000
1480.00000 881.00000
1472.00000 883.00000
1464.00000 884.00000
1456.00000 885.00000
1447.00000 886.00000
1439.00000 887.00000
1431.00000 887.00000
1423.00000 887.00000
1414.00000 886.00000
1406.00000 885.00000
1398.00000 884.00000
1390.00000 883.00000
1382.00000 881.00000
1374.00000 879.00000
1365.00000 878.00000
1357.00000 876.00000
1349.00000 875.00000
1341.00000 876.00000
1333.00000 875.00000
1326.00000 871.00000
1319.00000 866.00000
1315.00000 859.00000
1313.00000 851.00000
1311.00000 843.00000
1310.00000 834.00000
1310.00000 826.00000
1309.00000 818.00000
1309.00000 810.00000
1309.00000 801.00000
1309.00000 793.00000
1308.00000 785.00000
1308.00000 777.00000
1307.00000 768.00000
1307.00000 760.00000
1306.00000 752.00000
1305.00000 744.00000
1303.00000 736.00000
1301.00000 728.00000
1299.00000 720.00000
1296.00000 712.00000
1294.00000 704.00000
1292.00000 696.00000
1291.00000 688.00000
1288.00000 680.00000
1286.00000 672.00000
1283.00000 664.00000
1281.00000 656.00000
1278.00000 649.00000
1275.00000 641.00000
1274.00000 633.00000
1273.00000 624.00000
1272.00000 616.00000
1271.00000 608.00000
IMAGE=DA3333r_h.JPG
ID=36 
LM=0
CURVES=1
POINTS=100
1696.00000 613.00000
1691.00000 621.00000
1685.00000 628.00000
1680.00000 636.00000
1676.00000 644.00000
1670.00000 651.00000
1663.00000 658.00000
1656.00000 665.00000
1650.00000 671.00000
1643.00000 677.00000
1636.00000 684.00000
1629.00000 691.00000
1624.00000 698.00000
1619.00000 706.00000
1617.00000 715.00000
1618.00000 725.00000
1618.00000 734.00000
1612.00000 741.00000
1605.00000 747.00000
1598.00000 754.00000
1592.00000 761.00000
1587.00000 768.00000
1581.00000 776.00000
1574.00000 783.00000
1569.00000 790.00000
1565.00000 799.00000
1560.00000 807.00000
1557.00000 815.00000
1553.00000 824.00000
1548.00000 832.00000
1543.00000 840.00000
1538.00000 848.00000
1532.00000 855.00000
1525.00000 862.00000
1519.00000 868.00000
1512.00000 875.00000
1505.00000 881.00000
1497.00000 886.00000
1489.00000 891.00000
1481.00000 895.00000
1473.00000 900.00000
1464.00000 904.00000
1456.00000 908.00000
1447.00000 911.00000
1438.00000 914.00000
1429.00000 917.00000
1420.00000 919.00000
1411.00000 922.00000
1402.00000 925.00000
1393.00000 927.00000
1384.00000 928.00000
1374.00000 929.00000
1365.00000 929.00000
1356.00000 928.00000
1346.00000 927.00000
1337.00000 926.00000
1328.00000 923.00000
1319.00000 922.00000
1310.00000 919.00000
1301.00000 917.00000
1292.00000 914.00000
1283.00000 912.00000
1274.00000 909.00000
1265.00000 907.00000
1256.00000 906.00000
1246.00000 905.00000
1238.00000 901.00000
1234.00000 892.00000
1231.00000 883.00000
1230.00000 874.00000
1229.00000 865.00000
1229.00000 855.00000
1229.00000 846.00000
1229.00000 837.00000
1229.00000 827.00000
1229.00000 818.00000
1229.00000 809.00000
1229.00000 799.00000
1229.00000 790.00000
1229.00000 781.00000
1229.00000 771.00000
1229.00000 762.00000
1228.00000 752.00000
1227.00000 743.00000
1226.00000 734.00000
1225.00000 725.00000
1224.00000 715.00000
1222.00000 706.00000
1221.00000 697.00000
1219.00000 688.00000
1217.00000 678.00000
1215.00000 669.00000
1213.00000 660.00000
1211.00000 651.00000
1208.00000 642.00000
1206.00000 633.00000
1204.00000 624.00000
1203.00000 614.00000
1201.00000 605.00000
1200.00000 596.00000
IMAGE=DA3333s_h.JPG
ID=37 
LM=0
CURVES=1
POINTS=100
1542.00000 726.00000
1539.00000 732.00000
1535.00000 737.00000
1532.00000 742.00000
1528.00000 747.00000
1524.00000 753.00000
1520.00000 758.00000
1517.00000 763.00000
1513.00000 769.00000
1510.00000 774.00000
1507.00000 780.00000
1506.00000 786.00000
1506.00000 793.00000
1509.00000 798.00000
1510.00000 805.00000
1508.00000 811.00000
1504.00000 815.00000
1499.00000 820.00000
1495.00000 825.00000
1491.00000 830.00000
1488.00000 836.00000
1485.00000 842.00000
1482.00000 847.00000
1478.00000 852.00000
1475.00000 858.00000
1472.00000 864.00000
1469.00000 869.00000
1466.00000 875.00000
1463.00000 881.00000
1460.00000 887.00000
1457.00000 892.00000
1453.00000 897.00000
1449.00000 902.00000
1445.00000 907.00000
1440.00000 911.00000
1435.00000 916.00000
1430.00000 919.00000
1424.00000 922.00000
1418.00000 925.00000
1413.00000 928.00000
1407.00000 931.00000
1401.00000 933.00000
1395.00000 935.00000
1388.00000 936.00000
1382.00000 937.00000
1376.00000 938.00000
1369.00000 938.00000
1363.00000 938.00000
1356.00000 938.00000
1350.00000 938.00000
1343.00000 938.00000
1337.00000 937.00000
1331.00000 937.00000
1324.00000 936.00000
1318.00000 936.00000
1311.00000 935.00000
1305.00000 934.00000
1299.00000 933.00000
1292.00000 932.00000
1286.00000 931.00000
1280.00000 930.00000
1273.00000 929.00000
1267.00000 929.00000
1260.00000 928.00000
1254.00000 928.00000
1248.00000 929.00000
1241.00000 928.00000
1237.00000 923.00000
1233.00000 918.00000
1230.00000 912.00000
1229.00000 906.00000
1229.00000 900.00000
1228.00000 893.00000
1227.00000 887.00000
1226.00000 881.00000
1225.00000 874.00000
1224.00000 868.00000
1223.00000 861.00000
1222.00000 855.00000
1221.00000 849.00000
1220.00000 842.00000
1218.00000 836.00000
1216.00000 830.00000
1214.00000 824.00000
1212.00000 818.00000
1210.00000 812.00000
1208.00000 806.00000
1206.00000 799.00000
1204.00000 793.00000
1202.00000 787.00000
1200.00000 781.00000
1198.00000 775.00000
1196.00000 769.00000
1194.00000 763.00000
1192.00000 757.00000
1190.00000 750.00000
1189.00000 744.00000
1188.00000 738.00000
1187.00000 731.00000
1186.00000 725.00000
IMAGE=DA3333t_h.JPG
ID=38 
LM=0
CURVES=1
POINTS=100
1772.00000 653.00000
1765.00000 659.00000
1758.00000 664.00000
1751.00000 670.00000
1745.00000 676.00000
1739.00000 683.00000
1733.00000 689.00000
1727.00000 696.00000
1720.00000 701.00000
1713.00000 707.00000
1706.00000 712.00000
1699.00000 717.00000
1692.00000 722.00000
1685.00000 728.00000
1679.00000 735.00000
1673.00000 741.00000
1669.00000 749.00000
1670.00000 758.00000
1668.00000 766.00000
1661.00000 771.00000
1655.00000 778.00000
1649.00000 784.00000
1642.00000 791.00000
1637.00000 798.00000
1632.00000 805.00000
1628.00000 813.00000
1623.00000 820.00000
1618.00000 827.00000
1613.00000 835.00000
1608.00000 842.00000
1604.00000 850.00000
1599.00000 857.00000
1594.00000 865.00000
1589.00000 872.00000
1584.00000 879.00000
1579.00000 886.00000
1573.00000 893.00000
1567.00000 900.00000
1561.00000 907.00000
1555.00000 912.00000
1547.00000 917.00000
1540.00000 922.00000
1533.00000 927.00000
1525.00000 931.00000
1517.00000 935.00000
1508.00000 938.00000
1500.00000 941.00000
1492.00000 944.00000
1483.00000 947.00000
1474.00000 948.00000
1466.00000 949.00000
1457.00000 950.00000
1448.00000 951.00000
1439.00000 950.00000
1430.00000 950.00000
1422.00000 949.00000
1413.00000 948.00000
1404.00000 946.00000
1396.00000 944.00000
1387.00000 942.00000
1378.00000 940.00000
1370.00000 938.00000
1361.00000 936.00000
1353.00000 933.00000
1344.00000 931.00000
1335.00000 930.00000
1328.00000 925.00000
1323.00000 918.00000
1321.00000 909.00000
1320.00000 900.00000
1320.00000 891.00000
1320.00000 882.00000
1321.00000 874.00000
1321.00000 865.00000
1322.00000 856.00000
1323.00000 847.00000
1324.00000 838.00000
1324.00000 829.00000
1325.00000 821.00000
1325.00000 812.00000
1326.00000 803.00000
1326.00000 794.00000
1326.00000 785.00000
1326.00000 776.00000
1325.00000 768.00000
1324.00000 759.00000
1323.00000 750.00000
1321.00000 741.00000
1319.00000 733.00000
1317.00000 724.00000
1315.00000 715.00000
1312.00000 707.00000
1310.00000 698.00000
1309.00000 690.00000
1307.00000 681.00000
1305.00000 672.00000
1304.00000 664.00000
1304.00000 655.00000
1303.00000 646.00000
1303.00000 637.00000
IMAGE=DA3339D_h.JPG
ID=39 
LM=0
CURVES=1
POINTS=100
1716.00000 641.00000
1712.00000 648.00000
1706.00000 653.00000
1701.00000 659.00000
1695.00000 664.00000
1690.00000 670.00000
1685.00000 675.00000
1679.00000 681.00000
1672.00000 685.00000
1666.00000 689.00000
1659.00000 694.00000
1654.00000 700.00000
1649.00000 706.00000
1645.00000 712.00000
1644.00000 720.00000
1647.00000 727.00000
1645.00000 735.00000
1639.00000 740.00000
1634.00000 746.00000
1629.00000 752.00000
1625.00000 758.00000
1622.00000 765.00000
1619.00000 772.00000
1616.00000 779.00000
1612.00000 786.00000
1609.00000 793.00000
1604.00000 800.00000
1601.00000 807.00000
1597.00000 814.00000
1593.00000 820.00000
1590.00000 827.00000
1585.00000 833.00000
1580.00000 840.00000
1576.00000 846.00000
1571.00000 853.00000
1566.00000 859.00000
1559.00000 863.00000
1554.00000 868.00000
1547.00000 872.00000
1541.00000 876.00000
1535.00000 881.00000
1527.00000 884.00000
1520.00000 887.00000
1513.00000 891.00000
1506.00000 894.00000
1499.00000 897.00000
1492.00000 900.00000
1484.00000 902.00000
1477.00000 904.00000
1469.00000 905.00000
1461.00000 906.00000
1453.00000 906.00000
1445.00000 906.00000
1438.00000 906.00000
1430.00000 906.00000
1422.00000 906.00000
1414.00000 906.00000
1406.00000 905.00000
1399.00000 903.00000
1391.00000 901.00000
1384.00000 899.00000
1376.00000 897.00000
1369.00000 895.00000
1361.00000 893.00000
1353.00000 892.00000
1345.00000 891.00000
1338.00000 890.00000
1332.00000 885.00000
1327.00000 879.00000
1325.00000 871.00000
1323.00000 864.00000
1324.00000 856.00000
1324.00000 848.00000
1323.00000 840.00000
1323.00000 832.00000
1323.00000 825.00000
1322.00000 817.00000
1322.00000 809.00000
1322.00000 801.00000
1321.00000 793.00000
1320.00000 786.00000
1319.00000 778.00000
1318.00000 770.00000
1317.00000 762.00000
1316.00000 755.00000
1315.00000 747.00000
1313.00000 739.00000
1311.00000 732.00000
1309.00000 724.00000
1307.00000 717.00000
1303.00000 710.00000
1301.00000 702.00000
1299.00000 695.00000
1297.00000 687.00000
1295.00000 680.00000
1294.00000 672.00000
1292.00000 664.00000
1291.00000 657.00000
1290.00000 649.00000
1290.00000 641.00000
IMAGE=DA3339p_h.JPG
ID=40 
LM=0
CURVES=1
POINTS=100
1721.00000 665.00000
1716.00000 671.00000
1711.00000 676.00000
1705.00000 680.00000
1699.00000 685.00000
1694.00000 691.00000
1688.00000 696.00000
1683.00000 701.00000
1677.00000 706.00000
1672.00000 711.00000
1666.00000 716.00000
1660.00000 720.00000
1655.00000 725.00000
1649.00000 730.00000
1643.00000 734.00000
1638.00000 740.00000
1636.00000 747.00000
1636.00000 755.00000
1631.00000 760.00000
1625.00000 764.00000
1618.00000 768.00000
1613.00000 773.00000
1608.00000 779.00000
1603.00000 784.00000
1600.00000 791.00000
1597.00000 798.00000
1594.00000 805.00000
1591.00000 811.00000
1587.00000 818.00000
1584.00000 825.00000
1581.00000 832.00000
1577.00000 838.00000
1574.00000 845.00000
1570.00000 851.00000
1566.00000 857.00000
1562.00000 864.00000
1557.00000 869.00000
1552.00000 875.00000
1547.00000 880.00000
1541.00000 885.00000
1536.00000 890.00000
1530.00000 895.00000
1524.00000 899.00000
1517.00000 903.00000
1511.00000 906.00000
1504.00000 909.00000
1497.00000 911.00000
1489.00000 913.00000
1482.00000 915.00000
1475.00000 916.00000
1467.00000 917.00000
1460.00000 918.00000
1452.00000 919.00000
1445.00000 920.00000
1438.00000 919.00000
1430.00000 919.00000
1423.00000 918.00000
1415.00000 917.00000
1408.00000 916.00000
1400.00000 915.00000
1393.00000 914.00000
1386.00000 913.00000
1378.00000 912.00000
1371.00000 910.00000
1364.00000 907.00000
1357.00000 905.00000
1350.00000 903.00000
1344.00000 899.00000
1341.00000 892.00000
1340.00000 884.00000
1340.00000 877.00000
1340.00000 869.00000
1342.00000 862.00000
1344.00000 855.00000
1346.00000 848.00000
1348.00000 840.00000
1349.00000 833.00000
1350.00000 826.00000
1351.00000 818.00000
1352.00000 811.00000
1353.00000 803.00000
1353.00000 796.00000
1353.00000 788.00000
1353.00000 781.00000
1353.00000 773.00000
1352.00000 766.00000
1351.00000 759.00000
1350.00000 751.00000
1349.00000 744.00000
1347.00000 737.00000
1346.00000 729.00000
1344.00000 722.00000
1342.00000 715.00000
1340.00000 708.00000
1339.00000 700.00000
1338.00000 693.00000
1337.00000 685.00000
1336.00000 678.00000
1335.00000 670.00000
1335.00000 663.00000
IMAGE=DA3339t_h.JPG
ID=41 
LM=0
CURVES=1
POINTS=100
1611.00000 588.00000
1608.00000 594.00000
1606.00000 601.00000
1603.00000 608.00000
1600.00000 614.00000
1596.00000 620.00000
1592.00000 626.00000
1589.00000 632.00000
1586.00000 638.00000
1583.00000 645.00000
1581.00000 651.00000
1581.00000 658.00000
1580.00000 665.00000
1579.00000 672.00000
1581.00000 679.00000
1583.00000 686.00000
1582.00000 693.00000
1577.00000 697.00000
1571.00000 701.00000
1565.00000 705.00000
1561.00000 711.00000
1557.00000 717.00000
1554.00000 723.00000
1550.00000 729.00000
1547.00000 735.00000
1543.00000 741.00000
1540.00000 747.00000
1536.00000 753.00000
1533.00000 759.00000
1529.00000 765.00000
1525.00000 771.00000
1522.00000 777.00000
1518.00000 783.00000
1514.00000 789.00000
1509.00000 794.00000
1504.00000 798.00000
1498.00000 803.00000
1492.00000 807.00000
1487.00000 811.00000
1481.00000 815.00000
1474.00000 818.00000
1468.00000 820.00000
1461.00000 822.00000
1454.00000 824.00000
1448.00000 826.00000
1441.00000 827.00000
1434.00000 828.00000
1427.00000 828.00000
1420.00000 828.00000
1413.00000 827.00000
1406.00000 826.00000
1399.00000 825.00000
1392.00000 824.00000
1385.00000 822.00000
1378.00000 820.00000
1372.00000 818.00000
1365.00000 815.00000
1359.00000 812.00000
1352.00000 810.00000
1346.00000 807.00000
1339.00000 804.00000
1332.00000 802.00000
1325.00000 801.00000
1319.00000 800.00000
1312.00000 800.00000
1304.00000 800.00000
1297.00000 800.00000
1290.00000 799.00000
1285.00000 795.00000
1282.00000 789.00000
1281.00000 782.00000
1281.00000 775.00000
1281.00000 767.00000
1281.00000 760.00000
1281.00000 753.00000
1281.00000 746.00000
1280.00000 739.00000
1280.00000 732.00000
1279.00000 725.00000
1278.00000 718.00000
1278.00000 711.00000
1277.00000 704.00000
1277.00000 697.00000
1276.00000 690.00000
1275.00000 683.00000
1274.00000 677.00000
1272.00000 670.00000
1271.00000 663.00000
1270.00000 656.00000
1269.00000 649.00000
1267.00000 642.00000
1265.00000 635.00000
1263.00000 629.00000
1261.00000 622.00000
1260.00000 615.00000
1259.00000 608.00000
1258.00000 601.00000
1258.00000 594.00000
1258.00000 587.00000
1257.00000 580.00000
IMAGE=DA4269a_h.JPG
ID=42 
LM=0
CURVES=1
POINTS=100
1647.00000 636.00000
1644.00000 643.00000
1641.00000 649.00000
1637.00000 656.00000
1633.00000 662.00000
1629.00000 667.00000
1624.00000 673.00000
1619.00000 678.00000
1613.00000 683.00000
1608.00000 688.00000
1604.00000 695.00000
1600.00000 701.00000
1596.00000 707.00000
1593.00000 713.00000
1590.00000 720.00000
1591.00000 727.00000
1596.00000 733.00000
1595.00000 740.00000
1589.00000 745.00000
1584.00000 749.00000
1579.00000 754.00000
1574.00000 760.00000
1569.00000 765.00000
1565.00000 771.00000
1561.00000 777.00000
1557.00000 783.00000
1552.00000 789.00000
1548.00000 795.00000
1544.00000 801.00000
1540.00000 807.00000
1536.00000 813.00000
1532.00000 820.00000
1528.00000 826.00000
1523.00000 831.00000
1519.00000 837.00000
1515.00000 843.00000
1510.00000 849.00000
1505.00000 854.00000
1500.00000 859.00000
1494.00000 863.00000
1488.00000 868.00000
1481.00000 871.00000
1474.00000 873.00000
1467.00000 875.00000
1460.00000 877.00000
1453.00000 878.00000
1446.00000 879.00000
1439.00000 879.00000
1431.00000 879.00000
1424.00000 879.00000
1417.00000 879.00000
1409.00000 878.00000
1402.00000 876.00000
1396.00000 873.00000
1389.00000 871.00000
1382.00000 868.00000
1376.00000 864.00000
1369.00000 862.00000
1362.00000 859.00000
1356.00000 856.00000
1349.00000 853.00000
1342.00000 850.00000
1335.00000 848.00000
1328.00000 845.00000
1321.00000 843.00000
1315.00000 840.00000
1308.00000 838.00000
1300.00000 838.00000
1293.00000 836.00000
1288.00000 831.00000
1285.00000 824.00000
1283.00000 817.00000
1284.00000 810.00000
1284.00000 803.00000
1285.00000 795.00000
1285.00000 788.00000
1285.00000 781.00000
1285.00000 773.00000
1285.00000 766.00000
1285.00000 759.00000
1285.00000 751.00000
1285.00000 744.00000
1285.00000 737.00000
1284.00000 730.00000
1283.00000 722.00000
1282.00000 715.00000
1281.00000 708.00000
1279.00000 701.00000
1277.00000 694.00000
1276.00000 687.00000
1274.00000 680.00000
1272.00000 672.00000
1271.00000 665.00000
1269.00000 658.00000
1267.00000 651.00000
1265.00000 644.00000
1262.00000 638.00000
1261.00000 630.00000
1259.00000 623.00000
1258.00000 616.00000
IMAGE=DA4275_h.JPG
ID=43 
LM=0
CURVES=1
POINTS=100
1748.00000 462.00000
1743.00000 467.00000
1738.00000 471.00000
1733.00000 476.00000
1727.00000 480.00000
1721.00000 485.00000
1717.00000 489.00000
1712.00000 494.00000
1707.00000 499.00000
1701.00000 504.00000
1697.00000 509.00000
1692.00000 515.00000
1688.00000 520.00000
1685.00000 526.00000
1682.00000 533.00000
1681.00000 540.00000
1684.00000 546.00000
1684.00000 553.00000
1680.00000 558.00000
1675.00000 564.00000
1671.00000 569.00000
1667.00000 575.00000
1664.00000 581.00000
1661.00000 587.00000
1658.00000 594.00000
1655.00000 600.00000
1651.00000 606.00000
1648.00000 612.00000
1645.00000 618.00000
1642.00000 624.00000
1638.00000 630.00000
1634.00000 636.00000
1630.00000 642.00000
1626.00000 647.00000
1621.00000 653.00000
1617.00000 658.00000
1612.00000 664.00000
1608.00000 669.00000
1603.00000 674.00000
1598.00000 678.00000
1593.00000 683.00000
1587.00000 687.00000
1581.00000 691.00000
1575.00000 694.00000
1568.00000 697.00000
1562.00000 699.00000
1555.00000 701.00000
1548.00000 703.00000
1542.00000 705.00000
1535.00000 706.00000
1528.00000 707.00000
1521.00000 708.00000
1514.00000 709.00000
1507.00000 709.00000
1500.00000 709.00000
1493.00000 708.00000
1486.00000 707.00000
1479.00000 707.00000
1472.00000 707.00000
1465.00000 706.00000
1458.00000 705.00000
1451.00000 704.00000
1445.00000 703.00000
1438.00000 701.00000
1431.00000 701.00000
1424.00000 701.00000
1417.00000 701.00000
1410.00000 702.00000
1404.00000 699.00000
1400.00000 693.00000
1400.00000 686.00000
1399.00000 679.00000
1399.00000 672.00000
1399.00000 665.00000
1399.00000 658.00000
1398.00000 651.00000
1398.00000 644.00000
1397.00000 637.00000
1396.00000 630.00000
1395.00000 623.00000
1393.00000 617.00000
1391.00000 610.00000
1389.00000 603.00000
1387.00000 597.00000
1386.00000 590.00000
1384.00000 583.00000
1382.00000 576.00000
1380.00000 570.00000
1377.00000 563.00000
1374.00000 557.00000
1371.00000 551.00000
1368.00000 545.00000
1364.00000 539.00000
1362.00000 532.00000
1359.00000 526.00000
1357.00000 519.00000
1354.00000 513.00000
1353.00000 506.00000
1352.00000 499.00000
1351.00000 492.00000
IMAGE=DA4604_h.JPG
ID=44 
LM=0
CURVES=1
POINTS=100
1625.00000 739.00000
1620.00000 743.00000
1615.00000 749.00000
1610.00000 754.00000
1606.00000 760.00000
1602.00000 765.00000
1598.00000 771.00000
1595.00000 778.00000
1591.00000 783.00000
1588.00000 790.00000
1584.00000 796.00000
1581.00000 802.00000
1579.00000 809.00000
1578.00000 815.00000
1580.00000 822.00000
1584.00000 828.00000
1582.00000 835.00000
1578.00000 841.00000
1574.00000 846.00000
1570.00000 852.00000
1565.00000 857.00000
1561.00000 863.00000
1557.00000 869.00000
1553.00000 874.00000
1549.00000 880.00000
1544.00000 885.00000
1541.00000 891.00000
1536.00000 897.00000
1532.00000 902.00000
1527.00000 908.00000
1523.00000 913.00000
1518.00000 918.00000
1513.00000 924.00000
1508.00000 929.00000
1503.00000 934.00000
1498.00000 938.00000
1492.00000 942.00000
1486.00000 945.00000
1479.00000 948.00000
1473.00000 951.00000
1466.00000 953.00000
1460.00000 955.00000
1453.00000 956.00000
1446.00000 957.00000
1439.00000 958.00000
1432.00000 959.00000
1425.00000 960.00000
1418.00000 961.00000
1411.00000 962.00000
1404.00000 962.00000
1397.00000 962.00000
1390.00000 962.00000
1383.00000 961.00000
1376.00000 960.00000
1369.00000 959.00000
1362.00000 958.00000
1355.00000 957.00000
1348.00000 955.00000
1342.00000 953.00000
1335.00000 951.00000
1328.00000 949.00000
1321.00000 947.00000
1315.00000 944.00000
1308.00000 943.00000
1301.00000 942.00000
1294.00000 941.00000
1287.00000 940.00000
1281.00000 937.00000
1276.00000 932.00000
1272.00000 926.00000
1272.00000 919.00000
1272.00000 912.00000
1271.00000 905.00000
1271.00000 898.00000
1270.00000 891.00000
1269.00000 884.00000
1268.00000 877.00000
1267.00000 870.00000
1267.00000 863.00000
1267.00000 856.00000
1266.00000 849.00000
1265.00000 842.00000
1264.00000 835.00000
1263.00000 828.00000
1262.00000 821.00000
1261.00000 814.00000
1259.00000 808.00000
1257.00000 801.00000
1255.00000 794.00000
1253.00000 787.00000
1251.00000 781.00000
1249.00000 774.00000
1248.00000 767.00000
1247.00000 760.00000
1246.00000 753.00000
1246.00000 746.00000
1245.00000 739.00000
1244.00000 732.00000
1244.00000 725.00000
1243.00000 718.00000
IMAGE=DA4613_h.JPG
ID=45 
LM=0
CURVES=1
POINTS=100
1623.00000 554.00000
1618.00000 558.00000
1612.00000 562.00000
1607.00000 565.00000
1602.00000 570.00000
1597.00000 575.00000
1593.00000 580.00000
1589.00000 585.00000
1585.00000 590.00000
1581.00000 595.00000
1577.00000 601.00000
1573.00000 606.00000
1571.00000 612.00000
1568.00000 618.00000
1567.00000 625.00000
1567.00000 631.00000
1571.00000 636.00000
1569.00000 642.00000
1564.00000 648.00000
1560.00000 652.00000
1556.00000 657.00000
1552.00000 663.00000
1549.00000 669.00000
1546.00000 675.00000
1543.00000 681.00000
1540.00000 686.00000
1536.00000 692.00000
1532.00000 697.00000
1528.00000 703.00000
1525.00000 708.00000
1522.00000 714.00000
1519.00000 720.00000
1515.00000 726.00000
1512.00000 731.00000
1508.00000 736.00000
1503.00000 742.00000
1499.00000 746.00000
1494.00000 751.00000
1489.00000 755.00000
1484.00000 759.00000
1479.00000 763.00000
1473.00000 767.00000
1467.00000 770.00000
1461.00000 773.00000
1456.00000 776.00000
1449.00000 778.00000
1443.00000 780.00000
1436.00000 781.00000
1430.00000 782.00000
1423.00000 783.00000
1417.00000 783.00000
1410.00000 783.00000
1403.00000 783.00000
1397.00000 783.00000
1390.00000 782.00000
1384.00000 781.00000
1377.00000 780.00000
1371.00000 779.00000
1364.00000 778.00000
1357.00000 778.00000
1351.00000 777.00000
1344.00000 777.00000
1338.00000 776.00000
1331.00000 776.00000
1325.00000 776.00000
1318.00000 775.00000
1311.00000 775.00000
1305.00000 775.00000
1299.00000 772.00000
1296.00000 766.00000
1296.00000 759.00000
1296.00000 753.00000
1297.00000 746.00000
1297.00000 739.00000
1298.00000 733.00000
1299.00000 726.00000
1299.00000 720.00000
1299.00000 713.00000
1299.00000 707.00000
1299.00000 700.00000
1298.00000 693.00000
1297.00000 687.00000
1296.00000 680.00000
1295.00000 674.00000
1293.00000 667.00000
1291.00000 661.00000
1290.00000 655.00000
1288.00000 648.00000
1286.00000 642.00000
1284.00000 636.00000
1282.00000 629.00000
1280.00000 623.00000
1278.00000 617.00000
1276.00000 610.00000
1275.00000 604.00000
1274.00000 597.00000
1273.00000 591.00000
1272.00000 584.00000
1272.00000 578.00000
1272.00000 571.00000
IMAGE=DA4615_h.JPG
ID=46 
LM=0
CURVES=1
POINTS=100
1716.00000 608.00000
1711.00000 613.00000
1705.00000 617.00000
1700.00000 622.00000
1695.00000 627.00000
1690.00000 632.00000
1686.00000 638.00000
1682.00000 644.00000
1679.00000 651.00000
1676.00000 657.00000
1673.00000 664.00000
1670.00000 670.00000
1667.00000 677.00000
1667.00000 684.00000
1671.00000 690.00000
1673.00000 696.00000
1668.00000 701.00000
1662.00000 707.00000
1658.00000 712.00000
1655.00000 718.00000
1651.00000 724.00000
1648.00000 731.00000
1645.00000 737.00000
1642.00000 744.00000
1638.00000 750.00000
1635.00000 756.00000
1632.00000 763.00000
1629.00000 769.00000
1625.00000 775.00000
1622.00000 782.00000
1618.00000 788.00000
1614.00000 793.00000
1609.00000 799.00000
1604.00000 804.00000
1599.00000 809.00000
1594.00000 814.00000
1588.00000 818.00000
1582.00000 822.00000
1576.00000 826.00000
1570.00000 829.00000
1563.00000 832.00000
1557.00000 835.00000
1550.00000 838.00000
1544.00000 841.00000
1537.00000 843.00000
1530.00000 845.00000
1523.00000 846.00000
1516.00000 848.00000
1509.00000 849.00000
1502.00000 850.00000
1495.00000 851.00000
1488.00000 851.00000
1480.00000 851.00000
1473.00000 851.00000
1466.00000 850.00000
1459.00000 848.00000
1452.00000 846.00000
1446.00000 844.00000
1439.00000 842.00000
1432.00000 840.00000
1425.00000 838.00000
1418.00000 837.00000
1411.00000 836.00000
1404.00000 837.00000
1397.00000 837.00000
1390.00000 835.00000
1384.00000 830.00000
1382.00000 824.00000
1380.00000 817.00000
1379.00000 810.00000
1378.00000 802.00000
1377.00000 795.00000
1376.00000 788.00000
1375.00000 781.00000
1374.00000 774.00000
1374.00000 767.00000
1373.00000 760.00000
1372.00000 753.00000
1371.00000 746.00000
1370.00000 739.00000
1368.00000 732.00000
1366.00000 725.00000
1364.00000 718.00000
1362.00000 711.00000
1360.00000 704.00000
1357.00000 698.00000
1355.00000 691.00000
1352.00000 685.00000
1350.00000 678.00000
1348.00000 671.00000
1346.00000 664.00000
1343.00000 657.00000
1341.00000 651.00000
1340.00000 643.00000
1339.00000 636.00000
1337.00000 630.00000
1337.00000 622.00000
1337.00000 615.00000
1338.00000 608.00000
1338.00000 601.00000
IMAGE=DA4623_h.JPG
ID=47 
LM=0
CURVES=1
POINTS=100
1717.00000 640.00000
1713.00000 646.00000
1707.00000 651.00000
1701.00000 657.00000
1696.00000 662.00000
1690.00000 667.00000
1685.00000 672.00000
1679.00000 677.00000
1673.00000 683.00000
1668.00000 688.00000
1662.00000 693.00000
1657.00000 698.00000
1651.00000 704.00000
1646.00000 710.00000
1642.00000 716.00000
1639.00000 723.00000
1641.00000 729.00000
1645.00000 735.00000
1643.00000 742.00000
1638.00000 748.00000
1633.00000 754.00000
1629.00000 760.00000
1625.00000 767.00000
1622.00000 774.00000
1619.00000 781.00000
1616.00000 788.00000
1613.00000 795.00000
1609.00000 801.00000
1606.00000 808.00000
1602.00000 815.00000
1598.00000 821.00000
1594.00000 828.00000
1590.00000 835.00000
1586.00000 841.00000
1582.00000 848.00000
1578.00000 854.00000
1574.00000 860.00000
1569.00000 866.00000
1563.00000 872.00000
1557.00000 876.00000
1551.00000 881.00000
1545.00000 885.00000
1539.00000 889.00000
1532.00000 893.00000
1525.00000 896.00000
1518.00000 900.00000
1511.00000 903.00000
1504.00000 905.00000
1496.00000 907.00000
1489.00000 908.00000
1481.00000 909.00000
1474.00000 910.00000
1466.00000 911.00000
1459.00000 912.00000
1451.00000 912.00000
1443.00000 912.00000
1436.00000 912.00000
1428.00000 911.00000
1421.00000 909.00000
1413.00000 907.00000
1406.00000 905.00000
1399.00000 902.00000
1391.00000 901.00000
1384.00000 900.00000
1376.00000 900.00000
1368.00000 900.00000
1361.00000 899.00000
1354.00000 896.00000
1349.00000 890.00000
1348.00000 882.00000
1347.00000 875.00000
1346.00000 867.00000
1346.00000 860.00000
1347.00000 852.00000
1347.00000 844.00000
1348.00000 837.00000
1349.00000 829.00000
1349.00000 822.00000
1350.00000 814.00000
1350.00000 806.00000
1350.00000 799.00000
1349.00000 791.00000
1348.00000 784.00000
1347.00000 776.00000
1346.00000 768.00000
1345.00000 761.00000
1344.00000 753.00000
1342.00000 746.00000
1340.00000 739.00000
1337.00000 731.00000
1335.00000 724.00000
1333.00000 717.00000
1331.00000 709.00000
1329.00000 702.00000
1327.00000 695.00000
1325.00000 687.00000
1323.00000 680.00000
1322.00000 672.00000
1321.00000 665.00000
1321.00000 657.00000
IMAGE=PP0006_h.JPG
ID=48 
LM=0
CURVES=1
POINTS=100
1580.00000 584.00000
1577.00000 590.00000
1572.00000 595.00000
1568.00000 600.00000
1563.00000 605.00000
1558.00000 611.00000
1554.00000 616.00000
1550.00000 622.00000
1547.00000 628.00000
1544.00000 634.00000
1541.00000 641.00000
1539.00000 647.00000
1537.00000 654.00000
1536.00000 661.00000
1534.00000 668.00000
1533.00000 675.00000
1531.00000 681.00000
1528.00000 688.00000
1525.00000 694.00000
1523.00000 701.00000
1520.00000 707.00000
1517.00000 713.00000
1514.00000 719.00000
1511.00000 725.00000
1507.00000 731.00000
1504.00000 738.00000
1501.00000 744.00000
1498.00000 750.00000
1495.00000 756.00000
1491.00000 762.00000
1487.00000 768.00000
1483.00000 773.00000
1479.00000 779.00000
1474.00000 785.00000
1470.00000 789.00000
1465.00000 794.00000
1459.00000 798.00000
1454.00000 803.00000
1448.00000 807.00000
1442.00000 810.00000
1436.00000 813.00000
1429.00000 815.00000
1422.00000 817.00000
1416.00000 819.00000
1409.00000 821.00000
1402.00000 823.00000
1395.00000 824.00000
1389.00000 825.00000
1382.00000 826.00000
1375.00000 827.00000
1368.00000 828.00000
1361.00000 828.00000
1354.00000 828.00000
1347.00000 828.00000
1340.00000 827.00000
1333.00000 826.00000
1326.00000 825.00000
1319.00000 825.00000
1313.00000 824.00000
1306.00000 823.00000
1299.00000 822.00000
1292.00000 822.00000
1285.00000 822.00000
1278.00000 822.00000
1271.00000 823.00000
1264.00000 823.00000
1258.00000 820.00000
1252.00000 816.00000
1250.00000 809.00000
1249.00000 803.00000
1247.00000 796.00000
1246.00000 789.00000
1245.00000 782.00000
1244.00000 775.00000
1243.00000 768.00000
1242.00000 761.00000
1241.00000 755.00000
1240.00000 748.00000
1238.00000 741.00000
1236.00000 734.00000
1234.00000 728.00000
1232.00000 721.00000
1230.00000 714.00000
1228.00000 708.00000
1225.00000 702.00000
1223.00000 695.00000
1220.00000 689.00000
1218.00000 682.00000
1215.00000 676.00000
1213.00000 669.00000
1210.00000 663.00000
1207.00000 656.00000
1204.00000 650.00000
1201.00000 644.00000
1197.00000 638.00000
1194.00000 632.00000
1191.00000 626.00000
1190.00000 619.00000
1189.00000 612.00000
1188.00000 605.00000
IMAGE=PP0007_h.JPG
ID=49 
LM=0
CURVES=1
POINTS=100
1625.00000 629.00000
1620.00000 633.00000
1615.00000 637.00000
1610.00000 642.00000
1606.00000 647.00000
1602.00000 652.00000
1599.00000 657.00000
1595.00000 663.00000
1591.00000 668.00000
1588.00000 673.00000
1586.00000 679.00000
1584.00000 685.00000
1582.00000 692.00000
1584.00000 698.00000
1589.00000 702.00000
1594.00000 706.00000
1594.00000 711.00000
1589.00000 714.00000
1584.00000 718.00000
1578.00000 721.00000
1573.00000 725.00000
1568.00000 729.00000
1564.00000 734.00000
1560.00000 739.00000
1558.00000 745.00000
1556.00000 751.00000
1554.00000 757.00000
1551.00000 763.00000
1548.00000 769.00000
1545.00000 774.00000
1541.00000 780.00000
1537.00000 785.00000
1534.00000 790.00000
1530.00000 795.00000
1526.00000 800.00000
1521.00000 805.00000
1516.00000 809.00000
1511.00000 813.00000
1506.00000 816.00000
1500.00000 820.00000
1495.00000 823.00000
1489.00000 826.00000
1483.00000 829.00000
1477.00000 831.00000
1471.00000 833.00000
1465.00000 835.00000
1458.00000 836.00000
1452.00000 837.00000
1446.00000 838.00000
1439.00000 838.00000
1433.00000 838.00000
1426.00000 838.00000
1420.00000 838.00000
1413.00000 838.00000
1407.00000 837.00000
1401.00000 835.00000
1395.00000 834.00000
1388.00000 833.00000
1382.00000 832.00000
1375.00000 832.00000
1369.00000 831.00000
1363.00000 831.00000
1356.00000 831.00000
1350.00000 831.00000
1343.00000 830.00000
1337.00000 830.00000
1331.00000 831.00000
1324.00000 831.00000
1318.00000 829.00000
1315.00000 823.00000
1313.00000 817.00000
1311.00000 811.00000
1310.00000 805.00000
1310.00000 798.00000
1310.00000 792.00000
1310.00000 785.00000
1310.00000 779.00000
1310.00000 772.00000
1309.00000 766.00000
1308.00000 760.00000
1306.00000 754.00000
1304.00000 747.00000
1303.00000 741.00000
1302.00000 735.00000
1300.00000 729.00000
1298.00000 722.00000
1296.00000 716.00000
1294.00000 710.00000
1292.00000 704.00000
1289.00000 698.00000
1287.00000 692.00000
1285.00000 686.00000
1283.00000 680.00000
1281.00000 674.00000
1279.00000 668.00000
1278.00000 661.00000
1276.00000 655.00000
1275.00000 649.00000
1275.00000 642.00000
1274.00000 636.00000
IMAGE=PP0040_h.JPG
ID=50 
LM=0
CURVES=1
POINTS=100
1587.00000 549.00000
1583.00000 557.00000
1580.00000 565.00000
1576.00000 573.00000
1570.00000 580.00000
1565.00000 587.00000
1559.00000 594.00000
1553.00000 601.00000
1547.00000 608.00000
1541.00000 614.00000
1535.00000 621.00000
1533.00000 629.00000
1534.00000 638.00000
1535.00000 647.00000
1536.00000 656.00000
1534.00000 665.00000
1530.00000 673.00000
1526.00000 681.00000
1522.00000 689.00000
1519.00000 697.00000
1515.00000 705.00000
1511.00000 713.00000
1508.00000 722.00000
1504.00000 730.00000
1500.00000 738.00000
1496.00000 746.00000
1492.00000 754.00000
1487.00000 761.00000
1482.00000 768.00000
1478.00000 776.00000
1473.00000 784.00000
1467.00000 791.00000
1462.00000 797.00000
1456.00000 804.00000
1450.00000 810.00000
1443.00000 817.00000
1436.00000 823.00000
1429.00000 827.00000
1421.00000 832.00000
1413.00000 836.00000
1405.00000 840.00000
1397.00000 844.00000
1389.00000 847.00000
1380.00000 849.00000
1372.00000 852.00000
1363.00000 854.00000
1354.00000 856.00000
1345.00000 857.00000
1337.00000 858.00000
1328.00000 859.00000
1319.00000 860.00000
1310.00000 861.00000
1301.00000 862.00000
1292.00000 862.00000
1283.00000 862.00000
1274.00000 862.00000
1265.00000 861.00000
1256.00000 860.00000
1248.00000 858.00000
1239.00000 856.00000
1230.00000 854.00000
1222.00000 850.00000
1214.00000 847.00000
1205.00000 844.00000
1197.00000 841.00000
1188.00000 839.00000
1180.00000 837.00000
1172.00000 833.00000
1168.00000 825.00000
1166.00000 816.00000
1164.00000 807.00000
1163.00000 798.00000
1162.00000 790.00000
1161.00000 781.00000
1160.00000 772.00000
1159.00000 763.00000
1157.00000 754.00000
1156.00000 745.00000
1154.00000 737.00000
1152.00000 728.00000
1150.00000 719.00000
1147.00000 711.00000
1144.00000 702.00000
1142.00000 694.00000
1139.00000 685.00000
1136.00000 677.00000
1133.00000 668.00000
1130.00000 660.00000
1127.00000 652.00000
1123.00000 644.00000
1119.00000 636.00000
1115.00000 628.00000
1112.00000 619.00000
1109.00000 611.00000
1106.00000 602.00000
1104.00000 594.00000
1101.00000 585.00000
1099.00000 577.00000
1097.00000 568.00000
1096.00000 559.00000
IMAGE=PP0064_h2.JPG
ID=51 
LM=0
CURVES=1
POINTS=100
1472.00000 609.00000
1467.00000 612.00000
1462.00000 615.00000
1458.00000 619.00000
1454.00000 623.00000
1452.00000 628.00000
1449.00000 633.00000
1446.00000 638.00000
1442.00000 643.00000
1439.00000 647.00000
1435.00000 652.00000
1432.00000 657.00000
1429.00000 662.00000
1428.00000 668.00000
1427.00000 673.00000
1430.00000 678.00000
1432.00000 684.00000
1428.00000 688.00000
1424.00000 691.00000
1419.00000 695.00000
1415.00000 699.00000
1412.00000 704.00000
1409.00000 709.00000
1406.00000 714.00000
1402.00000 718.00000
1399.00000 723.00000
1396.00000 728.00000
1393.00000 733.00000
1390.00000 738.00000
1387.00000 743.00000
1384.00000 748.00000
1381.00000 753.00000
1378.00000 758.00000
1375.00000 763.00000
1372.00000 768.00000
1369.00000 772.00000
1365.00000 777.00000
1361.00000 781.00000
1357.00000 785.00000
1352.00000 788.00000
1348.00000 792.00000
1343.00000 795.00000
1338.00000 798.00000
1333.00000 800.00000
1327.00000 802.00000
1322.00000 804.00000
1316.00000 806.00000
1311.00000 807.00000
1305.00000 808.00000
1299.00000 809.00000
1293.00000 809.00000
1288.00000 809.00000
1282.00000 809.00000
1276.00000 809.00000
1270.00000 809.00000
1264.00000 809.00000
1259.00000 808.00000
1253.00000 806.00000
1248.00000 804.00000
1242.00000 802.00000
1237.00000 800.00000
1232.00000 798.00000
1226.00000 796.00000
1221.00000 794.00000
1216.00000 791.00000
1210.00000 789.00000
1205.00000 787.00000
1200.00000 785.00000
1195.00000 782.00000
1191.00000 778.00000
1188.00000 773.00000
1187.00000 767.00000
1186.00000 761.00000
1185.00000 756.00000
1184.00000 750.00000
1184.00000 744.00000
1183.00000 739.00000
1183.00000 733.00000
1183.00000 727.00000
1182.00000 721.00000
1181.00000 716.00000
1180.00000 710.00000
1179.00000 704.00000
1177.00000 699.00000
1175.00000 693.00000
1173.00000 688.00000
1171.00000 682.00000
1169.00000 677.00000
1167.00000 672.00000
1165.00000 666.00000
1162.00000 661.00000
1160.00000 656.00000
1158.00000 650.00000
1156.00000 645.00000
1154.00000 640.00000
1153.00000 634.00000
1152.00000 628.00000
1151.00000 623.00000
1151.00000 617.00000
1151.00000 611.00000
IMAGE=PP0094_h.JPG
ID=52 
LM=0
CURVES=1
POINTS=100
1523.00000 584.00000
1519.00000 589.00000
1515.00000 594.00000
1511.00000 598.00000
1508.00000 603.00000
1504.00000 608.00000
1500.00000 613.00000
1496.00000 618.00000
1492.00000 622.00000
1488.00000 627.00000
1484.00000 632.00000
1481.00000 637.00000
1477.00000 642.00000
1474.00000 647.00000
1472.00000 653.00000
1471.00000 659.00000
1475.00000 664.00000
1480.00000 667.00000
1478.00000 672.00000
1472.00000 675.00000
1468.00000 679.00000
1463.00000 684.00000
1460.00000 689.00000
1457.00000 694.00000
1454.00000 700.00000
1451.00000 705.00000
1448.00000 710.00000
1445.00000 715.00000
1441.00000 720.00000
1438.00000 725.00000
1434.00000 730.00000
1430.00000 735.00000
1426.00000 740.00000
1422.00000 745.00000
1419.00000 749.00000
1414.00000 754.00000
1410.00000 759.00000
1407.00000 763.00000
1403.00000 768.00000
1398.00000 772.00000
1393.00000 775.00000
1387.00000 778.00000
1381.00000 780.00000
1376.00000 782.00000
1370.00000 784.00000
1364.00000 786.00000
1358.00000 788.00000
1352.00000 790.00000
1347.00000 792.00000
1341.00000 794.00000
1335.00000 795.00000
1329.00000 796.00000
1323.00000 797.00000
1316.00000 797.00000
1310.00000 796.00000
1304.00000 795.00000
1299.00000 793.00000
1293.00000 791.00000
1287.00000 789.00000
1281.00000 787.00000
1275.00000 786.00000
1269.00000 785.00000
1263.00000 783.00000
1257.00000 782.00000
1251.00000 783.00000
1245.00000 782.00000
1240.00000 779.00000
1237.00000 774.00000
1236.00000 768.00000
1236.00000 762.00000
1237.00000 756.00000
1238.00000 750.00000
1239.00000 744.00000
1240.00000 737.00000
1241.00000 731.00000
1242.00000 725.00000
1242.00000 719.00000
1242.00000 713.00000
1242.00000 707.00000
1242.00000 701.00000
1241.00000 695.00000
1241.00000 689.00000
1240.00000 683.00000
1239.00000 676.00000
1238.00000 670.00000
1237.00000 664.00000
1235.00000 659.00000
1234.00000 652.00000
1232.00000 647.00000
1231.00000 641.00000
1230.00000 635.00000
1228.00000 629.00000
1227.00000 623.00000
1226.00000 617.00000
1225.00000 611.00000
1224.00000 604.00000
1223.00000 598.00000
1223.00000 592.00000
1223.00000 586.00000
1223.00000 580.00000
IMAGE=PP0097_h.JPG
ID=53 
LM=0
CURVES=1
POINTS=100
1701.00000 581.00000
1696.00000 587.00000
1691.00000 591.00000
1685.00000 597.00000
1680.00000 601.00000
1674.00000 606.00000
1668.00000 610.00000
1663.00000 615.00000
1658.00000 620.00000
1653.00000 625.00000
1647.00000 631.00000
1642.00000 636.00000
1636.00000 640.00000
1630.00000 645.00000
1625.00000 650.00000
1620.00000 655.00000
1614.00000 659.00000
1609.00000 665.00000
1610.00000 672.00000
1608.00000 679.00000
1604.00000 685.00000
1599.00000 690.00000
1595.00000 696.00000
1590.00000 702.00000
1587.00000 709.00000
1584.00000 715.00000
1580.00000 721.00000
1577.00000 728.00000
1573.00000 734.00000
1569.00000 740.00000
1566.00000 747.00000
1562.00000 753.00000
1560.00000 760.00000
1557.00000 767.00000
1553.00000 773.00000
1550.00000 780.00000
1547.00000 786.00000
1543.00000 793.00000
1539.00000 799.00000
1535.00000 805.00000
1530.00000 810.00000
1526.00000 816.00000
1521.00000 822.00000
1516.00000 827.00000
1510.00000 832.00000
1504.00000 836.00000
1498.00000 840.00000
1491.00000 843.00000
1485.00000 846.00000
1478.00000 849.00000
1471.00000 851.00000
1464.00000 852.00000
1456.00000 853.00000
1449.00000 854.00000
1442.00000 855.00000
1435.00000 855.00000
1427.00000 855.00000
1420.00000 855.00000
1413.00000 854.00000
1405.00000 853.00000
1398.00000 852.00000
1391.00000 850.00000
1384.00000 848.00000
1377.00000 846.00000
1370.00000 844.00000
1363.00000 841.00000
1356.00000 838.00000
1350.00000 835.00000
1344.00000 831.00000
1340.00000 825.00000
1339.00000 817.00000
1339.00000 810.00000
1339.00000 803.00000
1341.00000 796.00000
1343.00000 788.00000
1344.00000 781.00000
1345.00000 774.00000
1346.00000 767.00000
1347.00000 759.00000
1347.00000 752.00000
1347.00000 745.00000
1347.00000 737.00000
1347.00000 730.00000
1346.00000 723.00000
1345.00000 716.00000
1343.00000 709.00000
1341.00000 701.00000
1338.00000 695.00000
1336.00000 688.00000
1333.00000 681.00000
1330.00000 674.00000
1328.00000 667.00000
1326.00000 660.00000
1324.00000 653.00000
1323.00000 646.00000
1321.00000 639.00000
1320.00000 632.00000
1318.00000 625.00000
1317.00000 617.00000
1316.00000 610.00000
IMAGE=PP0100_h.JPG
ID=54 
LM=0
CURVES=1
POINTS=100
1619.00000 693.00000
1614.00000 698.00000
1608.00000 703.00000
1601.00000 706.00000
1595.00000 711.00000
1589.00000 715.00000
1583.00000 719.00000
1577.00000 723.00000
1571.00000 727.00000
1565.00000 732.00000
1559.00000 737.00000
1554.00000 742.00000
1548.00000 746.00000
1543.00000 751.00000
1537.00000 757.00000
1532.00000 762.00000
1527.00000 767.00000
1523.00000 774.00000
1520.00000 781.00000
1521.00000 788.00000
1521.00000 795.00000
1516.00000 801.00000
1511.00000 807.00000
1506.00000 812.00000
1501.00000 817.00000
1496.00000 823.00000
1491.00000 829.00000
1487.00000 835.00000
1483.00000 841.00000
1480.00000 848.00000
1475.00000 854.00000
1471.00000 860.00000
1467.00000 866.00000
1463.00000 872.00000
1459.00000 878.00000
1455.00000 885.00000
1450.00000 891.00000
1446.00000 897.00000
1441.00000 902.00000
1436.00000 908.00000
1431.00000 913.00000
1427.00000 919.00000
1422.00000 924.00000
1416.00000 930.00000
1410.00000 934.00000
1403.00000 937.00000
1397.00000 941.00000
1390.00000 944.00000
1383.00000 947.00000
1376.00000 949.00000
1369.00000 951.00000
1362.00000 953.00000
1355.00000 954.00000
1347.00000 955.00000
1340.00000 955.00000
1332.00000 955.00000
1325.00000 954.00000
1318.00000 953.00000
1310.00000 952.00000
1303.00000 950.00000
1296.00000 948.00000
1289.00000 946.00000
1282.00000 943.00000
1275.00000 941.00000
1268.00000 938.00000
1261.00000 936.00000
1254.00000 934.00000
1247.00000 931.00000
1242.00000 925.00000
1239.00000 918.00000
1241.00000 911.00000
1244.00000 905.00000
1248.00000 898.00000
1252.00000 892.00000
1254.00000 885.00000
1256.00000 878.00000
1257.00000 870.00000
1258.00000 863.00000
1259.00000 856.00000
1260.00000 848.00000
1261.00000 841.00000
1261.00000 833.00000
1261.00000 826.00000
1261.00000 818.00000
1261.00000 811.00000
1261.00000 804.00000
1260.00000 796.00000
1260.00000 789.00000
1259.00000 781.00000
1258.00000 774.00000
1257.00000 767.00000
1256.00000 759.00000
1255.00000 752.00000
1253.00000 745.00000
1250.00000 738.00000
1247.00000 731.00000
1245.00000 724.00000
1244.00000 717.00000
1242.00000 709.00000
1241.00000 702.00000
IMAGE=PP0108_h.JPG
ID=55 
LM=0
CURVES=1
POINTS=100
1731.00000 571.00000
1725.00000 578.00000
1719.00000 584.00000
1713.00000 590.00000
1706.00000 596.00000
1699.00000 602.00000
1692.00000 608.00000
1686.00000 614.00000
1679.00000 619.00000
1672.00000 625.00000
1666.00000 632.00000
1661.00000 639.00000
1655.00000 646.00000
1650.00000 653.00000
1646.00000 661.00000
1643.00000 670.00000
1647.00000 678.00000
1645.00000 687.00000
1641.00000 694.00000
1637.00000 702.00000
1634.00000 711.00000
1631.00000 719.00000
1628.00000 728.00000
1625.00000 736.00000
1622.00000 744.00000
1619.00000 753.00000
1616.00000 761.00000
1612.00000 769.00000
1608.00000 777.00000
1604.00000 785.00000
1600.00000 793.00000
1594.00000 800.00000
1589.00000 807.00000
1583.00000 814.00000
1577.00000 820.00000
1570.00000 827.00000
1563.00000 832.00000
1556.00000 837.00000
1549.00000 842.00000
1541.00000 847.00000
1533.00000 851.00000
1525.00000 855.00000
1517.00000 858.00000
1508.00000 861.00000
1500.00000 863.00000
1491.00000 865.00000
1482.00000 867.00000
1473.00000 868.00000
1464.00000 870.00000
1456.00000 871.00000
1447.00000 872.00000
1438.00000 872.00000
1429.00000 872.00000
1420.00000 872.00000
1411.00000 871.00000
1402.00000 869.00000
1394.00000 867.00000
1385.00000 864.00000
1377.00000 861.00000
1368.00000 858.00000
1360.00000 855.00000
1352.00000 852.00000
1343.00000 849.00000
1335.00000 846.00000
1326.00000 843.00000
1318.00000 840.00000
1309.00000 837.00000
1301.00000 835.00000
1295.00000 828.00000
1290.00000 821.00000
1289.00000 812.00000
1289.00000 803.00000
1289.00000 794.00000
1289.00000 785.00000
1289.00000 776.00000
1289.00000 767.00000
1289.00000 758.00000
1290.00000 749.00000
1290.00000 740.00000
1290.00000 731.00000
1290.00000 723.00000
1289.00000 714.00000
1288.00000 705.00000
1287.00000 696.00000
1286.00000 687.00000
1284.00000 678.00000
1282.00000 670.00000
1281.00000 661.00000
1279.00000 652.00000
1277.00000 643.00000
1274.00000 635.00000
1272.00000 626.00000
1269.00000 618.00000
1266.00000 609.00000
1263.00000 601.00000
1260.00000 593.00000
1257.00000 584.00000
1254.00000 576.00000
1253.00000 567.00000
1252.00000 558.00000
IMAGE=PP0111_h2.jpg
ID=56 
LM=0
CURVES=1
POINTS=100
1656.00000 606.00000
1653.00000 611.00000
1648.00000 616.00000
1644.00000 621.00000
1639.00000 626.00000
1634.00000 630.00000
1629.00000 634.00000
1624.00000 638.00000
1619.00000 642.00000
1614.00000 646.00000
1608.00000 650.00000
1603.00000 654.00000
1598.00000 658.00000
1593.00000 662.00000
1588.00000 666.00000
1585.00000 672.00000
1585.00000 678.00000
1584.00000 685.00000
1580.00000 690.00000
1576.00000 694.00000
1571.00000 699.00000
1566.00000 704.00000
1562.00000 709.00000
1558.00000 713.00000
1554.00000 719.00000
1550.00000 724.00000
1547.00000 730.00000
1544.00000 735.00000
1541.00000 741.00000
1539.00000 747.00000
1535.00000 752.00000
1531.00000 757.00000
1527.00000 763.00000
1522.00000 768.00000
1518.00000 772.00000
1513.00000 776.00000
1508.00000 780.00000
1503.00000 785.00000
1498.00000 789.00000
1493.00000 794.00000
1488.00000 798.00000
1483.00000 802.00000
1478.00000 805.00000
1472.00000 808.00000
1466.00000 811.00000
1460.00000 814.00000
1454.00000 816.00000
1448.00000 818.00000
1442.00000 820.00000
1435.00000 821.00000
1429.00000 822.00000
1422.00000 823.00000
1416.00000 823.00000
1409.00000 823.00000
1403.00000 822.00000
1397.00000 821.00000
1390.00000 820.00000
1384.00000 818.00000
1378.00000 816.00000
1372.00000 814.00000
1365.00000 812.00000
1359.00000 810.00000
1353.00000 808.00000
1347.00000 805.00000
1341.00000 803.00000
1335.00000 800.00000
1329.00000 800.00000
1322.00000 799.00000
1318.00000 794.00000
1315.00000 788.00000
1315.00000 782.00000
1315.00000 775.00000
1315.00000 769.00000
1315.00000 762.00000
1316.00000 756.00000
1317.00000 749.00000
1318.00000 743.00000
1319.00000 737.00000
1320.00000 730.00000
1320.00000 724.00000
1320.00000 717.00000
1320.00000 711.00000
1320.00000 704.00000
1320.00000 698.00000
1320.00000 691.00000
1319.00000 685.00000
1318.00000 678.00000
1317.00000 672.00000
1316.00000 665.00000
1315.00000 659.00000
1314.00000 653.00000
1312.00000 646.00000
1310.00000 640.00000
1308.00000 634.00000
1306.00000 628.00000
1304.00000 621.00000
1302.00000 615.00000
1301.00000 609.00000
1300.00000 602.00000
1299.00000 596.00000
IMAGE=PP0112_h.JPG
ID=57 
LM=0
CURVES=1
POINTS=100
1638.00000 659.00000
1634.00000 665.00000
1628.00000 670.00000
1623.00000 675.00000
1618.00000 681.00000
1613.00000 687.00000
1608.00000 692.00000
1602.00000 697.00000
1597.00000 702.00000
1591.00000 707.00000
1585.00000 712.00000
1579.00000 716.00000
1573.00000 721.00000
1568.00000 726.00000
1562.00000 732.00000
1558.00000 738.00000
1555.00000 744.00000
1555.00000 752.00000
1550.00000 758.00000
1546.00000 764.00000
1542.00000 770.00000
1538.00000 777.00000
1535.00000 784.00000
1531.00000 790.00000
1527.00000 796.00000
1523.00000 803.00000
1519.00000 809.00000
1515.00000 816.00000
1511.00000 822.00000
1507.00000 828.00000
1504.00000 835.00000
1500.00000 841.00000
1496.00000 847.00000
1490.00000 853.00000
1486.00000 859.00000
1481.00000 865.00000
1476.00000 870.00000
1472.00000 876.00000
1467.00000 882.00000
1462.00000 888.00000
1457.00000 893.00000
1452.00000 898.00000
1445.00000 903.00000
1439.00000 907.00000
1432.00000 910.00000
1425.00000 912.00000
1418.00000 915.00000
1411.00000 917.00000
1404.00000 920.00000
1397.00000 923.00000
1390.00000 925.00000
1382.00000 926.00000
1375.00000 927.00000
1367.00000 927.00000
1360.00000 927.00000
1352.00000 927.00000
1345.00000 926.00000
1338.00000 925.00000
1330.00000 923.00000
1323.00000 921.00000
1316.00000 919.00000
1309.00000 917.00000
1302.00000 914.00000
1295.00000 911.00000
1288.00000 908.00000
1281.00000 904.00000
1275.00000 900.00000
1269.00000 896.00000
1262.00000 893.00000
1257.00000 887.00000
1254.00000 880.00000
1253.00000 873.00000
1253.00000 866.00000
1253.00000 858.00000
1254.00000 851.00000
1255.00000 843.00000
1256.00000 836.00000
1257.00000 828.00000
1258.00000 821.00000
1259.00000 813.00000
1260.00000 806.00000
1261.00000 798.00000
1262.00000 791.00000
1263.00000 784.00000
1263.00000 776.00000
1263.00000 769.00000
1263.00000 761.00000
1262.00000 754.00000
1261.00000 746.00000
1260.00000 739.00000
1258.00000 731.00000
1256.00000 724.00000
1255.00000 717.00000
1253.00000 709.00000
1251.00000 702.00000
1249.00000 695.00000
1248.00000 688.00000
1248.00000 680.00000
1248.00000 673.00000
1248.00000 665.00000
IMAGE=PP0148_h.JPG
ID=58 
LM=0
CURVES=1
POINTS=100
1573.00000 617.00000
1569.00000 622.00000
1562.00000 625.00000
1556.00000 628.00000
1551.00000 633.00000
1547.00000 638.00000
1542.00000 643.00000
1537.00000 648.00000
1533.00000 653.00000
1528.00000 658.00000
1524.00000 663.00000
1519.00000 668.00000
1515.00000 673.00000
1511.00000 679.00000
1508.00000 685.00000
1505.00000 691.00000
1502.00000 697.00000
1501.00000 704.00000
1503.00000 710.00000
1500.00000 716.00000
1495.00000 721.00000
1491.00000 727.00000
1487.00000 732.00000
1483.00000 738.00000
1480.00000 744.00000
1476.00000 749.00000
1473.00000 755.00000
1470.00000 762.00000
1467.00000 768.00000
1464.00000 774.00000
1461.00000 780.00000
1457.00000 786.00000
1454.00000 792.00000
1450.00000 797.00000
1447.00000 803.00000
1443.00000 809.00000
1439.00000 814.00000
1435.00000 819.00000
1430.00000 825.00000
1426.00000 830.00000
1421.00000 835.00000
1416.00000 840.00000
1411.00000 844.00000
1406.00000 848.00000
1400.00000 852.00000
1394.00000 855.00000
1388.00000 859.00000
1382.00000 861.00000
1375.00000 863.00000
1369.00000 864.00000
1362.00000 865.00000
1355.00000 866.00000
1348.00000 867.00000
1342.00000 868.00000
1335.00000 868.00000
1328.00000 867.00000
1321.00000 866.00000
1315.00000 865.00000
1308.00000 863.00000
1302.00000 861.00000
1295.00000 859.00000
1289.00000 857.00000
1282.00000 855.00000
1276.00000 853.00000
1269.00000 851.00000
1263.00000 848.00000
1256.00000 846.00000
1250.00000 843.00000
1246.00000 838.00000
1245.00000 831.00000
1244.00000 824.00000
1243.00000 818.00000
1243.00000 811.00000
1243.00000 804.00000
1243.00000 797.00000
1243.00000 790.00000
1244.00000 784.00000
1244.00000 777.00000
1245.00000 770.00000
1244.00000 763.00000
1244.00000 757.00000
1243.00000 750.00000
1242.00000 743.00000
1241.00000 736.00000
1239.00000 730.00000
1237.00000 723.00000
1235.00000 717.00000
1233.00000 710.00000
1230.00000 704.00000
1227.00000 698.00000
1225.00000 692.00000
1222.00000 685.00000
1219.00000 679.00000
1216.00000 673.00000
1214.00000 667.00000
1211.00000 660.00000
1209.00000 654.00000
1208.00000 647.00000
1206.00000 641.00000
1205.00000 634.00000
IMAGE=PP0151_2.JPG
ID=59 
LM=0
CURVES=1
POINTS=100
1540.00000 587.00000
1535.00000 592.00000
1531.00000 597.00000
1526.00000 602.00000
1521.00000 607.00000
1516.00000 612.00000
1511.00000 617.00000
1506.00000 622.00000
1501.00000 627.00000
1496.00000 632.00000
1491.00000 637.00000
1487.00000 643.00000
1483.00000 649.00000
1479.00000 654.00000
1476.00000 661.00000
1474.00000 667.00000
1479.00000 673.00000
1483.00000 678.00000
1478.00000 683.00000
1472.00000 686.00000
1467.00000 691.00000
1462.00000 696.00000
1458.00000 702.00000
1454.00000 708.00000
1450.00000 714.00000
1446.00000 720.00000
1442.00000 725.00000
1439.00000 732.00000
1436.00000 738.00000
1432.00000 744.00000
1429.00000 750.00000
1425.00000 756.00000
1422.00000 762.00000
1418.00000 768.00000
1415.00000 775.00000
1412.00000 781.00000
1408.00000 787.00000
1404.00000 792.00000
1400.00000 798.00000
1395.00000 803.00000
1390.00000 808.00000
1384.00000 812.00000
1378.00000 816.00000
1372.00000 819.00000
1365.00000 822.00000
1359.00000 824.00000
1352.00000 826.00000
1345.00000 827.00000
1338.00000 828.00000
1331.00000 829.00000
1324.00000 829.00000
1317.00000 829.00000
1310.00000 829.00000
1303.00000 828.00000
1296.00000 827.00000
1289.00000 826.00000
1282.00000 825.00000
1276.00000 823.00000
1269.00000 821.00000
1262.00000 820.00000
1255.00000 819.00000
1248.00000 818.00000
1241.00000 817.00000
1234.00000 816.00000
1227.00000 814.00000
1220.00000 813.00000
1213.00000 812.00000
1208.00000 808.00000
1205.00000 801.00000
1205.00000 794.00000
1205.00000 787.00000
1205.00000 780.00000
1206.00000 773.00000
1206.00000 766.00000
1207.00000 759.00000
1207.00000 752.00000
1206.00000 745.00000
1206.00000 738.00000
1205.00000 731.00000
1204.00000 724.00000
1203.00000 718.00000
1202.00000 711.00000
1201.00000 704.00000
1199.00000 697.00000
1197.00000 690.00000
1195.00000 683.00000
1192.00000 677.00000
1190.00000 670.00000
1187.00000 664.00000
1185.00000 657.00000
1182.00000 651.00000
1180.00000 644.00000
1177.00000 638.00000
1175.00000 631.00000
1173.00000 624.00000
1171.00000 618.00000
1169.00000 611.00000
1168.00000 604.00000
1167.00000 597.00000
1167.00000 590.00000
IMAGE=PP0159_h.JPG
ID=60 
LM=0
CURVES=1
POINTS=100
1584.00000 577.00000
1580.00000 583.00000
1575.00000 587.00000
1570.00000 592.00000
1565.00000 597.00000
1559.00000 601.00000
1554.00000 605.00000
1548.00000 609.00000
1543.00000 613.00000
1538.00000 618.00000
1533.00000 623.00000
1528.00000 627.00000
1523.00000 632.00000
1518.00000 637.00000
1514.00000 643.00000
1510.00000 648.00000
1505.00000 653.00000
1500.00000 658.00000
1499.00000 664.00000
1505.00000 668.00000
1506.00000 675.00000
1502.00000 680.00000
1498.00000 686.00000
1494.00000 691.00000
1490.00000 697.00000
1487.00000 703.00000
1484.00000 710.00000
1481.00000 716.00000
1478.00000 722.00000
1474.00000 728.00000
1471.00000 734.00000
1467.00000 739.00000
1462.00000 745.00000
1459.00000 751.00000
1455.00000 756.00000
1450.00000 761.00000
1446.00000 767.00000
1441.00000 772.00000
1437.00000 777.00000
1432.00000 782.00000
1427.00000 786.00000
1421.00000 791.00000
1416.00000 795.00000
1409.00000 798.00000
1403.00000 801.00000
1397.00000 804.00000
1391.00000 807.00000
1384.00000 809.00000
1378.00000 811.00000
1371.00000 813.00000
1364.00000 814.00000
1358.00000 815.00000
1351.00000 816.00000
1344.00000 816.00000
1337.00000 816.00000
1330.00000 816.00000
1323.00000 815.00000
1316.00000 814.00000
1310.00000 812.00000
1303.00000 810.00000
1297.00000 808.00000
1290.00000 806.00000
1283.00000 804.00000
1277.00000 802.00000
1270.00000 800.00000
1263.00000 799.00000
1256.00000 798.00000
1250.00000 797.00000
1244.00000 793.00000
1240.00000 788.00000
1237.00000 781.00000
1237.00000 774.00000
1238.00000 767.00000
1239.00000 761.00000
1240.00000 754.00000
1240.00000 747.00000
1241.00000 740.00000
1241.00000 733.00000
1241.00000 726.00000
1241.00000 719.00000
1241.00000 713.00000
1241.00000 706.00000
1240.00000 699.00000
1239.00000 692.00000
1237.00000 685.00000
1235.00000 679.00000
1233.00000 672.00000
1231.00000 666.00000
1229.00000 659.00000
1227.00000 652.00000
1225.00000 646.00000
1223.00000 639.00000
1220.00000 633.00000
1218.00000 626.00000
1216.00000 620.00000
1214.00000 613.00000
1212.00000 607.00000
1211.00000 600.00000
1210.00000 593.00000
1210.00000 586.00000
IMAGE=PP0160_h.JPG
ID=61 
LM=0
CURVES=1
POINTS=100
1544.00000 623.00000
1540.00000 627.00000
1536.00000 632.00000
1532.00000 636.00000
1528.00000 641.00000
1524.00000 645.00000
1519.00000 650.00000
1516.00000 654.00000
1512.00000 659.00000
1509.00000 664.00000
1505.00000 669.00000
1501.00000 673.00000
1497.00000 678.00000
1493.00000 683.00000
1490.00000 688.00000
1487.00000 693.00000
1484.00000 698.00000
1481.00000 704.00000
1479.00000 709.00000
1476.00000 715.00000
1472.00000 720.00000
1469.00000 724.00000
1465.00000 729.00000
1461.00000 734.00000
1457.00000 739.00000
1454.00000 743.00000
1450.00000 748.00000
1447.00000 753.00000
1443.00000 758.00000
1439.00000 763.00000
1435.00000 768.00000
1432.00000 772.00000
1428.00000 777.00000
1424.00000 782.00000
1420.00000 787.00000
1417.00000 791.00000
1412.00000 796.00000
1409.00000 800.00000
1404.00000 805.00000
1400.00000 809.00000
1395.00000 813.00000
1390.00000 816.00000
1385.00000 819.00000
1380.00000 822.00000
1374.00000 824.00000
1368.00000 827.00000
1363.00000 829.00000
1357.00000 830.00000
1351.00000 831.00000
1345.00000 832.00000
1339.00000 833.00000
1333.00000 834.00000
1327.00000 835.00000
1321.00000 835.00000
1315.00000 834.00000
1309.00000 833.00000
1303.00000 831.00000
1298.00000 829.00000
1292.00000 827.00000
1287.00000 824.00000
1281.00000 821.00000
1276.00000 819.00000
1270.00000 817.00000
1265.00000 814.00000
1259.00000 812.00000
1253.00000 811.00000
1247.00000 809.00000
1242.00000 806.00000
1238.00000 801.00000
1237.00000 795.00000
1238.00000 789.00000
1239.00000 783.00000
1241.00000 778.00000
1242.00000 772.00000
1243.00000 766.00000
1244.00000 760.00000
1245.00000 754.00000
1246.00000 748.00000
1247.00000 742.00000
1247.00000 736.00000
1247.00000 730.00000
1247.00000 724.00000
1246.00000 718.00000
1246.00000 712.00000
1245.00000 706.00000
1244.00000 700.00000
1243.00000 694.00000
1242.00000 688.00000
1240.00000 682.00000
1238.00000 676.00000
1236.00000 671.00000
1235.00000 665.00000
1233.00000 659.00000
1232.00000 653.00000
1230.00000 647.00000
1229.00000 641.00000
1228.00000 635.00000
1228.00000 629.00000
1228.00000 623.00000
1228.00000 617.00000
IMAGE=PP0164_h.JPG
ID=62 
LM=0
CURVES=1
POINTS=100
1561.00000 622.00000
1558.00000 628.00000
1553.00000 633.00000
1548.00000 638.00000
1542.00000 643.00000
1537.00000 648.00000
1532.00000 652.00000
1526.00000 656.00000
1520.00000 659.00000
1514.00000 663.00000
1509.00000 668.00000
1505.00000 674.00000
1501.00000 680.00000
1497.00000 686.00000
1493.00000 691.00000
1493.00000 698.00000
1496.00000 705.00000
1498.00000 711.00000
1492.00000 716.00000
1487.00000 721.00000
1482.00000 725.00000
1478.00000 731.00000
1474.00000 737.00000
1471.00000 743.00000
1467.00000 749.00000
1465.00000 755.00000
1461.00000 761.00000
1458.00000 767.00000
1454.00000 773.00000
1450.00000 779.00000
1446.00000 785.00000
1442.00000 791.00000
1438.00000 796.00000
1433.00000 802.00000
1428.00000 807.00000
1423.00000 812.00000
1418.00000 817.00000
1413.00000 821.00000
1407.00000 826.00000
1402.00000 830.00000
1395.00000 832.00000
1389.00000 835.00000
1382.00000 838.00000
1376.00000 841.00000
1369.00000 843.00000
1362.00000 845.00000
1355.00000 846.00000
1349.00000 847.00000
1342.00000 848.00000
1335.00000 849.00000
1328.00000 850.00000
1321.00000 851.00000
1314.00000 851.00000
1307.00000 851.00000
1300.00000 851.00000
1293.00000 851.00000
1285.00000 851.00000
1279.00000 850.00000
1272.00000 849.00000
1265.00000 847.00000
1258.00000 845.00000
1252.00000 842.00000
1245.00000 840.00000
1239.00000 837.00000
1232.00000 834.00000
1226.00000 831.00000
1220.00000 828.00000
1213.00000 825.00000
1207.00000 822.00000
1203.00000 816.00000
1201.00000 809.00000
1201.00000 802.00000
1201.00000 795.00000
1201.00000 788.00000
1201.00000 781.00000
1202.00000 774.00000
1203.00000 767.00000
1203.00000 760.00000
1203.00000 753.00000
1204.00000 746.00000
1204.00000 739.00000
1203.00000 732.00000
1202.00000 725.00000
1201.00000 718.00000
1199.00000 711.00000
1197.00000 705.00000
1195.00000 698.00000
1194.00000 691.00000
1192.00000 684.00000
1190.00000 677.00000
1188.00000 671.00000
1186.00000 664.00000
1184.00000 657.00000
1182.00000 650.00000
1180.00000 644.00000
1178.00000 637.00000
1177.00000 630.00000
1176.00000 623.00000
1175.00000 616.00000
1175.00000 609.00000
IMAGE=PP0179_h.JPG
ID=63 
LM=0
CURVES=1
POINTS=100
1578.00000 599.00000
1574.00000 604.00000
1570.00000 608.00000
1566.00000 613.00000
1562.00000 618.00000
1558.00000 623.00000
1555.00000 628.00000
1551.00000 633.00000
1548.00000 638.00000
1544.00000 643.00000
1541.00000 648.00000
1537.00000 653.00000
1534.00000 658.00000
1531.00000 663.00000
1531.00000 670.00000
1533.00000 675.00000
1533.00000 682.00000
1529.00000 686.00000
1525.00000 690.00000
1521.00000 696.00000
1517.00000 700.00000
1514.00000 706.00000
1511.00000 711.00000
1508.00000 716.00000
1505.00000 722.00000
1502.00000 727.00000
1499.00000 732.00000
1495.00000 737.00000
1492.00000 743.00000
1489.00000 748.00000
1486.00000 753.00000
1483.00000 758.00000
1479.00000 763.00000
1475.00000 768.00000
1471.00000 773.00000
1467.00000 778.00000
1463.00000 782.00000
1459.00000 787.00000
1454.00000 790.00000
1448.00000 792.00000
1442.00000 794.00000
1436.00000 795.00000
1430.00000 797.00000
1424.00000 799.00000
1418.00000 800.00000
1412.00000 801.00000
1406.00000 802.00000
1400.00000 803.00000
1394.00000 803.00000
1388.00000 802.00000
1382.00000 801.00000
1376.00000 800.00000
1370.00000 799.00000
1364.00000 798.00000
1358.00000 796.00000
1352.00000 795.00000
1346.00000 793.00000
1340.00000 791.00000
1334.00000 789.00000
1328.00000 787.00000
1322.00000 785.00000
1316.00000 784.00000
1310.00000 783.00000
1304.00000 783.00000
1298.00000 784.00000
1292.00000 784.00000
1286.00000 781.00000
1283.00000 776.00000
1281.00000 770.00000
1280.00000 764.00000
1279.00000 758.00000
1279.00000 752.00000
1279.00000 746.00000
1279.00000 740.00000
1279.00000 734.00000
1278.00000 728.00000
1277.00000 721.00000
1276.00000 715.00000
1275.00000 709.00000
1274.00000 703.00000
1272.00000 697.00000
1270.00000 692.00000
1268.00000 686.00000
1265.00000 680.00000
1263.00000 675.00000
1261.00000 669.00000
1259.00000 663.00000
1256.00000 657.00000
1254.00000 652.00000
1252.00000 646.00000
1249.00000 640.00000
1247.00000 635.00000
1244.00000 629.00000
1242.00000 623.00000
1240.00000 618.00000
1239.00000 612.00000
1238.00000 605.00000
1238.00000 599.00000
1238.00000 593.00000
1238.00000 587.00000
IMAGE=PP0180_h.JPG
ID=64 
LM=0
CURVES=1
POINTS=100
1611.00000 643.00000
1606.00000 646.00000
1600.00000 649.00000
1595.00000 652.00000
1590.00000 656.00000
1586.00000 661.00000
1582.00000 665.00000
1578.00000 670.00000
1574.00000 674.00000
1569.00000 679.00000
1566.00000 684.00000
1562.00000 689.00000
1559.00000 694.00000
1555.00000 699.00000
1552.00000 704.00000
1550.00000 710.00000
1550.00000 716.00000
1551.00000 722.00000
1547.00000 727.00000
1544.00000 732.00000
1541.00000 737.00000
1537.00000 742.00000
1533.00000 747.00000
1529.00000 752.00000
1525.00000 757.00000
1521.00000 761.00000
1517.00000 766.00000
1513.00000 771.00000
1509.00000 776.00000
1506.00000 781.00000
1502.00000 786.00000
1499.00000 791.00000
1495.00000 796.00000
1492.00000 801.00000
1488.00000 806.00000
1485.00000 811.00000
1481.00000 816.00000
1477.00000 821.00000
1473.00000 825.00000
1468.00000 829.00000
1464.00000 833.00000
1459.00000 837.00000
1453.00000 840.00000
1448.00000 842.00000
1442.00000 845.00000
1436.00000 847.00000
1430.00000 849.00000
1424.00000 850.00000
1418.00000 851.00000
1412.00000 852.00000
1406.00000 852.00000
1400.00000 852.00000
1394.00000 851.00000
1388.00000 850.00000
1382.00000 849.00000
1375.00000 848.00000
1370.00000 846.00000
1364.00000 844.00000
1358.00000 842.00000
1352.00000 841.00000
1346.00000 840.00000
1340.00000 838.00000
1334.00000 836.00000
1328.00000 834.00000
1322.00000 833.00000
1316.00000 832.00000
1310.00000 832.00000
1304.00000 830.00000
1299.00000 826.00000
1297.00000 820.00000
1296.00000 814.00000
1296.00000 808.00000
1296.00000 802.00000
1296.00000 796.00000
1297.00000 790.00000
1297.00000 784.00000
1297.00000 777.00000
1297.00000 771.00000
1296.00000 765.00000
1295.00000 759.00000
1294.00000 753.00000
1293.00000 747.00000
1292.00000 741.00000
1291.00000 735.00000
1290.00000 729.00000
1288.00000 723.00000
1286.00000 717.00000
1284.00000 711.00000
1282.00000 705.00000
1280.00000 700.00000
1278.00000 694.00000
1277.00000 688.00000
1275.00000 682.00000
1274.00000 676.00000
1273.00000 670.00000
1272.00000 664.00000
1271.00000 657.00000
1270.00000 651.00000
1270.00000 645.00000
1270.00000 639.00000
IMAGE=PP0181_h.JPG
ID=65 
LM=0
CURVES=1
POINTS=100
1594.00000 645.00000
1589.00000 649.00000
1584.00000 654.00000
1579.00000 658.00000
1575.00000 663.00000
1571.00000 669.00000
1568.00000 674.00000
1564.00000 680.00000
1562.00000 686.00000
1561.00000 693.00000
1560.00000 699.00000
1559.00000 706.00000
1558.00000 712.00000
1556.00000 719.00000
1551.00000 723.00000
1545.00000 724.00000
1538.00000 726.00000
1533.00000 730.00000
1528.00000 734.00000
1524.00000 740.00000
1521.00000 745.00000
1518.00000 751.00000
1515.00000 758.00000
1512.00000 763.00000
1510.00000 770.00000
1507.00000 776.00000
1505.00000 782.00000
1502.00000 788.00000
1499.00000 794.00000
1496.00000 799.00000
1492.00000 805.00000
1488.00000 810.00000
1484.00000 816.00000
1480.00000 821.00000
1475.00000 826.00000
1470.00000 829.00000
1464.00000 832.00000
1458.00000 835.00000
1452.00000 838.00000
1446.00000 840.00000
1439.00000 842.00000
1433.00000 844.00000
1427.00000 846.00000
1420.00000 848.00000
1414.00000 849.00000
1407.00000 850.00000
1401.00000 851.00000
1394.00000 852.00000
1388.00000 853.00000
1381.00000 854.00000
1375.00000 854.00000
1368.00000 854.00000
1361.00000 853.00000
1355.00000 853.00000
1348.00000 852.00000
1341.00000 852.00000
1335.00000 852.00000
1328.00000 851.00000
1322.00000 850.00000
1315.00000 849.00000
1309.00000 849.00000
1302.00000 848.00000
1295.00000 847.00000
1289.00000 847.00000
1282.00000 847.00000
1276.00000 846.00000
1269.00000 844.00000
1265.00000 839.00000
1262.00000 833.00000
1260.00000 827.00000
1259.00000 820.00000
1258.00000 814.00000
1257.00000 807.00000
1256.00000 801.00000
1256.00000 794.00000
1255.00000 787.00000
1254.00000 781.00000
1254.00000 774.00000
1253.00000 768.00000
1252.00000 761.00000
1251.00000 755.00000
1250.00000 748.00000
1249.00000 742.00000
1247.00000 735.00000
1246.00000 729.00000
1244.00000 722.00000
1242.00000 716.00000
1240.00000 710.00000
1237.00000 704.00000
1234.00000 698.00000
1232.00000 692.00000
1230.00000 685.00000
1227.00000 679.00000
1225.00000 673.00000
1223.00000 667.00000
1221.00000 660.00000
1220.00000 654.00000
1219.00000 647.00000
1218.00000 641.00000
1218.00000 634.00000
IMAGE=PP0182_h.JPG
ID=66 
LM=0
CURVES=1
POINTS=100
1491.00000 647.00000
1489.00000 653.00000
1487.00000 658.00000
1484.00000 664.00000
1481.00000 669.00000
1478.00000 675.00000
1475.00000 680.00000
1472.00000 685.00000
1468.00000 690.00000
1465.00000 695.00000
1463.00000 701.00000
1463.00000 707.00000
1466.00000 713.00000
1467.00000 719.00000
1464.00000 724.00000
1460.00000 729.00000
1456.00000 733.00000
1452.00000 738.00000
1448.00000 743.00000
1444.00000 748.00000
1442.00000 753.00000
1440.00000 759.00000
1437.00000 764.00000
1435.00000 770.00000
1433.00000 776.00000
1431.00000 782.00000
1427.00000 787.00000
1423.00000 791.00000
1420.00000 797.00000
1417.00000 802.00000
1413.00000 807.00000
1409.00000 812.00000
1405.00000 816.00000
1401.00000 820.00000
1396.00000 824.00000
1391.00000 827.00000
1385.00000 830.00000
1379.00000 832.00000
1374.00000 834.00000
1368.00000 836.00000
1362.00000 838.00000
1356.00000 840.00000
1350.00000 842.00000
1345.00000 844.00000
1339.00000 845.00000
1333.00000 846.00000
1327.00000 846.00000
1320.00000 846.00000
1314.00000 846.00000
1308.00000 846.00000
1302.00000 846.00000
1296.00000 846.00000
1290.00000 846.00000
1284.00000 845.00000
1278.00000 844.00000
1272.00000 843.00000
1266.00000 841.00000
1260.00000 840.00000
1254.00000 839.00000
1248.00000 837.00000
1242.00000 835.00000
1236.00000 834.00000
1230.00000 833.00000
1224.00000 833.00000
1218.00000 832.00000
1213.00000 828.00000
1209.00000 824.00000
1206.00000 818.00000
1205.00000 812.00000
1203.00000 806.00000
1202.00000 800.00000
1202.00000 794.00000
1201.00000 788.00000
1200.00000 782.00000
1199.00000 776.00000
1198.00000 770.00000
1197.00000 764.00000
1196.00000 758.00000
1195.00000 752.00000
1194.00000 746.00000
1193.00000 740.00000
1191.00000 734.00000
1190.00000 728.00000
1188.00000 722.00000
1186.00000 716.00000
1184.00000 711.00000
1182.00000 705.00000
1180.00000 699.00000
1178.00000 693.00000
1176.00000 688.00000
1173.00000 682.00000
1171.00000 676.00000
1169.00000 670.00000
1168.00000 664.00000
1167.00000 658.00000
1166.00000 652.00000
1165.00000 646.00000
1165.00000 640.00000
1166.00000 634.00000
1166.00000 628.00000
IMAGE=PP0183_h.JPG
ID=67 
LM=0
CURVES=1
POINTS=100
1631.00000 602.00000
1629.00000 608.00000
1626.00000 613.00000
1622.00000 618.00000
1618.00000 623.00000
1613.00000 628.00000
1609.00000 632.00000
1604.00000 636.00000
1600.00000 641.00000
1595.00000 645.00000
1590.00000 649.00000
1585.00000 654.00000
1581.00000 658.00000
1577.00000 663.00000
1574.00000 669.00000
1575.00000 675.00000
1576.00000 681.00000
1571.00000 686.00000
1566.00000 689.00000
1562.00000 694.00000
1558.00000 699.00000
1554.00000 704.00000
1551.00000 709.00000
1547.00000 715.00000
1544.00000 720.00000
1541.00000 726.00000
1538.00000 732.00000
1535.00000 737.00000
1532.00000 743.00000
1529.00000 748.00000
1526.00000 754.00000
1522.00000 759.00000
1519.00000 764.00000
1515.00000 769.00000
1511.00000 774.00000
1506.00000 779.00000
1502.00000 783.00000
1497.00000 787.00000
1492.00000 791.00000
1487.00000 795.00000
1481.00000 798.00000
1476.00000 801.00000
1470.00000 804.00000
1464.00000 806.00000
1458.00000 809.00000
1452.00000 811.00000
1446.00000 813.00000
1440.00000 815.00000
1434.00000 816.00000
1428.00000 817.00000
1421.00000 818.00000
1415.00000 818.00000
1409.00000 818.00000
1402.00000 818.00000
1396.00000 817.00000
1390.00000 815.00000
1384.00000 814.00000
1378.00000 813.00000
1371.00000 811.00000
1365.00000 810.00000
1359.00000 809.00000
1353.00000 808.00000
1346.00000 807.00000
1340.00000 805.00000
1334.00000 803.00000
1328.00000 802.00000
1322.00000 801.00000
1316.00000 799.00000
1312.00000 794.00000
1312.00000 787.00000
1312.00000 781.00000
1312.00000 775.00000
1312.00000 768.00000
1311.00000 762.00000
1311.00000 756.00000
1311.00000 749.00000
1311.00000 743.00000
1310.00000 737.00000
1310.00000 730.00000
1309.00000 724.00000
1308.00000 718.00000
1307.00000 712.00000
1306.00000 705.00000
1305.00000 699.00000
1304.00000 693.00000
1302.00000 687.00000
1300.00000 681.00000
1298.00000 675.00000
1296.00000 669.00000
1294.00000 663.00000
1292.00000 657.00000
1291.00000 650.00000
1290.00000 644.00000
1289.00000 638.00000
1288.00000 631.00000
1287.00000 625.00000
1286.00000 619.00000
1285.00000 613.00000
1284.00000 606.00000
1284.00000 600.00000
IMAGE=PP0184_h.JPG
ID=68 
LM=0
CURVES=1
POINTS=100
1515.00000 660.00000
1511.00000 663.00000
1507.00000 667.00000
1503.00000 670.00000
1499.00000 674.00000
1495.00000 678.00000
1492.00000 682.00000
1488.00000 686.00000
1484.00000 690.00000
1480.00000 693.00000
1476.00000 696.00000
1472.00000 700.00000
1468.00000 704.00000
1465.00000 709.00000
1463.00000 714.00000
1463.00000 719.00000
1464.00000 724.00000
1464.00000 730.00000
1462.00000 735.00000
1458.00000 738.00000
1453.00000 741.00000
1449.00000 744.00000
1445.00000 748.00000
1442.00000 752.00000
1439.00000 756.00000
1436.00000 761.00000
1433.00000 765.00000
1430.00000 770.00000
1427.00000 774.00000
1423.00000 779.00000
1420.00000 783.00000
1417.00000 788.00000
1414.00000 791.00000
1411.00000 796.00000
1408.00000 800.00000
1404.00000 805.00000
1401.00000 809.00000
1397.00000 813.00000
1393.00000 816.00000
1389.00000 819.00000
1384.00000 821.00000
1379.00000 824.00000
1374.00000 826.00000
1369.00000 828.00000
1364.00000 830.00000
1359.00000 832.00000
1354.00000 833.00000
1348.00000 834.00000
1343.00000 835.00000
1338.00000 835.00000
1332.00000 835.00000
1327.00000 835.00000
1322.00000 834.00000
1316.00000 833.00000
1311.00000 832.00000
1306.00000 831.00000
1300.00000 830.00000
1295.00000 829.00000
1290.00000 828.00000
1285.00000 827.00000
1279.00000 826.00000
1274.00000 825.00000
1269.00000 824.00000
1263.00000 823.00000
1258.00000 823.00000
1253.00000 824.00000
1248.00000 822.00000
1245.00000 817.00000
1243.00000 812.00000
1243.00000 807.00000
1244.00000 801.00000
1244.00000 796.00000
1244.00000 791.00000
1245.00000 785.00000
1245.00000 780.00000
1245.00000 775.00000
1245.00000 769.00000
1245.00000 764.00000
1245.00000 758.00000
1244.00000 753.00000
1243.00000 748.00000
1242.00000 743.00000
1241.00000 737.00000
1240.00000 732.00000
1239.00000 727.00000
1238.00000 721.00000
1237.00000 716.00000
1236.00000 711.00000
1234.00000 706.00000
1233.00000 700.00000
1232.00000 695.00000
1231.00000 690.00000
1230.00000 685.00000
1230.00000 679.00000
1229.00000 674.00000
1229.00000 668.00000
1228.00000 663.00000
1228.00000 658.00000
1228.00000 652.00000
1228.00000 647.00000
IMAGE=PP0185_h.JPG
ID=69 
LM=0
CURVES=1
POINTS=100
1537.00000 588.00000
1533.00000 592.00000
1529.00000 596.00000
1525.00000 601.00000
1521.00000 605.00000
1517.00000 610.00000
1513.00000 614.00000
1509.00000 619.00000
1505.00000 623.00000
1501.00000 628.00000
1497.00000 632.00000
1493.00000 636.00000
1489.00000 641.00000
1485.00000 645.00000
1481.00000 650.00000
1478.00000 655.00000
1476.00000 660.00000
1475.00000 666.00000
1475.00000 672.00000
1472.00000 677.00000
1468.00000 682.00000
1464.00000 687.00000
1461.00000 692.00000
1458.00000 697.00000
1455.00000 702.00000
1451.00000 706.00000
1448.00000 711.00000
1445.00000 716.00000
1441.00000 721.00000
1438.00000 726.00000
1434.00000 731.00000
1431.00000 735.00000
1427.00000 740.00000
1423.00000 745.00000
1420.00000 749.00000
1415.00000 754.00000
1412.00000 758.00000
1407.00000 763.00000
1404.00000 767.00000
1399.00000 771.00000
1395.00000 775.00000
1390.00000 778.00000
1385.00000 781.00000
1379.00000 784.00000
1374.00000 786.00000
1368.00000 788.00000
1362.00000 790.00000
1357.00000 791.00000
1351.00000 792.00000
1345.00000 793.00000
1339.00000 793.00000
1333.00000 793.00000
1327.00000 793.00000
1321.00000 792.00000
1316.00000 790.00000
1310.00000 788.00000
1304.00000 786.00000
1299.00000 783.00000
1294.00000 781.00000
1288.00000 778.00000
1283.00000 776.00000
1278.00000 773.00000
1272.00000 771.00000
1267.00000 768.00000
1261.00000 766.00000
1256.00000 764.00000
1250.00000 762.00000
1245.00000 758.00000
1243.00000 753.00000
1242.00000 747.00000
1242.00000 741.00000
1243.00000 735.00000
1244.00000 729.00000
1245.00000 723.00000
1246.00000 718.00000
1247.00000 712.00000
1248.00000 706.00000
1248.00000 700.00000
1248.00000 694.00000
1248.00000 688.00000
1248.00000 682.00000
1248.00000 676.00000
1248.00000 670.00000
1248.00000 664.00000
1248.00000 658.00000
1247.00000 652.00000
1246.00000 646.00000
1244.00000 641.00000
1242.00000 635.00000
1240.00000 629.00000
1238.00000 624.00000
1235.00000 619.00000
1232.00000 614.00000
1229.00000 608.00000
1226.00000 603.00000
1224.00000 598.00000
1223.00000 592.00000
1223.00000 586.00000
1223.00000 580.00000
1223.00000 574.00000
IMAGE=PP0186_h3.JPG
ID=70 
LM=0
CURVES=1
POINTS=100
1524.00000 613.00000
1520.00000 618.00000
1515.00000 621.00000
1510.00000 624.00000
1505.00000 628.00000
1500.00000 632.00000
1496.00000 636.00000
1491.00000 640.00000
1487.00000 643.00000
1482.00000 648.00000
1478.00000 652.00000
1474.00000 656.00000
1469.00000 660.00000
1464.00000 664.00000
1460.00000 668.00000
1455.00000 672.00000
1451.00000 676.00000
1448.00000 681.00000
1451.00000 687.00000
1451.00000 693.00000
1448.00000 698.00000
1445.00000 703.00000
1441.00000 708.00000
1437.00000 712.00000
1433.00000 717.00000
1429.00000 722.00000
1425.00000 726.00000
1422.00000 732.00000
1419.00000 737.00000
1416.00000 742.00000
1414.00000 748.00000
1412.00000 753.00000
1408.00000 758.00000
1404.00000 762.00000
1400.00000 767.00000
1396.00000 772.00000
1393.00000 777.00000
1390.00000 782.00000
1386.00000 787.00000
1382.00000 792.00000
1378.00000 796.00000
1374.00000 800.00000
1369.00000 804.00000
1364.00000 807.00000
1358.00000 810.00000
1353.00000 813.00000
1347.00000 815.00000
1342.00000 817.00000
1336.00000 819.00000
1330.00000 821.00000
1324.00000 822.00000
1318.00000 823.00000
1312.00000 823.00000
1306.00000 823.00000
1300.00000 822.00000
1294.00000 821.00000
1288.00000 819.00000
1283.00000 817.00000
1277.00000 815.00000
1271.00000 813.00000
1266.00000 811.00000
1260.00000 809.00000
1254.00000 807.00000
1248.00000 806.00000
1242.00000 805.00000
1236.00000 805.00000
1231.00000 803.00000
1226.00000 799.00000
1225.00000 793.00000
1224.00000 787.00000
1224.00000 781.00000
1225.00000 775.00000
1226.00000 769.00000
1227.00000 763.00000
1228.00000 757.00000
1229.00000 751.00000
1229.00000 745.00000
1229.00000 739.00000
1229.00000 733.00000
1228.00000 727.00000
1227.00000 721.00000
1226.00000 715.00000
1225.00000 709.00000
1223.00000 703.00000
1221.00000 697.00000
1219.00000 692.00000
1217.00000 686.00000
1215.00000 680.00000
1213.00000 674.00000
1210.00000 669.00000
1208.00000 663.00000
1207.00000 657.00000
1206.00000 651.00000
1205.00000 645.00000
1205.00000 639.00000
1205.00000 633.00000
1205.00000 627.00000
1205.00000 621.00000
1205.00000 615.00000
1205.00000 609.00000
IMAGE=PP0187_h2.JPG
ID=71 
LM=0
CURVES=1
POINTS=100
1499.00000 617.00000
1495.00000 621.00000
1491.00000 624.00000
1487.00000 628.00000
1483.00000 632.00000
1479.00000 637.00000
1476.00000 641.00000
1472.00000 645.00000
1470.00000 650.00000
1466.00000 654.00000
1463.00000 659.00000
1459.00000 663.00000
1456.00000 668.00000
1454.00000 673.00000
1453.00000 678.00000
1456.00000 683.00000
1457.00000 688.00000
1455.00000 694.00000
1451.00000 698.00000
1447.00000 702.00000
1443.00000 706.00000
1440.00000 710.00000
1437.00000 715.00000
1434.00000 720.00000
1431.00000 724.00000
1427.00000 728.00000
1424.00000 733.00000
1422.00000 738.00000
1418.00000 742.00000
1415.00000 747.00000
1412.00000 751.00000
1409.00000 756.00000
1406.00000 761.00000
1404.00000 766.00000
1402.00000 771.00000
1400.00000 776.00000
1397.00000 781.00000
1393.00000 785.00000
1389.00000 789.00000
1384.00000 792.00000
1380.00000 795.00000
1375.00000 798.00000
1370.00000 801.00000
1365.00000 803.00000
1360.00000 805.00000
1355.00000 807.00000
1350.00000 809.00000
1344.00000 810.00000
1339.00000 811.00000
1333.00000 811.00000
1328.00000 811.00000
1322.00000 811.00000
1317.00000 810.00000
1311.00000 809.00000
1306.00000 807.00000
1301.00000 805.00000
1295.00000 804.00000
1290.00000 802.00000
1285.00000 800.00000
1279.00000 798.00000
1274.00000 797.00000
1269.00000 796.00000
1263.00000 795.00000
1258.00000 794.00000
1252.00000 794.00000
1246.00000 794.00000
1241.00000 793.00000
1236.00000 790.00000
1233.00000 785.00000
1232.00000 780.00000
1232.00000 774.00000
1231.00000 769.00000
1231.00000 763.00000
1231.00000 758.00000
1231.00000 752.00000
1231.00000 747.00000
1231.00000 741.00000
1231.00000 736.00000
1231.00000 730.00000
1230.00000 724.00000
1229.00000 719.00000
1228.00000 713.00000
1227.00000 708.00000
1226.00000 703.00000
1224.00000 697.00000
1222.00000 692.00000
1220.00000 687.00000
1217.00000 682.00000
1215.00000 677.00000
1213.00000 672.00000
1211.00000 667.00000
1210.00000 661.00000
1209.00000 656.00000
1208.00000 650.00000
1207.00000 645.00000
1206.00000 639.00000
1205.00000 634.00000
1205.00000 628.00000
1205.00000 623.00000
1205.00000 617.00000
IMAGE=PP0188_h.JPG
ID=72 
LM=0
CURVES=1
POINTS=100
1519.00000 606.00000
1515.00000 610.00000
1511.00000 615.00000
1507.00000 619.00000
1504.00000 624.00000
1500.00000 629.00000
1497.00000 633.00000
1493.00000 638.00000
1490.00000 643.00000
1487.00000 648.00000
1484.00000 653.00000
1481.00000 658.00000
1480.00000 664.00000
1479.00000 670.00000
1478.00000 675.00000
1478.00000 681.00000
1478.00000 687.00000
1478.00000 693.00000
1476.00000 699.00000
1473.00000 703.00000
1469.00000 708.00000
1466.00000 713.00000
1463.00000 718.00000
1459.00000 723.00000
1456.00000 728.00000
1453.00000 733.00000
1449.00000 737.00000
1446.00000 742.00000
1443.00000 747.00000
1440.00000 752.00000
1437.00000 757.00000
1434.00000 762.00000
1432.00000 768.00000
1429.00000 773.00000
1425.00000 777.00000
1422.00000 782.00000
1418.00000 786.00000
1413.00000 790.00000
1408.00000 793.00000
1403.00000 796.00000
1398.00000 799.00000
1393.00000 802.00000
1387.00000 804.00000
1382.00000 806.00000
1376.00000 808.00000
1371.00000 810.00000
1365.00000 811.00000
1359.00000 812.00000
1353.00000 812.00000
1347.00000 813.00000
1342.00000 813.00000
1336.00000 813.00000
1330.00000 813.00000
1324.00000 813.00000
1318.00000 813.00000
1312.00000 812.00000
1306.00000 811.00000
1301.00000 810.00000
1295.00000 809.00000
1289.00000 807.00000
1284.00000 805.00000
1278.00000 803.00000
1273.00000 801.00000
1267.00000 800.00000
1261.00000 799.00000
1255.00000 799.00000
1250.00000 797.00000
1245.00000 794.00000
1242.00000 789.00000
1240.00000 784.00000
1239.00000 778.00000
1239.00000 772.00000
1239.00000 766.00000
1239.00000 760.00000
1238.00000 754.00000
1237.00000 749.00000
1236.00000 743.00000
1235.00000 737.00000
1234.00000 731.00000
1233.00000 725.00000
1231.00000 720.00000
1229.00000 714.00000
1227.00000 709.00000
1225.00000 703.00000
1223.00000 698.00000
1221.00000 692.00000
1219.00000 687.00000
1217.00000 681.00000
1214.00000 676.00000
1212.00000 671.00000
1209.00000 666.00000
1206.00000 660.00000
1204.00000 655.00000
1201.00000 650.00000
1199.00000 644.00000
1197.00000 639.00000
1195.00000 633.00000
1193.00000 628.00000
1192.00000 622.00000
1192.00000 616.00000
IMAGE=PP0189_h2.JPG
ID=73 
LM=0
CURVES=1
POINTS=100
1484.00000 609.00000
1480.00000 613.00000
1476.00000 617.00000
1473.00000 621.00000
1470.00000 625.00000
1467.00000 630.00000
1464.00000 634.00000
1461.00000 639.00000
1460.00000 644.00000
1458.00000 650.00000
1457.00000 655.00000
1455.00000 660.00000
1453.00000 665.00000
1452.00000 670.00000
1449.00000 675.00000
1447.00000 680.00000
1444.00000 685.00000
1441.00000 689.00000
1438.00000 693.00000
1434.00000 697.00000
1430.00000 702.00000
1428.00000 706.00000
1425.00000 711.00000
1422.00000 716.00000
1420.00000 721.00000
1417.00000 725.00000
1414.00000 730.00000
1412.00000 735.00000
1409.00000 740.00000
1406.00000 744.00000
1403.00000 749.00000
1400.00000 753.00000
1396.00000 757.00000
1392.00000 761.00000
1388.00000 765.00000
1385.00000 768.00000
1380.00000 772.00000
1376.00000 775.00000
1372.00000 778.00000
1366.00000 780.00000
1361.00000 782.00000
1356.00000 784.00000
1351.00000 786.00000
1346.00000 788.00000
1341.00000 789.00000
1335.00000 790.00000
1330.00000 791.00000
1325.00000 791.00000
1319.00000 792.00000
1314.00000 792.00000
1308.00000 792.00000
1303.00000 792.00000
1298.00000 791.00000
1292.00000 790.00000
1287.00000 789.00000
1282.00000 788.00000
1277.00000 786.00000
1271.00000 784.00000
1266.00000 783.00000
1261.00000 782.00000
1255.00000 781.00000
1250.00000 780.00000
1245.00000 779.00000
1240.00000 777.00000
1235.00000 775.00000
1229.00000 773.00000
1224.00000 772.00000
1219.00000 770.00000
1215.00000 766.00000
1213.00000 761.00000
1212.00000 756.00000
1211.00000 751.00000
1210.00000 745.00000
1209.00000 740.00000
1208.00000 734.00000
1207.00000 729.00000
1206.00000 724.00000
1204.00000 719.00000
1203.00000 713.00000
1201.00000 708.00000
1199.00000 703.00000
1198.00000 698.00000
1196.00000 693.00000
1194.00000 688.00000
1192.00000 683.00000
1190.00000 678.00000
1188.00000 673.00000
1186.00000 667.00000
1184.00000 662.00000
1182.00000 657.00000
1180.00000 652.00000
1179.00000 647.00000
1178.00000 642.00000
1177.00000 636.00000
1176.00000 631.00000
1175.00000 626.00000
1174.00000 620.00000
1173.00000 615.00000
1172.00000 609.00000
1172.00000 604.00000
IMAGE=PP0190_h3.JPG
ID=74 
LM=0
CURVES=1
POINTS=100
1612.00000 651.00000
1608.00000 655.00000
1604.00000 660.00000
1600.00000 664.00000
1596.00000 668.00000
1593.00000 673.00000
1589.00000 677.00000
1584.00000 681.00000
1580.00000 685.00000
1576.00000 689.00000
1572.00000 694.00000
1569.00000 698.00000
1566.00000 703.00000
1563.00000 708.00000
1562.00000 714.00000
1560.00000 720.00000
1558.00000 725.00000
1554.00000 730.00000
1551.00000 734.00000
1547.00000 739.00000
1543.00000 743.00000
1539.00000 748.00000
1536.00000 752.00000
1532.00000 757.00000
1529.00000 762.00000
1526.00000 767.00000
1523.00000 772.00000
1520.00000 777.00000
1517.00000 782.00000
1514.00000 787.00000
1511.00000 792.00000
1508.00000 797.00000
1505.00000 801.00000
1502.00000 806.00000
1498.00000 811.00000
1494.00000 816.00000
1490.00000 820.00000
1486.00000 824.00000
1482.00000 828.00000
1477.00000 831.00000
1472.00000 834.00000
1467.00000 837.00000
1462.00000 839.00000
1456.00000 841.00000
1451.00000 843.00000
1445.00000 844.00000
1439.00000 845.00000
1433.00000 846.00000
1428.00000 847.00000
1422.00000 848.00000
1416.00000 848.00000
1410.00000 848.00000
1404.00000 848.00000
1398.00000 848.00000
1393.00000 848.00000
1387.00000 847.00000
1381.00000 846.00000
1375.00000 845.00000
1370.00000 844.00000
1364.00000 842.00000
1358.00000 841.00000
1353.00000 839.00000
1347.00000 837.00000
1342.00000 836.00000
1336.00000 834.00000
1331.00000 832.00000
1325.00000 831.00000
1319.00000 829.00000
1316.00000 825.00000
1315.00000 819.00000
1314.00000 813.00000
1314.00000 807.00000
1315.00000 801.00000
1315.00000 796.00000
1316.00000 790.00000
1316.00000 784.00000
1316.00000 778.00000
1316.00000 772.00000
1316.00000 766.00000
1315.00000 761.00000
1315.00000 755.00000
1314.00000 749.00000
1313.00000 743.00000
1312.00000 738.00000
1311.00000 732.00000
1310.00000 726.00000
1309.00000 720.00000
1308.00000 715.00000
1307.00000 709.00000
1306.00000 703.00000
1305.00000 697.00000
1303.00000 692.00000
1302.00000 686.00000
1301.00000 680.00000
1299.00000 675.00000
1298.00000 669.00000
1297.00000 663.00000
1297.00000 658.00000
1296.00000 652.00000
1296.00000 646.00000
IMAGE=PP0191_h.JPG
ID=75 
LM=0
CURVES=1
POINTS=100
1508.00000 616.00000
1504.00000 619.00000
1499.00000 622.00000
1495.00000 625.00000
1491.00000 629.00000
1488.00000 634.00000
1485.00000 638.00000
1482.00000 642.00000
1478.00000 646.00000
1474.00000 649.00000
1470.00000 653.00000
1466.00000 657.00000
1463.00000 661.00000
1460.00000 666.00000
1458.00000 671.00000
1457.00000 676.00000
1455.00000 681.00000
1452.00000 686.00000
1449.00000 690.00000
1447.00000 695.00000
1443.00000 699.00000
1439.00000 703.00000
1436.00000 706.00000
1433.00000 711.00000
1431.00000 716.00000
1429.00000 721.00000
1427.00000 726.00000
1424.00000 731.00000
1422.00000 736.00000
1420.00000 740.00000
1418.00000 745.00000
1415.00000 750.00000
1412.00000 755.00000
1409.00000 758.00000
1406.00000 763.00000
1403.00000 767.00000
1399.00000 772.00000
1396.00000 775.00000
1392.00000 780.00000
1388.00000 783.00000
1384.00000 786.00000
1380.00000 790.00000
1375.00000 792.00000
1370.00000 794.00000
1365.00000 796.00000
1360.00000 797.00000
1354.00000 798.00000
1349.00000 799.00000
1344.00000 800.00000
1338.00000 801.00000
1333.00000 801.00000
1328.00000 801.00000
1322.00000 801.00000
1317.00000 801.00000
1312.00000 800.00000
1306.00000 799.00000
1301.00000 798.00000
1296.00000 797.00000
1291.00000 795.00000
1286.00000 794.00000
1280.00000 792.00000
1275.00000 791.00000
1270.00000 789.00000
1265.00000 788.00000
1260.00000 787.00000
1254.00000 786.00000
1249.00000 786.00000
1244.00000 785.00000
1241.00000 781.00000
1241.00000 776.00000
1241.00000 770.00000
1241.00000 765.00000
1242.00000 759.00000
1242.00000 754.00000
1243.00000 749.00000
1244.00000 744.00000
1244.00000 738.00000
1244.00000 733.00000
1244.00000 727.00000
1244.00000 722.00000
1244.00000 717.00000
1244.00000 711.00000
1244.00000 706.00000
1244.00000 701.00000
1244.00000 695.00000
1243.00000 690.00000
1242.00000 685.00000
1241.00000 679.00000
1240.00000 674.00000
1239.00000 669.00000
1238.00000 664.00000
1237.00000 658.00000
1236.00000 653.00000
1235.00000 648.00000
1233.00000 643.00000
1232.00000 637.00000
1232.00000 632.00000
1232.00000 627.00000
1232.00000 621.00000
1232.00000 616.00000
IMAGE=PP0192_h.JPG
ID=76 
LM=0
CURVES=1
POINTS=100
1494.00000 641.00000
1493.00000 647.00000
1490.00000 652.00000
1486.00000 657.00000
1483.00000 662.00000
1479.00000 667.00000
1475.00000 671.00000
1470.00000 675.00000
1465.00000 679.00000
1461.00000 683.00000
1457.00000 688.00000
1454.00000 693.00000
1451.00000 699.00000
1449.00000 704.00000
1449.00000 710.00000
1452.00000 716.00000
1457.00000 720.00000
1454.00000 725.00000
1449.00000 729.00000
1445.00000 733.00000
1442.00000 738.00000
1438.00000 743.00000
1435.00000 748.00000
1432.00000 754.00000
1429.00000 759.00000
1426.00000 764.00000
1423.00000 769.00000
1420.00000 774.00000
1416.00000 780.00000
1413.00000 784.00000
1409.00000 789.00000
1405.00000 794.00000
1401.00000 798.00000
1396.00000 803.00000
1392.00000 807.00000
1388.00000 811.00000
1383.00000 815.00000
1378.00000 819.00000
1373.00000 822.00000
1367.00000 824.00000
1361.00000 826.00000
1356.00000 828.00000
1350.00000 829.00000
1344.00000 831.00000
1338.00000 832.00000
1332.00000 833.00000
1326.00000 834.00000
1320.00000 835.00000
1314.00000 836.00000
1308.00000 836.00000
1302.00000 836.00000
1296.00000 836.00000
1289.00000 836.00000
1283.00000 835.00000
1277.00000 834.00000
1271.00000 833.00000
1266.00000 831.00000
1260.00000 829.00000
1254.00000 827.00000
1248.00000 825.00000
1243.00000 823.00000
1237.00000 821.00000
1231.00000 819.00000
1225.00000 817.00000
1220.00000 814.00000
1214.00000 812.00000
1208.00000 810.00000
1203.00000 808.00000
1197.00000 806.00000
1193.00000 801.00000
1191.00000 795.00000
1191.00000 789.00000
1191.00000 783.00000
1190.00000 777.00000
1190.00000 771.00000
1189.00000 765.00000
1189.00000 759.00000
1189.00000 753.00000
1188.00000 747.00000
1187.00000 741.00000
1186.00000 735.00000
1185.00000 729.00000
1184.00000 723.00000
1184.00000 717.00000
1183.00000 711.00000
1182.00000 705.00000
1181.00000 699.00000
1180.00000 693.00000
1178.00000 687.00000
1176.00000 681.00000
1174.00000 675.00000
1172.00000 670.00000
1170.00000 664.00000
1168.00000 658.00000
1167.00000 652.00000
1165.00000 646.00000
1165.00000 640.00000
1164.00000 634.00000
1164.00000 628.00000
1164.00000 622.00000
IMAGE=PP0193_h.JPG
ID=77 
LM=0
CURVES=1
POINTS=100
1500.00000 612.00000
1498.00000 617.00000
1494.00000 621.00000
1489.00000 624.00000
1485.00000 628.00000
1480.00000 633.00000
1476.00000 637.00000
1471.00000 641.00000
1467.00000 645.00000
1463.00000 649.00000
1461.00000 654.00000
1461.00000 660.00000
1466.00000 665.00000
1465.00000 670.00000
1462.00000 675.00000
1459.00000 680.00000
1455.00000 685.00000
1451.00000 690.00000
1448.00000 694.00000
1445.00000 699.00000
1442.00000 705.00000
1439.00000 710.00000
1436.00000 715.00000
1433.00000 720.00000
1431.00000 725.00000
1428.00000 730.00000
1425.00000 735.00000
1422.00000 740.00000
1419.00000 745.00000
1416.00000 750.00000
1413.00000 755.00000
1409.00000 760.00000
1405.00000 764.00000
1400.00000 769.00000
1396.00000 773.00000
1392.00000 777.00000
1388.00000 780.00000
1383.00000 783.00000
1378.00000 786.00000
1373.00000 789.00000
1367.00000 792.00000
1362.00000 794.00000
1356.00000 796.00000
1351.00000 798.00000
1345.00000 800.00000
1339.00000 802.00000
1334.00000 803.00000
1328.00000 804.00000
1322.00000 805.00000
1316.00000 806.00000
1311.00000 807.00000
1305.00000 808.00000
1299.00000 808.00000
1293.00000 808.00000
1287.00000 808.00000
1282.00000 808.00000
1276.00000 808.00000
1270.00000 807.00000
1264.00000 806.00000
1259.00000 805.00000
1254.00000 803.00000
1247.00000 801.00000
1242.00000 800.00000
1236.00000 799.00000
1230.00000 798.00000
1224.00000 797.00000
1219.00000 795.00000
1214.00000 792.00000
1211.00000 787.00000
1210.00000 781.00000
1209.00000 775.00000
1208.00000 769.00000
1207.00000 764.00000
1207.00000 758.00000
1207.00000 752.00000
1207.00000 746.00000
1206.00000 740.00000
1205.00000 734.00000
1204.00000 729.00000
1202.00000 723.00000
1201.00000 717.00000
1199.00000 712.00000
1197.00000 706.00000
1196.00000 701.00000
1194.00000 695.00000
1192.00000 690.00000
1190.00000 684.00000
1187.00000 679.00000
1185.00000 674.00000
1182.00000 669.00000
1180.00000 663.00000
1178.00000 658.00000
1177.00000 652.00000
1176.00000 646.00000
1175.00000 640.00000
1174.00000 634.00000
1174.00000 629.00000
1174.00000 623.00000
1174.00000 617.00000
1174.00000 611.00000
IMAGE=PP0194_h2.JPG
ID=78 
LM=0
CURVES=1
POINTS=100
1428.00000 603.00000
1425.00000 607.00000
1421.00000 612.00000
1418.00000 616.00000
1415.00000 621.00000
1412.00000 625.00000
1409.00000 630.00000
1406.00000 635.00000
1403.00000 639.00000
1400.00000 644.00000
1397.00000 648.00000
1394.00000 653.00000
1393.00000 658.00000
1394.00000 664.00000
1396.00000 669.00000
1399.00000 673.00000
1402.00000 678.00000
1404.00000 683.00000
1399.00000 686.00000
1394.00000 688.00000
1389.00000 691.00000
1385.00000 694.00000
1382.00000 698.00000
1379.00000 703.00000
1376.00000 708.00000
1373.00000 712.00000
1370.00000 717.00000
1367.00000 721.00000
1364.00000 726.00000
1361.00000 731.00000
1358.00000 735.00000
1355.00000 740.00000
1352.00000 744.00000
1349.00000 749.00000
1345.00000 753.00000
1342.00000 757.00000
1338.00000 761.00000
1335.00000 765.00000
1331.00000 769.00000
1327.00000 773.00000
1323.00000 777.00000
1318.00000 780.00000
1313.00000 782.00000
1308.00000 784.00000
1303.00000 785.00000
1297.00000 786.00000
1292.00000 787.00000
1286.00000 788.00000
1281.00000 789.00000
1275.00000 789.00000
1270.00000 789.00000
1265.00000 789.00000
1259.00000 789.00000
1254.00000 789.00000
1248.00000 788.00000
1243.00000 787.00000
1238.00000 785.00000
1233.00000 783.00000
1227.00000 781.00000
1222.00000 779.00000
1217.00000 777.00000
1212.00000 775.00000
1207.00000 773.00000
1202.00000 771.00000
1196.00000 770.00000
1191.00000 769.00000
1186.00000 769.00000
1180.00000 768.00000
1175.00000 766.00000
1170.00000 763.00000
1168.00000 758.00000
1167.00000 753.00000
1167.00000 747.00000
1167.00000 742.00000
1167.00000 736.00000
1167.00000 731.00000
1167.00000 725.00000
1167.00000 720.00000
1167.00000 714.00000
1167.00000 709.00000
1166.00000 704.00000
1165.00000 698.00000
1164.00000 693.00000
1163.00000 687.00000
1161.00000 682.00000
1160.00000 677.00000
1159.00000 671.00000
1158.00000 666.00000
1157.00000 661.00000
1155.00000 656.00000
1153.00000 650.00000
1151.00000 645.00000
1149.00000 640.00000
1148.00000 635.00000
1147.00000 629.00000
1146.00000 624.00000
1146.00000 618.00000
1146.00000 613.00000
1146.00000 607.00000
1146.00000 602.00000
IMAGE=PP0195_h.JPG
ID=79 
LM=0
CURVES=1
POINTS=100
1508.00000 598.00000
1505.00000 603.00000
1502.00000 608.00000
1500.00000 614.00000
1497.00000 619.00000
1494.00000 624.00000
1489.00000 628.00000
1485.00000 633.00000
1481.00000 637.00000
1477.00000 641.00000
1475.00000 647.00000
1474.00000 653.00000
1474.00000 659.00000
1474.00000 665.00000
1476.00000 671.00000
1478.00000 676.00000
1482.00000 681.00000
1478.00000 686.00000
1474.00000 689.00000
1470.00000 694.00000
1466.00000 698.00000
1462.00000 703.00000
1459.00000 708.00000
1456.00000 713.00000
1452.00000 718.00000
1449.00000 723.00000
1445.00000 728.00000
1442.00000 733.00000
1439.00000 738.00000
1435.00000 743.00000
1432.00000 748.00000
1428.00000 753.00000
1424.00000 757.00000
1420.00000 762.00000
1416.00000 766.00000
1412.00000 770.00000
1407.00000 774.00000
1402.00000 778.00000
1397.00000 781.00000
1392.00000 784.00000
1387.00000 787.00000
1381.00000 789.00000
1375.00000 791.00000
1370.00000 793.00000
1364.00000 794.00000
1358.00000 795.00000
1352.00000 796.00000
1346.00000 797.00000
1340.00000 797.00000
1334.00000 797.00000
1328.00000 797.00000
1322.00000 797.00000
1316.00000 796.00000
1310.00000 795.00000
1304.00000 794.00000
1298.00000 793.00000
1292.00000 792.00000
1286.00000 790.00000
1281.00000 789.00000
1275.00000 787.00000
1269.00000 785.00000
1263.00000 783.00000
1258.00000 781.00000
1252.00000 779.00000
1246.00000 778.00000
1240.00000 777.00000
1234.00000 776.00000
1228.00000 775.00000
1223.00000 773.00000
1218.00000 769.00000
1215.00000 764.00000
1214.00000 758.00000
1213.00000 752.00000
1213.00000 746.00000
1212.00000 740.00000
1212.00000 734.00000
1212.00000 728.00000
1212.00000 722.00000
1212.00000 716.00000
1212.00000 710.00000
1211.00000 704.00000
1210.00000 698.00000
1209.00000 692.00000
1208.00000 686.00000
1207.00000 680.00000
1205.00000 675.00000
1203.00000 669.00000
1201.00000 663.00000
1199.00000 658.00000
1196.00000 652.00000
1193.00000 647.00000
1191.00000 642.00000
1189.00000 636.00000
1188.00000 630.00000
1187.00000 624.00000
1187.00000 618.00000
1187.00000 612.00000
1187.00000 606.00000
1187.00000 600.00000
1187.00000 594.00000
IMAGE=PP0196_h2.JPG
ID=80 
LM=0
CURVES=1
POINTS=100
1420.00000 613.00000
1416.00000 617.00000
1413.00000 621.00000
1409.00000 625.00000
1405.00000 628.00000
1401.00000 631.00000
1397.00000 635.00000
1393.00000 638.00000
1389.00000 642.00000
1386.00000 646.00000
1382.00000 650.00000
1379.00000 654.00000
1377.00000 659.00000
1375.00000 664.00000
1378.00000 667.00000
1382.00000 672.00000
1382.00000 677.00000
1378.00000 680.00000
1374.00000 683.00000
1370.00000 686.00000
1366.00000 690.00000
1363.00000 695.00000
1361.00000 699.00000
1359.00000 704.00000
1357.00000 709.00000
1354.00000 714.00000
1351.00000 718.00000
1349.00000 723.00000
1346.00000 727.00000
1344.00000 732.00000
1341.00000 737.00000
1339.00000 742.00000
1336.00000 746.00000
1333.00000 750.00000
1330.00000 755.00000
1326.00000 758.00000
1322.00000 762.00000
1319.00000 765.00000
1314.00000 768.00000
1310.00000 771.00000
1305.00000 774.00000
1301.00000 777.00000
1296.00000 779.00000
1291.00000 781.00000
1286.00000 783.00000
1281.00000 785.00000
1276.00000 786.00000
1271.00000 787.00000
1266.00000 788.00000
1261.00000 789.00000
1255.00000 789.00000
1250.00000 789.00000
1245.00000 789.00000
1240.00000 789.00000
1234.00000 789.00000
1229.00000 789.00000
1224.00000 789.00000
1219.00000 788.00000
1213.00000 787.00000
1208.00000 786.00000
1203.00000 785.00000
1198.00000 784.00000
1193.00000 783.00000
1187.00000 782.00000
1182.00000 780.00000
1177.00000 780.00000
1173.00000 777.00000
1170.00000 773.00000
1168.00000 768.00000
1168.00000 763.00000
1169.00000 758.00000
1170.00000 752.00000
1171.00000 747.00000
1171.00000 742.00000
1171.00000 737.00000
1171.00000 731.00000
1171.00000 726.00000
1171.00000 721.00000
1171.00000 715.00000
1170.00000 710.00000
1169.00000 705.00000
1168.00000 700.00000
1167.00000 695.00000
1165.00000 690.00000
1164.00000 685.00000
1162.00000 680.00000
1160.00000 675.00000
1158.00000 670.00000
1157.00000 665.00000
1155.00000 660.00000
1153.00000 655.00000
1151.00000 650.00000
1148.00000 646.00000
1147.00000 641.00000
1145.00000 636.00000
1143.00000 631.00000
1142.00000 626.00000
1141.00000 620.00000
1140.00000 615.00000
1139.00000 610.00000
IMAGE=PP0197_h.JPG
ID=81 
LM=0
CURVES=1
POINTS=100
1619.00000 589.00000
1615.00000 594.00000
1610.00000 597.00000
1604.00000 600.00000
1600.00000 604.00000
1596.00000 609.00000
1592.00000 613.00000
1587.00000 618.00000
1583.00000 622.00000
1579.00000 626.00000
1574.00000 631.00000
1570.00000 635.00000
1567.00000 640.00000
1564.00000 646.00000
1564.00000 652.00000
1567.00000 657.00000
1570.00000 663.00000
1567.00000 668.00000
1562.00000 672.00000
1557.00000 675.00000
1553.00000 680.00000
1549.00000 684.00000
1545.00000 689.00000
1542.00000 695.00000
1539.00000 700.00000
1536.00000 705.00000
1533.00000 711.00000
1531.00000 716.00000
1528.00000 722.00000
1525.00000 727.00000
1522.00000 733.00000
1519.00000 738.00000
1516.00000 743.00000
1512.00000 748.00000
1509.00000 753.00000
1505.00000 758.00000
1501.00000 762.00000
1496.00000 767.00000
1491.00000 771.00000
1486.00000 774.00000
1481.00000 778.00000
1476.00000 781.00000
1471.00000 784.00000
1465.00000 787.00000
1459.00000 789.00000
1453.00000 790.00000
1447.00000 791.00000
1441.00000 792.00000
1435.00000 793.00000
1429.00000 794.00000
1423.00000 794.00000
1417.00000 794.00000
1411.00000 794.00000
1404.00000 794.00000
1398.00000 793.00000
1392.00000 792.00000
1386.00000 791.00000
1380.00000 789.00000
1374.00000 788.00000
1368.00000 788.00000
1362.00000 786.00000
1357.00000 784.00000
1350.00000 783.00000
1344.00000 782.00000
1338.00000 782.00000
1332.00000 780.00000
1329.00000 775.00000
1327.00000 769.00000
1326.00000 763.00000
1326.00000 757.00000
1326.00000 751.00000
1326.00000 745.00000
1326.00000 739.00000
1326.00000 732.00000
1326.00000 726.00000
1326.00000 720.00000
1326.00000 714.00000
1325.00000 708.00000
1324.00000 702.00000
1323.00000 696.00000
1322.00000 690.00000
1321.00000 684.00000
1319.00000 678.00000
1317.00000 672.00000
1315.00000 666.00000
1313.00000 660.00000
1311.00000 654.00000
1308.00000 649.00000
1306.00000 643.00000
1303.00000 638.00000
1300.00000 632.00000
1298.00000 627.00000
1295.00000 621.00000
1293.00000 615.00000
1291.00000 610.00000
1290.00000 603.00000
1289.00000 597.00000
1288.00000 591.00000
1288.00000 585.00000
1288.00000 579.00000
IMAGE=PP0198_h2.JPG
ID=82 
LM=0
CURVES=1
POINTS=100
1619.00000 628.00000
1614.00000 633.00000
1609.00000 636.00000
1604.00000 640.00000
1599.00000 644.00000
1594.00000 648.00000
1589.00000 653.00000
1585.00000 658.00000
1581.00000 663.00000
1576.00000 667.00000
1572.00000 671.00000
1567.00000 676.00000
1562.00000 681.00000
1558.00000 686.00000
1555.00000 691.00000
1551.00000 696.00000
1551.00000 703.00000
1554.00000 708.00000
1557.00000 714.00000
1552.00000 719.00000
1548.00000 723.00000
1543.00000 727.00000
1538.00000 731.00000
1534.00000 737.00000
1530.00000 742.00000
1526.00000 747.00000
1523.00000 753.00000
1519.00000 758.00000
1515.00000 763.00000
1511.00000 768.00000
1508.00000 774.00000
1505.00000 779.00000
1501.00000 784.00000
1497.00000 790.00000
1494.00000 795.00000
1489.00000 800.00000
1485.00000 805.00000
1481.00000 810.00000
1477.00000 815.00000
1473.00000 820.00000
1468.00000 825.00000
1463.00000 829.00000
1458.00000 832.00000
1453.00000 836.00000
1447.00000 839.00000
1441.00000 841.00000
1435.00000 843.00000
1429.00000 845.00000
1422.00000 846.00000
1416.00000 847.00000
1409.00000 848.00000
1403.00000 848.00000
1397.00000 848.00000
1390.00000 848.00000
1384.00000 847.00000
1377.00000 846.00000
1371.00000 845.00000
1365.00000 844.00000
1358.00000 843.00000
1352.00000 841.00000
1346.00000 840.00000
1339.00000 838.00000
1333.00000 837.00000
1327.00000 835.00000
1320.00000 834.00000
1314.00000 834.00000
1308.00000 832.00000
1303.00000 828.00000
1302.00000 821.00000
1304.00000 815.00000
1306.00000 809.00000
1307.00000 803.00000
1308.00000 796.00000
1309.00000 790.00000
1310.00000 784.00000
1310.00000 777.00000
1310.00000 771.00000
1310.00000 764.00000
1310.00000 758.00000
1310.00000 751.00000
1310.00000 745.00000
1310.00000 738.00000
1310.00000 732.00000
1309.00000 725.00000
1308.00000 719.00000
1307.00000 713.00000
1306.00000 706.00000
1304.00000 700.00000
1302.00000 694.00000
1300.00000 688.00000
1298.00000 682.00000
1296.00000 675.00000
1294.00000 669.00000
1292.00000 663.00000
1290.00000 657.00000
1289.00000 651.00000
1288.00000 644.00000
1287.00000 638.00000
1286.00000 631.00000
1286.00000 625.00000
IMAGE=PP0199_h2.JPG
ID=83 
LM=0
CURVES=1
POINTS=100
1610.00000 616.00000
1608.00000 622.00000
1606.00000 628.00000
1602.00000 633.00000
1598.00000 638.00000
1594.00000 643.00000
1590.00000 647.00000
1586.00000 652.00000
1582.00000 656.00000
1577.00000 661.00000
1573.00000 665.00000
1569.00000 670.00000
1566.00000 675.00000
1563.00000 681.00000
1561.00000 687.00000
1562.00000 693.00000
1565.00000 699.00000
1560.00000 702.00000
1556.00000 706.00000
1551.00000 711.00000
1547.00000 716.00000
1543.00000 721.00000
1541.00000 726.00000
1538.00000 732.00000
1535.00000 737.00000
1532.00000 743.00000
1529.00000 748.00000
1526.00000 754.00000
1523.00000 759.00000
1520.00000 765.00000
1517.00000 770.00000
1513.00000 775.00000
1509.00000 780.00000
1506.00000 785.00000
1501.00000 790.00000
1497.00000 794.00000
1492.00000 799.00000
1488.00000 803.00000
1483.00000 807.00000
1478.00000 811.00000
1473.00000 814.00000
1467.00000 817.00000
1462.00000 819.00000
1456.00000 821.00000
1450.00000 823.00000
1444.00000 825.00000
1438.00000 826.00000
1431.00000 827.00000
1425.00000 828.00000
1419.00000 829.00000
1413.00000 829.00000
1407.00000 829.00000
1400.00000 829.00000
1394.00000 828.00000
1388.00000 827.00000
1382.00000 826.00000
1376.00000 824.00000
1370.00000 822.00000
1364.00000 820.00000
1358.00000 818.00000
1353.00000 815.00000
1347.00000 812.00000
1341.00000 810.00000
1336.00000 807.00000
1330.00000 805.00000
1324.00000 803.00000
1318.00000 802.00000
1311.00000 801.00000
1307.00000 797.00000
1306.00000 791.00000
1306.00000 784.00000
1306.00000 778.00000
1306.00000 772.00000
1306.00000 766.00000
1306.00000 759.00000
1306.00000 753.00000
1306.00000 747.00000
1306.00000 741.00000
1306.00000 734.00000
1306.00000 728.00000
1306.00000 722.00000
1305.00000 716.00000
1304.00000 710.00000
1303.00000 703.00000
1302.00000 697.00000
1301.00000 691.00000
1299.00000 685.00000
1297.00000 679.00000
1295.00000 673.00000
1293.00000 667.00000
1292.00000 661.00000
1290.00000 655.00000
1289.00000 649.00000
1287.00000 643.00000
1286.00000 637.00000
1285.00000 631.00000
1284.00000 625.00000
1284.00000 618.00000
1283.00000 612.00000
1283.00000 606.00000
IMAGE=PP0200_h3.JPG
ID=84 
LM=0
CURVES=1
POINTS=100
1528.00000 604.00000
1525.00000 610.00000
1521.00000 615.00000
1517.00000 620.00000
1513.00000 624.00000
1509.00000 629.00000
1505.00000 634.00000
1501.00000 639.00000
1497.00000 644.00000
1493.00000 649.00000
1489.00000 654.00000
1486.00000 660.00000
1483.00000 665.00000
1481.00000 671.00000
1481.00000 677.00000
1483.00000 683.00000
1485.00000 690.00000
1483.00000 696.00000
1479.00000 701.00000
1475.00000 706.00000
1471.00000 710.00000
1468.00000 716.00000
1466.00000 722.00000
1463.00000 727.00000
1460.00000 733.00000
1457.00000 739.00000
1454.00000 744.00000
1451.00000 750.00000
1447.00000 755.00000
1444.00000 760.00000
1440.00000 765.00000
1436.00000 770.00000
1431.00000 775.00000
1427.00000 779.00000
1423.00000 783.00000
1418.00000 788.00000
1414.00000 793.00000
1409.00000 797.00000
1404.00000 801.00000
1399.00000 805.00000
1394.00000 808.00000
1388.00000 811.00000
1382.00000 814.00000
1377.00000 817.00000
1371.00000 820.00000
1365.00000 822.00000
1359.00000 824.00000
1353.00000 826.00000
1347.00000 827.00000
1341.00000 828.00000
1334.00000 829.00000
1328.00000 830.00000
1322.00000 830.00000
1315.00000 830.00000
1309.00000 830.00000
1303.00000 830.00000
1296.00000 830.00000
1290.00000 829.00000
1284.00000 828.00000
1278.00000 827.00000
1272.00000 825.00000
1265.00000 823.00000
1259.00000 821.00000
1253.00000 819.00000
1247.00000 817.00000
1241.00000 817.00000
1235.00000 816.00000
1231.00000 811.00000
1229.00000 805.00000
1228.00000 799.00000
1227.00000 792.00000
1226.00000 786.00000
1226.00000 780.00000
1226.00000 773.00000
1225.00000 767.00000
1225.00000 761.00000
1225.00000 754.00000
1225.00000 748.00000
1224.00000 742.00000
1223.00000 736.00000
1222.00000 729.00000
1222.00000 723.00000
1221.00000 717.00000
1220.00000 710.00000
1219.00000 704.00000
1218.00000 698.00000
1217.00000 692.00000
1216.00000 685.00000
1214.00000 679.00000
1212.00000 673.00000
1210.00000 667.00000
1208.00000 661.00000
1206.00000 655.00000
1203.00000 650.00000
1201.00000 644.00000
1199.00000 638.00000
1197.00000 632.00000
1195.00000 626.00000
1194.00000 619.00000
1193.00000 613.00000
IMAGE=PP0201_h3.JPG
ID=85 
LM=0
CURVES=1
POINTS=100
1442.00000 578.00000
1438.00000 582.00000
1434.00000 584.00000
1430.00000 587.00000
1426.00000 591.00000
1422.00000 594.00000
1418.00000 597.00000
1414.00000 601.00000
1410.00000 604.00000
1406.00000 608.00000
1403.00000 612.00000
1400.00000 616.00000
1397.00000 620.00000
1393.00000 624.00000
1390.00000 628.00000
1388.00000 633.00000
1389.00000 638.00000
1392.00000 642.00000
1391.00000 647.00000
1387.00000 651.00000
1383.00000 654.00000
1380.00000 658.00000
1377.00000 662.00000
1375.00000 667.00000
1373.00000 672.00000
1370.00000 676.00000
1368.00000 681.00000
1366.00000 686.00000
1364.00000 690.00000
1362.00000 695.00000
1360.00000 700.00000
1357.00000 704.00000
1355.00000 709.00000
1352.00000 714.00000
1350.00000 718.00000
1347.00000 723.00000
1345.00000 727.00000
1342.00000 731.00000
1339.00000 735.00000
1335.00000 739.00000
1331.00000 742.00000
1326.00000 745.00000
1322.00000 747.00000
1317.00000 750.00000
1312.00000 752.00000
1307.00000 754.00000
1302.00000 755.00000
1297.00000 756.00000
1292.00000 757.00000
1287.00000 758.00000
1282.00000 759.00000
1277.00000 759.00000
1272.00000 759.00000
1266.00000 759.00000
1261.00000 759.00000
1256.00000 758.00000
1251.00000 757.00000
1246.00000 756.00000
1241.00000 754.00000
1236.00000 753.00000
1231.00000 751.00000
1226.00000 749.00000
1222.00000 747.00000
1217.00000 745.00000
1212.00000 743.00000
1207.00000 741.00000
1202.00000 739.00000
1197.00000 738.00000
1192.00000 737.00000
1188.00000 734.00000
1187.00000 729.00000
1187.00000 724.00000
1188.00000 719.00000
1189.00000 714.00000
1190.00000 708.00000
1190.00000 703.00000
1190.00000 698.00000
1190.00000 693.00000
1190.00000 688.00000
1190.00000 683.00000
1190.00000 677.00000
1190.00000 672.00000
1190.00000 667.00000
1190.00000 662.00000
1190.00000 657.00000
1190.00000 651.00000
1189.00000 646.00000
1188.00000 641.00000
1187.00000 636.00000
1186.00000 631.00000
1185.00000 626.00000
1184.00000 621.00000
1183.00000 616.00000
1182.00000 611.00000
1180.00000 606.00000
1179.00000 601.00000
1179.00000 596.00000
1178.00000 590.00000
1178.00000 585.00000
1178.00000 580.00000
IMAGE=PP0202_h.JPG
ID=86 
LM=0
CURVES=1
POINTS=100
1447.00000 605.00000
1443.00000 610.00000
1439.00000 613.00000
1434.00000 616.00000
1429.00000 620.00000
1425.00000 623.00000
1420.00000 627.00000
1416.00000 630.00000
1411.00000 634.00000
1407.00000 638.00000
1403.00000 642.00000
1399.00000 646.00000
1396.00000 651.00000
1392.00000 656.00000
1389.00000 660.00000
1387.00000 666.00000
1390.00000 671.00000
1393.00000 675.00000
1394.00000 680.00000
1390.00000 684.00000
1386.00000 688.00000
1382.00000 693.00000
1379.00000 697.00000
1374.00000 702.00000
1370.00000 706.00000
1367.00000 710.00000
1363.00000 714.00000
1360.00000 719.00000
1356.00000 723.00000
1353.00000 728.00000
1349.00000 732.00000
1346.00000 737.00000
1342.00000 742.00000
1339.00000 746.00000
1335.00000 750.00000
1330.00000 754.00000
1326.00000 758.00000
1322.00000 762.00000
1317.00000 766.00000
1313.00000 769.00000
1308.00000 772.00000
1302.00000 774.00000
1297.00000 776.00000
1291.00000 778.00000
1286.00000 780.00000
1281.00000 782.00000
1275.00000 783.00000
1269.00000 784.00000
1264.00000 785.00000
1258.00000 785.00000
1252.00000 785.00000
1246.00000 785.00000
1240.00000 785.00000
1235.00000 785.00000
1229.00000 785.00000
1223.00000 784.00000
1218.00000 783.00000
1212.00000 782.00000
1206.00000 781.00000
1201.00000 779.00000
1195.00000 778.00000
1190.00000 776.00000
1184.00000 774.00000
1179.00000 771.00000
1174.00000 768.00000
1170.00000 765.00000
1165.00000 762.00000
1159.00000 760.00000
1154.00000 757.00000
1151.00000 752.00000
1151.00000 746.00000
1151.00000 741.00000
1151.00000 735.00000
1151.00000 729.00000
1151.00000 723.00000
1151.00000 718.00000
1151.00000 712.00000
1151.00000 706.00000
1150.00000 700.00000
1150.00000 695.00000
1150.00000 689.00000
1150.00000 683.00000
1150.00000 677.00000
1150.00000 671.00000
1150.00000 666.00000
1149.00000 660.00000
1148.00000 654.00000
1147.00000 649.00000
1146.00000 643.00000
1145.00000 637.00000
1143.00000 632.00000
1142.00000 626.00000
1140.00000 621.00000
1138.00000 615.00000
1136.00000 610.00000
1134.00000 605.00000
1132.00000 599.00000
1131.00000 593.00000
1130.00000 588.00000
1130.00000 582.00000
IMAGE=PP0203_h.JPG
ID=87 
LM=0
CURVES=1
POINTS=100
1542.00000 536.00000
1539.00000 541.00000
1535.00000 545.00000
1531.00000 550.00000
1527.00000 554.00000
1523.00000 558.00000
1519.00000 562.00000
1515.00000 566.00000
1511.00000 570.00000
1507.00000 574.00000
1503.00000 579.00000
1500.00000 583.00000
1497.00000 588.00000
1495.00000 594.00000
1494.00000 600.00000
1496.00000 605.00000
1496.00000 611.00000
1493.00000 615.00000
1489.00000 620.00000
1486.00000 625.00000
1482.00000 629.00000
1479.00000 634.00000
1476.00000 639.00000
1473.00000 644.00000
1470.00000 649.00000
1467.00000 654.00000
1464.00000 659.00000
1462.00000 664.00000
1459.00000 669.00000
1457.00000 674.00000
1454.00000 679.00000
1451.00000 684.00000
1448.00000 689.00000
1445.00000 694.00000
1441.00000 698.00000
1437.00000 702.00000
1432.00000 707.00000
1428.00000 710.00000
1423.00000 714.00000
1419.00000 717.00000
1414.00000 720.00000
1409.00000 723.00000
1404.00000 726.00000
1399.00000 728.00000
1393.00000 730.00000
1387.00000 731.00000
1382.00000 732.00000
1376.00000 732.00000
1370.00000 732.00000
1364.00000 732.00000
1359.00000 732.00000
1353.00000 732.00000
1347.00000 732.00000
1341.00000 732.00000
1335.00000 732.00000
1330.00000 732.00000
1324.00000 731.00000
1318.00000 730.00000
1313.00000 728.00000
1307.00000 726.00000
1302.00000 724.00000
1296.00000 722.00000
1291.00000 720.00000
1286.00000 718.00000
1280.00000 716.00000
1275.00000 714.00000
1269.00000 713.00000
1263.00000 713.00000
1259.00000 709.00000
1257.00000 704.00000
1256.00000 698.00000
1256.00000 692.00000
1255.00000 687.00000
1255.00000 681.00000
1255.00000 675.00000
1255.00000 669.00000
1254.00000 663.00000
1253.00000 658.00000
1252.00000 652.00000
1251.00000 646.00000
1250.00000 641.00000
1249.00000 635.00000
1248.00000 629.00000
1247.00000 624.00000
1246.00000 618.00000
1245.00000 612.00000
1244.00000 606.00000
1243.00000 601.00000
1241.00000 595.00000
1239.00000 590.00000
1237.00000 584.00000
1236.00000 579.00000
1235.00000 573.00000
1234.00000 567.00000
1233.00000 562.00000
1232.00000 556.00000
1231.00000 550.00000
1231.00000 544.00000
1231.00000 539.00000
1232.00000 533.00000
IMAGE=PP0204_h.JPG
ID=88 
LM=0
CURVES=1
POINTS=100
1517.00000 548.00000
1513.00000 552.00000
1507.00000 555.00000
1502.00000 558.00000
1497.00000 561.00000
1492.00000 565.00000
1488.00000 568.00000
1483.00000 573.00000
1480.00000 577.00000
1476.00000 582.00000
1472.00000 586.00000
1469.00000 591.00000
1465.00000 596.00000
1463.00000 602.00000
1462.00000 608.00000
1462.00000 614.00000
1464.00000 619.00000
1467.00000 625.00000
1463.00000 629.00000
1458.00000 633.00000
1454.00000 637.00000
1450.00000 641.00000
1447.00000 646.00000
1443.00000 651.00000
1440.00000 656.00000
1437.00000 661.00000
1434.00000 666.00000
1431.00000 672.00000
1428.00000 677.00000
1424.00000 681.00000
1421.00000 686.00000
1418.00000 691.00000
1415.00000 696.00000
1411.00000 701.00000
1408.00000 706.00000
1404.00000 711.00000
1400.00000 715.00000
1395.00000 719.00000
1391.00000 723.00000
1387.00000 727.00000
1382.00000 731.00000
1377.00000 735.00000
1372.00000 738.00000
1367.00000 741.00000
1362.00000 744.00000
1357.00000 746.00000
1351.00000 748.00000
1345.00000 750.00000
1339.00000 751.00000
1333.00000 752.00000
1327.00000 752.00000
1321.00000 752.00000
1315.00000 752.00000
1309.00000 752.00000
1304.00000 752.00000
1298.00000 752.00000
1292.00000 751.00000
1286.00000 750.00000
1280.00000 748.00000
1274.00000 747.00000
1269.00000 745.00000
1263.00000 744.00000
1257.00000 743.00000
1251.00000 742.00000
1245.00000 742.00000
1239.00000 743.00000
1233.00000 744.00000
1227.00000 743.00000
1222.00000 740.00000
1218.00000 736.00000
1217.00000 730.00000
1217.00000 724.00000
1217.00000 718.00000
1217.00000 712.00000
1217.00000 706.00000
1217.00000 700.00000
1217.00000 694.00000
1217.00000 688.00000
1216.00000 682.00000
1215.00000 676.00000
1214.00000 670.00000
1213.00000 664.00000
1212.00000 658.00000
1211.00000 652.00000
1210.00000 647.00000
1208.00000 641.00000
1207.00000 635.00000
1206.00000 629.00000
1204.00000 623.00000
1202.00000 618.00000
1200.00000 612.00000
1198.00000 607.00000
1197.00000 601.00000
1196.00000 595.00000
1195.00000 589.00000
1194.00000 583.00000
1194.00000 577.00000
1194.00000 571.00000
1194.00000 565.00000
1194.00000 559.00000
IMAGE=PP0205_h.JPG
ID=89 
LM=0
CURVES=1
POINTS=100
1560.00000 539.00000
1556.00000 543.00000
1551.00000 545.00000
1546.00000 547.00000
1541.00000 550.00000
1538.00000 554.00000
1534.00000 558.00000
1530.00000 562.00000
1527.00000 566.00000
1523.00000 570.00000
1520.00000 575.00000
1517.00000 579.00000
1514.00000 584.00000
1511.00000 588.00000
1508.00000 593.00000
1507.00000 598.00000
1508.00000 603.00000
1510.00000 608.00000
1512.00000 613.00000
1510.00000 618.00000
1506.00000 623.00000
1502.00000 627.00000
1499.00000 631.00000
1496.00000 635.00000
1493.00000 640.00000
1490.00000 644.00000
1487.00000 649.00000
1484.00000 654.00000
1482.00000 659.00000
1479.00000 663.00000
1477.00000 668.00000
1474.00000 673.00000
1471.00000 677.00000
1468.00000 682.00000
1465.00000 686.00000
1461.00000 690.00000
1458.00000 695.00000
1454.00000 699.00000
1450.00000 703.00000
1446.00000 706.00000
1442.00000 709.00000
1437.00000 712.00000
1432.00000 714.00000
1427.00000 716.00000
1422.00000 718.00000
1417.00000 720.00000
1412.00000 722.00000
1406.00000 723.00000
1401.00000 724.00000
1396.00000 724.00000
1390.00000 724.00000
1385.00000 724.00000
1379.00000 724.00000
1374.00000 724.00000
1368.00000 724.00000
1363.00000 723.00000
1358.00000 722.00000
1352.00000 721.00000
1347.00000 720.00000
1342.00000 719.00000
1336.00000 718.00000
1331.00000 717.00000
1326.00000 716.00000
1320.00000 715.00000
1315.00000 714.00000
1309.00000 714.00000
1304.00000 714.00000
1298.00000 714.00000
1294.00000 711.00000
1290.00000 707.00000
1289.00000 702.00000
1288.00000 697.00000
1288.00000 691.00000
1287.00000 686.00000
1287.00000 680.00000
1287.00000 675.00000
1287.00000 669.00000
1287.00000 664.00000
1287.00000 658.00000
1287.00000 653.00000
1287.00000 648.00000
1286.00000 642.00000
1285.00000 637.00000
1284.00000 631.00000
1283.00000 626.00000
1282.00000 621.00000
1281.00000 615.00000
1280.00000 610.00000
1278.00000 605.00000
1277.00000 600.00000
1276.00000 594.00000
1274.00000 589.00000
1272.00000 584.00000
1270.00000 579.00000
1269.00000 574.00000
1268.00000 568.00000
1266.00000 563.00000
1265.00000 558.00000
1265.00000 552.00000
1265.00000 547.00000
IMAGE=PP0206_h.JPG
ID=90 
LM=0
CURVES=1
POINTS=100
1543.00000 583.00000
1539.00000 587.00000
1534.00000 590.00000
1530.00000 594.00000
1526.00000 598.00000
1523.00000 602.00000
1519.00000 606.00000
1515.00000 610.00000
1511.00000 614.00000
1507.00000 618.00000
1503.00000 623.00000
1499.00000 627.00000
1496.00000 632.00000
1494.00000 637.00000
1491.00000 642.00000
1489.00000 647.00000
1492.00000 652.00000
1492.00000 658.00000
1488.00000 662.00000
1484.00000 666.00000
1480.00000 670.00000
1477.00000 674.00000
1473.00000 678.00000
1470.00000 683.00000
1467.00000 688.00000
1464.00000 693.00000
1461.00000 698.00000
1458.00000 702.00000
1455.00000 707.00000
1451.00000 712.00000
1448.00000 716.00000
1445.00000 721.00000
1442.00000 725.00000
1439.00000 730.00000
1435.00000 735.00000
1432.00000 739.00000
1427.00000 743.00000
1423.00000 747.00000
1419.00000 751.00000
1416.00000 755.00000
1412.00000 760.00000
1408.00000 764.00000
1404.00000 767.00000
1399.00000 770.00000
1394.00000 773.00000
1389.00000 775.00000
1384.00000 778.00000
1378.00000 779.00000
1373.00000 780.00000
1367.00000 781.00000
1362.00000 781.00000
1356.00000 781.00000
1350.00000 781.00000
1345.00000 781.00000
1339.00000 780.00000
1333.00000 779.00000
1328.00000 778.00000
1323.00000 776.00000
1317.00000 774.00000
1312.00000 772.00000
1307.00000 770.00000
1301.00000 768.00000
1296.00000 767.00000
1290.00000 766.00000
1285.00000 765.00000
1279.00000 765.00000
1273.00000 764.00000
1269.00000 760.00000
1269.00000 755.00000
1270.00000 749.00000
1271.00000 744.00000
1272.00000 738.00000
1274.00000 733.00000
1276.00000 727.00000
1278.00000 722.00000
1279.00000 716.00000
1279.00000 711.00000
1279.00000 705.00000
1279.00000 699.00000
1279.00000 694.00000
1279.00000 688.00000
1279.00000 682.00000
1279.00000 677.00000
1279.00000 671.00000
1279.00000 665.00000
1279.00000 660.00000
1279.00000 654.00000
1279.00000 648.00000
1279.00000 643.00000
1278.00000 637.00000
1277.00000 632.00000
1276.00000 626.00000
1275.00000 620.00000
1274.00000 615.00000
1273.00000 609.00000
1273.00000 604.00000
1273.00000 598.00000
1273.00000 592.00000
1273.00000 587.00000
1273.00000 581.00000
IMAGE=PP0207_h.JPG
ID=91 
LM=0
CURVES=1
POINTS=100
1422.00000 617.00000
1420.00000 622.00000
1417.00000 626.00000
1414.00000 631.00000
1410.00000 635.00000
1407.00000 639.00000
1404.00000 644.00000
1401.00000 648.00000
1398.00000 652.00000
1394.00000 656.00000
1391.00000 660.00000
1388.00000 665.00000
1385.00000 669.00000
1383.00000 674.00000
1383.00000 679.00000
1387.00000 683.00000
1391.00000 687.00000
1394.00000 691.00000
1390.00000 695.00000
1387.00000 699.00000
1383.00000 703.00000
1379.00000 707.00000
1375.00000 711.00000
1372.00000 714.00000
1368.00000 719.00000
1365.00000 723.00000
1362.00000 727.00000
1359.00000 732.00000
1357.00000 736.00000
1354.00000 741.00000
1351.00000 745.00000
1347.00000 749.00000
1344.00000 754.00000
1341.00000 758.00000
1337.00000 762.00000
1333.00000 766.00000
1330.00000 769.00000
1326.00000 773.00000
1322.00000 777.00000
1318.00000 780.00000
1313.00000 783.00000
1308.00000 785.00000
1303.00000 787.00000
1298.00000 789.00000
1293.00000 790.00000
1288.00000 791.00000
1283.00000 792.00000
1277.00000 792.00000
1272.00000 792.00000
1266.00000 792.00000
1261.00000 792.00000
1256.00000 791.00000
1251.00000 790.00000
1245.00000 789.00000
1240.00000 787.00000
1235.00000 785.00000
1230.00000 783.00000
1225.00000 781.00000
1220.00000 779.00000
1216.00000 777.00000
1211.00000 775.00000
1206.00000 773.00000
1201.00000 771.00000
1196.00000 769.00000
1191.00000 767.00000
1185.00000 766.00000
1180.00000 765.00000
1175.00000 765.00000
1170.00000 764.00000
1165.00000 761.00000
1163.00000 756.00000
1162.00000 751.00000
1162.00000 745.00000
1162.00000 740.00000
1161.00000 735.00000
1160.00000 730.00000
1159.00000 724.00000
1159.00000 719.00000
1159.00000 714.00000
1158.00000 708.00000
1157.00000 703.00000
1156.00000 698.00000
1155.00000 693.00000
1154.00000 687.00000
1153.00000 682.00000
1152.00000 677.00000
1150.00000 672.00000
1149.00000 667.00000
1148.00000 661.00000
1146.00000 656.00000
1144.00000 651.00000
1143.00000 646.00000
1141.00000 641.00000
1140.00000 636.00000
1139.00000 631.00000
1138.00000 625.00000
1137.00000 620.00000
1137.00000 615.00000
1137.00000 609.00000
1137.00000 604.00000
IMAGE=PP0208_h.JPG
ID=92 
LM=0
CURVES=1
POINTS=100
1400.00000 606.00000
1398.00000 611.00000
1395.00000 615.00000
1392.00000 619.00000
1389.00000 623.00000
1386.00000 627.00000
1383.00000 630.00000
1379.00000 634.00000
1376.00000 638.00000
1373.00000 641.00000
1369.00000 645.00000
1366.00000 649.00000
1364.00000 654.00000
1363.00000 659.00000
1363.00000 664.00000
1363.00000 669.00000
1364.00000 674.00000
1365.00000 678.00000
1363.00000 683.00000
1359.00000 687.00000
1356.00000 690.00000
1353.00000 694.00000
1350.00000 698.00000
1347.00000 702.00000
1344.00000 706.00000
1341.00000 711.00000
1339.00000 715.00000
1336.00000 719.00000
1334.00000 724.00000
1332.00000 728.00000
1330.00000 733.00000
1328.00000 737.00000
1325.00000 742.00000
1323.00000 746.00000
1320.00000 750.00000
1317.00000 754.00000
1313.00000 757.00000
1309.00000 761.00000
1305.00000 764.00000
1301.00000 767.00000
1297.00000 770.00000
1293.00000 772.00000
1289.00000 775.00000
1284.00000 777.00000
1280.00000 779.00000
1275.00000 781.00000
1270.00000 783.00000
1265.00000 784.00000
1260.00000 785.00000
1256.00000 786.00000
1251.00000 786.00000
1246.00000 786.00000
1240.00000 786.00000
1236.00000 785.00000
1231.00000 784.00000
1226.00000 783.00000
1221.00000 782.00000
1216.00000 781.00000
1211.00000 780.00000
1206.00000 779.00000
1201.00000 777.00000
1197.00000 775.00000
1192.00000 773.00000
1188.00000 771.00000
1183.00000 769.00000
1178.00000 767.00000
1173.00000 766.00000
1169.00000 765.00000
1164.00000 763.00000
1160.00000 760.00000
1158.00000 755.00000
1156.00000 751.00000
1155.00000 746.00000
1155.00000 741.00000
1155.00000 736.00000
1155.00000 731.00000
1155.00000 726.00000
1155.00000 721.00000
1155.00000 716.00000
1155.00000 711.00000
1155.00000 706.00000
1155.00000 701.00000
1155.00000 696.00000
1155.00000 691.00000
1155.00000 686.00000
1154.00000 681.00000
1154.00000 676.00000
1153.00000 671.00000
1152.00000 666.00000
1151.00000 661.00000
1150.00000 656.00000
1149.00000 651.00000
1148.00000 646.00000
1146.00000 642.00000
1145.00000 637.00000
1144.00000 632.00000
1143.00000 627.00000
1142.00000 622.00000
1141.00000 617.00000
1140.00000 612.00000
IMAGE=PP0209_h.JPG
ID=93 
LM=0
CURVES=1
POINTS=100
1385.00000 591.00000
1384.00000 596.00000
1381.00000 599.00000
1377.00000 603.00000
1374.00000 606.00000
1370.00000 610.00000
1367.00000 613.00000
1364.00000 617.00000
1361.00000 621.00000
1358.00000 625.00000
1355.00000 629.00000
1353.00000 633.00000
1351.00000 637.00000
1351.00000 642.00000
1352.00000 647.00000
1355.00000 651.00000
1358.00000 655.00000
1356.00000 659.00000
1352.00000 662.00000
1349.00000 665.00000
1345.00000 668.00000
1341.00000 672.00000
1339.00000 676.00000
1336.00000 680.00000
1333.00000 684.00000
1330.00000 688.00000
1328.00000 692.00000
1326.00000 696.00000
1323.00000 700.00000
1320.00000 704.00000
1318.00000 708.00000
1315.00000 712.00000
1312.00000 716.00000
1309.00000 720.00000
1306.00000 724.00000
1303.00000 727.00000
1299.00000 730.00000
1295.00000 733.00000
1291.00000 736.00000
1287.00000 738.00000
1283.00000 741.00000
1278.00000 743.00000
1274.00000 745.00000
1269.00000 747.00000
1265.00000 748.00000
1260.00000 750.00000
1255.00000 751.00000
1251.00000 752.00000
1246.00000 753.00000
1241.00000 753.00000
1236.00000 753.00000
1231.00000 753.00000
1226.00000 753.00000
1222.00000 753.00000
1217.00000 752.00000
1212.00000 750.00000
1208.00000 749.00000
1203.00000 748.00000
1198.00000 747.00000
1193.00000 746.00000
1188.00000 745.00000
1184.00000 744.00000
1179.00000 743.00000
1174.00000 742.00000
1169.00000 742.00000
1165.00000 741.00000
1160.00000 741.00000
1155.00000 739.00000
1151.00000 736.00000
1148.00000 732.00000
1146.00000 728.00000
1146.00000 723.00000
1145.00000 719.00000
1145.00000 714.00000
1146.00000 709.00000
1146.00000 704.00000
1146.00000 699.00000
1145.00000 694.00000
1145.00000 690.00000
1144.00000 685.00000
1143.00000 680.00000
1142.00000 675.00000
1141.00000 671.00000
1140.00000 666.00000
1139.00000 661.00000
1138.00000 656.00000
1137.00000 652.00000
1135.00000 647.00000
1134.00000 642.00000
1132.00000 638.00000
1130.00000 633.00000
1129.00000 629.00000
1127.00000 624.00000
1126.00000 619.00000
1124.00000 615.00000
1123.00000 610.00000
1122.00000 605.00000
1121.00000 601.00000
1120.00000 596.00000
1120.00000 591.00000
IMAGE=PP0210_h.JPG
ID=94 
LM=0
CURVES=1
POINTS=100
1489.00000 635.00000
1485.00000 639.00000
1481.00000 641.00000
1477.00000 643.00000
1473.00000 647.00000
1470.00000 651.00000
1467.00000 654.00000
1464.00000 658.00000
1460.00000 662.00000
1457.00000 666.00000
1455.00000 670.00000
1452.00000 674.00000
1450.00000 679.00000
1448.00000 683.00000
1445.00000 687.00000
1444.00000 692.00000
1445.00000 697.00000
1444.00000 702.00000
1441.00000 706.00000
1438.00000 710.00000
1435.00000 714.00000
1432.00000 718.00000
1429.00000 722.00000
1426.00000 726.00000
1424.00000 730.00000
1421.00000 734.00000
1418.00000 738.00000
1415.00000 742.00000
1413.00000 747.00000
1410.00000 751.00000
1407.00000 755.00000
1404.00000 759.00000
1401.00000 763.00000
1398.00000 766.00000
1394.00000 770.00000
1390.00000 773.00000
1386.00000 776.00000
1382.00000 779.00000
1378.00000 781.00000
1373.00000 784.00000
1369.00000 786.00000
1364.00000 788.00000
1360.00000 790.00000
1355.00000 792.00000
1351.00000 794.00000
1346.00000 796.00000
1341.00000 797.00000
1336.00000 798.00000
1332.00000 799.00000
1327.00000 799.00000
1322.00000 799.00000
1317.00000 799.00000
1312.00000 799.00000
1307.00000 799.00000
1302.00000 799.00000
1297.00000 799.00000
1292.00000 798.00000
1287.00000 797.00000
1282.00000 796.00000
1277.00000 794.00000
1273.00000 792.00000
1268.00000 791.00000
1263.00000 789.00000
1259.00000 787.00000
1254.00000 785.00000
1250.00000 783.00000
1245.00000 781.00000
1241.00000 779.00000
1237.00000 775.00000
1235.00000 771.00000
1234.00000 766.00000
1233.00000 761.00000
1233.00000 756.00000
1234.00000 751.00000
1235.00000 746.00000
1235.00000 742.00000
1235.00000 737.00000
1235.00000 732.00000
1235.00000 727.00000
1235.00000 722.00000
1235.00000 717.00000
1235.00000 712.00000
1235.00000 707.00000
1235.00000 702.00000
1235.00000 697.00000
1235.00000 692.00000
1234.00000 687.00000
1233.00000 682.00000
1232.00000 677.00000
1231.00000 672.00000
1230.00000 667.00000
1229.00000 662.00000
1228.00000 658.00000
1227.00000 653.00000
1227.00000 648.00000
1226.00000 643.00000
1225.00000 638.00000
1225.00000 633.00000
1225.00000 628.00000
1225.00000 623.00000
IMAGE=PP0211_h.JPG
ID=95 
LM=0
CURVES=1
POINTS=100
1409.00000 610.00000
1405.00000 614.00000
1400.00000 617.00000
1396.00000 621.00000
1392.00000 625.00000
1388.00000 629.00000
1384.00000 633.00000
1381.00000 638.00000
1377.00000 642.00000
1373.00000 646.00000
1371.00000 651.00000
1368.00000 656.00000
1365.00000 661.00000
1363.00000 666.00000
1363.00000 672.00000
1365.00000 677.00000
1369.00000 681.00000
1366.00000 686.00000
1362.00000 690.00000
1358.00000 694.00000
1355.00000 699.00000
1353.00000 704.00000
1350.00000 709.00000
1347.00000 714.00000
1344.00000 719.00000
1341.00000 724.00000
1339.00000 729.00000
1337.00000 735.00000
1334.00000 739.00000
1331.00000 744.00000
1327.00000 748.00000
1324.00000 753.00000
1321.00000 758.00000
1317.00000 763.00000
1314.00000 767.00000
1310.00000 771.00000
1305.00000 774.00000
1300.00000 777.00000
1295.00000 780.00000
1290.00000 782.00000
1285.00000 785.00000
1280.00000 787.00000
1274.00000 789.00000
1269.00000 791.00000
1264.00000 793.00000
1258.00000 795.00000
1253.00000 796.00000
1247.00000 797.00000
1242.00000 798.00000
1236.00000 799.00000
1230.00000 800.00000
1225.00000 800.00000
1219.00000 800.00000
1213.00000 800.00000
1208.00000 800.00000
1202.00000 800.00000
1196.00000 799.00000
1191.00000 798.00000
1185.00000 797.00000
1180.00000 795.00000
1174.00000 793.00000
1169.00000 791.00000
1164.00000 788.00000
1159.00000 786.00000
1154.00000 784.00000
1148.00000 782.00000
1143.00000 780.00000
1138.00000 778.00000
1133.00000 775.00000
1128.00000 771.00000
1126.00000 766.00000
1125.00000 760.00000
1125.00000 755.00000
1125.00000 749.00000
1125.00000 743.00000
1125.00000 738.00000
1124.00000 732.00000
1123.00000 727.00000
1122.00000 721.00000
1121.00000 715.00000
1120.00000 710.00000
1118.00000 704.00000
1117.00000 699.00000
1115.00000 693.00000
1114.00000 688.00000
1113.00000 682.00000
1111.00000 677.00000
1109.00000 671.00000
1108.00000 666.00000
1107.00000 660.00000
1105.00000 655.00000
1104.00000 649.00000
1102.00000 644.00000
1100.00000 639.00000
1098.00000 633.00000
1097.00000 628.00000
1096.00000 622.00000
1096.00000 616.00000
1096.00000 611.00000
1096.00000 605.00000
IMAGE=PP0212_h.JPG
ID=96 
LM=0
CURVES=1
POINTS=100
1470.00000 591.00000
1467.00000 596.00000
1464.00000 601.00000
1461.00000 605.00000
1457.00000 610.00000
1454.00000 614.00000
1450.00000 618.00000
1446.00000 623.00000
1442.00000 627.00000
1439.00000 631.00000
1436.00000 636.00000
1434.00000 642.00000
1432.00000 647.00000
1430.00000 652.00000
1430.00000 658.00000
1434.00000 663.00000
1436.00000 668.00000
1432.00000 671.00000
1428.00000 676.00000
1425.00000 681.00000
1422.00000 686.00000
1420.00000 691.00000
1417.00000 696.00000
1415.00000 701.00000
1413.00000 706.00000
1410.00000 711.00000
1408.00000 717.00000
1405.00000 722.00000
1402.00000 726.00000
1400.00000 732.00000
1397.00000 737.00000
1394.00000 742.00000
1391.00000 746.00000
1387.00000 751.00000
1384.00000 755.00000
1379.00000 759.00000
1375.00000 763.00000
1371.00000 767.00000
1367.00000 770.00000
1362.00000 773.00000
1357.00000 776.00000
1352.00000 778.00000
1347.00000 781.00000
1341.00000 783.00000
1336.00000 785.00000
1331.00000 787.00000
1325.00000 788.00000
1320.00000 789.00000
1314.00000 789.00000
1308.00000 789.00000
1302.00000 789.00000
1297.00000 789.00000
1291.00000 789.00000
1285.00000 788.00000
1280.00000 787.00000
1274.00000 786.00000
1269.00000 785.00000
1263.00000 783.00000
1258.00000 781.00000
1253.00000 779.00000
1247.00000 777.00000
1242.00000 775.00000
1237.00000 773.00000
1231.00000 772.00000
1226.00000 770.00000
1220.00000 769.00000
1214.00000 768.00000
1209.00000 766.00000
1206.00000 761.00000
1206.00000 755.00000
1206.00000 750.00000
1206.00000 744.00000
1206.00000 738.00000
1205.00000 733.00000
1205.00000 727.00000
1205.00000 721.00000
1205.00000 716.00000
1204.00000 710.00000
1203.00000 704.00000
1202.00000 699.00000
1202.00000 693.00000
1201.00000 687.00000
1200.00000 682.00000
1199.00000 676.00000
1198.00000 671.00000
1196.00000 665.00000
1194.00000 660.00000
1192.00000 655.00000
1190.00000 649.00000
1188.00000 644.00000
1186.00000 639.00000
1184.00000 633.00000
1183.00000 628.00000
1181.00000 622.00000
1179.00000 617.00000
1177.00000 612.00000
1176.00000 606.00000
1175.00000 600.00000
1174.00000 595.00000
1174.00000 589.00000
IMAGE=PP0213_h.JPG
ID=97 
LM=0
CURVES=1
POINTS=100
1280.00000 614.00000
1277.00000 618.00000
1274.00000 622.00000
1272.00000 626.00000
1269.00000 630.00000
1267.00000 634.00000
1264.00000 638.00000
1262.00000 642.00000
1259.00000 646.00000
1256.00000 649.00000
1253.00000 653.00000
1250.00000 656.00000
1247.00000 660.00000
1245.00000 664.00000
1245.00000 669.00000
1246.00000 674.00000
1247.00000 678.00000
1246.00000 683.00000
1243.00000 686.00000
1239.00000 690.00000
1236.00000 693.00000
1233.00000 697.00000
1230.00000 700.00000
1227.00000 704.00000
1225.00000 708.00000
1222.00000 712.00000
1220.00000 716.00000
1217.00000 720.00000
1215.00000 724.00000
1212.00000 728.00000
1210.00000 733.00000
1207.00000 736.00000
1205.00000 740.00000
1202.00000 744.00000
1199.00000 747.00000
1195.00000 751.00000
1192.00000 754.00000
1188.00000 757.00000
1184.00000 759.00000
1180.00000 762.00000
1176.00000 764.00000
1171.00000 766.00000
1167.00000 768.00000
1163.00000 770.00000
1158.00000 771.00000
1153.00000 772.00000
1149.00000 773.00000
1144.00000 774.00000
1139.00000 774.00000
1135.00000 774.00000
1130.00000 774.00000
1125.00000 773.00000
1121.00000 772.00000
1116.00000 771.00000
1111.00000 770.00000
1107.00000 769.00000
1102.00000 767.00000
1098.00000 765.00000
1094.00000 763.00000
1089.00000 761.00000
1085.00000 760.00000
1081.00000 758.00000
1076.00000 756.00000
1072.00000 754.00000
1067.00000 753.00000
1063.00000 752.00000
1058.00000 751.00000
1053.00000 750.00000
1049.00000 748.00000
1046.00000 744.00000
1045.00000 740.00000
1045.00000 735.00000
1045.00000 730.00000
1045.00000 725.00000
1046.00000 721.00000
1046.00000 716.00000
1046.00000 711.00000
1046.00000 707.00000
1046.00000 702.00000
1046.00000 697.00000
1046.00000 692.00000
1046.00000 688.00000
1045.00000 683.00000
1045.00000 678.00000
1045.00000 673.00000
1045.00000 669.00000
1044.00000 664.00000
1043.00000 659.00000
1042.00000 655.00000
1041.00000 650.00000
1040.00000 645.00000
1039.00000 641.00000
1037.00000 636.00000
1035.00000 632.00000
1034.00000 628.00000
1033.00000 623.00000
1032.00000 618.00000
1032.00000 613.00000
1032.00000 609.00000
1032.00000 604.00000
IMAGE=PP0214_h.JPG
ID=98 
LM=0
CURVES=1
POINTS=100
1458.00000 588.00000
1455.00000 592.00000
1451.00000 596.00000
1448.00000 600.00000
1445.00000 604.00000
1442.00000 608.00000
1439.00000 613.00000
1435.00000 617.00000
1432.00000 621.00000
1429.00000 625.00000
1426.00000 629.00000
1424.00000 634.00000
1423.00000 639.00000
1423.00000 644.00000
1423.00000 649.00000
1427.00000 653.00000
1429.00000 658.00000
1424.00000 660.00000
1420.00000 662.00000
1415.00000 665.00000
1412.00000 668.00000
1408.00000 673.00000
1406.00000 677.00000
1403.00000 682.00000
1401.00000 686.00000
1399.00000 691.00000
1396.00000 696.00000
1394.00000 700.00000
1392.00000 705.00000
1389.00000 710.00000
1386.00000 714.00000
1384.00000 718.00000
1381.00000 723.00000
1378.00000 727.00000
1375.00000 731.00000
1372.00000 736.00000
1368.00000 739.00000
1364.00000 742.00000
1359.00000 745.00000
1355.00000 747.00000
1350.00000 750.00000
1346.00000 752.00000
1341.00000 754.00000
1336.00000 756.00000
1331.00000 758.00000
1326.00000 759.00000
1321.00000 760.00000
1316.00000 761.00000
1311.00000 762.00000
1306.00000 763.00000
1300.00000 763.00000
1295.00000 763.00000
1290.00000 763.00000
1285.00000 763.00000
1280.00000 762.00000
1274.00000 761.00000
1269.00000 760.00000
1264.00000 759.00000
1259.00000 759.00000
1254.00000 759.00000
1249.00000 758.00000
1244.00000 757.00000
1239.00000 755.00000
1234.00000 753.00000
1229.00000 752.00000
1224.00000 752.00000
1218.00000 752.00000
1213.00000 752.00000
1208.00000 751.00000
1205.00000 747.00000
1204.00000 742.00000
1203.00000 737.00000
1203.00000 731.00000
1204.00000 726.00000
1204.00000 721.00000
1204.00000 716.00000
1204.00000 711.00000
1203.00000 706.00000
1202.00000 700.00000
1201.00000 695.00000
1200.00000 690.00000
1199.00000 685.00000
1198.00000 680.00000
1197.00000 675.00000
1196.00000 670.00000
1195.00000 665.00000
1194.00000 659.00000
1193.00000 654.00000
1192.00000 649.00000
1190.00000 644.00000
1188.00000 640.00000
1186.00000 635.00000
1184.00000 630.00000
1182.00000 625.00000
1180.00000 620.00000
1178.00000 616.00000
1176.00000 611.00000
1174.00000 606.00000
1172.00000 601.00000
1171.00000 596.00000
IMAGE=PP0215_h.JPG
ID=99 
LM=0
CURVES=1
POINTS=100
1511.00000 610.00000
1508.00000 615.00000
1504.00000 619.00000
1500.00000 623.00000
1496.00000 627.00000
1492.00000 632.00000
1488.00000 636.00000
1484.00000 640.00000
1480.00000 644.00000
1476.00000 648.00000
1473.00000 653.00000
1470.00000 658.00000
1466.00000 662.00000
1462.00000 667.00000
1463.00000 673.00000
1466.00000 678.00000
1469.00000 682.00000
1470.00000 688.00000
1468.00000 693.00000
1464.00000 698.00000
1460.00000 702.00000
1455.00000 705.00000
1451.00000 709.00000
1448.00000 714.00000
1445.00000 719.00000
1442.00000 724.00000
1439.00000 729.00000
1436.00000 734.00000
1432.00000 739.00000
1429.00000 744.00000
1426.00000 748.00000
1423.00000 753.00000
1420.00000 758.00000
1417.00000 763.00000
1413.00000 767.00000
1409.00000 771.00000
1405.00000 775.00000
1400.00000 780.00000
1396.00000 784.00000
1391.00000 787.00000
1386.00000 790.00000
1381.00000 792.00000
1376.00000 794.00000
1370.00000 796.00000
1365.00000 797.00000
1359.00000 798.00000
1353.00000 799.00000
1347.00000 799.00000
1341.00000 799.00000
1336.00000 799.00000
1330.00000 799.00000
1324.00000 799.00000
1318.00000 799.00000
1312.00000 799.00000
1307.00000 799.00000
1301.00000 798.00000
1295.00000 797.00000
1290.00000 796.00000
1284.00000 795.00000
1278.00000 793.00000
1273.00000 792.00000
1267.00000 790.00000
1262.00000 788.00000
1256.00000 786.00000
1251.00000 785.00000
1245.00000 784.00000
1239.00000 783.00000
1233.00000 782.00000
1228.00000 780.00000
1223.00000 777.00000
1219.00000 773.00000
1217.00000 767.00000
1217.00000 762.00000
1218.00000 756.00000
1219.00000 750.00000
1220.00000 744.00000
1220.00000 739.00000
1220.00000 733.00000
1220.00000 727.00000
1220.00000 721.00000
1220.00000 715.00000
1220.00000 710.00000
1220.00000 704.00000
1219.00000 698.00000
1218.00000 692.00000
1217.00000 687.00000
1216.00000 681.00000
1215.00000 675.00000
1213.00000 670.00000
1212.00000 664.00000
1210.00000 659.00000
1208.00000 653.00000
1206.00000 648.00000
1205.00000 642.00000
1203.00000 636.00000
1201.00000 631.00000
1200.00000 625.00000
1199.00000 620.00000
1199.00000 614.00000
1199.00000 608.00000
IMAGE=PP0216_h.JPG
ID=100 
LM=0
CURVES=1
POINTS=100
1599.00000 560.00000
1599.00000 566.00000
1594.00000 570.00000
1588.00000 573.00000
1583.00000 577.00000
1578.00000 581.00000
1573.00000 584.00000
1568.00000 588.00000
1562.00000 591.00000
1557.00000 594.00000
1552.00000 598.00000
1547.00000 601.00000
1542.00000 606.00000
1539.00000 611.00000
1536.00000 617.00000
1533.00000 622.00000
1534.00000 628.00000
1539.00000 632.00000
1543.00000 637.00000
1540.00000 642.00000
1535.00000 647.00000
1531.00000 651.00000
1526.00000 655.00000
1522.00000 659.00000
1517.00000 664.00000
1514.00000 669.00000
1510.00000 674.00000
1507.00000 680.00000
1504.00000 685.00000
1500.00000 690.00000
1497.00000 696.00000
1494.00000 701.00000
1491.00000 707.00000
1487.00000 712.00000
1484.00000 717.00000
1480.00000 722.00000
1477.00000 727.00000
1473.00000 732.00000
1468.00000 737.00000
1464.00000 741.00000
1458.00000 744.00000
1453.00000 748.00000
1448.00000 751.00000
1442.00000 754.00000
1437.00000 757.00000
1431.00000 760.00000
1425.00000 762.00000
1419.00000 764.00000
1413.00000 766.00000
1407.00000 768.00000
1401.00000 769.00000
1395.00000 769.00000
1388.00000 769.00000
1382.00000 769.00000
1376.00000 769.00000
1370.00000 768.00000
1363.00000 767.00000
1357.00000 766.00000
1351.00000 765.00000
1345.00000 764.00000
1339.00000 762.00000
1333.00000 760.00000
1327.00000 758.00000
1321.00000 756.00000
1316.00000 753.00000
1310.00000 750.00000
1304.00000 747.00000
1298.00000 745.00000
1292.00000 743.00000
1286.00000 742.00000
1282.00000 738.00000
1281.00000 731.00000
1281.00000 725.00000
1280.00000 719.00000
1280.00000 713.00000
1280.00000 706.00000
1280.00000 700.00000
1280.00000 694.00000
1280.00000 687.00000
1280.00000 681.00000
1280.00000 675.00000
1280.00000 669.00000
1280.00000 662.00000
1279.00000 656.00000
1278.00000 650.00000
1277.00000 644.00000
1275.00000 638.00000
1272.00000 632.00000
1270.00000 626.00000
1268.00000 620.00000
1266.00000 614.00000
1264.00000 608.00000
1262.00000 602.00000
1260.00000 596.00000
1259.00000 590.00000
1258.00000 584.00000
1257.00000 578.00000
1256.00000 572.00000
1255.00000 565.00000
1255.00000 559.00000
IMAGE=PP0217_h.JPG
ID=101 
LM=0
CURVES=1
POINTS=100
1519.00000 607.00000
1516.00000 612.00000
1512.00000 616.00000
1508.00000 620.00000
1504.00000 624.00000
1500.00000 627.00000
1496.00000 631.00000
1492.00000 635.00000
1488.00000 639.00000
1484.00000 642.00000
1480.00000 646.00000
1476.00000 650.00000
1473.00000 655.00000
1470.00000 659.00000
1468.00000 665.00000
1466.00000 670.00000
1466.00000 675.00000
1467.00000 681.00000
1472.00000 684.00000
1469.00000 688.00000
1465.00000 692.00000
1461.00000 695.00000
1457.00000 699.00000
1453.00000 704.00000
1450.00000 708.00000
1447.00000 713.00000
1444.00000 718.00000
1441.00000 722.00000
1438.00000 727.00000
1435.00000 732.00000
1433.00000 737.00000
1430.00000 741.00000
1426.00000 746.00000
1423.00000 750.00000
1420.00000 755.00000
1416.00000 759.00000
1412.00000 763.00000
1408.00000 767.00000
1404.00000 770.00000
1400.00000 774.00000
1395.00000 777.00000
1391.00000 781.00000
1387.00000 784.00000
1382.00000 787.00000
1377.00000 789.00000
1372.00000 791.00000
1366.00000 793.00000
1361.00000 794.00000
1355.00000 795.00000
1350.00000 795.00000
1344.00000 795.00000
1339.00000 795.00000
1333.00000 794.00000
1328.00000 793.00000
1322.00000 792.00000
1317.00000 791.00000
1312.00000 789.00000
1306.00000 787.00000
1301.00000 785.00000
1296.00000 783.00000
1291.00000 781.00000
1286.00000 778.00000
1281.00000 776.00000
1276.00000 774.00000
1271.00000 771.00000
1266.00000 769.00000
1261.00000 767.00000
1255.00000 767.00000
1250.00000 766.00000
1244.00000 764.00000
1241.00000 760.00000
1240.00000 754.00000
1240.00000 749.00000
1240.00000 743.00000
1241.00000 738.00000
1242.00000 732.00000
1243.00000 727.00000
1244.00000 721.00000
1244.00000 716.00000
1244.00000 710.00000
1244.00000 705.00000
1244.00000 699.00000
1244.00000 694.00000
1244.00000 688.00000
1243.00000 683.00000
1242.00000 677.00000
1241.00000 672.00000
1240.00000 666.00000
1239.00000 661.00000
1237.00000 655.00000
1235.00000 650.00000
1233.00000 645.00000
1232.00000 640.00000
1231.00000 634.00000
1230.00000 629.00000
1229.00000 623.00000
1228.00000 618.00000
1228.00000 612.00000
1228.00000 607.00000
1228.00000 601.00000
IMAGE=PP0218_h.JPG
ID=102 
LM=0
CURVES=1
POINTS=100
1593.00000 609.00000
1590.00000 614.00000
1587.00000 619.00000
1583.00000 624.00000
1580.00000 629.00000
1576.00000 633.00000
1572.00000 638.00000
1569.00000 643.00000
1565.00000 648.00000
1561.00000 653.00000
1558.00000 658.00000
1555.00000 663.00000
1553.00000 669.00000
1553.00000 675.00000
1554.00000 681.00000
1556.00000 686.00000
1560.00000 691.00000
1557.00000 696.00000
1552.00000 699.00000
1547.00000 702.00000
1542.00000 706.00000
1538.00000 710.00000
1534.00000 715.00000
1530.00000 719.00000
1526.00000 724.00000
1523.00000 729.00000
1519.00000 734.00000
1515.00000 739.00000
1512.00000 743.00000
1508.00000 748.00000
1505.00000 753.00000
1502.00000 758.00000
1498.00000 763.00000
1495.00000 768.00000
1491.00000 773.00000
1487.00000 777.00000
1482.00000 781.00000
1478.00000 785.00000
1473.00000 788.00000
1467.00000 791.00000
1462.00000 794.00000
1456.00000 796.00000
1451.00000 798.00000
1445.00000 799.00000
1439.00000 800.00000
1433.00000 801.00000
1427.00000 802.00000
1421.00000 802.00000
1415.00000 802.00000
1409.00000 802.00000
1403.00000 801.00000
1397.00000 800.00000
1391.00000 799.00000
1385.00000 798.00000
1379.00000 796.00000
1374.00000 795.00000
1368.00000 793.00000
1362.00000 791.00000
1357.00000 788.00000
1351.00000 786.00000
1346.00000 784.00000
1340.00000 782.00000
1334.00000 781.00000
1328.00000 781.00000
1322.00000 782.00000
1316.00000 783.00000
1310.00000 784.00000
1304.00000 783.00000
1301.00000 778.00000
1301.00000 772.00000
1301.00000 766.00000
1301.00000 760.00000
1302.00000 754.00000
1303.00000 748.00000
1305.00000 742.00000
1306.00000 736.00000
1306.00000 730.00000
1306.00000 724.00000
1306.00000 718.00000
1306.00000 712.00000
1306.00000 706.00000
1305.00000 700.00000
1304.00000 694.00000
1303.00000 689.00000
1302.00000 683.00000
1301.00000 677.00000
1299.00000 671.00000
1297.00000 665.00000
1295.00000 660.00000
1293.00000 654.00000
1291.00000 648.00000
1289.00000 643.00000
1287.00000 637.00000
1286.00000 631.00000
1285.00000 625.00000
1284.00000 619.00000
1284.00000 613.00000
1284.00000 607.00000
1284.00000 601.00000
1284.00000 595.00000
IMAGE=PP0219_h.JPG
ID=103 
LM=0
CURVES=1
POINTS=100
1671.00000 571.00000
1668.00000 577.00000
1665.00000 582.00000
1661.00000 587.00000
1657.00000 593.00000
1654.00000 598.00000
1651.00000 604.00000
1647.00000 609.00000
1643.00000 614.00000
1639.00000 619.00000
1635.00000 624.00000
1632.00000 629.00000
1629.00000 635.00000
1627.00000 641.00000
1625.00000 647.00000
1624.00000 654.00000
1624.00000 660.00000
1626.00000 666.00000
1628.00000 672.00000
1629.00000 678.00000
1624.00000 682.00000
1618.00000 686.00000
1613.00000 690.00000
1609.00000 695.00000
1605.00000 700.00000
1601.00000 705.00000
1598.00000 710.00000
1594.00000 715.00000
1591.00000 721.00000
1588.00000 727.00000
1585.00000 732.00000
1582.00000 738.00000
1578.00000 743.00000
1575.00000 749.00000
1571.00000 754.00000
1567.00000 759.00000
1563.00000 764.00000
1559.00000 769.00000
1555.00000 774.00000
1550.00000 778.00000
1545.00000 782.00000
1540.00000 786.00000
1535.00000 789.00000
1529.00000 792.00000
1523.00000 794.00000
1517.00000 796.00000
1510.00000 797.00000
1504.00000 798.00000
1498.00000 799.00000
1491.00000 800.00000
1485.00000 800.00000
1479.00000 800.00000
1472.00000 800.00000
1466.00000 800.00000
1459.00000 799.00000
1453.00000 797.00000
1447.00000 795.00000
1441.00000 793.00000
1435.00000 790.00000
1430.00000 787.00000
1424.00000 785.00000
1418.00000 783.00000
1411.00000 781.00000
1405.00000 779.00000
1399.00000 778.00000
1393.00000 777.00000
1386.00000 777.00000
1380.00000 777.00000
1374.00000 774.00000
1371.00000 769.00000
1371.00000 762.00000
1371.00000 756.00000
1372.00000 749.00000
1372.00000 743.00000
1372.00000 737.00000
1372.00000 730.00000
1372.00000 724.00000
1372.00000 717.00000
1372.00000 711.00000
1372.00000 705.00000
1372.00000 698.00000
1372.00000 692.00000
1371.00000 685.00000
1370.00000 679.00000
1368.00000 673.00000
1366.00000 667.00000
1364.00000 661.00000
1362.00000 655.00000
1360.00000 649.00000
1358.00000 643.00000
1356.00000 637.00000
1353.00000 631.00000
1351.00000 625.00000
1348.00000 619.00000
1345.00000 613.00000
1343.00000 607.00000
1341.00000 601.00000
1340.00000 595.00000
1340.00000 588.00000
1340.00000 582.00000
IMAGE=PP0220_h.JPG
ID=104 
LM=0
CURVES=1
POINTS=100
1632.00000 607.00000
1627.00000 612.00000
1622.00000 616.00000
1617.00000 621.00000
1613.00000 627.00000
1609.00000 632.00000
1605.00000 638.00000
1600.00000 643.00000
1596.00000 649.00000
1592.00000 654.00000
1588.00000 660.00000
1584.00000 665.00000
1579.00000 671.00000
1576.00000 677.00000
1579.00000 683.00000
1580.00000 690.00000
1575.00000 695.00000
1570.00000 700.00000
1565.00000 704.00000
1560.00000 709.00000
1555.00000 714.00000
1551.00000 720.00000
1548.00000 726.00000
1544.00000 732.00000
1541.00000 738.00000
1538.00000 744.00000
1535.00000 750.00000
1532.00000 756.00000
1529.00000 763.00000
1526.00000 769.00000
1522.00000 775.00000
1519.00000 781.00000
1515.00000 787.00000
1511.00000 792.00000
1507.00000 797.00000
1501.00000 802.00000
1496.00000 807.00000
1491.00000 811.00000
1485.00000 814.00000
1478.00000 817.00000
1472.00000 820.00000
1466.00000 823.00000
1459.00000 825.00000
1453.00000 827.00000
1446.00000 829.00000
1439.00000 831.00000
1433.00000 832.00000
1426.00000 833.00000
1419.00000 834.00000
1412.00000 834.00000
1405.00000 834.00000
1398.00000 834.00000
1391.00000 833.00000
1384.00000 833.00000
1378.00000 832.00000
1371.00000 831.00000
1364.00000 830.00000
1357.00000 829.00000
1350.00000 828.00000
1343.00000 827.00000
1336.00000 826.00000
1330.00000 825.00000
1323.00000 824.00000
1316.00000 825.00000
1309.00000 825.00000
1303.00000 822.00000
1297.00000 818.00000
1294.00000 812.00000
1291.00000 806.00000
1290.00000 799.00000
1289.00000 792.00000
1289.00000 785.00000
1289.00000 778.00000
1289.00000 771.00000
1289.00000 764.00000
1289.00000 757.00000
1288.00000 750.00000
1288.00000 744.00000
1287.00000 737.00000
1286.00000 730.00000
1284.00000 723.00000
1283.00000 716.00000
1281.00000 710.00000
1279.00000 703.00000
1278.00000 696.00000
1276.00000 690.00000
1274.00000 683.00000
1272.00000 676.00000
1270.00000 670.00000
1269.00000 663.00000
1267.00000 656.00000
1265.00000 650.00000
1264.00000 643.00000
1262.00000 636.00000
1261.00000 629.00000
1260.00000 622.00000
1259.00000 616.00000
1258.00000 609.00000
1257.00000 602.00000
1257.00000 595.00000
IMAGE=PP0221_h.JPG
ID=105 
LM=0
CURVES=1
POINTS=100
1617.00000 623.00000
1612.00000 628.00000
1607.00000 633.00000
1603.00000 638.00000
1599.00000 643.00000
1596.00000 649.00000
1592.00000 655.00000
1588.00000 660.00000
1583.00000 664.00000
1578.00000 669.00000
1575.00000 675.00000
1573.00000 682.00000
1573.00000 688.00000
1574.00000 695.00000
1572.00000 701.00000
1568.00000 707.00000
1564.00000 712.00000
1560.00000 718.00000
1556.00000 723.00000
1553.00000 729.00000
1549.00000 735.00000
1546.00000 741.00000
1544.00000 747.00000
1542.00000 754.00000
1540.00000 760.00000
1538.00000 766.00000
1535.00000 772.00000
1531.00000 778.00000
1528.00000 784.00000
1525.00000 790.00000
1521.00000 795.00000
1516.00000 800.00000
1511.00000 805.00000
1506.00000 810.00000
1501.00000 814.00000
1496.00000 818.00000
1491.00000 822.00000
1484.00000 825.00000
1478.00000 828.00000
1472.00000 831.00000
1466.00000 833.00000
1459.00000 835.00000
1453.00000 837.00000
1446.00000 838.00000
1440.00000 839.00000
1433.00000 840.00000
1426.00000 841.00000
1420.00000 842.00000
1413.00000 842.00000
1406.00000 842.00000
1399.00000 842.00000
1393.00000 842.00000
1386.00000 842.00000
1379.00000 841.00000
1372.00000 840.00000
1366.00000 839.00000
1359.00000 838.00000
1353.00000 836.00000
1346.00000 835.00000
1339.00000 834.00000
1333.00000 833.00000
1326.00000 832.00000
1319.00000 831.00000
1313.00000 830.00000
1306.00000 830.00000
1299.00000 830.00000
1293.00000 827.00000
1289.00000 822.00000
1286.00000 816.00000
1285.00000 809.00000
1285.00000 802.00000
1285.00000 795.00000
1285.00000 789.00000
1285.00000 782.00000
1285.00000 775.00000
1284.00000 769.00000
1284.00000 762.00000
1283.00000 755.00000
1282.00000 748.00000
1280.00000 742.00000
1278.00000 736.00000
1276.00000 729.00000
1273.00000 723.00000
1271.00000 717.00000
1269.00000 710.00000
1267.00000 704.00000
1265.00000 697.00000
1262.00000 691.00000
1259.00000 685.00000
1257.00000 679.00000
1254.00000 673.00000
1252.00000 666.00000
1250.00000 660.00000
1248.00000 653.00000
1247.00000 647.00000
1247.00000 640.00000
1246.00000 633.00000
1245.00000 627.00000
1245.00000 620.00000
1245.00000 613.00000
IMAGE=PP0222_h.JPG
ID=106 
LM=0
CURVES=1
POINTS=100
1494.00000 626.00000
1491.00000 631.00000
1486.00000 635.00000
1482.00000 639.00000
1477.00000 644.00000
1473.00000 648.00000
1469.00000 653.00000
1465.00000 657.00000
1460.00000 661.00000
1456.00000 665.00000
1451.00000 669.00000
1447.00000 673.00000
1444.00000 679.00000
1442.00000 684.00000
1442.00000 690.00000
1443.00000 696.00000
1442.00000 702.00000
1436.00000 705.00000
1432.00000 709.00000
1427.00000 713.00000
1424.00000 718.00000
1421.00000 723.00000
1418.00000 728.00000
1415.00000 734.00000
1412.00000 739.00000
1410.00000 745.00000
1407.00000 750.00000
1404.00000 755.00000
1401.00000 761.00000
1399.00000 767.00000
1396.00000 772.00000
1393.00000 777.00000
1390.00000 782.00000
1385.00000 787.00000
1381.00000 791.00000
1377.00000 795.00000
1372.00000 799.00000
1367.00000 802.00000
1362.00000 806.00000
1357.00000 809.00000
1351.00000 811.00000
1346.00000 813.00000
1340.00000 815.00000
1334.00000 817.00000
1328.00000 819.00000
1322.00000 820.00000
1316.00000 821.00000
1310.00000 822.00000
1304.00000 822.00000
1298.00000 822.00000
1292.00000 822.00000
1286.00000 822.00000
1280.00000 822.00000
1274.00000 822.00000
1268.00000 822.00000
1262.00000 821.00000
1256.00000 821.00000
1250.00000 820.00000
1244.00000 819.00000
1238.00000 818.00000
1232.00000 817.00000
1226.00000 815.00000
1220.00000 814.00000
1214.00000 813.00000
1208.00000 812.00000
1202.00000 810.00000
1197.00000 807.00000
1192.00000 803.00000
1190.00000 797.00000
1187.00000 792.00000
1186.00000 786.00000
1186.00000 780.00000
1187.00000 774.00000
1187.00000 768.00000
1186.00000 762.00000
1185.00000 756.00000
1184.00000 750.00000
1183.00000 744.00000
1182.00000 738.00000
1181.00000 732.00000
1180.00000 726.00000
1179.00000 720.00000
1177.00000 714.00000
1176.00000 708.00000
1175.00000 702.00000
1174.00000 696.00000
1172.00000 690.00000
1171.00000 684.00000
1169.00000 679.00000
1167.00000 673.00000
1165.00000 667.00000
1163.00000 661.00000
1162.00000 655.00000
1161.00000 649.00000
1160.00000 643.00000
1159.00000 637.00000
1159.00000 631.00000
1159.00000 625.00000
1159.00000 619.00000
1159.00000 613.00000
IMAGE=PP0223_h.JPG
ID=107 
LM=0
CURVES=1
POINTS=100
1575.00000 616.00000
1572.00000 621.00000
1569.00000 627.00000
1566.00000 632.00000
1562.00000 636.00000
1557.00000 640.00000
1553.00000 644.00000
1548.00000 648.00000
1544.00000 652.00000
1539.00000 657.00000
1535.00000 661.00000
1532.00000 667.00000
1529.00000 672.00000
1527.00000 678.00000
1527.00000 684.00000
1527.00000 690.00000
1524.00000 695.00000
1519.00000 699.00000
1514.00000 702.00000
1510.00000 706.00000
1506.00000 711.00000
1502.00000 716.00000
1499.00000 721.00000
1496.00000 726.00000
1493.00000 732.00000
1490.00000 737.00000
1487.00000 742.00000
1484.00000 748.00000
1482.00000 753.00000
1480.00000 759.00000
1477.00000 764.00000
1473.00000 769.00000
1470.00000 774.00000
1467.00000 780.00000
1463.00000 785.00000
1460.00000 789.00000
1456.00000 794.00000
1451.00000 798.00000
1447.00000 802.00000
1442.00000 806.00000
1436.00000 809.00000
1431.00000 812.00000
1425.00000 814.00000
1420.00000 816.00000
1414.00000 818.00000
1408.00000 820.00000
1402.00000 821.00000
1396.00000 822.00000
1390.00000 823.00000
1384.00000 823.00000
1378.00000 823.00000
1372.00000 823.00000
1366.00000 823.00000
1360.00000 823.00000
1354.00000 823.00000
1348.00000 822.00000
1342.00000 821.00000
1335.00000 820.00000
1330.00000 818.00000
1324.00000 816.00000
1318.00000 814.00000
1312.00000 813.00000
1306.00000 811.00000
1301.00000 809.00000
1295.00000 808.00000
1289.00000 807.00000
1283.00000 807.00000
1277.00000 805.00000
1272.00000 801.00000
1270.00000 795.00000
1270.00000 789.00000
1270.00000 783.00000
1270.00000 777.00000
1270.00000 771.00000
1270.00000 765.00000
1270.00000 759.00000
1270.00000 753.00000
1269.00000 747.00000
1268.00000 741.00000
1267.00000 735.00000
1266.00000 729.00000
1265.00000 723.00000
1264.00000 717.00000
1263.00000 711.00000
1262.00000 705.00000
1261.00000 698.00000
1260.00000 693.00000
1258.00000 687.00000
1257.00000 681.00000
1256.00000 675.00000
1254.00000 669.00000
1252.00000 663.00000
1250.00000 657.00000
1249.00000 651.00000
1248.00000 645.00000
1247.00000 639.00000
1246.00000 633.00000
1246.00000 627.00000
1246.00000 621.00000
1246.00000 615.00000
IMAGE=PP0224_3.JPG
ID=108 
LM=0
CURVES=1
POINTS=100
1546.00000 630.00000
1542.00000 635.00000
1538.00000 638.00000
1533.00000 642.00000
1528.00000 645.00000
1524.00000 649.00000
1519.00000 652.00000
1515.00000 656.00000
1510.00000 660.00000
1506.00000 664.00000
1501.00000 668.00000
1498.00000 673.00000
1496.00000 678.00000
1497.00000 684.00000
1498.00000 690.00000
1494.00000 694.00000
1489.00000 698.00000
1484.00000 701.00000
1480.00000 704.00000
1476.00000 709.00000
1472.00000 713.00000
1468.00000 718.00000
1465.00000 723.00000
1462.00000 728.00000
1460.00000 733.00000
1457.00000 738.00000
1455.00000 744.00000
1452.00000 749.00000
1450.00000 754.00000
1447.00000 760.00000
1444.00000 765.00000
1441.00000 770.00000
1438.00000 775.00000
1435.00000 779.00000
1430.00000 784.00000
1426.00000 788.00000
1422.00000 792.00000
1418.00000 796.00000
1413.00000 799.00000
1408.00000 802.00000
1403.00000 805.00000
1397.00000 807.00000
1392.00000 809.00000
1386.00000 811.00000
1380.00000 812.00000
1374.00000 813.00000
1369.00000 814.00000
1363.00000 814.00000
1357.00000 814.00000
1351.00000 814.00000
1345.00000 814.00000
1339.00000 813.00000
1334.00000 812.00000
1328.00000 811.00000
1322.00000 810.00000
1316.00000 809.00000
1310.00000 808.00000
1305.00000 807.00000
1299.00000 806.00000
1293.00000 805.00000
1287.00000 804.00000
1281.00000 803.00000
1276.00000 802.00000
1270.00000 802.00000
1264.00000 802.00000
1258.00000 804.00000
1252.00000 804.00000
1247.00000 801.00000
1244.00000 796.00000
1243.00000 790.00000
1243.00000 785.00000
1243.00000 779.00000
1243.00000 773.00000
1244.00000 767.00000
1245.00000 761.00000
1246.00000 755.00000
1247.00000 750.00000
1247.00000 744.00000
1247.00000 738.00000
1247.00000 732.00000
1247.00000 726.00000
1247.00000 720.00000
1247.00000 714.00000
1246.00000 708.00000
1244.00000 703.00000
1242.00000 697.00000
1240.00000 692.00000
1238.00000 686.00000
1236.00000 681.00000
1234.00000 675.00000
1232.00000 670.00000
1230.00000 664.00000
1229.00000 658.00000
1227.00000 653.00000
1225.00000 647.00000
1224.00000 641.00000
1223.00000 636.00000
1223.00000 630.00000
1223.00000 624.00000
1223.00000 618.00000
IMAGE=PP0225_h3.JPG
ID=109 
LM=0
CURVES=1
POINTS=100
1560.00000 656.00000
1556.00000 661.00000
1551.00000 664.00000
1546.00000 668.00000
1541.00000 673.00000
1537.00000 677.00000
1532.00000 682.00000
1528.00000 686.00000
1524.00000 690.00000
1519.00000 695.00000
1515.00000 700.00000
1511.00000 705.00000
1508.00000 710.00000
1507.00000 716.00000
1509.00000 722.00000
1508.00000 728.00000
1503.00000 733.00000
1498.00000 736.00000
1492.00000 739.00000
1488.00000 743.00000
1484.00000 748.00000
1480.00000 753.00000
1477.00000 759.00000
1473.00000 764.00000
1470.00000 769.00000
1467.00000 775.00000
1465.00000 781.00000
1462.00000 786.00000
1458.00000 791.00000
1455.00000 797.00000
1452.00000 802.00000
1449.00000 808.00000
1446.00000 813.00000
1443.00000 818.00000
1439.00000 823.00000
1435.00000 828.00000
1430.00000 832.00000
1425.00000 836.00000
1419.00000 839.00000
1414.00000 842.00000
1408.00000 844.00000
1402.00000 846.00000
1396.00000 848.00000
1390.00000 850.00000
1384.00000 852.00000
1377.00000 853.00000
1371.00000 854.00000
1365.00000 854.00000
1359.00000 854.00000
1352.00000 854.00000
1346.00000 854.00000
1340.00000 853.00000
1334.00000 852.00000
1327.00000 851.00000
1321.00000 850.00000
1315.00000 849.00000
1309.00000 848.00000
1303.00000 846.00000
1297.00000 844.00000
1291.00000 842.00000
1285.00000 841.00000
1278.00000 840.00000
1272.00000 838.00000
1266.00000 837.00000
1260.00000 836.00000
1254.00000 837.00000
1248.00000 837.00000
1242.00000 834.00000
1238.00000 829.00000
1237.00000 823.00000
1237.00000 817.00000
1237.00000 810.00000
1238.00000 804.00000
1239.00000 798.00000
1240.00000 792.00000
1240.00000 785.00000
1240.00000 779.00000
1239.00000 773.00000
1238.00000 767.00000
1237.00000 761.00000
1236.00000 754.00000
1234.00000 748.00000
1232.00000 742.00000
1231.00000 736.00000
1229.00000 730.00000
1227.00000 724.00000
1225.00000 718.00000
1224.00000 712.00000
1222.00000 706.00000
1221.00000 700.00000
1219.00000 694.00000
1218.00000 688.00000
1216.00000 682.00000
1215.00000 675.00000
1214.00000 669.00000
1213.00000 663.00000
1212.00000 657.00000
1211.00000 651.00000
1211.00000 644.00000
1211.00000 638.00000
IMAGE=PP0226_h.JPG
ID=110 
LM=0
CURVES=1
POINTS=100
1587.00000 626.00000
1582.00000 631.00000
1578.00000 635.00000
1573.00000 640.00000
1569.00000 644.00000
1564.00000 649.00000
1560.00000 654.00000
1556.00000 659.00000
1552.00000 663.00000
1547.00000 667.00000
1542.00000 672.00000
1538.00000 677.00000
1537.00000 683.00000
1538.00000 690.00000
1540.00000 696.00000
1536.00000 701.00000
1531.00000 704.00000
1525.00000 708.00000
1521.00000 712.00000
1516.00000 717.00000
1512.00000 722.00000
1509.00000 727.00000
1506.00000 733.00000
1503.00000 739.00000
1501.00000 745.00000
1499.00000 751.00000
1496.00000 757.00000
1494.00000 763.00000
1491.00000 769.00000
1488.00000 774.00000
1485.00000 780.00000
1482.00000 786.00000
1479.00000 791.00000
1475.00000 796.00000
1471.00000 801.00000
1466.00000 806.00000
1461.00000 810.00000
1456.00000 814.00000
1451.00000 817.00000
1445.00000 820.00000
1439.00000 823.00000
1433.00000 825.00000
1427.00000 827.00000
1421.00000 829.00000
1415.00000 831.00000
1409.00000 832.00000
1402.00000 833.00000
1396.00000 834.00000
1390.00000 834.00000
1383.00000 834.00000
1377.00000 834.00000
1370.00000 833.00000
1364.00000 832.00000
1358.00000 831.00000
1351.00000 830.00000
1345.00000 829.00000
1339.00000 828.00000
1332.00000 827.00000
1326.00000 826.00000
1320.00000 825.00000
1313.00000 824.00000
1307.00000 823.00000
1300.00000 822.00000
1294.00000 822.00000
1288.00000 822.00000
1281.00000 823.00000
1275.00000 822.00000
1269.00000 819.00000
1267.00000 813.00000
1266.00000 807.00000
1266.00000 800.00000
1266.00000 794.00000
1266.00000 787.00000
1266.00000 781.00000
1266.00000 775.00000
1266.00000 768.00000
1265.00000 762.00000
1264.00000 755.00000
1263.00000 749.00000
1262.00000 743.00000
1261.00000 736.00000
1259.00000 730.00000
1257.00000 724.00000
1255.00000 718.00000
1253.00000 712.00000
1252.00000 706.00000
1250.00000 700.00000
1249.00000 693.00000
1247.00000 687.00000
1246.00000 681.00000
1244.00000 675.00000
1242.00000 669.00000
1240.00000 662.00000
1238.00000 656.00000
1237.00000 650.00000
1236.00000 644.00000
1235.00000 637.00000
1234.00000 631.00000
1234.00000 624.00000
1234.00000 618.00000
IMAGE=PP0227_h.JPG
ID=111 
LM=0
CURVES=1
POINTS=100
1495.00000 642.00000
1491.00000 646.00000
1486.00000 649.00000
1482.00000 653.00000
1478.00000 657.00000
1475.00000 661.00000
1471.00000 666.00000
1468.00000 671.00000
1464.00000 675.00000
1461.00000 679.00000
1458.00000 684.00000
1456.00000 690.00000
1456.00000 695.00000
1458.00000 700.00000
1456.00000 706.00000
1453.00000 711.00000
1449.00000 715.00000
1445.00000 719.00000
1442.00000 723.00000
1438.00000 728.00000
1436.00000 733.00000
1433.00000 738.00000
1431.00000 743.00000
1428.00000 748.00000
1426.00000 753.00000
1424.00000 758.00000
1422.00000 764.00000
1419.00000 769.00000
1416.00000 773.00000
1414.00000 779.00000
1411.00000 784.00000
1408.00000 788.00000
1405.00000 793.00000
1402.00000 798.00000
1398.00000 802.00000
1394.00000 806.00000
1390.00000 810.00000
1385.00000 814.00000
1381.00000 817.00000
1376.00000 820.00000
1371.00000 822.00000
1365.00000 824.00000
1360.00000 826.00000
1355.00000 828.00000
1349.00000 829.00000
1344.00000 830.00000
1338.00000 831.00000
1332.00000 832.00000
1327.00000 833.00000
1321.00000 834.00000
1316.00000 834.00000
1310.00000 834.00000
1304.00000 834.00000
1299.00000 834.00000
1293.00000 834.00000
1287.00000 834.00000
1282.00000 834.00000
1276.00000 834.00000
1270.00000 834.00000
1265.00000 833.00000
1259.00000 832.00000
1254.00000 831.00000
1248.00000 830.00000
1242.00000 829.00000
1237.00000 828.00000
1231.00000 826.00000
1226.00000 825.00000
1220.00000 823.00000
1216.00000 820.00000
1212.00000 816.00000
1210.00000 811.00000
1209.00000 805.00000
1208.00000 799.00000
1207.00000 794.00000
1206.00000 788.00000
1205.00000 783.00000
1204.00000 777.00000
1203.00000 771.00000
1202.00000 766.00000
1200.00000 761.00000
1199.00000 755.00000
1198.00000 749.00000
1197.00000 744.00000
1195.00000 738.00000
1193.00000 733.00000
1191.00000 728.00000
1189.00000 722.00000
1188.00000 717.00000
1186.00000 712.00000
1183.00000 707.00000
1181.00000 701.00000
1178.00000 697.00000
1176.00000 691.00000
1174.00000 686.00000
1172.00000 681.00000
1170.00000 675.00000
1169.00000 670.00000
1169.00000 664.00000
1168.00000 659.00000
1168.00000 653.00000
IMAGE=PP0228_h.JPG
ID=112 
LM=0
CURVES=1
POINTS=100
1487.00000 608.00000
1484.00000 613.00000
1480.00000 617.00000
1476.00000 622.00000
1473.00000 626.00000
1469.00000 631.00000
1466.00000 636.00000
1462.00000 640.00000
1458.00000 644.00000
1454.00000 649.00000
1451.00000 653.00000
1447.00000 658.00000
1445.00000 663.00000
1444.00000 669.00000
1447.00000 674.00000
1451.00000 678.00000
1447.00000 682.00000
1442.00000 686.00000
1438.00000 690.00000
1433.00000 694.00000
1429.00000 698.00000
1426.00000 702.00000
1423.00000 707.00000
1420.00000 712.00000
1417.00000 717.00000
1414.00000 723.00000
1412.00000 728.00000
1409.00000 733.00000
1407.00000 739.00000
1404.00000 744.00000
1402.00000 749.00000
1399.00000 754.00000
1396.00000 759.00000
1392.00000 764.00000
1388.00000 768.00000
1384.00000 772.00000
1380.00000 776.00000
1375.00000 779.00000
1370.00000 782.00000
1365.00000 784.00000
1359.00000 785.00000
1353.00000 786.00000
1347.00000 787.00000
1342.00000 788.00000
1336.00000 789.00000
1330.00000 790.00000
1324.00000 791.00000
1319.00000 792.00000
1313.00000 792.00000
1307.00000 793.00000
1301.00000 793.00000
1295.00000 793.00000
1290.00000 793.00000
1284.00000 793.00000
1278.00000 792.00000
1272.00000 791.00000
1266.00000 790.00000
1261.00000 789.00000
1255.00000 788.00000
1249.00000 787.00000
1244.00000 786.00000
1238.00000 785.00000
1232.00000 784.00000
1226.00000 784.00000
1220.00000 784.00000
1215.00000 783.00000
1209.00000 780.00000
1206.00000 776.00000
1203.00000 771.00000
1201.00000 765.00000
1201.00000 759.00000
1201.00000 754.00000
1200.00000 748.00000
1200.00000 742.00000
1199.00000 736.00000
1198.00000 730.00000
1197.00000 725.00000
1196.00000 719.00000
1195.00000 713.00000
1194.00000 707.00000
1193.00000 702.00000
1191.00000 696.00000
1190.00000 691.00000
1189.00000 685.00000
1187.00000 679.00000
1186.00000 674.00000
1184.00000 668.00000
1183.00000 662.00000
1182.00000 657.00000
1180.00000 651.00000
1179.00000 645.00000
1178.00000 640.00000
1177.00000 634.00000
1175.00000 628.00000
1174.00000 623.00000
1172.00000 617.00000
1171.00000 611.00000
1170.00000 606.00000
1170.00000 600.00000
1169.00000 594.00000
IMAGE=PP0229_h.JPG
ID=113 
LM=0
CURVES=1
POINTS=100
1509.00000 581.00000
1505.00000 585.00000
1500.00000 588.00000
1496.00000 592.00000
1492.00000 596.00000
1488.00000 600.00000
1484.00000 604.00000
1480.00000 608.00000
1476.00000 612.00000
1472.00000 616.00000
1469.00000 621.00000
1466.00000 626.00000
1463.00000 631.00000
1460.00000 636.00000
1457.00000 641.00000
1458.00000 646.00000
1460.00000 652.00000
1456.00000 655.00000
1451.00000 659.00000
1447.00000 663.00000
1444.00000 667.00000
1441.00000 672.00000
1438.00000 677.00000
1435.00000 682.00000
1432.00000 687.00000
1430.00000 692.00000
1428.00000 697.00000
1425.00000 702.00000
1423.00000 707.00000
1420.00000 713.00000
1418.00000 718.00000
1415.00000 722.00000
1412.00000 727.00000
1408.00000 732.00000
1405.00000 736.00000
1401.00000 741.00000
1397.00000 744.00000
1393.00000 748.00000
1388.00000 751.00000
1383.00000 754.00000
1378.00000 756.00000
1372.00000 758.00000
1367.00000 760.00000
1362.00000 762.00000
1356.00000 764.00000
1351.00000 766.00000
1345.00000 767.00000
1340.00000 768.00000
1334.00000 769.00000
1328.00000 770.00000
1323.00000 770.00000
1317.00000 770.00000
1311.00000 770.00000
1306.00000 770.00000
1300.00000 770.00000
1294.00000 769.00000
1289.00000 768.00000
1283.00000 767.00000
1278.00000 766.00000
1272.00000 765.00000
1266.00000 764.00000
1261.00000 763.00000
1255.00000 762.00000
1250.00000 761.00000
1244.00000 760.00000
1238.00000 761.00000
1233.00000 761.00000
1228.00000 758.00000
1226.00000 752.00000
1225.00000 747.00000
1225.00000 741.00000
1225.00000 735.00000
1224.00000 730.00000
1224.00000 724.00000
1223.00000 718.00000
1222.00000 713.00000
1221.00000 707.00000
1220.00000 702.00000
1219.00000 696.00000
1218.00000 690.00000
1217.00000 685.00000
1216.00000 679.00000
1215.00000 674.00000
1214.00000 668.00000
1213.00000 662.00000
1212.00000 657.00000
1210.00000 651.00000
1208.00000 646.00000
1206.00000 641.00000
1204.00000 635.00000
1202.00000 630.00000
1200.00000 625.00000
1198.00000 619.00000
1196.00000 614.00000
1194.00000 609.00000
1192.00000 603.00000
1191.00000 598.00000
1190.00000 592.00000
1189.00000 587.00000
1188.00000 581.00000
IMAGE=PP0230_h.JPG
ID=114 
LM=0
CURVES=1
POINTS=100
1524.00000 646.00000
1520.00000 650.00000
1515.00000 654.00000
1510.00000 659.00000
1506.00000 663.00000
1502.00000 668.00000
1499.00000 673.00000
1496.00000 678.00000
1493.00000 684.00000
1490.00000 689.00000
1488.00000 695.00000
1485.00000 700.00000
1482.00000 706.00000
1481.00000 712.00000
1481.00000 718.00000
1481.00000 724.00000
1476.00000 727.00000
1471.00000 731.00000
1465.00000 734.00000
1462.00000 739.00000
1459.00000 744.00000
1455.00000 749.00000
1452.00000 754.00000
1449.00000 760.00000
1446.00000 765.00000
1443.00000 771.00000
1441.00000 776.00000
1438.00000 782.00000
1435.00000 787.00000
1432.00000 793.00000
1429.00000 798.00000
1425.00000 803.00000
1422.00000 808.00000
1418.00000 812.00000
1414.00000 817.00000
1409.00000 822.00000
1405.00000 826.00000
1400.00000 830.00000
1395.00000 833.00000
1389.00000 836.00000
1384.00000 838.00000
1378.00000 840.00000
1372.00000 842.00000
1366.00000 844.00000
1360.00000 845.00000
1354.00000 846.00000
1348.00000 847.00000
1342.00000 847.00000
1336.00000 847.00000
1330.00000 847.00000
1323.00000 847.00000
1317.00000 847.00000
1311.00000 847.00000
1305.00000 846.00000
1299.00000 845.00000
1293.00000 844.00000
1287.00000 843.00000
1281.00000 842.00000
1275.00000 840.00000
1269.00000 839.00000
1263.00000 838.00000
1257.00000 837.00000
1250.00000 836.00000
1244.00000 835.00000
1238.00000 836.00000
1232.00000 836.00000
1226.00000 834.00000
1222.00000 829.00000
1219.00000 824.00000
1216.00000 819.00000
1216.00000 813.00000
1216.00000 807.00000
1215.00000 800.00000
1215.00000 794.00000
1215.00000 788.00000
1214.00000 782.00000
1214.00000 776.00000
1213.00000 770.00000
1212.00000 764.00000
1211.00000 758.00000
1210.00000 752.00000
1208.00000 746.00000
1207.00000 740.00000
1205.00000 734.00000
1203.00000 728.00000
1201.00000 722.00000
1199.00000 716.00000
1197.00000 710.00000
1195.00000 705.00000
1193.00000 699.00000
1191.00000 693.00000
1189.00000 687.00000
1187.00000 681.00000
1186.00000 675.00000
1185.00000 669.00000
1183.00000 663.00000
1182.00000 657.00000
1181.00000 651.00000
1180.00000 645.00000
1179.00000 639.00000
IMAGE=PP0231_h.JPG
ID=115 
LM=0
CURVES=1
POINTS=100
1523.00000 621.00000
1519.00000 623.00000
1514.00000 626.00000
1510.00000 628.00000
1506.00000 632.00000
1503.00000 635.00000
1499.00000 639.00000
1496.00000 643.00000
1493.00000 647.00000
1490.00000 651.00000
1487.00000 655.00000
1484.00000 659.00000
1482.00000 664.00000
1480.00000 668.00000
1481.00000 673.00000
1482.00000 678.00000
1482.00000 683.00000
1478.00000 686.00000
1474.00000 689.00000
1470.00000 692.00000
1466.00000 696.00000
1463.00000 699.00000
1459.00000 703.00000
1456.00000 707.00000
1454.00000 711.00000
1451.00000 715.00000
1449.00000 720.00000
1447.00000 724.00000
1444.00000 728.00000
1442.00000 733.00000
1439.00000 737.00000
1437.00000 742.00000
1434.00000 746.00000
1431.00000 750.00000
1428.00000 754.00000
1425.00000 758.00000
1422.00000 761.00000
1418.00000 765.00000
1414.00000 768.00000
1409.00000 770.00000
1405.00000 773.00000
1401.00000 775.00000
1396.00000 777.00000
1392.00000 779.00000
1387.00000 780.00000
1382.00000 781.00000
1377.00000 782.00000
1372.00000 783.00000
1367.00000 784.00000
1362.00000 784.00000
1357.00000 784.00000
1352.00000 784.00000
1347.00000 784.00000
1342.00000 784.00000
1337.00000 783.00000
1332.00000 782.00000
1327.00000 780.00000
1323.00000 778.00000
1318.00000 777.00000
1313.00000 775.00000
1309.00000 773.00000
1304.00000 771.00000
1299.00000 769.00000
1294.00000 768.00000
1290.00000 767.00000
1284.00000 767.00000
1280.00000 768.00000
1275.00000 767.00000
1271.00000 764.00000
1270.00000 759.00000
1270.00000 754.00000
1270.00000 749.00000
1270.00000 744.00000
1270.00000 739.00000
1270.00000 734.00000
1270.00000 729.00000
1270.00000 724.00000
1270.00000 719.00000
1270.00000 714.00000
1270.00000 709.00000
1269.00000 704.00000
1268.00000 699.00000
1267.00000 694.00000
1266.00000 689.00000
1265.00000 684.00000
1264.00000 679.00000
1263.00000 674.00000
1261.00000 670.00000
1259.00000 665.00000
1258.00000 660.00000
1256.00000 655.00000
1255.00000 651.00000
1254.00000 646.00000
1253.00000 641.00000
1252.00000 636.00000
1251.00000 631.00000
1250.00000 626.00000
1250.00000 621.00000
1249.00000 616.00000
1249.00000 611.00000
IMAGE=PP0232_h.JPG
ID=116 
LM=0
CURVES=1
POINTS=100
1534.00000 599.00000
1530.00000 603.00000
1524.00000 606.00000
1520.00000 610.00000
1516.00000 615.00000
1512.00000 619.00000
1508.00000 623.00000
1503.00000 628.00000
1499.00000 631.00000
1495.00000 636.00000
1491.00000 641.00000
1487.00000 645.00000
1483.00000 650.00000
1482.00000 656.00000
1484.00000 661.00000
1483.00000 667.00000
1479.00000 672.00000
1476.00000 677.00000
1472.00000 682.00000
1468.00000 686.00000
1465.00000 692.00000
1462.00000 697.00000
1458.00000 702.00000
1455.00000 707.00000
1452.00000 712.00000
1449.00000 717.00000
1445.00000 722.00000
1442.00000 727.00000
1439.00000 732.00000
1436.00000 737.00000
1433.00000 742.00000
1429.00000 747.00000
1425.00000 752.00000
1421.00000 756.00000
1416.00000 760.00000
1412.00000 764.00000
1407.00000 768.00000
1402.00000 772.00000
1397.00000 775.00000
1392.00000 778.00000
1387.00000 780.00000
1381.00000 782.00000
1375.00000 784.00000
1369.00000 786.00000
1364.00000 788.00000
1358.00000 789.00000
1352.00000 790.00000
1346.00000 791.00000
1340.00000 792.00000
1334.00000 792.00000
1328.00000 792.00000
1322.00000 792.00000
1316.00000 792.00000
1310.00000 791.00000
1304.00000 790.00000
1298.00000 789.00000
1292.00000 787.00000
1286.00000 786.00000
1281.00000 784.00000
1275.00000 783.00000
1269.00000 781.00000
1263.00000 779.00000
1257.00000 777.00000
1252.00000 775.00000
1246.00000 774.00000
1240.00000 773.00000
1234.00000 771.00000
1230.00000 767.00000
1227.00000 762.00000
1226.00000 756.00000
1226.00000 750.00000
1225.00000 744.00000
1224.00000 738.00000
1224.00000 732.00000
1223.00000 726.00000
1222.00000 720.00000
1221.00000 714.00000
1220.00000 708.00000
1219.00000 702.00000
1218.00000 696.00000
1217.00000 690.00000
1216.00000 684.00000
1215.00000 678.00000
1214.00000 672.00000
1213.00000 666.00000
1212.00000 660.00000
1210.00000 655.00000
1208.00000 649.00000
1206.00000 643.00000
1204.00000 638.00000
1203.00000 632.00000
1201.00000 626.00000
1200.00000 620.00000
1199.00000 614.00000
1198.00000 608.00000
1197.00000 602.00000
1196.00000 596.00000
1196.00000 590.00000
1196.00000 584.00000
1196.00000 578.00000
IMAGE=PP0233_h.JPG
ID=117 
LM=0
CURVES=1
POINTS=100
1441.00000 587.00000
1438.00000 591.00000
1434.00000 594.00000
1431.00000 598.00000
1427.00000 601.00000
1423.00000 604.00000
1419.00000 607.00000
1415.00000 610.00000
1411.00000 614.00000
1408.00000 617.00000
1404.00000 621.00000
1401.00000 625.00000
1398.00000 629.00000
1395.00000 633.00000
1393.00000 637.00000
1392.00000 642.00000
1392.00000 647.00000
1390.00000 651.00000
1386.00000 655.00000
1382.00000 658.00000
1379.00000 662.00000
1377.00000 666.00000
1374.00000 670.00000
1371.00000 675.00000
1369.00000 679.00000
1366.00000 683.00000
1364.00000 688.00000
1362.00000 693.00000
1360.00000 697.00000
1357.00000 701.00000
1355.00000 705.00000
1353.00000 710.00000
1350.00000 714.00000
1347.00000 718.00000
1344.00000 722.00000
1340.00000 726.00000
1336.00000 729.00000
1332.00000 731.00000
1328.00000 734.00000
1323.00000 735.00000
1318.00000 736.00000
1313.00000 737.00000
1308.00000 738.00000
1304.00000 740.00000
1299.00000 741.00000
1294.00000 742.00000
1289.00000 743.00000
1284.00000 744.00000
1279.00000 744.00000
1274.00000 744.00000
1269.00000 744.00000
1264.00000 743.00000
1259.00000 742.00000
1254.00000 741.00000
1249.00000 739.00000
1245.00000 738.00000
1240.00000 736.00000
1235.00000 734.00000
1230.00000 733.00000
1226.00000 732.00000
1221.00000 731.00000
1216.00000 731.00000
1211.00000 731.00000
1206.00000 731.00000
1201.00000 732.00000
1196.00000 733.00000
1191.00000 732.00000
1187.00000 729.00000
1185.00000 724.00000
1184.00000 719.00000
1184.00000 714.00000
1183.00000 709.00000
1183.00000 704.00000
1183.00000 699.00000
1183.00000 694.00000
1183.00000 689.00000
1183.00000 684.00000
1183.00000 679.00000
1183.00000 674.00000
1183.00000 669.00000
1182.00000 664.00000
1181.00000 659.00000
1180.00000 655.00000
1179.00000 650.00000
1178.00000 645.00000
1177.00000 640.00000
1175.00000 635.00000
1174.00000 630.00000
1172.00000 626.00000
1171.00000 621.00000
1169.00000 616.00000
1167.00000 612.00000
1166.00000 607.00000
1165.00000 602.00000
1164.00000 597.00000
1163.00000 592.00000
1162.00000 587.00000
1162.00000 582.00000
1162.00000 577.00000
1162.00000 572.00000
IMAGE=PP0234_h.JPG
ID=118 
LM=0
CURVES=1
POINTS=100
1621.00000 610.00000
1617.00000 615.00000
1613.00000 620.00000
1608.00000 625.00000
1604.00000 630.00000
1599.00000 635.00000
1595.00000 640.00000
1590.00000 644.00000
1585.00000 649.00000
1581.00000 654.00000
1576.00000 659.00000
1572.00000 664.00000
1569.00000 670.00000
1566.00000 676.00000
1566.00000 683.00000
1564.00000 689.00000
1560.00000 694.00000
1556.00000 699.00000
1551.00000 704.00000
1547.00000 709.00000
1544.00000 715.00000
1540.00000 721.00000
1536.00000 726.00000
1533.00000 732.00000
1530.00000 738.00000
1527.00000 744.00000
1524.00000 749.00000
1521.00000 756.00000
1519.00000 762.00000
1515.00000 767.00000
1512.00000 773.00000
1508.00000 778.00000
1504.00000 784.00000
1500.00000 789.00000
1495.00000 794.00000
1490.00000 798.00000
1485.00000 802.00000
1479.00000 806.00000
1474.00000 809.00000
1468.00000 812.00000
1462.00000 815.00000
1456.00000 818.00000
1450.00000 821.00000
1444.00000 824.00000
1438.00000 827.00000
1432.00000 829.00000
1426.00000 832.00000
1419.00000 834.00000
1413.00000 836.00000
1407.00000 837.00000
1400.00000 838.00000
1393.00000 838.00000
1387.00000 838.00000
1380.00000 838.00000
1373.00000 837.00000
1367.00000 836.00000
1360.00000 835.00000
1354.00000 834.00000
1347.00000 833.00000
1341.00000 831.00000
1334.00000 830.00000
1328.00000 828.00000
1322.00000 826.00000
1315.00000 825.00000
1308.00000 825.00000
1302.00000 825.00000
1296.00000 822.00000
1291.00000 817.00000
1288.00000 811.00000
1287.00000 805.00000
1288.00000 798.00000
1287.00000 792.00000
1287.00000 785.00000
1286.00000 778.00000
1286.00000 772.00000
1285.00000 765.00000
1283.00000 759.00000
1282.00000 752.00000
1281.00000 746.00000
1280.00000 739.00000
1278.00000 733.00000
1276.00000 726.00000
1275.00000 720.00000
1274.00000 713.00000
1272.00000 707.00000
1271.00000 700.00000
1270.00000 694.00000
1269.00000 687.00000
1267.00000 681.00000
1264.00000 675.00000
1262.00000 668.00000
1260.00000 662.00000
1258.00000 656.00000
1257.00000 649.00000
1255.00000 643.00000
1254.00000 636.00000
1253.00000 630.00000
1252.00000 623.00000
1251.00000 617.00000
1251.00000 610.00000
IMAGE=PP0235_h.JPG
ID=119 
LM=0
CURVES=1
POINTS=100
1553.00000 602.00000
1549.00000 606.00000
1544.00000 609.00000
1539.00000 612.00000
1535.00000 616.00000
1532.00000 620.00000
1528.00000 624.00000
1524.00000 629.00000
1520.00000 633.00000
1516.00000 637.00000
1513.00000 642.00000
1511.00000 647.00000
1508.00000 652.00000
1505.00000 657.00000
1505.00000 663.00000
1507.00000 668.00000
1505.00000 673.00000
1500.00000 677.00000
1496.00000 681.00000
1492.00000 685.00000
1490.00000 690.00000
1487.00000 695.00000
1484.00000 700.00000
1480.00000 704.00000
1478.00000 709.00000
1476.00000 715.00000
1474.00000 720.00000
1471.00000 725.00000
1468.00000 730.00000
1466.00000 735.00000
1463.00000 740.00000
1460.00000 745.00000
1457.00000 750.00000
1455.00000 755.00000
1452.00000 760.00000
1449.00000 764.00000
1444.00000 768.00000
1440.00000 772.00000
1436.00000 776.00000
1431.00000 779.00000
1426.00000 782.00000
1422.00000 785.00000
1417.00000 788.00000
1412.00000 791.00000
1407.00000 793.00000
1401.00000 795.00000
1396.00000 797.00000
1390.00000 798.00000
1385.00000 799.00000
1379.00000 800.00000
1373.00000 801.00000
1368.00000 801.00000
1362.00000 801.00000
1356.00000 801.00000
1350.00000 801.00000
1345.00000 801.00000
1339.00000 801.00000
1333.00000 800.00000
1328.00000 799.00000
1322.00000 798.00000
1317.00000 797.00000
1311.00000 796.00000
1305.00000 795.00000
1300.00000 794.00000
1294.00000 793.00000
1288.00000 792.00000
1283.00000 792.00000
1277.00000 792.00000
1272.00000 789.00000
1270.00000 784.00000
1271.00000 778.00000
1272.00000 773.00000
1273.00000 767.00000
1273.00000 761.00000
1273.00000 756.00000
1272.00000 750.00000
1271.00000 744.00000
1270.00000 739.00000
1269.00000 733.00000
1268.00000 727.00000
1267.00000 722.00000
1265.00000 716.00000
1264.00000 711.00000
1263.00000 705.00000
1262.00000 700.00000
1261.00000 694.00000
1259.00000 689.00000
1257.00000 683.00000
1255.00000 678.00000
1253.00000 673.00000
1251.00000 667.00000
1249.00000 662.00000
1247.00000 657.00000
1245.00000 651.00000
1242.00000 646.00000
1240.00000 641.00000
1238.00000 636.00000
1236.00000 630.00000
1235.00000 625.00000
1235.00000 619.00000
IMAGE=PP0236_h.JPG
ID=120 
LM=0
CURVES=1
POINTS=100
1554.00000 603.00000
1549.00000 606.00000
1544.00000 609.00000
1540.00000 612.00000
1535.00000 616.00000
1531.00000 619.00000
1526.00000 623.00000
1523.00000 628.00000
1521.00000 633.00000
1518.00000 637.00000
1515.00000 642.00000
1511.00000 647.00000
1508.00000 651.00000
1504.00000 656.00000
1504.00000 661.00000
1505.00000 667.00000
1505.00000 672.00000
1501.00000 676.00000
1497.00000 680.00000
1493.00000 684.00000
1489.00000 689.00000
1486.00000 694.00000
1483.00000 699.00000
1481.00000 704.00000
1478.00000 709.00000
1476.00000 714.00000
1473.00000 719.00000
1471.00000 724.00000
1468.00000 729.00000
1465.00000 734.00000
1463.00000 739.00000
1460.00000 744.00000
1457.00000 749.00000
1454.00000 754.00000
1451.00000 759.00000
1448.00000 763.00000
1445.00000 768.00000
1441.00000 772.00000
1436.00000 775.00000
1432.00000 779.00000
1427.00000 782.00000
1423.00000 785.00000
1418.00000 788.00000
1413.00000 791.00000
1407.00000 793.00000
1402.00000 795.00000
1397.00000 797.00000
1391.00000 798.00000
1386.00000 799.00000
1380.00000 801.00000
1375.00000 802.00000
1369.00000 803.00000
1363.00000 803.00000
1358.00000 803.00000
1352.00000 803.00000
1346.00000 803.00000
1341.00000 802.00000
1335.00000 801.00000
1330.00000 800.00000
1324.00000 799.00000
1318.00000 798.00000
1313.00000 797.00000
1307.00000 796.00000
1302.00000 795.00000
1296.00000 794.00000
1291.00000 793.00000
1285.00000 792.00000
1279.00000 792.00000
1274.00000 790.00000
1274.00000 784.00000
1273.00000 779.00000
1273.00000 773.00000
1273.00000 767.00000
1273.00000 762.00000
1272.00000 756.00000
1272.00000 750.00000
1271.00000 745.00000
1270.00000 739.00000
1269.00000 734.00000
1268.00000 728.00000
1266.00000 723.00000
1264.00000 717.00000
1262.00000 712.00000
1261.00000 707.00000
1259.00000 701.00000
1257.00000 696.00000
1255.00000 690.00000
1254.00000 685.00000
1252.00000 680.00000
1250.00000 674.00000
1249.00000 669.00000
1247.00000 663.00000
1245.00000 658.00000
1243.00000 653.00000
1241.00000 647.00000
1239.00000 642.00000
1237.00000 637.00000
1236.00000 631.00000
1235.00000 626.00000
1234.00000 620.00000
IMAGE=PP0236_h2.JPG
ID=121 
LM=0
CURVES=1
POINTS=100
1546.00000 512.00000
1545.00000 517.00000
1544.00000 523.00000
1543.00000 528.00000
1541.00000 533.00000
1539.00000 538.00000
1537.00000 543.00000
1536.00000 548.00000
1534.00000 554.00000
1532.00000 559.00000
1531.00000 564.00000
1531.00000 569.00000
1532.00000 575.00000
1535.00000 579.00000
1536.00000 585.00000
1533.00000 589.00000
1529.00000 593.00000
1526.00000 597.00000
1523.00000 602.00000
1521.00000 606.00000
1518.00000 611.00000
1516.00000 616.00000
1513.00000 621.00000
1510.00000 626.00000
1508.00000 630.00000
1506.00000 635.00000
1504.00000 640.00000
1502.00000 646.00000
1500.00000 651.00000
1497.00000 655.00000
1495.00000 660.00000
1492.00000 665.00000
1489.00000 669.00000
1485.00000 673.00000
1481.00000 677.00000
1477.00000 680.00000
1472.00000 682.00000
1467.00000 684.00000
1462.00000 686.00000
1457.00000 688.00000
1451.00000 690.00000
1446.00000 692.00000
1441.00000 693.00000
1436.00000 694.00000
1430.00000 695.00000
1425.00000 695.00000
1419.00000 695.00000
1414.00000 695.00000
1408.00000 695.00000
1403.00000 695.00000
1398.00000 694.00000
1392.00000 693.00000
1387.00000 692.00000
1382.00000 691.00000
1376.00000 690.00000
1371.00000 688.00000
1366.00000 687.00000
1361.00000 686.00000
1355.00000 685.00000
1350.00000 684.00000
1344.00000 683.00000
1339.00000 682.00000
1334.00000 681.00000
1328.00000 681.00000
1323.00000 682.00000
1318.00000 683.00000
1312.00000 683.00000
1307.00000 681.00000
1304.00000 677.00000
1303.00000 672.00000
1302.00000 666.00000
1301.00000 661.00000
1300.00000 656.00000
1299.00000 650.00000
1298.00000 645.00000
1297.00000 640.00000
1295.00000 635.00000
1294.00000 629.00000
1293.00000 624.00000
1292.00000 619.00000
1290.00000 614.00000
1288.00000 609.00000
1285.00000 604.00000
1283.00000 599.00000
1281.00000 594.00000
1279.00000 589.00000
1277.00000 584.00000
1275.00000 579.00000
1273.00000 574.00000
1272.00000 568.00000
1270.00000 563.00000
1269.00000 558.00000
1267.00000 553.00000
1266.00000 547.00000
1264.00000 542.00000
1263.00000 537.00000
1261.00000 532.00000
1260.00000 527.00000
1259.00000 521.00000
1258.00000 516.00000
IMAGE=PP0237_h.JPG
ID=122 
LM=0
CURVES=1
POINTS=100
1524.00000 594.00000
1524.00000 599.00000
1523.00000 605.00000
1522.00000 610.00000
1520.00000 615.00000
1518.00000 620.00000
1516.00000 625.00000
1514.00000 630.00000
1512.00000 635.00000
1510.00000 640.00000
1509.00000 645.00000
1509.00000 651.00000
1509.00000 656.00000
1512.00000 661.00000
1515.00000 665.00000
1512.00000 669.00000
1508.00000 673.00000
1504.00000 677.00000
1502.00000 682.00000
1499.00000 687.00000
1497.00000 692.00000
1494.00000 696.00000
1491.00000 701.00000
1488.00000 705.00000
1486.00000 710.00000
1484.00000 715.00000
1482.00000 720.00000
1480.00000 725.00000
1478.00000 730.00000
1476.00000 735.00000
1473.00000 740.00000
1470.00000 744.00000
1467.00000 749.00000
1463.00000 753.00000
1460.00000 757.00000
1456.00000 760.00000
1451.00000 763.00000
1447.00000 766.00000
1442.00000 768.00000
1437.00000 770.00000
1431.00000 771.00000
1426.00000 773.00000
1421.00000 774.00000
1416.00000 775.00000
1410.00000 776.00000
1405.00000 776.00000
1400.00000 776.00000
1394.00000 776.00000
1389.00000 776.00000
1383.00000 776.00000
1378.00000 775.00000
1373.00000 774.00000
1368.00000 773.00000
1362.00000 772.00000
1357.00000 771.00000
1352.00000 770.00000
1346.00000 769.00000
1341.00000 768.00000
1336.00000 766.00000
1331.00000 765.00000
1325.00000 764.00000
1320.00000 763.00000
1315.00000 762.00000
1309.00000 762.00000
1304.00000 762.00000
1299.00000 763.00000
1293.00000 764.00000
1288.00000 763.00000
1284.00000 760.00000
1282.00000 755.00000
1280.00000 750.00000
1279.00000 744.00000
1279.00000 739.00000
1278.00000 734.00000
1277.00000 728.00000
1276.00000 723.00000
1275.00000 718.00000
1274.00000 712.00000
1273.00000 707.00000
1271.00000 702.00000
1270.00000 697.00000
1269.00000 691.00000
1268.00000 686.00000
1266.00000 681.00000
1264.00000 676.00000
1262.00000 671.00000
1260.00000 666.00000
1258.00000 661.00000
1256.00000 656.00000
1254.00000 651.00000
1252.00000 646.00000
1250.00000 641.00000
1248.00000 636.00000
1247.00000 631.00000
1245.00000 626.00000
1244.00000 620.00000
1243.00000 615.00000
1242.00000 610.00000
1241.00000 604.00000
1241.00000 599.00000
IMAGE=PP0237_h2.JPG
ID=123 
LM=0
CURVES=1
POINTS=100
1600.00000 598.00000
1596.00000 603.00000
1590.00000 606.00000
1585.00000 609.00000
1580.00000 614.00000
1577.00000 619.00000
1573.00000 624.00000
1569.00000 629.00000
1565.00000 634.00000
1561.00000 639.00000
1558.00000 645.00000
1554.00000 650.00000
1552.00000 656.00000
1550.00000 662.00000
1551.00000 668.00000
1553.00000 674.00000
1556.00000 680.00000
1551.00000 685.00000
1546.00000 689.00000
1541.00000 693.00000
1536.00000 697.00000
1532.00000 702.00000
1529.00000 707.00000
1526.00000 713.00000
1523.00000 719.00000
1520.00000 724.00000
1517.00000 729.00000
1515.00000 736.00000
1512.00000 741.00000
1509.00000 747.00000
1506.00000 752.00000
1502.00000 758.00000
1500.00000 764.00000
1496.00000 769.00000
1492.00000 774.00000
1487.00000 778.00000
1483.00000 782.00000
1477.00000 786.00000
1472.00000 789.00000
1466.00000 792.00000
1460.00000 794.00000
1454.00000 797.00000
1448.00000 799.00000
1442.00000 801.00000
1436.00000 802.00000
1429.00000 803.00000
1423.00000 804.00000
1417.00000 805.00000
1410.00000 805.00000
1404.00000 805.00000
1398.00000 805.00000
1391.00000 804.00000
1385.00000 803.00000
1379.00000 802.00000
1372.00000 801.00000
1366.00000 800.00000
1360.00000 799.00000
1353.00000 798.00000
1347.00000 796.00000
1341.00000 794.00000
1335.00000 793.00000
1328.00000 792.00000
1322.00000 791.00000
1316.00000 791.00000
1309.00000 791.00000
1303.00000 793.00000
1297.00000 793.00000
1293.00000 788.00000
1288.00000 784.00000
1287.00000 777.00000
1287.00000 771.00000
1287.00000 765.00000
1286.00000 758.00000
1285.00000 752.00000
1285.00000 746.00000
1284.00000 739.00000
1284.00000 733.00000
1283.00000 727.00000
1282.00000 720.00000
1281.00000 714.00000
1280.00000 708.00000
1278.00000 701.00000
1277.00000 695.00000
1275.00000 689.00000
1273.00000 683.00000
1271.00000 677.00000
1269.00000 671.00000
1267.00000 665.00000
1265.00000 659.00000
1263.00000 652.00000
1261.00000 646.00000
1259.00000 640.00000
1257.00000 634.00000
1255.00000 628.00000
1254.00000 622.00000
1253.00000 615.00000
1252.00000 609.00000
1252.00000 603.00000
1251.00000 596.00000
1251.00000 590.00000
IMAGE=PP0238_h.JPG
ID=124 
LM=0
CURVES=1
POINTS=100
1583.00000 601.00000
1580.00000 606.00000
1577.00000 611.00000
1573.00000 616.00000
1569.00000 620.00000
1565.00000 624.00000
1561.00000 628.00000
1556.00000 633.00000
1553.00000 637.00000
1549.00000 642.00000
1546.00000 647.00000
1544.00000 652.00000
1541.00000 658.00000
1542.00000 663.00000
1545.00000 669.00000
1543.00000 674.00000
1538.00000 677.00000
1534.00000 681.00000
1530.00000 686.00000
1526.00000 690.00000
1523.00000 696.00000
1521.00000 701.00000
1518.00000 706.00000
1515.00000 711.00000
1512.00000 716.00000
1509.00000 722.00000
1507.00000 727.00000
1504.00000 732.00000
1502.00000 738.00000
1499.00000 743.00000
1496.00000 748.00000
1493.00000 753.00000
1490.00000 758.00000
1487.00000 763.00000
1483.00000 768.00000
1479.00000 772.00000
1474.00000 775.00000
1469.00000 778.00000
1463.00000 780.00000
1458.00000 782.00000
1452.00000 784.00000
1447.00000 786.00000
1441.00000 788.00000
1435.00000 790.00000
1430.00000 792.00000
1424.00000 793.00000
1418.00000 794.00000
1412.00000 795.00000
1407.00000 796.00000
1401.00000 797.00000
1395.00000 797.00000
1389.00000 797.00000
1383.00000 797.00000
1377.00000 796.00000
1371.00000 796.00000
1365.00000 795.00000
1360.00000 794.00000
1354.00000 792.00000
1348.00000 790.00000
1343.00000 789.00000
1337.00000 787.00000
1331.00000 785.00000
1326.00000 784.00000
1320.00000 781.00000
1315.00000 779.00000
1309.00000 777.00000
1303.00000 777.00000
1298.00000 776.00000
1293.00000 773.00000
1290.00000 767.00000
1288.00000 762.00000
1287.00000 756.00000
1287.00000 750.00000
1286.00000 744.00000
1286.00000 738.00000
1285.00000 732.00000
1284.00000 727.00000
1283.00000 721.00000
1282.00000 715.00000
1281.00000 709.00000
1280.00000 703.00000
1279.00000 697.00000
1278.00000 692.00000
1277.00000 686.00000
1275.00000 680.00000
1273.00000 675.00000
1272.00000 669.00000
1270.00000 663.00000
1268.00000 658.00000
1266.00000 652.00000
1264.00000 647.00000
1263.00000 641.00000
1261.00000 635.00000
1260.00000 629.00000
1260.00000 623.00000
1259.00000 618.00000
1258.00000 612.00000
1257.00000 606.00000
1257.00000 600.00000
1257.00000 594.00000
IMAGE=PP0239_h.JPG
ID=125 
LM=0
CURVES=1
POINTS=100
1599.00000 569.00000
1594.00000 573.00000
1589.00000 576.00000
1584.00000 579.00000
1579.00000 583.00000
1574.00000 587.00000
1569.00000 592.00000
1565.00000 596.00000
1561.00000 601.00000
1557.00000 605.00000
1552.00000 610.00000
1548.00000 615.00000
1544.00000 619.00000
1540.00000 624.00000
1536.00000 629.00000
1534.00000 635.00000
1535.00000 641.00000
1538.00000 646.00000
1536.00000 652.00000
1532.00000 657.00000
1528.00000 661.00000
1523.00000 666.00000
1520.00000 671.00000
1516.00000 676.00000
1513.00000 681.00000
1509.00000 686.00000
1506.00000 692.00000
1503.00000 697.00000
1499.00000 702.00000
1495.00000 707.00000
1491.00000 712.00000
1488.00000 717.00000
1484.00000 722.00000
1480.00000 727.00000
1476.00000 732.00000
1473.00000 737.00000
1469.00000 742.00000
1465.00000 747.00000
1461.00000 751.00000
1456.00000 756.00000
1452.00000 760.00000
1447.00000 764.00000
1442.00000 767.00000
1436.00000 769.00000
1430.00000 772.00000
1424.00000 774.00000
1419.00000 776.00000
1413.00000 778.00000
1406.00000 778.00000
1400.00000 779.00000
1394.00000 779.00000
1388.00000 778.00000
1382.00000 777.00000
1375.00000 776.00000
1369.00000 775.00000
1363.00000 774.00000
1357.00000 772.00000
1351.00000 770.00000
1345.00000 768.00000
1339.00000 766.00000
1334.00000 764.00000
1327.00000 763.00000
1321.00000 761.00000
1315.00000 760.00000
1309.00000 760.00000
1303.00000 760.00000
1297.00000 758.00000
1292.00000 755.00000
1288.00000 750.00000
1288.00000 743.00000
1288.00000 737.00000
1288.00000 731.00000
1288.00000 725.00000
1288.00000 718.00000
1289.00000 712.00000
1289.00000 706.00000
1289.00000 700.00000
1288.00000 694.00000
1288.00000 687.00000
1287.00000 681.00000
1287.00000 675.00000
1287.00000 669.00000
1286.00000 662.00000
1285.00000 656.00000
1283.00000 650.00000
1281.00000 644.00000
1278.00000 639.00000
1276.00000 633.00000
1274.00000 627.00000
1271.00000 622.00000
1268.00000 616.00000
1266.00000 610.00000
1264.00000 604.00000
1261.00000 599.00000
1259.00000 593.00000
1257.00000 587.00000
1257.00000 581.00000
1256.00000 574.00000
1256.00000 568.00000
1256.00000 562.00000
IMAGE=PP0240_h.JPG
ID=126 
LM=0
CURVES=1
POINTS=100
1599.00000 592.00000
1596.00000 598.00000
1591.00000 601.00000
1586.00000 604.00000
1581.00000 609.00000
1577.00000 613.00000
1574.00000 618.00000
1570.00000 623.00000
1565.00000 628.00000
1561.00000 632.00000
1557.00000 637.00000
1553.00000 642.00000
1549.00000 647.00000
1546.00000 652.00000
1544.00000 658.00000
1543.00000 664.00000
1545.00000 670.00000
1542.00000 676.00000
1539.00000 681.00000
1535.00000 686.00000
1532.00000 691.00000
1529.00000 697.00000
1526.00000 702.00000
1522.00000 707.00000
1519.00000 713.00000
1516.00000 718.00000
1513.00000 724.00000
1510.00000 729.00000
1507.00000 734.00000
1504.00000 740.00000
1500.00000 745.00000
1497.00000 750.00000
1494.00000 755.00000
1490.00000 760.00000
1486.00000 765.00000
1483.00000 771.00000
1479.00000 775.00000
1475.00000 780.00000
1470.00000 784.00000
1465.00000 788.00000
1460.00000 791.00000
1454.00000 794.00000
1449.00000 797.00000
1443.00000 799.00000
1437.00000 801.00000
1431.00000 803.00000
1425.00000 805.00000
1419.00000 807.00000
1413.00000 808.00000
1407.00000 809.00000
1401.00000 809.00000
1394.00000 809.00000
1388.00000 809.00000
1382.00000 808.00000
1376.00000 807.00000
1370.00000 805.00000
1364.00000 803.00000
1358.00000 801.00000
1352.00000 799.00000
1347.00000 796.00000
1341.00000 793.00000
1336.00000 790.00000
1330.00000 788.00000
1324.00000 786.00000
1318.00000 785.00000
1312.00000 784.00000
1306.00000 782.00000
1301.00000 778.00000
1297.00000 773.00000
1295.00000 767.00000
1294.00000 761.00000
1294.00000 755.00000
1294.00000 748.00000
1294.00000 742.00000
1294.00000 736.00000
1295.00000 730.00000
1295.00000 724.00000
1295.00000 717.00000
1295.00000 711.00000
1295.00000 705.00000
1295.00000 699.00000
1294.00000 692.00000
1292.00000 686.00000
1290.00000 681.00000
1288.00000 675.00000
1286.00000 669.00000
1284.00000 663.00000
1282.00000 657.00000
1279.00000 652.00000
1276.00000 646.00000
1274.00000 640.00000
1272.00000 634.00000
1269.00000 629.00000
1267.00000 623.00000
1265.00000 617.00000
1264.00000 611.00000
1263.00000 605.00000
1263.00000 598.00000
1262.00000 592.00000
1263.00000 586.00000
IMAGE=PP0241_h.JPG
ID=127 
LM=0
CURVES=1
POINTS=100
1534.00000 621.00000
1530.00000 625.00000
1525.00000 629.00000
1520.00000 633.00000
1515.00000 637.00000
1512.00000 641.00000
1508.00000 646.00000
1505.00000 651.00000
1501.00000 656.00000
1498.00000 661.00000
1495.00000 666.00000
1491.00000 671.00000
1488.00000 676.00000
1485.00000 682.00000
1484.00000 688.00000
1484.00000 694.00000
1485.00000 700.00000
1481.00000 705.00000
1478.00000 709.00000
1474.00000 714.00000
1470.00000 719.00000
1466.00000 724.00000
1463.00000 729.00000
1460.00000 734.00000
1456.00000 739.00000
1453.00000 744.00000
1450.00000 749.00000
1447.00000 754.00000
1444.00000 760.00000
1440.00000 764.00000
1437.00000 769.00000
1434.00000 775.00000
1430.00000 779.00000
1426.00000 784.00000
1422.00000 788.00000
1417.00000 792.00000
1412.00000 796.00000
1408.00000 799.00000
1403.00000 803.00000
1398.00000 806.00000
1392.00000 809.00000
1387.00000 812.00000
1381.00000 814.00000
1376.00000 816.00000
1370.00000 817.00000
1364.00000 818.00000
1358.00000 819.00000
1352.00000 820.00000
1346.00000 820.00000
1340.00000 820.00000
1334.00000 820.00000
1327.00000 820.00000
1321.00000 819.00000
1316.00000 818.00000
1310.00000 817.00000
1304.00000 816.00000
1298.00000 815.00000
1292.00000 813.00000
1286.00000 811.00000
1280.00000 809.00000
1275.00000 807.00000
1269.00000 805.00000
1263.00000 803.00000
1258.00000 801.00000
1252.00000 800.00000
1246.00000 799.00000
1240.00000 797.00000
1236.00000 792.00000
1235.00000 786.00000
1234.00000 780.00000
1234.00000 774.00000
1234.00000 768.00000
1233.00000 762.00000
1233.00000 756.00000
1232.00000 750.00000
1231.00000 744.00000
1230.00000 738.00000
1229.00000 732.00000
1228.00000 726.00000
1227.00000 720.00000
1226.00000 714.00000
1224.00000 709.00000
1222.00000 703.00000
1220.00000 697.00000
1218.00000 691.00000
1216.00000 686.00000
1214.00000 680.00000
1211.00000 675.00000
1209.00000 669.00000
1206.00000 664.00000
1203.00000 658.00000
1201.00000 653.00000
1199.00000 647.00000
1197.00000 641.00000
1196.00000 635.00000
1195.00000 629.00000
1194.00000 623.00000
1194.00000 617.00000
1194.00000 611.00000
1194.00000 605.00000
IMAGE=PP0242_h.JPG
ID=128 
LM=0
CURVES=1
POINTS=100
1585.00000 607.00000
1581.00000 612.00000
1577.00000 616.00000
1572.00000 620.00000
1568.00000 625.00000
1564.00000 630.00000
1560.00000 635.00000
1557.00000 640.00000
1554.00000 645.00000
1551.00000 651.00000
1548.00000 656.00000
1544.00000 661.00000
1541.00000 666.00000
1537.00000 671.00000
1537.00000 678.00000
1538.00000 684.00000
1540.00000 689.00000
1535.00000 694.00000
1532.00000 699.00000
1528.00000 704.00000
1525.00000 709.00000
1522.00000 714.00000
1519.00000 720.00000
1516.00000 725.00000
1513.00000 731.00000
1509.00000 736.00000
1506.00000 741.00000
1503.00000 746.00000
1500.00000 752.00000
1496.00000 757.00000
1492.00000 762.00000
1489.00000 767.00000
1486.00000 772.00000
1482.00000 777.00000
1478.00000 782.00000
1474.00000 787.00000
1470.00000 791.00000
1465.00000 795.00000
1460.00000 799.00000
1455.00000 803.00000
1450.00000 806.00000
1445.00000 809.00000
1439.00000 812.00000
1434.00000 815.00000
1428.00000 817.00000
1422.00000 819.00000
1416.00000 820.00000
1410.00000 821.00000
1404.00000 822.00000
1398.00000 823.00000
1391.00000 823.00000
1385.00000 823.00000
1379.00000 822.00000
1373.00000 821.00000
1367.00000 820.00000
1361.00000 819.00000
1355.00000 817.00000
1349.00000 815.00000
1343.00000 813.00000
1337.00000 811.00000
1331.00000 809.00000
1326.00000 806.00000
1320.00000 804.00000
1315.00000 801.00000
1309.00000 798.00000
1303.00000 797.00000
1297.00000 796.00000
1292.00000 793.00000
1289.00000 787.00000
1287.00000 781.00000
1286.00000 775.00000
1285.00000 769.00000
1285.00000 763.00000
1284.00000 757.00000
1283.00000 750.00000
1283.00000 744.00000
1283.00000 738.00000
1282.00000 732.00000
1281.00000 726.00000
1280.00000 720.00000
1279.00000 714.00000
1278.00000 707.00000
1277.00000 701.00000
1275.00000 695.00000
1274.00000 689.00000
1272.00000 683.00000
1270.00000 678.00000
1268.00000 672.00000
1265.00000 666.00000
1262.00000 661.00000
1260.00000 655.00000
1257.00000 650.00000
1255.00000 644.00000
1252.00000 638.00000
1249.00000 633.00000
1248.00000 627.00000
1247.00000 621.00000
1246.00000 614.00000
1246.00000 608.00000
1246.00000 602.00000
IMAGE=PP0243_h.JPG
ID=129 
LM=0
CURVES=1
POINTS=100
1546.00000 601.00000
1541.00000 605.00000
1536.00000 609.00000
1531.00000 612.00000
1527.00000 616.00000
1522.00000 621.00000
1518.00000 625.00000
1513.00000 630.00000
1509.00000 634.00000
1505.00000 639.00000
1501.00000 644.00000
1497.00000 648.00000
1492.00000 652.00000
1488.00000 657.00000
1484.00000 662.00000
1481.00000 668.00000
1480.00000 674.00000
1483.00000 679.00000
1486.00000 685.00000
1482.00000 690.00000
1478.00000 694.00000
1473.00000 699.00000
1469.00000 703.00000
1465.00000 707.00000
1461.00000 712.00000
1457.00000 717.00000
1453.00000 722.00000
1450.00000 727.00000
1446.00000 732.00000
1443.00000 738.00000
1440.00000 743.00000
1437.00000 749.00000
1433.00000 754.00000
1430.00000 759.00000
1427.00000 764.00000
1423.00000 770.00000
1420.00000 775.00000
1416.00000 779.00000
1411.00000 784.00000
1407.00000 788.00000
1402.00000 792.00000
1396.00000 795.00000
1391.00000 798.00000
1385.00000 801.00000
1379.00000 803.00000
1374.00000 805.00000
1368.00000 807.00000
1361.00000 808.00000
1355.00000 809.00000
1349.00000 810.00000
1343.00000 810.00000
1337.00000 810.00000
1330.00000 809.00000
1324.00000 808.00000
1318.00000 807.00000
1312.00000 806.00000
1306.00000 805.00000
1300.00000 803.00000
1294.00000 800.00000
1288.00000 798.00000
1283.00000 796.00000
1277.00000 793.00000
1271.00000 791.00000
1265.00000 790.00000
1259.00000 789.00000
1253.00000 788.00000
1247.00000 785.00000
1243.00000 780.00000
1241.00000 775.00000
1241.00000 768.00000
1242.00000 762.00000
1242.00000 756.00000
1242.00000 750.00000
1242.00000 743.00000
1242.00000 737.00000
1242.00000 731.00000
1242.00000 725.00000
1242.00000 718.00000
1242.00000 712.00000
1241.00000 706.00000
1240.00000 700.00000
1239.00000 694.00000
1238.00000 687.00000
1237.00000 681.00000
1236.00000 675.00000
1234.00000 669.00000
1232.00000 663.00000
1230.00000 657.00000
1228.00000 651.00000
1226.00000 645.00000
1224.00000 640.00000
1222.00000 634.00000
1220.00000 628.00000
1217.00000 622.00000
1215.00000 616.00000
1213.00000 610.00000
1211.00000 604.00000
1210.00000 598.00000
1209.00000 592.00000
1208.00000 586.00000
IMAGE=PP0244_h.JPG
ID=130 
LM=0
CURVES=1
POINTS=100
1539.00000 579.00000
1535.00000 583.00000
1529.00000 586.00000
1525.00000 590.00000
1521.00000 595.00000
1516.00000 600.00000
1512.00000 603.00000
1507.00000 608.00000
1503.00000 613.00000
1499.00000 617.00000
1495.00000 622.00000
1491.00000 626.00000
1486.00000 631.00000
1482.00000 635.00000
1479.00000 641.00000
1476.00000 646.00000
1475.00000 652.00000
1478.00000 658.00000
1477.00000 664.00000
1474.00000 669.00000
1470.00000 674.00000
1466.00000 679.00000
1463.00000 684.00000
1459.00000 689.00000
1456.00000 694.00000
1452.00000 699.00000
1448.00000 704.00000
1444.00000 708.00000
1441.00000 714.00000
1437.00000 719.00000
1433.00000 723.00000
1429.00000 728.00000
1425.00000 733.00000
1422.00000 738.00000
1418.00000 743.00000
1414.00000 748.00000
1410.00000 752.00000
1406.00000 757.00000
1402.00000 761.00000
1397.00000 766.00000
1392.00000 769.00000
1387.00000 772.00000
1381.00000 775.00000
1376.00000 778.00000
1370.00000 780.00000
1364.00000 782.00000
1358.00000 784.00000
1352.00000 786.00000
1346.00000 787.00000
1340.00000 788.00000
1334.00000 788.00000
1328.00000 788.00000
1322.00000 788.00000
1316.00000 787.00000
1310.00000 786.00000
1304.00000 784.00000
1298.00000 782.00000
1292.00000 780.00000
1286.00000 778.00000
1280.00000 776.00000
1274.00000 774.00000
1269.00000 771.00000
1263.00000 769.00000
1257.00000 768.00000
1251.00000 766.00000
1246.00000 762.00000
1243.00000 757.00000
1242.00000 751.00000
1242.00000 745.00000
1242.00000 739.00000
1242.00000 732.00000
1242.00000 726.00000
1242.00000 720.00000
1242.00000 714.00000
1242.00000 708.00000
1242.00000 701.00000
1242.00000 695.00000
1242.00000 689.00000
1242.00000 683.00000
1242.00000 677.00000
1242.00000 670.00000
1242.00000 664.00000
1240.00000 658.00000
1239.00000 652.00000
1238.00000 646.00000
1237.00000 640.00000
1236.00000 634.00000
1234.00000 628.00000
1231.00000 623.00000
1228.00000 617.00000
1226.00000 611.00000
1224.00000 606.00000
1222.00000 600.00000
1220.00000 594.00000
1219.00000 588.00000
1218.00000 582.00000
1217.00000 575.00000
1216.00000 569.00000
1216.00000 563.00000
1216.00000 557.00000
IMAGE=PP0245_h.JPG
ID=131 
LM=0
CURVES=1
POINTS=100
1548.00000 578.00000
1544.00000 583.00000
1540.00000 586.00000
1535.00000 590.00000
1531.00000 594.00000
1526.00000 599.00000
1522.00000 603.00000
1518.00000 607.00000
1515.00000 612.00000
1511.00000 617.00000
1507.00000 622.00000
1504.00000 626.00000
1500.00000 631.00000
1497.00000 636.00000
1495.00000 642.00000
1492.00000 647.00000
1493.00000 653.00000
1496.00000 658.00000
1492.00000 662.00000
1488.00000 667.00000
1484.00000 671.00000
1480.00000 676.00000
1476.00000 680.00000
1472.00000 685.00000
1469.00000 690.00000
1465.00000 695.00000
1462.00000 700.00000
1458.00000 704.00000
1455.00000 709.00000
1452.00000 714.00000
1449.00000 720.00000
1445.00000 725.00000
1442.00000 729.00000
1439.00000 734.00000
1435.00000 739.00000
1432.00000 744.00000
1428.00000 749.00000
1424.00000 753.00000
1420.00000 757.00000
1415.00000 762.00000
1411.00000 766.00000
1407.00000 770.00000
1402.00000 773.00000
1396.00000 776.00000
1391.00000 779.00000
1386.00000 781.00000
1380.00000 783.00000
1374.00000 784.00000
1368.00000 785.00000
1362.00000 786.00000
1356.00000 786.00000
1350.00000 785.00000
1344.00000 784.00000
1338.00000 783.00000
1333.00000 781.00000
1327.00000 779.00000
1321.00000 777.00000
1316.00000 775.00000
1310.00000 773.00000
1305.00000 770.00000
1299.00000 768.00000
1294.00000 766.00000
1288.00000 764.00000
1282.00000 762.00000
1276.00000 761.00000
1271.00000 760.00000
1265.00000 760.00000
1259.00000 758.00000
1256.00000 753.00000
1256.00000 747.00000
1257.00000 741.00000
1258.00000 735.00000
1259.00000 729.00000
1259.00000 723.00000
1259.00000 717.00000
1259.00000 711.00000
1259.00000 705.00000
1259.00000 699.00000
1259.00000 693.00000
1259.00000 687.00000
1259.00000 681.00000
1259.00000 675.00000
1258.00000 669.00000
1257.00000 663.00000
1256.00000 657.00000
1254.00000 652.00000
1252.00000 646.00000
1250.00000 640.00000
1248.00000 635.00000
1246.00000 629.00000
1244.00000 623.00000
1242.00000 618.00000
1240.00000 612.00000
1238.00000 606.00000
1236.00000 601.00000
1235.00000 595.00000
1234.00000 589.00000
1234.00000 583.00000
1234.00000 577.00000
1234.00000 571.00000
IMAGE=PP0246_h.JPG
ID=132 
LM=0
CURVES=1
POINTS=100
1586.00000 602.00000
1583.00000 608.00000
1579.00000 614.00000
1575.00000 619.00000
1570.00000 624.00000
1566.00000 628.00000
1562.00000 634.00000
1558.00000 639.00000
1554.00000 644.00000
1549.00000 650.00000
1545.00000 655.00000
1541.00000 660.00000
1537.00000 665.00000
1533.00000 671.00000
1529.00000 676.00000
1527.00000 683.00000
1526.00000 689.00000
1530.00000 695.00000
1529.00000 701.00000
1526.00000 707.00000
1522.00000 713.00000
1519.00000 719.00000
1515.00000 724.00000
1511.00000 730.00000
1508.00000 735.00000
1503.00000 741.00000
1500.00000 746.00000
1496.00000 752.00000
1493.00000 758.00000
1489.00000 763.00000
1485.00000 768.00000
1481.00000 774.00000
1477.00000 779.00000
1473.00000 785.00000
1469.00000 790.00000
1465.00000 795.00000
1460.00000 801.00000
1456.00000 805.00000
1451.00000 809.00000
1445.00000 814.00000
1440.00000 818.00000
1434.00000 821.00000
1428.00000 824.00000
1422.00000 827.00000
1416.00000 830.00000
1410.00000 833.00000
1404.00000 835.00000
1397.00000 836.00000
1391.00000 837.00000
1384.00000 838.00000
1377.00000 838.00000
1370.00000 838.00000
1364.00000 838.00000
1357.00000 838.00000
1350.00000 838.00000
1344.00000 836.00000
1337.00000 835.00000
1331.00000 833.00000
1325.00000 831.00000
1318.00000 829.00000
1312.00000 827.00000
1306.00000 824.00000
1299.00000 822.00000
1293.00000 821.00000
1286.00000 819.00000
1280.00000 816.00000
1275.00000 812.00000
1271.00000 807.00000
1271.00000 800.00000
1271.00000 793.00000
1271.00000 786.00000
1271.00000 780.00000
1271.00000 773.00000
1272.00000 766.00000
1273.00000 760.00000
1273.00000 753.00000
1273.00000 746.00000
1273.00000 740.00000
1273.00000 733.00000
1273.00000 726.00000
1273.00000 720.00000
1273.00000 713.00000
1272.00000 706.00000
1271.00000 700.00000
1270.00000 693.00000
1269.00000 686.00000
1268.00000 680.00000
1266.00000 673.00000
1264.00000 667.00000
1262.00000 660.00000
1260.00000 654.00000
1258.00000 648.00000
1255.00000 642.00000
1252.00000 636.00000
1250.00000 629.00000
1249.00000 623.00000
1248.00000 616.00000
1247.00000 609.00000
1247.00000 603.00000
1246.00000 596.00000
IMAGE=PP0247_h.JPG
ID=133 
LM=0
CURVES=1
POINTS=100
1647.00000 641.00000
1642.00000 645.00000
1637.00000 648.00000
1632.00000 652.00000
1628.00000 656.00000
1623.00000 660.00000
1619.00000 664.00000
1614.00000 667.00000
1609.00000 671.00000
1604.00000 674.00000
1600.00000 679.00000
1596.00000 683.00000
1592.00000 688.00000
1588.00000 692.00000
1587.00000 698.00000
1589.00000 704.00000
1592.00000 709.00000
1589.00000 714.00000
1584.00000 718.00000
1579.00000 721.00000
1575.00000 725.00000
1571.00000 729.00000
1567.00000 734.00000
1563.00000 739.00000
1559.00000 744.00000
1556.00000 749.00000
1553.00000 754.00000
1550.00000 759.00000
1546.00000 764.00000
1543.00000 769.00000
1540.00000 774.00000
1537.00000 779.00000
1534.00000 785.00000
1530.00000 790.00000
1527.00000 794.00000
1523.00000 799.00000
1519.00000 803.00000
1514.00000 808.00000
1510.00000 812.00000
1505.00000 815.00000
1500.00000 819.00000
1495.00000 821.00000
1489.00000 824.00000
1484.00000 826.00000
1478.00000 828.00000
1472.00000 829.00000
1466.00000 830.00000
1460.00000 830.00000
1454.00000 830.00000
1448.00000 830.00000
1442.00000 830.00000
1436.00000 830.00000
1430.00000 830.00000
1424.00000 829.00000
1418.00000 828.00000
1412.00000 826.00000
1406.00000 824.00000
1401.00000 822.00000
1395.00000 820.00000
1389.00000 818.00000
1383.00000 816.00000
1378.00000 814.00000
1372.00000 812.00000
1366.00000 810.00000
1361.00000 808.00000
1355.00000 807.00000
1349.00000 806.00000
1343.00000 806.00000
1337.00000 805.00000
1332.00000 801.00000
1330.00000 795.00000
1331.00000 789.00000
1331.00000 783.00000
1331.00000 777.00000
1331.00000 771.00000
1331.00000 765.00000
1330.00000 759.00000
1329.00000 753.00000
1328.00000 747.00000
1328.00000 741.00000
1327.00000 735.00000
1326.00000 729.00000
1325.00000 723.00000
1324.00000 717.00000
1322.00000 711.00000
1321.00000 706.00000
1319.00000 700.00000
1317.00000 694.00000
1315.00000 688.00000
1313.00000 683.00000
1311.00000 677.00000
1309.00000 671.00000
1307.00000 665.00000
1305.00000 660.00000
1304.00000 654.00000
1302.00000 648.00000
1301.00000 642.00000
1301.00000 636.00000
1300.00000 630.00000
1300.00000 624.00000
IMAGE=PP0248_h.JPG
ID=134 
LM=0
CURVES=1
POINTS=100
1518.00000 617.00000
1514.00000 621.00000
1510.00000 625.00000
1507.00000 629.00000
1504.00000 633.00000
1500.00000 638.00000
1497.00000 642.00000
1494.00000 646.00000
1490.00000 650.00000
1486.00000 654.00000
1482.00000 658.00000
1479.00000 663.00000
1476.00000 667.00000
1473.00000 672.00000
1472.00000 677.00000
1473.00000 683.00000
1477.00000 686.00000
1476.00000 691.00000
1472.00000 696.00000
1468.00000 699.00000
1464.00000 702.00000
1460.00000 707.00000
1457.00000 711.00000
1454.00000 716.00000
1451.00000 720.00000
1448.00000 725.00000
1445.00000 730.00000
1443.00000 734.00000
1440.00000 739.00000
1437.00000 744.00000
1434.00000 749.00000
1431.00000 753.00000
1428.00000 758.00000
1425.00000 762.00000
1422.00000 766.00000
1418.00000 770.00000
1414.00000 774.00000
1409.00000 777.00000
1405.00000 780.00000
1400.00000 783.00000
1395.00000 786.00000
1390.00000 788.00000
1385.00000 790.00000
1380.00000 792.00000
1375.00000 793.00000
1369.00000 794.00000
1364.00000 795.00000
1358.00000 795.00000
1353.00000 795.00000
1347.00000 795.00000
1342.00000 795.00000
1337.00000 795.00000
1331.00000 795.00000
1326.00000 794.00000
1320.00000 792.00000
1315.00000 791.00000
1310.00000 789.00000
1305.00000 787.00000
1300.00000 786.00000
1294.00000 784.00000
1289.00000 783.00000
1284.00000 782.00000
1278.00000 781.00000
1273.00000 782.00000
1267.00000 782.00000
1262.00000 782.00000
1256.00000 782.00000
1251.00000 780.00000
1248.00000 776.00000
1247.00000 770.00000
1247.00000 765.00000
1247.00000 759.00000
1247.00000 754.00000
1247.00000 749.00000
1247.00000 743.00000
1247.00000 738.00000
1247.00000 732.00000
1247.00000 727.00000
1247.00000 721.00000
1246.00000 716.00000
1245.00000 710.00000
1244.00000 705.00000
1243.00000 700.00000
1241.00000 694.00000
1239.00000 689.00000
1237.00000 684.00000
1235.00000 679.00000
1234.00000 674.00000
1232.00000 669.00000
1230.00000 664.00000
1228.00000 658.00000
1226.00000 653.00000
1224.00000 648.00000
1222.00000 643.00000
1221.00000 638.00000
1219.00000 633.00000
1218.00000 627.00000
1217.00000 622.00000
1216.00000 616.00000
1216.00000 611.00000
IMAGE=PP0249_h.JPG
ID=135 
LM=0
CURVES=1
POINTS=100
1504.00000 569.00000
1499.00000 573.00000
1494.00000 577.00000
1489.00000 581.00000
1485.00000 585.00000
1480.00000 589.00000
1475.00000 593.00000
1470.00000 598.00000
1466.00000 602.00000
1462.00000 607.00000
1458.00000 612.00000
1455.00000 617.00000
1452.00000 623.00000
1450.00000 629.00000
1449.00000 635.00000
1450.00000 641.00000
1454.00000 646.00000
1460.00000 649.00000
1463.00000 654.00000
1458.00000 658.00000
1452.00000 661.00000
1448.00000 665.00000
1444.00000 670.00000
1440.00000 675.00000
1436.00000 680.00000
1432.00000 685.00000
1428.00000 690.00000
1424.00000 695.00000
1421.00000 701.00000
1417.00000 706.00000
1414.00000 711.00000
1411.00000 716.00000
1407.00000 721.00000
1403.00000 726.00000
1399.00000 731.00000
1395.00000 736.00000
1391.00000 741.00000
1387.00000 745.00000
1382.00000 750.00000
1378.00000 754.00000
1373.00000 758.00000
1368.00000 762.00000
1362.00000 765.00000
1357.00000 768.00000
1351.00000 771.00000
1345.00000 773.00000
1339.00000 775.00000
1333.00000 776.00000
1327.00000 777.00000
1320.00000 778.00000
1314.00000 778.00000
1308.00000 778.00000
1302.00000 777.00000
1295.00000 776.00000
1289.00000 775.00000
1283.00000 774.00000
1277.00000 773.00000
1271.00000 771.00000
1265.00000 769.00000
1259.00000 767.00000
1253.00000 765.00000
1247.00000 763.00000
1240.00000 762.00000
1234.00000 761.00000
1228.00000 761.00000
1222.00000 761.00000
1215.00000 761.00000
1209.00000 759.00000
1204.00000 756.00000
1202.00000 750.00000
1201.00000 744.00000
1201.00000 737.00000
1202.00000 731.00000
1203.00000 725.00000
1203.00000 719.00000
1203.00000 712.00000
1202.00000 706.00000
1201.00000 700.00000
1200.00000 694.00000
1198.00000 688.00000
1197.00000 681.00000
1196.00000 675.00000
1194.00000 669.00000
1192.00000 663.00000
1191.00000 657.00000
1190.00000 651.00000
1189.00000 645.00000
1187.00000 639.00000
1185.00000 633.00000
1183.00000 627.00000
1181.00000 621.00000
1178.00000 615.00000
1176.00000 609.00000
1174.00000 603.00000
1172.00000 597.00000
1170.00000 591.00000
1169.00000 585.00000
1169.00000 579.00000
1169.00000 572.00000
1169.00000 566.00000
IMAGE=PP0258_h.JPG
ID=136 
LM=0
CURVES=1
POINTS=100
1523.00000 617.00000
1521.00000 624.00000
1517.00000 629.00000
1512.00000 634.00000
1507.00000 639.00000
1502.00000 643.00000
1496.00000 648.00000
1491.00000 652.00000
1486.00000 657.00000
1481.00000 661.00000
1476.00000 667.00000
1472.00000 672.00000
1468.00000 678.00000
1464.00000 684.00000
1462.00000 690.00000
1461.00000 697.00000
1460.00000 704.00000
1461.00000 711.00000
1462.00000 718.00000
1463.00000 725.00000
1460.00000 731.00000
1456.00000 736.00000
1453.00000 743.00000
1450.00000 749.00000
1447.00000 755.00000
1443.00000 761.00000
1440.00000 767.00000
1437.00000 773.00000
1433.00000 779.00000
1429.00000 785.00000
1425.00000 790.00000
1420.00000 796.00000
1416.00000 801.00000
1411.00000 806.00000
1406.00000 811.00000
1401.00000 815.00000
1396.00000 820.00000
1390.00000 823.00000
1384.00000 827.00000
1378.00000 830.00000
1371.00000 833.00000
1365.00000 835.00000
1358.00000 837.00000
1351.00000 839.00000
1345.00000 841.00000
1338.00000 842.00000
1331.00000 843.00000
1324.00000 843.00000
1317.00000 844.00000
1311.00000 846.00000
1304.00000 847.00000
1297.00000 847.00000
1290.00000 847.00000
1283.00000 846.00000
1276.00000 845.00000
1269.00000 844.00000
1262.00000 843.00000
1256.00000 842.00000
1249.00000 841.00000
1242.00000 840.00000
1235.00000 840.00000
1228.00000 840.00000
1221.00000 840.00000
1214.00000 840.00000
1207.00000 841.00000
1200.00000 842.00000
1194.00000 839.00000
1191.00000 833.00000
1188.00000 827.00000
1188.00000 820.00000
1189.00000 813.00000
1190.00000 806.00000
1191.00000 799.00000
1192.00000 792.00000
1192.00000 785.00000
1191.00000 778.00000
1190.00000 772.00000
1189.00000 765.00000
1187.00000 758.00000
1185.00000 751.00000
1184.00000 745.00000
1183.00000 738.00000
1181.00000 731.00000
1179.00000 724.00000
1178.00000 717.00000
1177.00000 711.00000
1175.00000 704.00000
1173.00000 697.00000
1171.00000 691.00000
1169.00000 684.00000
1168.00000 677.00000
1167.00000 670.00000
1166.00000 663.00000
1165.00000 657.00000
1165.00000 650.00000
1165.00000 643.00000
1165.00000 636.00000
1165.00000 629.00000
1164.00000 622.00000
1164.00000 615.00000
IMAGE=PP0271_h.JPG
ID=137 
LM=0
CURVES=1
POINTS=100
1725.00000 572.00000
1720.00000 579.00000
1714.00000 583.00000
1707.00000 587.00000
1699.00000 591.00000
1692.00000 595.00000
1686.00000 600.00000
1680.00000 605.00000
1673.00000 611.00000
1667.00000 616.00000
1661.00000 621.00000
1655.00000 626.00000
1649.00000 632.00000
1643.00000 638.00000
1639.00000 644.00000
1634.00000 651.00000
1632.00000 659.00000
1637.00000 665.00000
1636.00000 673.00000
1631.00000 680.00000
1625.00000 685.00000
1620.00000 691.00000
1615.00000 698.00000
1611.00000 705.00000
1607.00000 712.00000
1604.00000 720.00000
1601.00000 727.00000
1599.00000 735.00000
1596.00000 743.00000
1593.00000 750.00000
1590.00000 758.00000
1586.00000 765.00000
1582.00000 772.00000
1578.00000 779.00000
1574.00000 786.00000
1569.00000 792.00000
1564.00000 799.00000
1559.00000 805.00000
1553.00000 811.00000
1547.00000 816.00000
1540.00000 821.00000
1533.00000 825.00000
1526.00000 829.00000
1519.00000 833.00000
1511.00000 836.00000
1504.00000 839.00000
1496.00000 841.00000
1488.00000 844.00000
1480.00000 846.00000
1473.00000 848.00000
1464.00000 849.00000
1456.00000 849.00000
1448.00000 850.00000
1440.00000 850.00000
1432.00000 850.00000
1424.00000 850.00000
1416.00000 849.00000
1408.00000 847.00000
1400.00000 845.00000
1392.00000 842.00000
1385.00000 840.00000
1377.00000 837.00000
1369.00000 834.00000
1362.00000 831.00000
1354.00000 828.00000
1346.00000 826.00000
1339.00000 824.00000
1331.00000 822.00000
1323.00000 821.00000
1317.00000 815.00000
1314.00000 807.00000
1313.00000 799.00000
1313.00000 791.00000
1314.00000 783.00000
1316.00000 775.00000
1316.00000 767.00000
1315.00000 759.00000
1314.00000 751.00000
1314.00000 743.00000
1313.00000 735.00000
1313.00000 727.00000
1313.00000 718.00000
1313.00000 710.00000
1312.00000 702.00000
1311.00000 694.00000
1310.00000 686.00000
1309.00000 678.00000
1307.00000 670.00000
1306.00000 662.00000
1304.00000 654.00000
1302.00000 646.00000
1299.00000 639.00000
1296.00000 631.00000
1294.00000 623.00000
1291.00000 616.00000
1289.00000 608.00000
1287.00000 600.00000
1285.00000 592.00000
1284.00000 584.00000
1283.00000 576.00000
IMAGE=PP0272_h.JPG
ID=138 
LM=0
CURVES=1
POINTS=100
1632.00000 608.00000
1628.00000 615.00000
1623.00000 621.00000
1616.00000 627.00000
1610.00000 632.00000
1603.00000 637.00000
1597.00000 643.00000
1591.00000 648.00000
1585.00000 653.00000
1579.00000 659.00000
1572.00000 663.00000
1564.00000 667.00000
1558.00000 672.00000
1551.00000 676.00000
1544.00000 681.00000
1539.00000 687.00000
1535.00000 695.00000
1535.00000 703.00000
1533.00000 711.00000
1528.00000 717.00000
1523.00000 724.00000
1519.00000 731.00000
1515.00000 738.00000
1511.00000 745.00000
1508.00000 753.00000
1505.00000 761.00000
1502.00000 768.00000
1499.00000 776.00000
1496.00000 784.00000
1492.00000 791.00000
1487.00000 798.00000
1483.00000 805.00000
1478.00000 811.00000
1473.00000 817.00000
1467.00000 824.00000
1462.00000 830.00000
1456.00000 836.00000
1450.00000 842.00000
1444.00000 847.00000
1438.00000 853.00000
1432.00000 858.00000
1425.00000 863.00000
1418.00000 867.00000
1411.00000 871.00000
1404.00000 875.00000
1396.00000 879.00000
1389.00000 882.00000
1381.00000 884.00000
1373.00000 886.00000
1365.00000 888.00000
1357.00000 890.00000
1349.00000 891.00000
1340.00000 892.00000
1332.00000 893.00000
1324.00000 893.00000
1316.00000 893.00000
1308.00000 893.00000
1299.00000 893.00000
1291.00000 892.00000
1283.00000 890.00000
1275.00000 888.00000
1267.00000 885.00000
1260.00000 882.00000
1252.00000 879.00000
1244.00000 876.00000
1236.00000 875.00000
1229.00000 872.00000
1225.00000 864.00000
1221.00000 857.00000
1219.00000 849.00000
1216.00000 842.00000
1215.00000 833.00000
1214.00000 825.00000
1214.00000 817.00000
1213.00000 809.00000
1212.00000 801.00000
1212.00000 792.00000
1211.00000 784.00000
1210.00000 776.00000
1209.00000 768.00000
1208.00000 760.00000
1206.00000 752.00000
1205.00000 743.00000
1204.00000 735.00000
1203.00000 727.00000
1202.00000 719.00000
1200.00000 711.00000
1198.00000 703.00000
1195.00000 695.00000
1192.00000 688.00000
1188.00000 680.00000
1185.00000 673.00000
1181.00000 665.00000
1178.00000 658.00000
1175.00000 650.00000
1172.00000 643.00000
1170.00000 635.00000
1169.00000 626.00000
1168.00000 618.00000
1167.00000 610.00000
IMAGE=PP0273_h.JPG
ID=139 
LM=0
IMAGE=PP0273_h2.JPG
ID=140 
LM=0
CURVES=1
POINTS=100
1549.00000 602.00000
1544.00000 607.00000
1538.00000 613.00000
1533.00000 618.00000
1527.00000 623.00000
1521.00000 629.00000
1516.00000 633.00000
1510.00000 638.00000
1504.00000 643.00000
1498.00000 648.00000
1492.00000 652.00000
1487.00000 658.00000
1482.00000 664.00000
1478.00000 671.00000
1474.00000 677.00000
1474.00000 685.00000
1476.00000 692.00000
1471.00000 697.00000
1466.00000 703.00000
1461.00000 709.00000
1457.00000 716.00000
1454.00000 723.00000
1450.00000 730.00000
1447.00000 737.00000
1444.00000 744.00000
1441.00000 751.00000
1438.00000 758.00000
1435.00000 765.00000
1432.00000 772.00000
1429.00000 779.00000
1425.00000 786.00000
1422.00000 793.00000
1418.00000 799.00000
1413.00000 805.00000
1409.00000 811.00000
1404.00000 817.00000
1398.00000 822.00000
1393.00000 827.00000
1387.00000 832.00000
1380.00000 836.00000
1374.00000 840.00000
1367.00000 844.00000
1360.00000 847.00000
1353.00000 850.00000
1346.00000 853.00000
1339.00000 855.00000
1331.00000 858.00000
1324.00000 860.00000
1317.00000 862.00000
1309.00000 863.00000
1301.00000 864.00000
1294.00000 864.00000
1286.00000 863.00000
1279.00000 863.00000
1271.00000 862.00000
1263.00000 861.00000
1256.00000 860.00000
1248.00000 858.00000
1241.00000 856.00000
1234.00000 854.00000
1226.00000 851.00000
1219.00000 849.00000
1212.00000 847.00000
1204.00000 844.00000
1197.00000 842.00000
1190.00000 841.00000
1182.00000 840.00000
1176.00000 836.00000
1174.00000 829.00000
1173.00000 821.00000
1172.00000 813.00000
1172.00000 806.00000
1172.00000 798.00000
1172.00000 790.00000
1172.00000 783.00000
1172.00000 775.00000
1171.00000 768.00000
1170.00000 760.00000
1169.00000 752.00000
1168.00000 745.00000
1167.00000 737.00000
1165.00000 730.00000
1164.00000 722.00000
1161.00000 715.00000
1158.00000 708.00000
1156.00000 701.00000
1153.00000 694.00000
1151.00000 686.00000
1148.00000 679.00000
1145.00000 672.00000
1142.00000 665.00000
1139.00000 658.00000
1135.00000 651.00000
1133.00000 644.00000
1131.00000 637.00000
1129.00000 629.00000
1128.00000 622.00000
1127.00000 614.00000
1126.00000 607.00000
1125.00000 599.00000
IMAGE=PP0274_h.JPG
ID=141 
LM=0
CURVES=1
POINTS=100
1690.00000 618.00000
1687.00000 626.00000
1682.00000 634.00000
1677.00000 641.00000
1670.00000 647.00000
1663.00000 653.00000
1656.00000 658.00000
1649.00000 663.00000
1642.00000 668.00000
1634.00000 673.00000
1627.00000 678.00000
1619.00000 683.00000
1612.00000 688.00000
1604.00000 692.00000
1598.00000 698.00000
1593.00000 706.00000
1587.00000 713.00000
1588.00000 722.00000
1585.00000 730.00000
1578.00000 736.00000
1572.00000 742.00000
1565.00000 748.00000
1561.00000 755.00000
1557.00000 764.00000
1553.00000 772.00000
1549.00000 780.00000
1546.00000 788.00000
1542.00000 796.00000
1538.00000 804.00000
1534.00000 812.00000
1530.00000 820.00000
1526.00000 828.00000
1522.00000 836.00000
1517.00000 843.00000
1512.00000 851.00000
1506.00000 857.00000
1500.00000 863.00000
1493.00000 869.00000
1486.00000 874.00000
1479.00000 880.00000
1471.00000 885.00000
1464.00000 890.00000
1457.00000 895.00000
1448.00000 898.00000
1441.00000 902.00000
1433.00000 906.00000
1424.00000 909.00000
1416.00000 912.00000
1407.00000 914.00000
1398.00000 915.00000
1389.00000 916.00000
1380.00000 916.00000
1372.00000 916.00000
1363.00000 916.00000
1354.00000 916.00000
1345.00000 915.00000
1336.00000 914.00000
1327.00000 913.00000
1318.00000 911.00000
1310.00000 909.00000
1301.00000 906.00000
1293.00000 903.00000
1285.00000 899.00000
1277.00000 895.00000
1269.00000 891.00000
1261.00000 887.00000
1254.00000 882.00000
1246.00000 878.00000
1241.00000 871.00000
1237.00000 862.00000
1235.00000 854.00000
1236.00000 845.00000
1236.00000 836.00000
1237.00000 827.00000
1237.00000 818.00000
1237.00000 809.00000
1237.00000 800.00000
1237.00000 791.00000
1236.00000 783.00000
1235.00000 774.00000
1234.00000 765.00000
1234.00000 756.00000
1234.00000 747.00000
1232.00000 738.00000
1231.00000 730.00000
1229.00000 721.00000
1228.00000 712.00000
1227.00000 703.00000
1225.00000 694.00000
1224.00000 686.00000
1222.00000 677.00000
1221.00000 668.00000
1219.00000 659.00000
1218.00000 650.00000
1216.00000 642.00000
1214.00000 633.00000
1213.00000 624.00000
1211.00000 616.00000
1210.00000 607.00000
1208.00000 598.00000
IMAGE=PP0275_h.JPG
ID=142 
LM=0
CURVES=1
POINTS=100
1593.00000 606.00000
1589.00000 612.00000
1584.00000 619.00000
1579.00000 625.00000
1573.00000 630.00000
1568.00000 635.00000
1562.00000 640.00000
1555.00000 645.00000
1549.00000 649.00000
1542.00000 653.00000
1535.00000 657.00000
1529.00000 662.00000
1523.00000 666.00000
1517.00000 671.00000
1512.00000 678.00000
1510.00000 685.00000
1508.00000 692.00000
1506.00000 700.00000
1501.00000 706.00000
1495.00000 711.00000
1491.00000 717.00000
1487.00000 724.00000
1484.00000 731.00000
1480.00000 738.00000
1478.00000 746.00000
1476.00000 753.00000
1474.00000 761.00000
1471.00000 768.00000
1468.00000 775.00000
1466.00000 783.00000
1463.00000 790.00000
1460.00000 797.00000
1457.00000 804.00000
1453.00000 811.00000
1449.00000 817.00000
1444.00000 823.00000
1439.00000 829.00000
1433.00000 835.00000
1427.00000 840.00000
1421.00000 845.00000
1415.00000 849.00000
1408.00000 853.00000
1401.00000 857.00000
1394.00000 860.00000
1387.00000 864.00000
1380.00000 867.00000
1373.00000 870.00000
1366.00000 873.00000
1358.00000 875.00000
1351.00000 877.00000
1343.00000 878.00000
1335.00000 879.00000
1328.00000 880.00000
1320.00000 881.00000
1312.00000 881.00000
1304.00000 880.00000
1297.00000 879.00000
1289.00000 878.00000
1281.00000 876.00000
1274.00000 874.00000
1266.00000 872.00000
1259.00000 869.00000
1252.00000 866.00000
1245.00000 863.00000
1237.00000 860.00000
1230.00000 857.00000
1224.00000 853.00000
1216.00000 852.00000
1209.00000 848.00000
1206.00000 841.00000
1204.00000 833.00000
1204.00000 826.00000
1202.00000 818.00000
1201.00000 810.00000
1201.00000 803.00000
1200.00000 795.00000
1199.00000 787.00000
1198.00000 779.00000
1197.00000 772.00000
1196.00000 764.00000
1194.00000 757.00000
1192.00000 749.00000
1190.00000 741.00000
1188.00000 734.00000
1186.00000 726.00000
1184.00000 719.00000
1182.00000 711.00000
1180.00000 704.00000
1178.00000 696.00000
1176.00000 689.00000
1174.00000 681.00000
1173.00000 673.00000
1171.00000 666.00000
1169.00000 658.00000
1167.00000 651.00000
1165.00000 643.00000
1163.00000 636.00000
1161.00000 628.00000
1160.00000 621.00000
1158.00000 613.00000
IMAGE=PP0276_h.JPG
ID=143 
LM=0
CURVES=1
POINTS=100
1599.00000 543.00000
1596.00000 549.00000
1590.00000 554.00000
1585.00000 560.00000
1580.00000 565.00000
1575.00000 570.00000
1570.00000 576.00000
1566.00000 581.00000
1561.00000 586.00000
1555.00000 592.00000
1550.00000 597.00000
1545.00000 602.00000
1540.00000 607.00000
1534.00000 612.00000
1531.00000 618.00000
1528.00000 625.00000
1526.00000 632.00000
1528.00000 639.00000
1531.00000 645.00000
1525.00000 649.00000
1519.00000 654.00000
1515.00000 660.00000
1510.00000 666.00000
1506.00000 672.00000
1503.00000 678.00000
1499.00000 684.00000
1495.00000 691.00000
1491.00000 697.00000
1488.00000 703.00000
1485.00000 710.00000
1481.00000 716.00000
1477.00000 722.00000
1474.00000 728.00000
1470.00000 735.00000
1466.00000 741.00000
1462.00000 747.00000
1457.00000 752.00000
1453.00000 758.00000
1448.00000 763.00000
1443.00000 769.00000
1438.00000 774.00000
1432.00000 778.00000
1426.00000 782.00000
1420.00000 786.00000
1413.00000 790.00000
1407.00000 793.00000
1400.00000 795.00000
1393.00000 797.00000
1385.00000 798.00000
1378.00000 799.00000
1371.00000 800.00000
1364.00000 801.00000
1357.00000 802.00000
1349.00000 802.00000
1342.00000 802.00000
1335.00000 802.00000
1328.00000 801.00000
1320.00000 800.00000
1313.00000 799.00000
1306.00000 798.00000
1299.00000 798.00000
1291.00000 797.00000
1284.00000 796.00000
1277.00000 795.00000
1270.00000 795.00000
1262.00000 795.00000
1257.00000 790.00000
1254.00000 783.00000
1253.00000 776.00000
1254.00000 769.00000
1254.00000 762.00000
1255.00000 754.00000
1256.00000 747.00000
1257.00000 740.00000
1258.00000 733.00000
1259.00000 726.00000
1259.00000 718.00000
1260.00000 711.00000
1260.00000 704.00000
1259.00000 697.00000
1259.00000 689.00000
1258.00000 682.00000
1257.00000 675.00000
1256.00000 668.00000
1254.00000 661.00000
1252.00000 654.00000
1250.00000 647.00000
1248.00000 640.00000
1245.00000 633.00000
1242.00000 626.00000
1239.00000 620.00000
1237.00000 613.00000
1234.00000 606.00000
1231.00000 599.00000
1229.00000 592.00000
1228.00000 585.00000
1227.00000 578.00000
1226.00000 571.00000
1226.00000 563.00000
1226.00000 556.00000
IMAGE=PP0277_h.JPG
ID=144 
LM=0
CURVES=1
POINTS=100
1433.00000 565.00000
1429.00000 570.00000
1425.00000 576.00000
1422.00000 582.00000
1418.00000 588.00000
1414.00000 593.00000
1410.00000 599.00000
1407.00000 604.00000
1402.00000 609.00000
1398.00000 615.00000
1394.00000 620.00000
1391.00000 626.00000
1388.00000 632.00000
1385.00000 638.00000
1383.00000 645.00000
1383.00000 652.00000
1383.00000 658.00000
1386.00000 664.00000
1384.00000 671.00000
1379.00000 676.00000
1376.00000 682.00000
1373.00000 688.00000
1370.00000 694.00000
1367.00000 700.00000
1364.00000 706.00000
1361.00000 712.00000
1359.00000 718.00000
1356.00000 724.00000
1353.00000 731.00000
1350.00000 737.00000
1347.00000 743.00000
1344.00000 749.00000
1341.00000 755.00000
1336.00000 760.00000
1332.00000 765.00000
1327.00000 770.00000
1322.00000 775.00000
1317.00000 779.00000
1312.00000 783.00000
1306.00000 787.00000
1300.00000 790.00000
1294.00000 793.00000
1288.00000 796.00000
1282.00000 799.00000
1276.00000 802.00000
1270.00000 805.00000
1263.00000 807.00000
1257.00000 808.00000
1250.00000 807.00000
1243.00000 808.00000
1237.00000 810.00000
1230.00000 811.00000
1223.00000 810.00000
1217.00000 809.00000
1210.00000 808.00000
1203.00000 807.00000
1197.00000 806.00000
1190.00000 805.00000
1183.00000 804.00000
1177.00000 802.00000
1170.00000 800.00000
1164.00000 799.00000
1157.00000 799.00000
1150.00000 800.00000
1144.00000 802.00000
1137.00000 803.00000
1131.00000 800.00000
1128.00000 794.00000
1126.00000 787.00000
1124.00000 781.00000
1124.00000 774.00000
1124.00000 767.00000
1123.00000 761.00000
1123.00000 754.00000
1122.00000 747.00000
1121.00000 740.00000
1121.00000 734.00000
1120.00000 727.00000
1120.00000 720.00000
1120.00000 713.00000
1119.00000 707.00000
1118.00000 700.00000
1116.00000 694.00000
1114.00000 687.00000
1112.00000 681.00000
1110.00000 674.00000
1108.00000 668.00000
1106.00000 661.00000
1103.00000 655.00000
1101.00000 649.00000
1098.00000 643.00000
1096.00000 636.00000
1093.00000 630.00000
1090.00000 624.00000
1087.00000 618.00000
1085.00000 611.00000
1083.00000 605.00000
1081.00000 598.00000
1080.00000 592.00000
1080.00000 585.00000
IMAGE=PP0278.JPG
ID=145 
LM=0
CURVES=1
POINTS=100
1523.00000 519.00000
1521.00000 526.00000
1518.00000 533.00000
1515.00000 539.00000
1511.00000 546.00000
1507.00000 552.00000
1504.00000 558.00000
1500.00000 565.00000
1497.00000 571.00000
1494.00000 578.00000
1491.00000 585.00000
1489.00000 592.00000
1487.00000 599.00000
1487.00000 606.00000
1490.00000 613.00000
1495.00000 618.00000
1496.00000 625.00000
1491.00000 630.00000
1486.00000 635.00000
1480.00000 641.00000
1476.00000 646.00000
1471.00000 652.00000
1466.00000 658.00000
1462.00000 663.00000
1459.00000 670.00000
1456.00000 677.00000
1452.00000 683.00000
1448.00000 689.00000
1444.00000 695.00000
1441.00000 702.00000
1437.00000 708.00000
1434.00000 714.00000
1430.00000 721.00000
1426.00000 727.00000
1421.00000 733.00000
1416.00000 738.00000
1411.00000 742.00000
1405.00000 747.00000
1399.00000 751.00000
1393.00000 755.00000
1386.00000 759.00000
1380.00000 762.00000
1373.00000 764.00000
1366.00000 765.00000
1358.00000 766.00000
1351.00000 767.00000
1344.00000 768.00000
1336.00000 768.00000
1329.00000 769.00000
1322.00000 769.00000
1315.00000 769.00000
1307.00000 769.00000
1300.00000 769.00000
1293.00000 768.00000
1285.00000 767.00000
1278.00000 766.00000
1271.00000 764.00000
1264.00000 763.00000
1257.00000 762.00000
1249.00000 761.00000
1242.00000 760.00000
1235.00000 760.00000
1228.00000 760.00000
1220.00000 761.00000
1213.00000 762.00000
1206.00000 761.00000
1201.00000 756.00000
1196.00000 750.00000
1191.00000 745.00000
1189.00000 738.00000
1188.00000 731.00000
1187.00000 723.00000
1186.00000 716.00000
1185.00000 709.00000
1183.00000 702.00000
1181.00000 695.00000
1179.00000 688.00000
1177.00000 681.00000
1175.00000 674.00000
1173.00000 667.00000
1170.00000 660.00000
1168.00000 653.00000
1165.00000 646.00000
1163.00000 639.00000
1160.00000 633.00000
1157.00000 626.00000
1154.00000 619.00000
1152.00000 612.00000
1150.00000 605.00000
1147.00000 598.00000
1144.00000 592.00000
1141.00000 585.00000
1138.00000 578.00000
1136.00000 571.00000
1134.00000 564.00000
1132.00000 557.00000
1131.00000 550.00000
1131.00000 543.00000
1131.00000 535.00000
1131.00000 528.00000
IMAGE=PP0279_h.JPG
ID=146 
LM=0
CURVES=1
POINTS=100
1576.00000 539.00000
1572.00000 546.00000
1569.00000 552.00000
1565.00000 559.00000
1562.00000 566.00000
1557.00000 572.00000
1554.00000 578.00000
1550.00000 585.00000
1546.00000 591.00000
1542.00000 598.00000
1539.00000 605.00000
1535.00000 611.00000
1532.00000 618.00000
1529.00000 625.00000
1526.00000 632.00000
1525.00000 639.00000
1523.00000 646.00000
1522.00000 654.00000
1526.00000 660.00000
1529.00000 667.00000
1523.00000 671.00000
1517.00000 677.00000
1513.00000 683.00000
1509.00000 689.00000
1505.00000 696.00000
1501.00000 702.00000
1498.00000 709.00000
1495.00000 716.00000
1492.00000 723.00000
1489.00000 730.00000
1485.00000 736.00000
1481.00000 743.00000
1477.00000 749.00000
1473.00000 755.00000
1468.00000 761.00000
1464.00000 767.00000
1458.00000 773.00000
1453.00000 778.00000
1448.00000 783.00000
1442.00000 788.00000
1435.00000 792.00000
1429.00000 796.00000
1422.00000 799.00000
1415.00000 802.00000
1408.00000 804.00000
1401.00000 806.00000
1393.00000 808.00000
1386.00000 810.00000
1378.00000 811.00000
1371.00000 812.00000
1363.00000 812.00000
1356.00000 812.00000
1348.00000 811.00000
1341.00000 810.00000
1333.00000 809.00000
1326.00000 808.00000
1318.00000 807.00000
1311.00000 805.00000
1304.00000 803.00000
1296.00000 802.00000
1289.00000 800.00000
1282.00000 798.00000
1275.00000 796.00000
1267.00000 795.00000
1260.00000 794.00000
1252.00000 795.00000
1245.00000 796.00000
1238.00000 794.00000
1232.00000 788.00000
1229.00000 781.00000
1227.00000 774.00000
1225.00000 767.00000
1225.00000 759.00000
1225.00000 752.00000
1225.00000 744.00000
1225.00000 737.00000
1225.00000 729.00000
1225.00000 722.00000
1224.00000 714.00000
1224.00000 706.00000
1224.00000 699.00000
1224.00000 691.00000
1223.00000 684.00000
1222.00000 676.00000
1221.00000 669.00000
1220.00000 661.00000
1219.00000 654.00000
1217.00000 647.00000
1215.00000 639.00000
1213.00000 632.00000
1211.00000 625.00000
1209.00000 618.00000
1207.00000 610.00000
1205.00000 603.00000
1203.00000 596.00000
1201.00000 588.00000
1198.00000 581.00000
1196.00000 574.00000
1193.00000 567.00000
1191.00000 560.00000
IMAGE=PP0280_h.JPG
ID=147 
LM=0
CURVES=1
POINTS=100
1592.00000 582.00000
1587.00000 587.00000
1582.00000 593.00000
1577.00000 598.00000
1572.00000 604.00000
1568.00000 609.00000
1563.00000 615.00000
1559.00000 621.00000
1555.00000 627.00000
1550.00000 633.00000
1546.00000 639.00000
1542.00000 645.00000
1538.00000 651.00000
1535.00000 658.00000
1532.00000 664.00000
1530.00000 671.00000
1527.00000 678.00000
1526.00000 685.00000
1525.00000 692.00000
1524.00000 700.00000
1519.00000 705.00000
1514.00000 710.00000
1509.00000 716.00000
1504.00000 721.00000
1500.00000 727.00000
1496.00000 733.00000
1492.00000 739.00000
1488.00000 746.00000
1485.00000 752.00000
1481.00000 758.00000
1476.00000 764.00000
1471.00000 769.00000
1467.00000 775.00000
1462.00000 781.00000
1457.00000 786.00000
1452.00000 792.00000
1447.00000 797.00000
1441.00000 801.00000
1436.00000 806.00000
1430.00000 810.00000
1424.00000 814.00000
1417.00000 818.00000
1411.00000 822.00000
1405.00000 825.00000
1398.00000 827.00000
1391.00000 830.00000
1384.00000 832.00000
1377.00000 834.00000
1369.00000 834.00000
1362.00000 834.00000
1355.00000 834.00000
1348.00000 833.00000
1340.00000 832.00000
1333.00000 831.00000
1326.00000 829.00000
1319.00000 827.00000
1312.00000 825.00000
1305.00000 823.00000
1298.00000 821.00000
1291.00000 818.00000
1285.00000 815.00000
1278.00000 813.00000
1271.00000 810.00000
1264.00000 808.00000
1257.00000 806.00000
1249.00000 806.00000
1242.00000 807.00000
1235.00000 804.00000
1232.00000 798.00000
1232.00000 791.00000
1232.00000 783.00000
1232.00000 776.00000
1233.00000 769.00000
1234.00000 761.00000
1235.00000 754.00000
1236.00000 747.00000
1236.00000 740.00000
1237.00000 732.00000
1237.00000 725.00000
1237.00000 718.00000
1236.00000 711.00000
1236.00000 703.00000
1236.00000 696.00000
1236.00000 689.00000
1235.00000 681.00000
1234.00000 674.00000
1233.00000 667.00000
1232.00000 660.00000
1230.00000 652.00000
1229.00000 645.00000
1228.00000 638.00000
1227.00000 631.00000
1225.00000 624.00000
1224.00000 616.00000
1223.00000 609.00000
1222.00000 602.00000
1221.00000 595.00000
1220.00000 587.00000
1219.00000 580.00000
1218.00000 573.00000
IMAGE=PP0281_h.JPG
ID=148 
LM=0
CURVES=1
POINTS=100
1670.00000 582.00000
1665.00000 588.00000
1660.00000 595.00000
1656.00000 601.00000
1650.00000 607.00000
1644.00000 612.00000
1639.00000 618.00000
1633.00000 624.00000
1628.00000 629.00000
1622.00000 635.00000
1617.00000 640.00000
1611.00000 646.00000
1605.00000 652.00000
1601.00000 659.00000
1598.00000 666.00000
1595.00000 673.00000
1595.00000 681.00000
1597.00000 689.00000
1601.00000 696.00000
1597.00000 702.00000
1591.00000 707.00000
1585.00000 713.00000
1580.00000 719.00000
1575.00000 725.00000
1570.00000 731.00000
1566.00000 738.00000
1561.00000 744.00000
1558.00000 752.00000
1555.00000 759.00000
1552.00000 766.00000
1548.00000 773.00000
1544.00000 780.00000
1539.00000 786.00000
1534.00000 792.00000
1529.00000 799.00000
1524.00000 805.00000
1519.00000 811.00000
1514.00000 817.00000
1508.00000 822.00000
1501.00000 827.00000
1495.00000 832.00000
1489.00000 836.00000
1481.00000 839.00000
1474.00000 842.00000
1466.00000 844.00000
1459.00000 846.00000
1452.00000 850.00000
1444.00000 853.00000
1437.00000 856.00000
1429.00000 857.00000
1421.00000 858.00000
1413.00000 858.00000
1405.00000 858.00000
1397.00000 857.00000
1389.00000 856.00000
1382.00000 854.00000
1374.00000 852.00000
1366.00000 850.00000
1359.00000 847.00000
1351.00000 845.00000
1344.00000 842.00000
1337.00000 839.00000
1329.00000 837.00000
1321.00000 835.00000
1314.00000 833.00000
1306.00000 831.00000
1298.00000 830.00000
1290.00000 829.00000
1282.00000 827.00000
1276.00000 822.00000
1272.00000 816.00000
1269.00000 808.00000
1269.00000 800.00000
1269.00000 792.00000
1269.00000 784.00000
1269.00000 776.00000
1270.00000 769.00000
1270.00000 761.00000
1270.00000 753.00000
1270.00000 745.00000
1270.00000 737.00000
1270.00000 729.00000
1270.00000 721.00000
1270.00000 713.00000
1269.00000 705.00000
1268.00000 697.00000
1267.00000 689.00000
1265.00000 682.00000
1264.00000 674.00000
1263.00000 666.00000
1261.00000 658.00000
1259.00000 650.00000
1257.00000 643.00000
1255.00000 635.00000
1253.00000 627.00000
1250.00000 620.00000
1248.00000 612.00000
1246.00000 605.00000
1244.00000 597.00000
1243.00000 589.00000
IMAGE=PP0282_h.JPG
ID=149 
LM=0
CURVES=1
POINTS=100
1565.00000 611.00000
1561.00000 616.00000
1556.00000 620.00000
1551.00000 624.00000
1547.00000 629.00000
1543.00000 634.00000
1539.00000 639.00000
1536.00000 644.00000
1532.00000 649.00000
1528.00000 655.00000
1524.00000 660.00000
1521.00000 666.00000
1518.00000 671.00000
1515.00000 677.00000
1512.00000 682.00000
1510.00000 688.00000
1507.00000 694.00000
1505.00000 700.00000
1502.00000 706.00000
1500.00000 712.00000
1498.00000 718.00000
1495.00000 723.00000
1491.00000 729.00000
1488.00000 734.00000
1484.00000 739.00000
1480.00000 745.00000
1477.00000 750.00000
1473.00000 755.00000
1470.00000 761.00000
1466.00000 766.00000
1462.00000 771.00000
1459.00000 776.00000
1455.00000 782.00000
1452.00000 787.00000
1448.00000 792.00000
1444.00000 797.00000
1440.00000 802.00000
1435.00000 807.00000
1431.00000 811.00000
1426.00000 815.00000
1420.00000 818.00000
1414.00000 821.00000
1408.00000 822.00000
1402.00000 824.00000
1396.00000 826.00000
1390.00000 829.00000
1385.00000 832.00000
1378.00000 833.00000
1372.00000 834.00000
1366.00000 834.00000
1359.00000 834.00000
1353.00000 834.00000
1347.00000 833.00000
1340.00000 832.00000
1334.00000 830.00000
1328.00000 828.00000
1322.00000 827.00000
1315.00000 826.00000
1309.00000 824.00000
1303.00000 822.00000
1297.00000 821.00000
1291.00000 820.00000
1284.00000 819.00000
1278.00000 820.00000
1272.00000 822.00000
1266.00000 823.00000
1261.00000 819.00000
1259.00000 812.00000
1257.00000 806.00000
1257.00000 800.00000
1258.00000 794.00000
1259.00000 787.00000
1260.00000 781.00000
1261.00000 775.00000
1262.00000 768.00000
1262.00000 762.00000
1262.00000 756.00000
1262.00000 749.00000
1262.00000 743.00000
1262.00000 736.00000
1262.00000 730.00000
1262.00000 724.00000
1261.00000 717.00000
1260.00000 711.00000
1259.00000 705.00000
1258.00000 698.00000
1257.00000 692.00000
1256.00000 686.00000
1255.00000 679.00000
1254.00000 673.00000
1252.00000 667.00000
1250.00000 661.00000
1248.00000 655.00000
1246.00000 649.00000
1244.00000 643.00000
1242.00000 636.00000
1241.00000 630.00000
1240.00000 624.00000
1240.00000 617.00000
1240.00000 611.00000
IMAGE=PP0283_h.JPG
ID=150 
LM=0
CURVES=1
POINTS=100
1588.00000 573.00000
1585.00000 580.00000
1579.00000 585.00000
1575.00000 590.00000
1569.00000 595.00000
1563.00000 600.00000
1558.00000 605.00000
1553.00000 611.00000
1548.00000 616.00000
1543.00000 622.00000
1539.00000 628.00000
1535.00000 634.00000
1531.00000 640.00000
1526.00000 646.00000
1524.00000 653.00000
1523.00000 660.00000
1523.00000 668.00000
1523.00000 675.00000
1519.00000 681.00000
1514.00000 686.00000
1509.00000 692.00000
1505.00000 698.00000
1502.00000 705.00000
1497.00000 711.00000
1494.00000 717.00000
1491.00000 724.00000
1487.00000 731.00000
1484.00000 737.00000
1480.00000 744.00000
1477.00000 750.00000
1473.00000 757.00000
1470.00000 763.00000
1466.00000 770.00000
1462.00000 776.00000
1458.00000 782.00000
1454.00000 788.00000
1449.00000 794.00000
1444.00000 799.00000
1438.00000 804.00000
1433.00000 809.00000
1427.00000 814.00000
1421.00000 817.00000
1414.00000 820.00000
1407.00000 823.00000
1401.00000 827.00000
1394.00000 829.00000
1387.00000 832.00000
1380.00000 834.00000
1372.00000 834.00000
1365.00000 834.00000
1358.00000 833.00000
1350.00000 832.00000
1343.00000 831.00000
1336.00000 830.00000
1328.00000 829.00000
1321.00000 828.00000
1314.00000 827.00000
1306.00000 826.00000
1299.00000 825.00000
1292.00000 824.00000
1284.00000 823.00000
1277.00000 822.00000
1270.00000 821.00000
1262.00000 822.00000
1255.00000 823.00000
1248.00000 823.00000
1241.00000 819.00000
1237.00000 814.00000
1234.00000 807.00000
1234.00000 799.00000
1234.00000 792.00000
1235.00000 785.00000
1236.00000 777.00000
1237.00000 770.00000
1238.00000 763.00000
1239.00000 755.00000
1240.00000 748.00000
1241.00000 741.00000
1242.00000 733.00000
1242.00000 726.00000
1242.00000 718.00000
1242.00000 711.00000
1241.00000 704.00000
1240.00000 696.00000
1239.00000 689.00000
1238.00000 682.00000
1236.00000 675.00000
1234.00000 667.00000
1232.00000 660.00000
1230.00000 653.00000
1228.00000 646.00000
1226.00000 639.00000
1224.00000 632.00000
1221.00000 625.00000
1219.00000 618.00000
1217.00000 611.00000
1215.00000 604.00000
1213.00000 596.00000
1211.00000 589.00000
1210.00000 582.00000
IMAGE=PP0284_h.JPG
ID=151 
LM=0
CURVES=1
POINTS=100
1550.00000 584.00000
1545.00000 589.00000
1540.00000 595.00000
1536.00000 601.00000
1531.00000 607.00000
1526.00000 612.00000
1521.00000 617.00000
1515.00000 622.00000
1509.00000 627.00000
1504.00000 632.00000
1498.00000 637.00000
1493.00000 642.00000
1487.00000 647.00000
1483.00000 653.00000
1478.00000 658.00000
1475.00000 665.00000
1473.00000 672.00000
1477.00000 678.00000
1479.00000 685.00000
1474.00000 690.00000
1469.00000 695.00000
1464.00000 701.00000
1459.00000 706.00000
1454.00000 712.00000
1450.00000 718.00000
1446.00000 724.00000
1443.00000 731.00000
1439.00000 737.00000
1435.00000 743.00000
1431.00000 749.00000
1426.00000 755.00000
1422.00000 761.00000
1417.00000 767.00000
1413.00000 773.00000
1408.00000 779.00000
1404.00000 785.00000
1399.00000 791.00000
1395.00000 796.00000
1389.00000 802.00000
1383.00000 806.00000
1378.00000 811.00000
1372.00000 816.00000
1366.00000 820.00000
1360.00000 825.00000
1354.00000 828.00000
1347.00000 831.00000
1340.00000 834.00000
1333.00000 836.00000
1326.00000 838.00000
1319.00000 839.00000
1311.00000 839.00000
1304.00000 840.00000
1296.00000 840.00000
1289.00000 840.00000
1282.00000 839.00000
1274.00000 838.00000
1267.00000 836.00000
1260.00000 834.00000
1253.00000 832.00000
1246.00000 830.00000
1239.00000 828.00000
1232.00000 826.00000
1224.00000 824.00000
1218.00000 821.00000
1210.00000 820.00000
1203.00000 821.00000
1196.00000 820.00000
1191.00000 814.00000
1188.00000 807.00000
1187.00000 800.00000
1187.00000 793.00000
1187.00000 785.00000
1188.00000 778.00000
1190.00000 771.00000
1192.00000 764.00000
1193.00000 756.00000
1194.00000 749.00000
1195.00000 742.00000
1196.00000 734.00000
1197.00000 727.00000
1198.00000 720.00000
1198.00000 712.00000
1198.00000 705.00000
1198.00000 697.00000
1198.00000 690.00000
1197.00000 683.00000
1196.00000 675.00000
1195.00000 668.00000
1194.00000 661.00000
1193.00000 653.00000
1191.00000 646.00000
1189.00000 639.00000
1187.00000 632.00000
1184.00000 625.00000
1181.00000 618.00000
1178.00000 612.00000
1175.00000 605.00000
1173.00000 598.00000
1171.00000 590.00000
1171.00000 583.00000
IMAGE=PP0285_h.JPG
ID=152 
LM=0
CURVES=1
POINTS=100
1547.00000 604.00000
1541.00000 608.00000
1535.00000 611.00000
1530.00000 616.00000
1524.00000 620.00000
1520.00000 626.00000
1515.00000 631.00000
1510.00000 636.00000
1506.00000 641.00000
1501.00000 646.00000
1497.00000 651.00000
1492.00000 656.00000
1487.00000 661.00000
1482.00000 667.00000
1478.00000 672.00000
1474.00000 678.00000
1471.00000 684.00000
1470.00000 691.00000
1470.00000 698.00000
1469.00000 705.00000
1463.00000 709.00000
1458.00000 714.00000
1453.00000 719.00000
1448.00000 724.00000
1444.00000 730.00000
1442.00000 736.00000
1439.00000 743.00000
1436.00000 749.00000
1433.00000 755.00000
1430.00000 761.00000
1426.00000 767.00000
1422.00000 773.00000
1418.00000 779.00000
1414.00000 784.00000
1409.00000 790.00000
1404.00000 795.00000
1399.00000 800.00000
1394.00000 804.00000
1389.00000 809.00000
1384.00000 813.00000
1378.00000 817.00000
1372.00000 820.00000
1365.00000 823.00000
1359.00000 826.00000
1353.00000 829.00000
1347.00000 833.00000
1340.00000 835.00000
1333.00000 837.00000
1326.00000 838.00000
1320.00000 839.00000
1313.00000 839.00000
1306.00000 839.00000
1299.00000 838.00000
1292.00000 837.00000
1285.00000 836.00000
1278.00000 835.00000
1271.00000 833.00000
1264.00000 831.00000
1258.00000 829.00000
1251.00000 827.00000
1245.00000 824.00000
1238.00000 822.00000
1231.00000 820.00000
1225.00000 818.00000
1218.00000 818.00000
1211.00000 818.00000
1204.00000 816.00000
1198.00000 812.00000
1195.00000 806.00000
1193.00000 799.00000
1193.00000 792.00000
1193.00000 785.00000
1193.00000 778.00000
1194.00000 771.00000
1195.00000 764.00000
1196.00000 757.00000
1197.00000 750.00000
1198.00000 744.00000
1199.00000 737.00000
1200.00000 730.00000
1200.00000 723.00000
1200.00000 716.00000
1200.00000 709.00000
1200.00000 702.00000
1199.00000 695.00000
1198.00000 688.00000
1197.00000 681.00000
1196.00000 674.00000
1195.00000 667.00000
1194.00000 660.00000
1192.00000 654.00000
1190.00000 647.00000
1188.00000 640.00000
1186.00000 633.00000
1184.00000 627.00000
1183.00000 620.00000
1182.00000 613.00000
1181.00000 606.00000
1180.00000 599.00000
1180.00000 592.00000
IMAGE=PP0286_h.JPG
ID=153 
LM=0
CURVES=1
POINTS=100
1606.00000 607.00000
1600.00000 612.00000
1595.00000 617.00000
1590.00000 623.00000
1585.00000 628.00000
1581.00000 634.00000
1576.00000 639.00000
1571.00000 644.00000
1566.00000 650.00000
1561.00000 655.00000
1557.00000 661.00000
1552.00000 667.00000
1548.00000 673.00000
1545.00000 680.00000
1542.00000 687.00000
1540.00000 694.00000
1539.00000 701.00000
1539.00000 708.00000
1535.00000 714.00000
1530.00000 720.00000
1526.00000 726.00000
1522.00000 732.00000
1518.00000 738.00000
1514.00000 745.00000
1510.00000 751.00000
1506.00000 757.00000
1503.00000 764.00000
1499.00000 770.00000
1495.00000 776.00000
1491.00000 782.00000
1487.00000 788.00000
1482.00000 794.00000
1478.00000 800.00000
1473.00000 805.00000
1467.00000 810.00000
1462.00000 815.00000
1457.00000 820.00000
1451.00000 825.00000
1445.00000 829.00000
1439.00000 833.00000
1432.00000 837.00000
1426.00000 840.00000
1419.00000 843.00000
1412.00000 846.00000
1405.00000 848.00000
1398.00000 850.00000
1391.00000 853.00000
1384.00000 854.00000
1377.00000 855.00000
1369.00000 855.00000
1362.00000 855.00000
1355.00000 855.00000
1347.00000 854.00000
1340.00000 853.00000
1333.00000 852.00000
1326.00000 850.00000
1319.00000 847.00000
1312.00000 844.00000
1305.00000 842.00000
1298.00000 840.00000
1291.00000 838.00000
1284.00000 837.00000
1276.00000 836.00000
1269.00000 834.00000
1262.00000 833.00000
1255.00000 833.00000
1247.00000 833.00000
1242.00000 828.00000
1239.00000 821.00000
1238.00000 814.00000
1238.00000 806.00000
1239.00000 799.00000
1239.00000 792.00000
1239.00000 784.00000
1240.00000 777.00000
1240.00000 770.00000
1240.00000 762.00000
1241.00000 755.00000
1241.00000 748.00000
1241.00000 740.00000
1241.00000 733.00000
1241.00000 726.00000
1241.00000 718.00000
1240.00000 711.00000
1239.00000 704.00000
1238.00000 696.00000
1237.00000 689.00000
1236.00000 682.00000
1234.00000 675.00000
1232.00000 668.00000
1230.00000 661.00000
1228.00000 654.00000
1226.00000 646.00000
1224.00000 639.00000
1221.00000 633.00000
1219.00000 626.00000
1217.00000 618.00000
1215.00000 611.00000
1213.00000 604.00000
1212.00000 597.00000
IMAGE=PP0287_h.JPG
ID=154 
LM=0
CURVES=1
POINTS=100
1574.00000 541.00000
1569.00000 546.00000
1564.00000 550.00000
1560.00000 556.00000
1556.00000 561.00000
1551.00000 567.00000
1547.00000 572.00000
1542.00000 577.00000
1539.00000 583.00000
1535.00000 588.00000
1531.00000 594.00000
1527.00000 599.00000
1523.00000 605.00000
1520.00000 611.00000
1518.00000 618.00000
1517.00000 625.00000
1516.00000 631.00000
1517.00000 638.00000
1515.00000 645.00000
1511.00000 650.00000
1507.00000 656.00000
1504.00000 662.00000
1501.00000 668.00000
1498.00000 674.00000
1496.00000 681.00000
1494.00000 687.00000
1492.00000 694.00000
1490.00000 701.00000
1487.00000 707.00000
1484.00000 713.00000
1480.00000 719.00000
1477.00000 725.00000
1473.00000 730.00000
1470.00000 736.00000
1466.00000 741.00000
1461.00000 747.00000
1457.00000 752.00000
1452.00000 757.00000
1447.00000 762.00000
1442.00000 766.00000
1437.00000 771.00000
1432.00000 776.00000
1427.00000 780.00000
1420.00000 782.00000
1413.00000 783.00000
1407.00000 786.00000
1401.00000 789.00000
1394.00000 791.00000
1388.00000 792.00000
1381.00000 793.00000
1374.00000 793.00000
1367.00000 792.00000
1360.00000 792.00000
1354.00000 791.00000
1347.00000 791.00000
1340.00000 790.00000
1333.00000 789.00000
1327.00000 787.00000
1320.00000 785.00000
1313.00000 783.00000
1307.00000 782.00000
1300.00000 780.00000
1293.00000 781.00000
1286.00000 781.00000
1280.00000 782.00000
1273.00000 781.00000
1266.00000 779.00000
1263.00000 773.00000
1262.00000 767.00000
1262.00000 760.00000
1262.00000 753.00000
1263.00000 746.00000
1264.00000 739.00000
1265.00000 732.00000
1266.00000 726.00000
1266.00000 719.00000
1266.00000 712.00000
1265.00000 705.00000
1264.00000 698.00000
1263.00000 692.00000
1262.00000 685.00000
1261.00000 678.00000
1260.00000 671.00000
1258.00000 665.00000
1256.00000 658.00000
1254.00000 652.00000
1252.00000 645.00000
1249.00000 639.00000
1246.00000 633.00000
1243.00000 627.00000
1240.00000 620.00000
1237.00000 614.00000
1234.00000 608.00000
1231.00000 602.00000
1229.00000 595.00000
1227.00000 589.00000
1225.00000 582.00000
1223.00000 576.00000
1222.00000 569.00000
1222.00000 562.00000
IMAGE=PP0288_h.JPG
ID=155 
LM=0
CURVES=1
POINTS=100
1547.00000 618.00000
1542.00000 622.00000
1536.00000 625.00000
1530.00000 628.00000
1526.00000 633.00000
1522.00000 638.00000
1517.00000 643.00000
1513.00000 647.00000
1508.00000 652.00000
1504.00000 657.00000
1500.00000 662.00000
1495.00000 667.00000
1491.00000 672.00000
1487.00000 677.00000
1483.00000 682.00000
1479.00000 687.00000
1477.00000 693.00000
1478.00000 699.00000
1478.00000 706.00000
1473.00000 711.00000
1468.00000 715.00000
1464.00000 719.00000
1460.00000 724.00000
1457.00000 730.00000
1454.00000 736.00000
1451.00000 742.00000
1447.00000 747.00000
1444.00000 753.00000
1441.00000 758.00000
1437.00000 764.00000
1434.00000 769.00000
1430.00000 775.00000
1427.00000 780.00000
1423.00000 786.00000
1420.00000 791.00000
1416.00000 797.00000
1413.00000 802.00000
1409.00000 808.00000
1406.00000 813.00000
1402.00000 818.00000
1397.00000 823.00000
1392.00000 827.00000
1387.00000 831.00000
1381.00000 834.00000
1376.00000 838.00000
1370.00000 841.00000
1365.00000 844.00000
1358.00000 845.00000
1352.00000 846.00000
1345.00000 847.00000
1339.00000 847.00000
1332.00000 847.00000
1326.00000 847.00000
1319.00000 847.00000
1313.00000 847.00000
1306.00000 846.00000
1300.00000 845.00000
1294.00000 843.00000
1287.00000 841.00000
1281.00000 839.00000
1275.00000 838.00000
1268.00000 838.00000
1262.00000 838.00000
1256.00000 840.00000
1249.00000 841.00000
1243.00000 840.00000
1239.00000 835.00000
1238.00000 828.00000
1240.00000 822.00000
1242.00000 816.00000
1244.00000 810.00000
1246.00000 803.00000
1248.00000 797.00000
1250.00000 791.00000
1252.00000 785.00000
1254.00000 778.00000
1255.00000 772.00000
1256.00000 766.00000
1257.00000 759.00000
1258.00000 753.00000
1259.00000 746.00000
1260.00000 740.00000
1260.00000 733.00000
1260.00000 727.00000
1259.00000 720.00000
1259.00000 714.00000
1258.00000 707.00000
1257.00000 701.00000
1256.00000 695.00000
1255.00000 688.00000
1253.00000 682.00000
1251.00000 676.00000
1249.00000 670.00000
1247.00000 663.00000
1245.00000 657.00000
1243.00000 651.00000
1242.00000 644.00000
1241.00000 638.00000
1241.00000 632.00000
1241.00000 625.00000
IMAGE=PP0289_h.JPG
ID=156 
LM=0
CURVES=1
POINTS=100
1570.00000 582.00000
1564.00000 586.00000
1559.00000 591.00000
1556.00000 597.00000
1551.00000 603.00000
1547.00000 609.00000
1542.00000 614.00000
1538.00000 620.00000
1534.00000 625.00000
1529.00000 630.00000
1524.00000 636.00000
1520.00000 641.00000
1516.00000 647.00000
1512.00000 653.00000
1509.00000 660.00000
1506.00000 666.00000
1504.00000 673.00000
1502.00000 680.00000
1507.00000 686.00000
1502.00000 690.00000
1496.00000 695.00000
1491.00000 700.00000
1488.00000 706.00000
1484.00000 712.00000
1480.00000 718.00000
1477.00000 724.00000
1474.00000 731.00000
1470.00000 737.00000
1467.00000 743.00000
1464.00000 750.00000
1461.00000 756.00000
1457.00000 762.00000
1453.00000 768.00000
1449.00000 774.00000
1445.00000 779.00000
1440.00000 785.00000
1436.00000 790.00000
1431.00000 796.00000
1426.00000 801.00000
1420.00000 805.00000
1413.00000 807.00000
1407.00000 809.00000
1400.00000 812.00000
1395.00000 817.00000
1389.00000 820.00000
1382.00000 822.00000
1375.00000 824.00000
1368.00000 825.00000
1361.00000 826.00000
1354.00000 828.00000
1347.00000 828.00000
1340.00000 827.00000
1333.00000 825.00000
1326.00000 823.00000
1320.00000 820.00000
1313.00000 817.00000
1307.00000 814.00000
1301.00000 810.00000
1294.00000 807.00000
1288.00000 804.00000
1281.00000 802.00000
1274.00000 800.00000
1267.00000 798.00000
1260.00000 796.00000
1253.00000 795.00000
1246.00000 795.00000
1239.00000 796.00000
1232.00000 796.00000
1225.00000 795.00000
1221.00000 789.00000
1220.00000 782.00000
1220.00000 775.00000
1220.00000 768.00000
1220.00000 761.00000
1220.00000 753.00000
1220.00000 746.00000
1220.00000 739.00000
1220.00000 732.00000
1220.00000 725.00000
1220.00000 718.00000
1220.00000 711.00000
1220.00000 704.00000
1220.00000 696.00000
1219.00000 689.00000
1219.00000 682.00000
1218.00000 675.00000
1217.00000 668.00000
1216.00000 661.00000
1214.00000 654.00000
1212.00000 647.00000
1210.00000 640.00000
1208.00000 634.00000
1206.00000 627.00000
1203.00000 620.00000
1200.00000 614.00000
1197.00000 607.00000
1196.00000 600.00000
1196.00000 593.00000
1195.00000 586.00000
1195.00000 579.00000
IMAGE=PP0290_h.JPG
ID=157 
LM=0
CURVES=1
POINTS=100
1521.00000 672.00000
1517.00000 677.00000
1512.00000 681.00000
1507.00000 686.00000
1502.00000 691.00000
1497.00000 695.00000
1493.00000 699.00000
1488.00000 704.00000
1483.00000 709.00000
1479.00000 713.00000
1474.00000 718.00000
1469.00000 722.00000
1464.00000 727.00000
1461.00000 733.00000
1459.00000 739.00000
1460.00000 745.00000
1457.00000 751.00000
1453.00000 756.00000
1448.00000 760.00000
1444.00000 766.00000
1440.00000 771.00000
1437.00000 777.00000
1434.00000 783.00000
1430.00000 788.00000
1426.00000 794.00000
1422.00000 799.00000
1419.00000 804.00000
1415.00000 810.00000
1411.00000 815.00000
1406.00000 820.00000
1402.00000 825.00000
1398.00000 830.00000
1394.00000 835.00000
1389.00000 840.00000
1384.00000 844.00000
1378.00000 847.00000
1374.00000 851.00000
1368.00000 856.00000
1364.00000 861.00000
1358.00000 863.00000
1352.00000 866.00000
1346.00000 868.00000
1340.00000 870.00000
1333.00000 871.00000
1327.00000 873.00000
1320.00000 874.00000
1314.00000 875.00000
1307.00000 876.00000
1301.00000 877.00000
1294.00000 877.00000
1288.00000 878.00000
1281.00000 878.00000
1274.00000 878.00000
1268.00000 878.00000
1261.00000 878.00000
1255.00000 878.00000
1248.00000 877.00000
1242.00000 876.00000
1235.00000 875.00000
1229.00000 873.00000
1222.00000 872.00000
1216.00000 870.00000
1209.00000 869.00000
1203.00000 870.00000
1196.00000 870.00000
1191.00000 866.00000
1188.00000 860.00000
1187.00000 854.00000
1188.00000 847.00000
1189.00000 841.00000
1190.00000 834.00000
1191.00000 828.00000
1192.00000 821.00000
1192.00000 815.00000
1192.00000 808.00000
1192.00000 801.00000
1192.00000 795.00000
1192.00000 788.00000
1192.00000 782.00000
1191.00000 775.00000
1190.00000 769.00000
1189.00000 762.00000
1188.00000 756.00000
1186.00000 749.00000
1184.00000 743.00000
1181.00000 737.00000
1179.00000 731.00000
1176.00000 725.00000
1174.00000 719.00000
1172.00000 712.00000
1170.00000 706.00000
1167.00000 700.00000
1165.00000 694.00000
1164.00000 687.00000
1164.00000 681.00000
1164.00000 674.00000
1164.00000 668.00000
1165.00000 661.00000
1166.00000 655.00000
1167.00000 648.00000
IMAGE=PP0291_h.JPG
ID=158 
LM=0
CURVES=1
POINTS=100
1511.00000 608.00000
1507.00000 613.00000
1503.00000 617.00000
1499.00000 622.00000
1494.00000 626.00000
1489.00000 631.00000
1485.00000 635.00000
1480.00000 639.00000
1476.00000 644.00000
1472.00000 649.00000
1468.00000 653.00000
1464.00000 658.00000
1461.00000 664.00000
1458.00000 669.00000
1456.00000 675.00000
1454.00000 681.00000
1455.00000 688.00000
1458.00000 692.00000
1456.00000 698.00000
1451.00000 702.00000
1446.00000 705.00000
1442.00000 710.00000
1438.00000 714.00000
1433.00000 719.00000
1430.00000 724.00000
1426.00000 729.00000
1423.00000 735.00000
1419.00000 740.00000
1416.00000 745.00000
1412.00000 750.00000
1408.00000 755.00000
1405.00000 760.00000
1400.00000 765.00000
1396.00000 770.00000
1391.00000 774.00000
1387.00000 778.00000
1382.00000 782.00000
1377.00000 785.00000
1372.00000 790.00000
1367.00000 793.00000
1362.00000 797.00000
1357.00000 800.00000
1351.00000 804.00000
1346.00000 807.00000
1340.00000 810.00000
1335.00000 812.00000
1328.00000 813.00000
1322.00000 814.00000
1316.00000 815.00000
1310.00000 815.00000
1303.00000 815.00000
1297.00000 815.00000
1291.00000 813.00000
1285.00000 812.00000
1279.00000 811.00000
1272.00000 810.00000
1266.00000 808.00000
1261.00000 806.00000
1254.00000 805.00000
1248.00000 803.00000
1242.00000 802.00000
1236.00000 800.00000
1230.00000 799.00000
1224.00000 797.00000
1218.00000 796.00000
1212.00000 796.00000
1205.00000 796.00000
1199.00000 797.00000
1193.00000 795.00000
1190.00000 790.00000
1190.00000 783.00000
1191.00000 777.00000
1192.00000 771.00000
1194.00000 765.00000
1195.00000 759.00000
1196.00000 753.00000
1196.00000 746.00000
1196.00000 740.00000
1196.00000 734.00000
1196.00000 727.00000
1196.00000 721.00000
1196.00000 715.00000
1195.00000 709.00000
1195.00000 702.00000
1195.00000 696.00000
1194.00000 690.00000
1193.00000 684.00000
1192.00000 677.00000
1190.00000 671.00000
1188.00000 666.00000
1185.00000 660.00000
1183.00000 654.00000
1181.00000 648.00000
1179.00000 642.00000
1177.00000 636.00000
1176.00000 630.00000
1175.00000 624.00000
1174.00000 617.00000
1173.00000 611.00000
1173.00000 605.00000
IMAGE=PP0292_h.JPG
ID=159 
LM=0
CURVES=1
POINTS=100
1579.00000 615.00000
1574.00000 622.00000
1569.00000 629.00000
1565.00000 637.00000
1560.00000 644.00000
1553.00000 650.00000
1546.00000 655.00000
1540.00000 661.00000
1534.00000 666.00000
1527.00000 673.00000
1521.00000 679.00000
1516.00000 685.00000
1511.00000 693.00000
1506.00000 700.00000
1503.00000 708.00000
1509.00000 714.00000
1510.00000 722.00000
1505.00000 729.00000
1499.00000 735.00000
1494.00000 742.00000
1489.00000 749.00000
1485.00000 757.00000
1481.00000 765.00000
1478.00000 773.00000
1474.00000 780.00000
1470.00000 788.00000
1465.00000 795.00000
1460.00000 802.00000
1456.00000 810.00000
1451.00000 817.00000
1445.00000 824.00000
1440.00000 830.00000
1434.00000 837.00000
1428.00000 843.00000
1422.00000 850.00000
1416.00000 856.00000
1410.00000 862.00000
1403.00000 867.00000
1396.00000 872.00000
1389.00000 877.00000
1381.00000 881.00000
1373.00000 885.00000
1365.00000 888.00000
1357.00000 891.00000
1349.00000 893.00000
1340.00000 895.00000
1332.00000 896.00000
1323.00000 897.00000
1314.00000 897.00000
1306.00000 897.00000
1297.00000 897.00000
1288.00000 897.00000
1280.00000 896.00000
1271.00000 896.00000
1262.00000 895.00000
1254.00000 893.00000
1245.00000 891.00000
1237.00000 889.00000
1229.00000 887.00000
1220.00000 885.00000
1212.00000 882.00000
1204.00000 879.00000
1195.00000 877.00000
1187.00000 875.00000
1178.00000 874.00000
1170.00000 874.00000
1161.00000 871.00000
1155.00000 866.00000
1150.00000 858.00000
1149.00000 850.00000
1149.00000 841.00000
1148.00000 832.00000
1147.00000 824.00000
1147.00000 815.00000
1148.00000 807.00000
1148.00000 798.00000
1148.00000 789.00000
1148.00000 780.00000
1148.00000 772.00000
1147.00000 763.00000
1145.00000 755.00000
1144.00000 746.00000
1142.00000 738.00000
1140.00000 729.00000
1138.00000 721.00000
1136.00000 712.00000
1134.00000 704.00000
1131.00000 696.00000
1129.00000 687.00000
1127.00000 679.00000
1125.00000 670.00000
1123.00000 662.00000
1120.00000 654.00000
1117.00000 646.00000
1115.00000 637.00000
1114.00000 629.00000
1113.00000 620.00000
1112.00000 611.00000
1112.00000 603.00000
1112.00000 594.00000
IMAGE=PP0293_h.JPG
ID=160 
LM=0
CURVES=1
POINTS=100
1627.00000 652.00000
1622.00000 659.00000
1616.00000 665.00000
1609.00000 670.00000
1602.00000 676.00000
1595.00000 682.00000
1588.00000 686.00000
1581.00000 692.00000
1575.00000 698.00000
1568.00000 703.00000
1561.00000 708.00000
1553.00000 712.00000
1546.00000 717.00000
1538.00000 721.00000
1531.00000 726.00000
1524.00000 732.00000
1518.00000 738.00000
1513.00000 745.00000
1508.00000 752.00000
1507.00000 761.00000
1501.00000 767.00000
1494.00000 772.00000
1487.00000 777.00000
1481.00000 784.00000
1476.00000 791.00000
1472.00000 799.00000
1468.00000 807.00000
1465.00000 815.00000
1462.00000 823.00000
1459.00000 831.00000
1456.00000 839.00000
1452.00000 847.00000
1449.00000 855.00000
1446.00000 864.00000
1443.00000 872.00000
1438.00000 879.00000
1434.00000 887.00000
1430.00000 894.00000
1425.00000 902.00000
1420.00000 909.00000
1414.00000 915.00000
1407.00000 920.00000
1400.00000 926.00000
1393.00000 931.00000
1386.00000 936.00000
1379.00000 941.00000
1371.00000 945.00000
1363.00000 948.00000
1355.00000 951.00000
1346.00000 953.00000
1337.00000 954.00000
1329.00000 954.00000
1320.00000 954.00000
1311.00000 955.00000
1303.00000 954.00000
1294.00000 953.00000
1285.00000 952.00000
1276.00000 951.00000
1268.00000 949.00000
1259.00000 947.00000
1251.00000 945.00000
1242.00000 943.00000
1234.00000 941.00000
1225.00000 939.00000
1217.00000 937.00000
1208.00000 935.00000
1200.00000 933.00000
1191.00000 931.00000
1185.00000 925.00000
1181.00000 917.00000
1181.00000 909.00000
1182.00000 900.00000
1183.00000 891.00000
1184.00000 883.00000
1185.00000 874.00000
1186.00000 865.00000
1186.00000 856.00000
1187.00000 848.00000
1187.00000 839.00000
1188.00000 830.00000
1188.00000 822.00000
1188.00000 813.00000
1188.00000 804.00000
1188.00000 795.00000
1188.00000 787.00000
1188.00000 778.00000
1187.00000 769.00000
1186.00000 761.00000
1184.00000 752.00000
1183.00000 743.00000
1182.00000 735.00000
1180.00000 726.00000
1178.00000 718.00000
1176.00000 709.00000
1175.00000 700.00000
1174.00000 692.00000
1173.00000 683.00000
1172.00000 674.00000
1171.00000 666.00000
1171.00000 657.00000
IMAGE=PP0294_h.JPG
ID=161 
LM=0
CURVES=1
POINTS=100
1617.00000 588.00000
1614.00000 595.00000
1607.00000 600.00000
1601.00000 605.00000
1594.00000 609.00000
1587.00000 613.00000
1580.00000 617.00000
1573.00000 621.00000
1566.00000 625.00000
1559.00000 629.00000
1552.00000 633.00000
1545.00000 638.00000
1539.00000 642.00000
1532.00000 647.00000
1526.00000 652.00000
1521.00000 658.00000
1516.00000 665.00000
1518.00000 672.00000
1517.00000 680.00000
1510.00000 684.00000
1503.00000 689.00000
1497.00000 695.00000
1493.00000 701.00000
1490.00000 709.00000
1487.00000 716.00000
1484.00000 724.00000
1481.00000 731.00000
1478.00000 739.00000
1475.00000 746.00000
1471.00000 753.00000
1467.00000 760.00000
1463.00000 767.00000
1459.00000 774.00000
1455.00000 781.00000
1450.00000 788.00000
1446.00000 794.00000
1440.00000 800.00000
1435.00000 807.00000
1430.00000 813.00000
1425.00000 818.00000
1418.00000 823.00000
1411.00000 827.00000
1404.00000 830.00000
1397.00000 834.00000
1389.00000 837.00000
1381.00000 839.00000
1374.00000 841.00000
1366.00000 843.00000
1358.00000 845.00000
1350.00000 846.00000
1342.00000 848.00000
1334.00000 849.00000
1326.00000 850.00000
1318.00000 851.00000
1310.00000 852.00000
1302.00000 853.00000
1294.00000 853.00000
1286.00000 853.00000
1278.00000 853.00000
1270.00000 853.00000
1262.00000 852.00000
1254.00000 850.00000
1246.00000 849.00000
1238.00000 847.00000
1231.00000 845.00000
1223.00000 843.00000
1215.00000 841.00000
1207.00000 840.00000
1200.00000 837.00000
1198.00000 829.00000
1197.00000 821.00000
1197.00000 813.00000
1196.00000 805.00000
1196.00000 797.00000
1196.00000 789.00000
1196.00000 781.00000
1195.00000 773.00000
1194.00000 765.00000
1194.00000 757.00000
1193.00000 749.00000
1192.00000 741.00000
1190.00000 734.00000
1188.00000 726.00000
1186.00000 718.00000
1184.00000 710.00000
1182.00000 702.00000
1180.00000 695.00000
1177.00000 687.00000
1175.00000 679.00000
1173.00000 671.00000
1171.00000 664.00000
1168.00000 656.00000
1166.00000 648.00000
1164.00000 641.00000
1162.00000 633.00000
1160.00000 625.00000
1158.00000 617.00000
1158.00000 609.00000
1158.00000 601.00000
1158.00000 593.00000
IMAGE=PP0295_h.JPG
ID=162 
LM=0
CURVES=1
POINTS=100
1577.00000 558.00000
1571.00000 566.00000
1563.00000 571.00000
1556.00000 577.00000
1548.00000 583.00000
1540.00000 588.00000
1532.00000 593.00000
1525.00000 598.00000
1517.00000 604.00000
1509.00000 610.00000
1502.00000 616.00000
1495.00000 622.00000
1487.00000 628.00000
1480.00000 633.00000
1473.00000 640.00000
1467.00000 647.00000
1461.00000 655.00000
1456.00000 663.00000
1457.00000 672.00000
1450.00000 679.00000
1442.00000 684.00000
1435.00000 690.00000
1427.00000 696.00000
1421.00000 703.00000
1416.00000 711.00000
1412.00000 720.00000
1408.00000 728.00000
1406.00000 737.00000
1402.00000 746.00000
1399.00000 755.00000
1395.00000 764.00000
1391.00000 773.00000
1386.00000 781.00000
1382.00000 789.00000
1377.00000 797.00000
1372.00000 806.00000
1366.00000 813.00000
1360.00000 820.00000
1355.00000 828.00000
1349.00000 835.00000
1342.00000 842.00000
1334.00000 848.00000
1326.00000 853.00000
1318.00000 858.00000
1310.00000 862.00000
1302.00000 867.00000
1293.00000 871.00000
1284.00000 874.00000
1275.00000 876.00000
1266.00000 879.00000
1256.00000 881.00000
1247.00000 883.00000
1238.00000 884.00000
1228.00000 885.00000
1219.00000 885.00000
1209.00000 884.00000
1200.00000 884.00000
1190.00000 883.00000
1181.00000 881.00000
1172.00000 880.00000
1162.00000 878.00000
1153.00000 875.00000
1144.00000 872.00000
1135.00000 869.00000
1126.00000 865.00000
1117.00000 862.00000
1108.00000 860.00000
1100.00000 856.00000
1096.00000 847.00000
1093.00000 838.00000
1094.00000 828.00000
1093.00000 819.00000
1093.00000 809.00000
1093.00000 800.00000
1093.00000 790.00000
1094.00000 781.00000
1095.00000 772.00000
1096.00000 762.00000
1097.00000 753.00000
1096.00000 743.00000
1096.00000 734.00000
1095.00000 724.00000
1094.00000 715.00000
1093.00000 705.00000
1092.00000 696.00000
1090.00000 686.00000
1088.00000 677.00000
1086.00000 668.00000
1083.00000 659.00000
1081.00000 650.00000
1080.00000 640.00000
1079.00000 631.00000
1077.00000 621.00000
1076.00000 612.00000
1075.00000 602.00000
1075.00000 593.00000
1074.00000 583.00000
1073.00000 574.00000
1073.00000 565.00000
1073.00000 555.00000
IMAGE=PP0296_h.JPG
ID=163 
LM=0
CURVES=1
POINTS=100
1489.00000 568.00000
1485.00000 573.00000
1480.00000 578.00000
1475.00000 581.00000
1470.00000 586.00000
1465.00000 590.00000
1460.00000 594.00000
1455.00000 599.00000
1450.00000 602.00000
1445.00000 606.00000
1440.00000 611.00000
1436.00000 616.00000
1432.00000 621.00000
1427.00000 626.00000
1423.00000 631.00000
1419.00000 636.00000
1418.00000 643.00000
1419.00000 649.00000
1415.00000 654.00000
1408.00000 656.00000
1403.00000 659.00000
1398.00000 663.00000
1393.00000 668.00000
1389.00000 673.00000
1386.00000 679.00000
1383.00000 685.00000
1382.00000 691.00000
1380.00000 698.00000
1378.00000 704.00000
1375.00000 710.00000
1372.00000 716.00000
1369.00000 721.00000
1366.00000 727.00000
1363.00000 733.00000
1360.00000 739.00000
1356.00000 744.00000
1352.00000 749.00000
1348.00000 755.00000
1344.00000 760.00000
1340.00000 764.00000
1335.00000 769.00000
1330.00000 773.00000
1324.00000 777.00000
1319.00000 781.00000
1313.00000 784.00000
1308.00000 787.00000
1302.00000 790.00000
1296.00000 792.00000
1289.00000 794.00000
1283.00000 795.00000
1276.00000 796.00000
1270.00000 797.00000
1263.00000 797.00000
1257.00000 797.00000
1250.00000 797.00000
1244.00000 797.00000
1237.00000 796.00000
1231.00000 795.00000
1224.00000 793.00000
1218.00000 791.00000
1212.00000 789.00000
1206.00000 787.00000
1199.00000 785.00000
1193.00000 783.00000
1187.00000 781.00000
1181.00000 778.00000
1175.00000 777.00000
1168.00000 777.00000
1162.00000 774.00000
1159.00000 768.00000
1158.00000 762.00000
1158.00000 755.00000
1158.00000 749.00000
1158.00000 742.00000
1159.00000 736.00000
1160.00000 729.00000
1160.00000 723.00000
1160.00000 716.00000
1160.00000 710.00000
1160.00000 703.00000
1160.00000 696.00000
1160.00000 690.00000
1159.00000 683.00000
1158.00000 677.00000
1157.00000 670.00000
1156.00000 664.00000
1155.00000 658.00000
1154.00000 651.00000
1153.00000 645.00000
1151.00000 638.00000
1150.00000 632.00000
1148.00000 626.00000
1146.00000 619.00000
1144.00000 613.00000
1143.00000 607.00000
1142.00000 600.00000
1141.00000 594.00000
1140.00000 587.00000
1140.00000 581.00000
1140.00000 574.00000
IMAGE=PP0297_h.JPG
ID=164 
LM=0
CURVES=1
POINTS=100
1648.00000 612.00000
1644.00000 619.00000
1637.00000 623.00000
1629.00000 626.00000
1622.00000 629.00000
1614.00000 632.00000
1607.00000 635.00000
1600.00000 639.00000
1593.00000 644.00000
1586.00000 648.00000
1580.00000 653.00000
1574.00000 658.00000
1568.00000 664.00000
1561.00000 669.00000
1555.00000 674.00000
1549.00000 679.00000
1543.00000 685.00000
1538.00000 691.00000
1535.00000 699.00000
1537.00000 707.00000
1532.00000 713.00000
1526.00000 718.00000
1519.00000 723.00000
1513.00000 729.00000
1509.00000 736.00000
1505.00000 743.00000
1501.00000 750.00000
1498.00000 757.00000
1494.00000 764.00000
1491.00000 772.00000
1487.00000 779.00000
1484.00000 787.00000
1480.00000 794.00000
1476.00000 801.00000
1472.00000 808.00000
1468.00000 815.00000
1463.00000 821.00000
1458.00000 827.00000
1452.00000 833.00000
1447.00000 839.00000
1441.00000 845.00000
1435.00000 851.00000
1429.00000 856.00000
1422.00000 861.00000
1415.00000 865.00000
1408.00000 869.00000
1401.00000 873.00000
1394.00000 876.00000
1386.00000 878.00000
1378.00000 880.00000
1370.00000 882.00000
1362.00000 883.00000
1354.00000 884.00000
1346.00000 884.00000
1337.00000 884.00000
1329.00000 883.00000
1321.00000 882.00000
1313.00000 881.00000
1305.00000 879.00000
1297.00000 877.00000
1290.00000 874.00000
1282.00000 871.00000
1275.00000 868.00000
1267.00000 865.00000
1260.00000 861.00000
1253.00000 858.00000
1245.00000 856.00000
1237.00000 854.00000
1229.00000 852.00000
1223.00000 846.00000
1221.00000 838.00000
1221.00000 830.00000
1222.00000 822.00000
1224.00000 814.00000
1226.00000 806.00000
1228.00000 799.00000
1229.00000 790.00000
1230.00000 782.00000
1231.00000 774.00000
1232.00000 766.00000
1232.00000 758.00000
1232.00000 750.00000
1232.00000 742.00000
1232.00000 734.00000
1231.00000 726.00000
1230.00000 718.00000
1229.00000 710.00000
1228.00000 701.00000
1226.00000 694.00000
1224.00000 686.00000
1222.00000 678.00000
1220.00000 670.00000
1218.00000 662.00000
1216.00000 654.00000
1214.00000 646.00000
1212.00000 638.00000
1211.00000 630.00000
1210.00000 622.00000
1209.00000 614.00000
1209.00000 606.00000
IMAGE=PP0298_h.JPG
ID=165 
LM=0
CURVES=1
POINTS=100
1664.00000 579.00000
1662.00000 587.00000
1657.00000 594.00000
1650.00000 599.00000
1643.00000 603.00000
1636.00000 607.00000
1629.00000 612.00000
1622.00000 616.00000
1615.00000 621.00000
1608.00000 626.00000
1602.00000 631.00000
1595.00000 636.00000
1588.00000 640.00000
1580.00000 644.00000
1573.00000 648.00000
1566.00000 652.00000
1558.00000 655.00000
1551.00000 660.00000
1543.00000 663.00000
1539.00000 670.00000
1537.00000 678.00000
1532.00000 685.00000
1526.00000 690.00000
1520.00000 696.00000
1515.00000 702.00000
1509.00000 709.00000
1505.00000 716.00000
1501.00000 723.00000
1497.00000 731.00000
1493.00000 738.00000
1490.00000 746.00000
1486.00000 753.00000
1482.00000 760.00000
1477.00000 767.00000
1472.00000 774.00000
1468.00000 781.00000
1463.00000 788.00000
1459.00000 795.00000
1454.00000 801.00000
1448.00000 808.00000
1443.00000 814.00000
1438.00000 821.00000
1432.00000 827.00000
1426.00000 832.00000
1419.00000 837.00000
1412.00000 841.00000
1404.00000 845.00000
1396.00000 848.00000
1389.00000 851.00000
1381.00000 854.00000
1373.00000 857.00000
1365.00000 859.00000
1357.00000 861.00000
1349.00000 862.00000
1340.00000 862.00000
1332.00000 862.00000
1323.00000 862.00000
1315.00000 861.00000
1307.00000 860.00000
1299.00000 858.00000
1291.00000 856.00000
1283.00000 854.00000
1275.00000 851.00000
1267.00000 849.00000
1259.00000 846.00000
1251.00000 845.00000
1242.00000 844.00000
1239.00000 837.00000
1237.00000 829.00000
1238.00000 820.00000
1240.00000 812.00000
1241.00000 804.00000
1243.00000 796.00000
1245.00000 788.00000
1247.00000 780.00000
1249.00000 771.00000
1249.00000 763.00000
1249.00000 755.00000
1249.00000 746.00000
1249.00000 738.00000
1249.00000 730.00000
1249.00000 721.00000
1249.00000 713.00000
1249.00000 705.00000
1249.00000 696.00000
1249.00000 688.00000
1248.00000 680.00000
1246.00000 672.00000
1244.00000 663.00000
1242.00000 655.00000
1240.00000 647.00000
1237.00000 639.00000
1234.00000 632.00000
1231.00000 624.00000
1229.00000 616.00000
1226.00000 608.00000
1224.00000 600.00000
1223.00000 592.00000
1222.00000 583.00000
1222.00000 575.00000
IMAGE=PP0299_h.JPG
ID=166 
LM=0
CURVES=1
POINTS=100
1688.00000 545.00000
1685.00000 553.00000
1678.00000 559.00000
1671.00000 564.00000
1663.00000 568.00000
1655.00000 572.00000
1647.00000 576.00000
1639.00000 580.00000
1632.00000 584.00000
1624.00000 589.00000
1616.00000 593.00000
1608.00000 597.00000
1601.00000 602.00000
1594.00000 607.00000
1586.00000 612.00000
1579.00000 617.00000
1573.00000 623.00000
1567.00000 630.00000
1566.00000 639.00000
1564.00000 647.00000
1557.00000 652.00000
1549.00000 657.00000
1542.00000 662.00000
1536.00000 668.00000
1531.00000 676.00000
1527.00000 684.00000
1524.00000 692.00000
1521.00000 700.00000
1517.00000 708.00000
1514.00000 717.00000
1510.00000 724.00000
1506.00000 732.00000
1502.00000 740.00000
1498.00000 748.00000
1493.00000 755.00000
1488.00000 763.00000
1483.00000 770.00000
1479.00000 778.00000
1474.00000 785.00000
1468.00000 792.00000
1462.00000 798.00000
1455.00000 804.00000
1448.00000 809.00000
1441.00000 814.00000
1433.00000 818.00000
1425.00000 822.00000
1417.00000 826.00000
1409.00000 829.00000
1400.00000 832.00000
1392.00000 834.00000
1384.00000 837.00000
1375.00000 839.00000
1366.00000 841.00000
1358.00000 842.00000
1349.00000 843.00000
1340.00000 843.00000
1331.00000 843.00000
1322.00000 843.00000
1313.00000 842.00000
1305.00000 840.00000
1296.00000 838.00000
1288.00000 836.00000
1279.00000 833.00000
1271.00000 830.00000
1263.00000 827.00000
1255.00000 823.00000
1247.00000 819.00000
1239.00000 815.00000
1232.00000 810.00000
1230.00000 801.00000
1229.00000 792.00000
1229.00000 783.00000
1230.00000 775.00000
1233.00000 766.00000
1235.00000 758.00000
1237.00000 749.00000
1238.00000 740.00000
1239.00000 732.00000
1240.00000 723.00000
1241.00000 714.00000
1240.00000 705.00000
1239.00000 696.00000
1238.00000 688.00000
1237.00000 679.00000
1235.00000 670.00000
1233.00000 662.00000
1231.00000 653.00000
1229.00000 644.00000
1227.00000 636.00000
1224.00000 627.00000
1222.00000 619.00000
1219.00000 611.00000
1216.00000 602.00000
1214.00000 594.00000
1212.00000 585.00000
1210.00000 576.00000
1209.00000 568.00000
1209.00000 559.00000
1209.00000 550.00000
1209.00000 541.00000
IMAGE=PP0300_h.JPG
ID=167 
LM=0
CURVES=1
POINTS=100
1678.00000 642.00000
1674.00000 650.00000
1669.00000 657.00000
1663.00000 663.00000
1656.00000 668.00000
1649.00000 673.00000
1641.00000 677.00000
1633.00000 680.00000
1626.00000 684.00000
1618.00000 687.00000
1610.00000 691.00000
1602.00000 695.00000
1595.00000 699.00000
1587.00000 703.00000
1581.00000 709.00000
1574.00000 715.00000
1568.00000 721.00000
1564.00000 728.00000
1565.00000 737.00000
1559.00000 744.00000
1553.00000 749.00000
1546.00000 755.00000
1540.00000 761.00000
1535.00000 768.00000
1531.00000 775.00000
1528.00000 783.00000
1523.00000 790.00000
1520.00000 798.00000
1516.00000 806.00000
1513.00000 814.00000
1509.00000 822.00000
1505.00000 830.00000
1501.00000 837.00000
1496.00000 845.00000
1491.00000 851.00000
1485.00000 858.00000
1480.00000 865.00000
1474.00000 870.00000
1467.00000 876.00000
1460.00000 881.00000
1453.00000 886.00000
1446.00000 890.00000
1438.00000 894.00000
1430.00000 897.00000
1422.00000 901.00000
1414.00000 904.00000
1407.00000 908.00000
1398.00000 911.00000
1390.00000 914.00000
1382.00000 916.00000
1374.00000 918.00000
1365.00000 920.00000
1357.00000 921.00000
1348.00000 922.00000
1339.00000 922.00000
1331.00000 922.00000
1322.00000 921.00000
1314.00000 920.00000
1305.00000 919.00000
1297.00000 917.00000
1289.00000 914.00000
1281.00000 911.00000
1273.00000 907.00000
1265.00000 903.00000
1258.00000 898.00000
1251.00000 894.00000
1244.00000 888.00000
1237.00000 883.00000
1232.00000 876.00000
1229.00000 868.00000
1227.00000 860.00000
1226.00000 851.00000
1227.00000 843.00000
1228.00000 834.00000
1229.00000 826.00000
1229.00000 817.00000
1229.00000 808.00000
1228.00000 800.00000
1227.00000 791.00000
1226.00000 783.00000
1225.00000 774.00000
1224.00000 765.00000
1222.00000 757.00000
1220.00000 749.00000
1218.00000 740.00000
1216.00000 732.00000
1214.00000 723.00000
1212.00000 715.00000
1210.00000 707.00000
1207.00000 699.00000
1204.00000 691.00000
1201.00000 682.00000
1198.00000 674.00000
1195.00000 666.00000
1193.00000 658.00000
1191.00000 649.00000
1190.00000 641.00000
1190.00000 632.00000
1190.00000 624.00000
1190.00000 615.00000
IMAGE=PP0301_h.JPG
ID=168 
LM=0
CURVES=1
POINTS=100
1592.00000 587.00000
1587.00000 592.00000
1581.00000 597.00000
1576.00000 601.00000
1570.00000 606.00000
1564.00000 609.00000
1558.00000 613.00000
1552.00000 617.00000
1546.00000 621.00000
1540.00000 625.00000
1534.00000 629.00000
1528.00000 632.00000
1522.00000 636.00000
1516.00000 639.00000
1510.00000 643.00000
1504.00000 648.00000
1499.00000 652.00000
1493.00000 656.00000
1488.00000 662.00000
1485.00000 668.00000
1483.00000 675.00000
1478.00000 680.00000
1471.00000 682.00000
1466.00000 687.00000
1460.00000 692.00000
1456.00000 697.00000
1452.00000 703.00000
1448.00000 709.00000
1444.00000 715.00000
1441.00000 722.00000
1438.00000 728.00000
1434.00000 734.00000
1431.00000 740.00000
1427.00000 746.00000
1423.00000 752.00000
1419.00000 758.00000
1415.00000 764.00000
1411.00000 770.00000
1407.00000 776.00000
1403.00000 782.00000
1399.00000 787.00000
1394.00000 792.00000
1388.00000 797.00000
1382.00000 801.00000
1376.00000 805.00000
1370.00000 809.00000
1364.00000 812.00000
1357.00000 814.00000
1350.00000 816.00000
1343.00000 817.00000
1336.00000 818.00000
1329.00000 819.00000
1322.00000 820.00000
1315.00000 821.00000
1308.00000 822.00000
1301.00000 822.00000
1293.00000 821.00000
1286.00000 820.00000
1279.00000 819.00000
1272.00000 818.00000
1265.00000 816.00000
1258.00000 814.00000
1252.00000 812.00000
1245.00000 809.00000
1239.00000 806.00000
1232.00000 803.00000
1225.00000 801.00000
1218.00000 800.00000
1212.00000 796.00000
1210.00000 789.00000
1210.00000 782.00000
1212.00000 776.00000
1214.00000 769.00000
1217.00000 762.00000
1220.00000 756.00000
1222.00000 749.00000
1224.00000 742.00000
1226.00000 735.00000
1227.00000 728.00000
1228.00000 721.00000
1228.00000 714.00000
1229.00000 707.00000
1229.00000 699.00000
1229.00000 692.00000
1228.00000 685.00000
1228.00000 678.00000
1228.00000 671.00000
1227.00000 664.00000
1226.00000 657.00000
1225.00000 650.00000
1223.00000 643.00000
1221.00000 636.00000
1220.00000 629.00000
1218.00000 622.00000
1216.00000 615.00000
1215.00000 608.00000
1213.00000 601.00000
1212.00000 594.00000
1211.00000 587.00000
1210.00000 580.00000
IMAGE=PP0302_h.JPG
ID=169 
LM=0
IMAGE=PP0303_h.JPG
ID=170 
LM=0
CURVES=1
POINTS=100
1673.00000 528.00000
1670.00000 535.00000
1667.00000 542.00000
1661.00000 548.00000
1656.00000 554.00000
1650.00000 560.00000
1645.00000 565.00000
1638.00000 570.00000
1631.00000 574.00000
1625.00000 578.00000
1619.00000 584.00000
1614.00000 590.00000
1609.00000 596.00000
1605.00000 603.00000
1604.00000 611.00000
1603.00000 618.00000
1601.00000 626.00000
1595.00000 631.00000
1589.00000 636.00000
1583.00000 642.00000
1579.00000 649.00000
1575.00000 655.00000
1571.00000 662.00000
1568.00000 669.00000
1564.00000 676.00000
1561.00000 684.00000
1557.00000 690.00000
1553.00000 697.00000
1550.00000 704.00000
1546.00000 711.00000
1542.00000 718.00000
1538.00000 725.00000
1534.00000 732.00000
1529.00000 738.00000
1524.00000 744.00000
1519.00000 750.00000
1514.00000 756.00000
1508.00000 761.00000
1501.00000 766.00000
1495.00000 770.00000
1488.00000 774.00000
1481.00000 777.00000
1473.00000 780.00000
1466.00000 783.00000
1458.00000 785.00000
1451.00000 787.00000
1443.00000 789.00000
1435.00000 791.00000
1427.00000 792.00000
1420.00000 793.00000
1412.00000 794.00000
1404.00000 795.00000
1396.00000 795.00000
1388.00000 796.00000
1380.00000 796.00000
1372.00000 796.00000
1364.00000 795.00000
1357.00000 794.00000
1349.00000 793.00000
1341.00000 791.00000
1333.00000 789.00000
1326.00000 786.00000
1319.00000 782.00000
1312.00000 779.00000
1305.00000 775.00000
1297.00000 773.00000
1290.00000 770.00000
1283.00000 767.00000
1277.00000 762.00000
1276.00000 754.00000
1275.00000 746.00000
1274.00000 738.00000
1274.00000 730.00000
1274.00000 722.00000
1275.00000 714.00000
1275.00000 707.00000
1274.00000 699.00000
1273.00000 691.00000
1273.00000 683.00000
1272.00000 675.00000
1271.00000 667.00000
1270.00000 659.00000
1269.00000 652.00000
1268.00000 644.00000
1266.00000 636.00000
1264.00000 628.00000
1261.00000 621.00000
1257.00000 614.00000
1253.00000 608.00000
1249.00000 601.00000
1245.00000 594.00000
1242.00000 587.00000
1239.00000 579.00000
1236.00000 572.00000
1234.00000 564.00000
1232.00000 556.00000
1231.00000 549.00000
1230.00000 541.00000
1230.00000 533.00000
1230.00000 525.00000
IMAGE=PP0304_h.JPG
ID=171 
LM=0
CURVES=1
POINTS=100
1543.00000 594.00000
1540.00000 600.00000
1534.00000 604.00000
1529.00000 608.00000
1524.00000 613.00000
1520.00000 618.00000
1515.00000 623.00000
1509.00000 628.00000
1504.00000 633.00000
1500.00000 637.00000
1495.00000 643.00000
1491.00000 648.00000
1487.00000 654.00000
1483.00000 660.00000
1480.00000 666.00000
1480.00000 673.00000
1481.00000 679.00000
1477.00000 684.00000
1472.00000 689.00000
1467.00000 694.00000
1462.00000 699.00000
1458.00000 705.00000
1454.00000 710.00000
1450.00000 716.00000
1446.00000 722.00000
1442.00000 727.00000
1439.00000 733.00000
1435.00000 739.00000
1432.00000 745.00000
1428.00000 751.00000
1425.00000 757.00000
1421.00000 762.00000
1417.00000 768.00000
1413.00000 774.00000
1409.00000 779.00000
1404.00000 785.00000
1400.00000 790.00000
1396.00000 795.00000
1391.00000 800.00000
1385.00000 805.00000
1380.00000 809.00000
1374.00000 813.00000
1368.00000 816.00000
1362.00000 819.00000
1356.00000 822.00000
1349.00000 824.00000
1343.00000 826.00000
1336.00000 827.00000
1329.00000 828.00000
1322.00000 828.00000
1315.00000 828.00000
1308.00000 828.00000
1302.00000 828.00000
1295.00000 827.00000
1288.00000 826.00000
1281.00000 825.00000
1274.00000 824.00000
1267.00000 823.00000
1261.00000 822.00000
1254.00000 820.00000
1247.00000 818.00000
1241.00000 816.00000
1234.00000 814.00000
1228.00000 812.00000
1221.00000 810.00000
1214.00000 810.00000
1207.00000 809.00000
1202.00000 804.00000
1201.00000 798.00000
1203.00000 791.00000
1204.00000 784.00000
1205.00000 777.00000
1205.00000 771.00000
1205.00000 764.00000
1206.00000 757.00000
1207.00000 750.00000
1208.00000 743.00000
1209.00000 736.00000
1210.00000 730.00000
1211.00000 723.00000
1212.00000 716.00000
1212.00000 709.00000
1212.00000 702.00000
1212.00000 695.00000
1212.00000 688.00000
1212.00000 681.00000
1211.00000 675.00000
1210.00000 668.00000
1209.00000 661.00000
1208.00000 654.00000
1207.00000 647.00000
1205.00000 641.00000
1203.00000 634.00000
1201.00000 628.00000
1199.00000 621.00000
1197.00000 614.00000
1196.00000 608.00000
1196.00000 601.00000
1195.00000 594.00000
1195.00000 587.00000
IMAGE=PP0305_h.JPG
ID=172 
LM=0
CURVES=1
POINTS=100
1572.00000 591.00000
1568.00000 596.00000
1562.00000 599.00000
1556.00000 602.00000
1551.00000 605.00000
1545.00000 609.00000
1540.00000 613.00000
1535.00000 617.00000
1529.00000 621.00000
1524.00000 624.00000
1519.00000 629.00000
1515.00000 633.00000
1510.00000 638.00000
1506.00000 643.00000
1502.00000 649.00000
1500.00000 655.00000
1499.00000 661.00000
1499.00000 668.00000
1494.00000 672.00000
1489.00000 676.00000
1484.00000 681.00000
1480.00000 685.00000
1476.00000 690.00000
1472.00000 696.00000
1469.00000 702.00000
1466.00000 707.00000
1463.00000 713.00000
1461.00000 719.00000
1458.00000 725.00000
1455.00000 731.00000
1452.00000 737.00000
1449.00000 743.00000
1446.00000 749.00000
1443.00000 754.00000
1440.00000 760.00000
1436.00000 765.00000
1432.00000 771.00000
1428.00000 776.00000
1425.00000 781.00000
1421.00000 786.00000
1416.00000 791.00000
1411.00000 796.00000
1406.00000 800.00000
1401.00000 803.00000
1395.00000 806.00000
1389.00000 809.00000
1383.00000 812.00000
1377.00000 814.00000
1371.00000 816.00000
1364.00000 817.00000
1358.00000 817.00000
1351.00000 817.00000
1345.00000 817.00000
1338.00000 816.00000
1332.00000 815.00000
1325.00000 814.00000
1319.00000 813.00000
1313.00000 811.00000
1306.00000 810.00000
1300.00000 808.00000
1293.00000 807.00000
1287.00000 805.00000
1281.00000 803.00000
1275.00000 802.00000
1268.00000 801.00000
1262.00000 801.00000
1255.00000 801.00000
1250.00000 797.00000
1247.00000 791.00000
1246.00000 785.00000
1245.00000 778.00000
1245.00000 772.00000
1245.00000 765.00000
1246.00000 759.00000
1246.00000 752.00000
1247.00000 746.00000
1248.00000 739.00000
1249.00000 733.00000
1249.00000 726.00000
1249.00000 720.00000
1249.00000 713.00000
1249.00000 706.00000
1249.00000 700.00000
1249.00000 693.00000
1248.00000 687.00000
1247.00000 680.00000
1246.00000 674.00000
1244.00000 668.00000
1242.00000 662.00000
1241.00000 655.00000
1240.00000 649.00000
1238.00000 642.00000
1237.00000 636.00000
1235.00000 630.00000
1234.00000 623.00000
1232.00000 617.00000
1231.00000 611.00000
1230.00000 604.00000
1230.00000 598.00000
1230.00000 591.00000
IMAGE=PP0306_h.JPG
ID=173 
LM=0
CURVES=1
POINTS=100
1603.00000 589.00000
1600.00000 595.00000
1595.00000 599.00000
1589.00000 604.00000
1584.00000 609.00000
1580.00000 614.00000
1575.00000 619.00000
1571.00000 624.00000
1566.00000 629.00000
1561.00000 633.00000
1556.00000 637.00000
1551.00000 642.00000
1546.00000 647.00000
1541.00000 651.00000
1535.00000 656.00000
1532.00000 662.00000
1531.00000 668.00000
1530.00000 675.00000
1525.00000 680.00000
1520.00000 684.00000
1514.00000 689.00000
1510.00000 693.00000
1505.00000 698.00000
1501.00000 704.00000
1497.00000 709.00000
1494.00000 715.00000
1491.00000 722.00000
1487.00000 727.00000
1484.00000 733.00000
1481.00000 739.00000
1477.00000 745.00000
1473.00000 750.00000
1469.00000 756.00000
1464.00000 761.00000
1460.00000 766.00000
1455.00000 771.00000
1450.00000 775.00000
1444.00000 779.00000
1439.00000 783.00000
1433.00000 787.00000
1428.00000 792.00000
1422.00000 795.00000
1417.00000 799.00000
1410.00000 802.00000
1404.00000 805.00000
1398.00000 807.00000
1392.00000 810.00000
1385.00000 812.00000
1378.00000 814.00000
1372.00000 815.00000
1365.00000 816.00000
1358.00000 816.00000
1351.00000 817.00000
1344.00000 817.00000
1338.00000 816.00000
1331.00000 815.00000
1324.00000 814.00000
1317.00000 813.00000
1311.00000 811.00000
1304.00000 810.00000
1297.00000 809.00000
1291.00000 807.00000
1284.00000 805.00000
1278.00000 803.00000
1271.00000 801.00000
1264.00000 801.00000
1258.00000 799.00000
1252.00000 796.00000
1249.00000 790.00000
1248.00000 783.00000
1248.00000 776.00000
1249.00000 769.00000
1251.00000 763.00000
1252.00000 756.00000
1253.00000 749.00000
1254.00000 743.00000
1255.00000 736.00000
1256.00000 729.00000
1256.00000 722.00000
1256.00000 715.00000
1256.00000 709.00000
1256.00000 702.00000
1256.00000 695.00000
1256.00000 688.00000
1255.00000 681.00000
1254.00000 674.00000
1253.00000 668.00000
1251.00000 661.00000
1249.00000 655.00000
1247.00000 648.00000
1245.00000 642.00000
1243.00000 635.00000
1242.00000 628.00000
1240.00000 622.00000
1239.00000 615.00000
1238.00000 608.00000
1237.00000 601.00000
1237.00000 595.00000
1237.00000 588.00000
1237.00000 581.00000
IMAGE=PP0307_h.JPG
ID=174 
LM=0
CURVES=1
POINTS=100
1503.00000 575.00000
1500.00000 580.00000
1495.00000 584.00000
1490.00000 588.00000
1486.00000 593.00000
1482.00000 598.00000
1478.00000 603.00000
1473.00000 607.00000
1468.00000 612.00000
1464.00000 616.00000
1459.00000 620.00000
1455.00000 625.00000
1451.00000 630.00000
1448.00000 636.00000
1448.00000 642.00000
1451.00000 648.00000
1449.00000 653.00000
1445.00000 658.00000
1440.00000 663.00000
1436.00000 667.00000
1432.00000 672.00000
1428.00000 677.00000
1424.00000 683.00000
1421.00000 688.00000
1418.00000 693.00000
1414.00000 699.00000
1411.00000 704.00000
1408.00000 710.00000
1405.00000 715.00000
1401.00000 720.00000
1398.00000 726.00000
1395.00000 731.00000
1391.00000 736.00000
1387.00000 741.00000
1382.00000 746.00000
1378.00000 750.00000
1373.00000 755.00000
1368.00000 759.00000
1363.00000 763.00000
1358.00000 766.00000
1353.00000 769.00000
1347.00000 772.00000
1341.00000 775.00000
1335.00000 777.00000
1329.00000 779.00000
1323.00000 781.00000
1317.00000 783.00000
1311.00000 784.00000
1305.00000 784.00000
1298.00000 784.00000
1292.00000 784.00000
1286.00000 784.00000
1279.00000 784.00000
1273.00000 784.00000
1267.00000 783.00000
1261.00000 782.00000
1254.00000 781.00000
1248.00000 780.00000
1242.00000 779.00000
1235.00000 778.00000
1229.00000 776.00000
1223.00000 775.00000
1217.00000 773.00000
1211.00000 771.00000
1205.00000 769.00000
1199.00000 768.00000
1193.00000 768.00000
1188.00000 764.00000
1184.00000 759.00000
1182.00000 753.00000
1181.00000 746.00000
1182.00000 740.00000
1182.00000 734.00000
1183.00000 727.00000
1184.00000 721.00000
1184.00000 715.00000
1184.00000 708.00000
1184.00000 702.00000
1184.00000 696.00000
1184.00000 689.00000
1183.00000 683.00000
1182.00000 677.00000
1181.00000 671.00000
1180.00000 664.00000
1179.00000 658.00000
1177.00000 652.00000
1175.00000 646.00000
1173.00000 640.00000
1171.00000 634.00000
1169.00000 628.00000
1167.00000 622.00000
1165.00000 616.00000
1163.00000 610.00000
1161.00000 604.00000
1160.00000 598.00000
1159.00000 591.00000
1159.00000 585.00000
1159.00000 579.00000
1159.00000 572.00000
1159.00000 566.00000
IMAGE=PP0308_h.JPG
ID=175 
LM=0
CURVES=1
POINTS=100
1521.00000 581.00000
1518.00000 587.00000
1515.00000 592.00000
1511.00000 597.00000
1507.00000 602.00000
1503.00000 606.00000
1498.00000 610.00000
1494.00000 614.00000
1489.00000 618.00000
1485.00000 623.00000
1480.00000 628.00000
1476.00000 632.00000
1472.00000 637.00000
1468.00000 641.00000
1464.00000 646.00000
1464.00000 652.00000
1467.00000 657.00000
1467.00000 662.00000
1463.00000 667.00000
1459.00000 672.00000
1456.00000 677.00000
1453.00000 682.00000
1449.00000 688.00000
1446.00000 693.00000
1443.00000 698.00000
1439.00000 704.00000
1436.00000 709.00000
1433.00000 715.00000
1430.00000 720.00000
1427.00000 725.00000
1423.00000 730.00000
1419.00000 735.00000
1416.00000 740.00000
1412.00000 745.00000
1407.00000 750.00000
1403.00000 754.00000
1399.00000 758.00000
1394.00000 763.00000
1389.00000 766.00000
1384.00000 770.00000
1378.00000 773.00000
1373.00000 777.00000
1368.00000 780.00000
1362.00000 782.00000
1356.00000 784.00000
1350.00000 786.00000
1344.00000 788.00000
1338.00000 789.00000
1332.00000 790.00000
1326.00000 790.00000
1319.00000 790.00000
1313.00000 790.00000
1307.00000 790.00000
1301.00000 789.00000
1295.00000 788.00000
1288.00000 787.00000
1282.00000 786.00000
1276.00000 785.00000
1270.00000 784.00000
1264.00000 783.00000
1258.00000 782.00000
1251.00000 781.00000
1245.00000 781.00000
1239.00000 781.00000
1233.00000 782.00000
1227.00000 784.00000
1221.00000 783.00000
1216.00000 778.00000
1215.00000 772.00000
1215.00000 766.00000
1215.00000 760.00000
1215.00000 754.00000
1215.00000 747.00000
1214.00000 741.00000
1214.00000 735.00000
1214.00000 729.00000
1213.00000 723.00000
1212.00000 716.00000
1212.00000 710.00000
1211.00000 704.00000
1210.00000 698.00000
1209.00000 692.00000
1208.00000 686.00000
1207.00000 679.00000
1205.00000 673.00000
1203.00000 667.00000
1201.00000 662.00000
1199.00000 656.00000
1197.00000 650.00000
1195.00000 644.00000
1193.00000 638.00000
1191.00000 632.00000
1189.00000 626.00000
1187.00000 620.00000
1186.00000 614.00000
1185.00000 608.00000
1184.00000 602.00000
1183.00000 595.00000
1183.00000 589.00000
1183.00000 583.00000
IMAGE=PP0309_h.JPG
ID=176 
LM=0
CURVES=1
POINTS=100
1530.00000 555.00000
1526.00000 560.00000
1521.00000 564.00000
1516.00000 568.00000
1511.00000 573.00000
1506.00000 577.00000
1501.00000 582.00000
1497.00000 586.00000
1492.00000 591.00000
1487.00000 595.00000
1482.00000 600.00000
1477.00000 604.00000
1472.00000 609.00000
1468.00000 614.00000
1464.00000 619.00000
1463.00000 626.00000
1465.00000 632.00000
1463.00000 638.00000
1458.00000 642.00000
1452.00000 647.00000
1448.00000 651.00000
1444.00000 657.00000
1441.00000 663.00000
1438.00000 668.00000
1435.00000 674.00000
1432.00000 680.00000
1429.00000 686.00000
1426.00000 692.00000
1423.00000 698.00000
1419.00000 703.00000
1416.00000 709.00000
1412.00000 714.00000
1408.00000 719.00000
1404.00000 725.00000
1400.00000 730.00000
1396.00000 735.00000
1392.00000 741.00000
1388.00000 746.00000
1383.00000 751.00000
1378.00000 755.00000
1372.00000 758.00000
1367.00000 761.00000
1361.00000 765.00000
1355.00000 768.00000
1349.00000 770.00000
1343.00000 773.00000
1337.00000 775.00000
1330.00000 777.00000
1324.00000 779.00000
1318.00000 780.00000
1311.00000 781.00000
1304.00000 782.00000
1298.00000 782.00000
1291.00000 782.00000
1285.00000 782.00000
1278.00000 782.00000
1271.00000 781.00000
1265.00000 780.00000
1258.00000 779.00000
1252.00000 778.00000
1246.00000 776.00000
1239.00000 775.00000
1233.00000 773.00000
1226.00000 772.00000
1220.00000 771.00000
1213.00000 771.00000
1206.00000 771.00000
1200.00000 768.00000
1197.00000 763.00000
1196.00000 756.00000
1195.00000 750.00000
1195.00000 743.00000
1195.00000 736.00000
1195.00000 730.00000
1196.00000 723.00000
1196.00000 717.00000
1197.00000 710.00000
1198.00000 703.00000
1199.00000 697.00000
1199.00000 690.00000
1199.00000 684.00000
1199.00000 677.00000
1199.00000 670.00000
1198.00000 664.00000
1197.00000 657.00000
1196.00000 651.00000
1195.00000 644.00000
1194.00000 638.00000
1192.00000 631.00000
1191.00000 625.00000
1189.00000 618.00000
1188.00000 612.00000
1186.00000 606.00000
1184.00000 599.00000
1183.00000 593.00000
1182.00000 586.00000
1181.00000 580.00000
1180.00000 573.00000
1179.00000 567.00000
1179.00000 560.00000
IMAGE=PP0310_h.JPG
ID=177 
LM=0
CURVES=1
POINTS=100
1403.00000 599.00000
1402.00000 604.00000
1399.00000 609.00000
1396.00000 614.00000
1393.00000 619.00000
1390.00000 624.00000
1387.00000 629.00000
1384.00000 634.00000
1381.00000 638.00000
1378.00000 643.00000
1375.00000 648.00000
1372.00000 653.00000
1369.00000 658.00000
1369.00000 663.00000
1371.00000 668.00000
1374.00000 673.00000
1371.00000 678.00000
1366.00000 681.00000
1362.00000 685.00000
1358.00000 689.00000
1355.00000 694.00000
1352.00000 698.00000
1348.00000 703.00000
1346.00000 708.00000
1343.00000 713.00000
1340.00000 718.00000
1338.00000 723.00000
1335.00000 728.00000
1332.00000 732.00000
1329.00000 737.00000
1326.00000 742.00000
1323.00000 747.00000
1320.00000 751.00000
1316.00000 755.00000
1312.00000 760.00000
1308.00000 764.00000
1304.00000 767.00000
1300.00000 771.00000
1296.00000 775.00000
1291.00000 778.00000
1285.00000 780.00000
1281.00000 783.00000
1275.00000 785.00000
1270.00000 787.00000
1265.00000 789.00000
1259.00000 790.00000
1254.00000 791.00000
1248.00000 792.00000
1242.00000 793.00000
1237.00000 793.00000
1231.00000 793.00000
1225.00000 793.00000
1220.00000 793.00000
1214.00000 793.00000
1208.00000 793.00000
1203.00000 793.00000
1197.00000 792.00000
1192.00000 791.00000
1186.00000 790.00000
1181.00000 789.00000
1175.00000 788.00000
1169.00000 789.00000
1164.00000 789.00000
1158.00000 790.00000
1153.00000 791.00000
1147.00000 790.00000
1142.00000 787.00000
1139.00000 783.00000
1137.00000 777.00000
1138.00000 772.00000
1139.00000 766.00000
1140.00000 761.00000
1141.00000 755.00000
1142.00000 749.00000
1142.00000 744.00000
1142.00000 738.00000
1142.00000 732.00000
1142.00000 727.00000
1142.00000 721.00000
1142.00000 716.00000
1142.00000 710.00000
1142.00000 704.00000
1141.00000 699.00000
1140.00000 693.00000
1139.00000 688.00000
1138.00000 682.00000
1137.00000 676.00000
1136.00000 671.00000
1135.00000 665.00000
1134.00000 660.00000
1133.00000 654.00000
1132.00000 649.00000
1131.00000 643.00000
1130.00000 637.00000
1128.00000 632.00000
1127.00000 627.00000
1126.00000 621.00000
1126.00000 615.00000
1126.00000 610.00000
1126.00000 604.00000
IMAGE=PP0311_h.JPG
ID=178 
LM=0
CURVES=1
POINTS=100
1559.00000 659.00000
1556.00000 665.00000
1549.00000 667.00000
1542.00000 669.00000
1535.00000 672.00000
1529.00000 676.00000
1523.00000 680.00000
1517.00000 684.00000
1512.00000 689.00000
1506.00000 693.00000
1501.00000 698.00000
1497.00000 703.00000
1492.00000 708.00000
1487.00000 714.00000
1483.00000 720.00000
1479.00000 726.00000
1476.00000 732.00000
1474.00000 739.00000
1472.00000 746.00000
1468.00000 752.00000
1464.00000 758.00000
1460.00000 764.00000
1456.00000 770.00000
1452.00000 776.00000
1449.00000 782.00000
1446.00000 789.00000
1442.00000 795.00000
1439.00000 801.00000
1436.00000 808.00000
1432.00000 813.00000
1428.00000 819.00000
1424.00000 825.00000
1420.00000 831.00000
1416.00000 837.00000
1411.00000 843.00000
1407.00000 849.00000
1403.00000 854.00000
1398.00000 860.00000
1393.00000 865.00000
1388.00000 870.00000
1383.00000 875.00000
1377.00000 880.00000
1372.00000 884.00000
1365.00000 887.00000
1359.00000 890.00000
1352.00000 893.00000
1346.00000 896.00000
1339.00000 898.00000
1332.00000 900.00000
1325.00000 902.00000
1318.00000 903.00000
1311.00000 904.00000
1304.00000 905.00000
1297.00000 906.00000
1290.00000 906.00000
1283.00000 905.00000
1275.00000 904.00000
1268.00000 903.00000
1261.00000 902.00000
1254.00000 900.00000
1248.00000 898.00000
1241.00000 895.00000
1234.00000 892.00000
1228.00000 890.00000
1222.00000 886.00000
1215.00000 884.00000
1209.00000 880.00000
1202.00000 878.00000
1196.00000 874.00000
1194.00000 868.00000
1195.00000 860.00000
1197.00000 854.00000
1199.00000 847.00000
1200.00000 840.00000
1201.00000 832.00000
1202.00000 825.00000
1203.00000 818.00000
1203.00000 811.00000
1203.00000 804.00000
1203.00000 797.00000
1203.00000 790.00000
1202.00000 783.00000
1201.00000 775.00000
1200.00000 768.00000
1199.00000 761.00000
1197.00000 754.00000
1195.00000 748.00000
1193.00000 741.00000
1191.00000 734.00000
1189.00000 727.00000
1186.00000 720.00000
1184.00000 713.00000
1182.00000 707.00000
1180.00000 700.00000
1179.00000 693.00000
1178.00000 685.00000
1177.00000 678.00000
1176.00000 671.00000
1175.00000 664.00000
1175.00000 657.00000
IMAGE=PP0312_h.JPG
ID=179 
LM=0
CURVES=1
POINTS=100
1571.00000 565.00000
1566.00000 570.00000
1559.00000 573.00000
1552.00000 577.00000
1546.00000 582.00000
1541.00000 587.00000
1536.00000 592.00000
1531.00000 598.00000
1526.00000 604.00000
1521.00000 609.00000
1515.00000 615.00000
1511.00000 621.00000
1506.00000 627.00000
1502.00000 633.00000
1498.00000 639.00000
1495.00000 646.00000
1495.00000 653.00000
1498.00000 660.00000
1497.00000 668.00000
1492.00000 673.00000
1488.00000 679.00000
1483.00000 685.00000
1479.00000 691.00000
1475.00000 697.00000
1471.00000 704.00000
1467.00000 710.00000
1463.00000 717.00000
1459.00000 723.00000
1455.00000 730.00000
1451.00000 736.00000
1446.00000 742.00000
1441.00000 747.00000
1436.00000 752.00000
1430.00000 758.00000
1426.00000 764.00000
1423.00000 770.00000
1420.00000 777.00000
1416.00000 784.00000
1411.00000 790.00000
1406.00000 794.00000
1400.00000 799.00000
1393.00000 803.00000
1387.00000 807.00000
1381.00000 811.00000
1374.00000 815.00000
1367.00000 818.00000
1360.00000 821.00000
1353.00000 823.00000
1346.00000 825.00000
1339.00000 827.00000
1331.00000 828.00000
1324.00000 829.00000
1316.00000 830.00000
1309.00000 830.00000
1301.00000 830.00000
1294.00000 829.00000
1286.00000 828.00000
1279.00000 826.00000
1272.00000 824.00000
1265.00000 821.00000
1258.00000 819.00000
1251.00000 816.00000
1244.00000 813.00000
1237.00000 811.00000
1229.00000 810.00000
1222.00000 807.00000
1218.00000 801.00000
1216.00000 794.00000
1216.00000 786.00000
1215.00000 779.00000
1216.00000 771.00000
1217.00000 764.00000
1217.00000 756.00000
1217.00000 749.00000
1217.00000 741.00000
1217.00000 734.00000
1217.00000 726.00000
1217.00000 719.00000
1217.00000 711.00000
1217.00000 704.00000
1216.00000 696.00000
1216.00000 689.00000
1215.00000 681.00000
1214.00000 674.00000
1213.00000 666.00000
1212.00000 659.00000
1210.00000 652.00000
1208.00000 644.00000
1206.00000 637.00000
1204.00000 630.00000
1201.00000 623.00000
1198.00000 616.00000
1195.00000 609.00000
1194.00000 602.00000
1192.00000 594.00000
1191.00000 587.00000
1190.00000 580.00000
1190.00000 572.00000
1189.00000 565.00000
1189.00000 557.00000
IMAGE=PP0313_h.JPG
ID=180 
LM=0
CURVES=1
POINTS=100
1513.00000 573.00000
1511.00000 579.00000
1505.00000 583.00000
1499.00000 587.00000
1494.00000 591.00000
1489.00000 596.00000
1484.00000 600.00000
1479.00000 605.00000
1474.00000 610.00000
1469.00000 615.00000
1465.00000 620.00000
1460.00000 625.00000
1456.00000 631.00000
1452.00000 636.00000
1448.00000 642.00000
1445.00000 648.00000
1444.00000 654.00000
1449.00000 659.00000
1447.00000 666.00000
1442.00000 670.00000
1437.00000 674.00000
1433.00000 680.00000
1429.00000 685.00000
1425.00000 691.00000
1422.00000 697.00000
1418.00000 703.00000
1415.00000 709.00000
1412.00000 715.00000
1409.00000 721.00000
1406.00000 727.00000
1403.00000 733.00000
1399.00000 739.00000
1395.00000 744.00000
1391.00000 750.00000
1387.00000 755.00000
1383.00000 761.00000
1379.00000 766.00000
1374.00000 771.00000
1369.00000 776.00000
1364.00000 781.00000
1358.00000 784.00000
1352.00000 788.00000
1346.00000 790.00000
1341.00000 795.00000
1335.00000 798.00000
1329.00000 801.00000
1323.00000 804.00000
1316.00000 806.00000
1310.00000 808.00000
1303.00000 809.00000
1296.00000 810.00000
1289.00000 810.00000
1282.00000 810.00000
1276.00000 810.00000
1269.00000 810.00000
1262.00000 810.00000
1255.00000 809.00000
1248.00000 808.00000
1242.00000 807.00000
1235.00000 805.00000
1228.00000 804.00000
1222.00000 802.00000
1215.00000 801.00000
1208.00000 800.00000
1201.00000 800.00000
1195.00000 800.00000
1188.00000 798.00000
1182.00000 795.00000
1179.00000 789.00000
1176.00000 783.00000
1176.00000 776.00000
1177.00000 769.00000
1178.00000 763.00000
1178.00000 756.00000
1179.00000 749.00000
1180.00000 742.00000
1181.00000 735.00000
1181.00000 729.00000
1181.00000 722.00000
1180.00000 715.00000
1179.00000 708.00000
1178.00000 701.00000
1177.00000 695.00000
1176.00000 688.00000
1175.00000 681.00000
1173.00000 675.00000
1171.00000 668.00000
1169.00000 661.00000
1167.00000 655.00000
1165.00000 648.00000
1162.00000 642.00000
1160.00000 636.00000
1157.00000 630.00000
1155.00000 623.00000
1152.00000 617.00000
1149.00000 611.00000
1147.00000 604.00000
1145.00000 598.00000
1144.00000 591.00000
1144.00000 584.00000
IMAGE=PP0314_h.JPG
ID=181 
LM=0
CURVES=1
POINTS=100
1402.00000 560.00000
1399.00000 565.00000
1395.00000 570.00000
1392.00000 575.00000
1388.00000 580.00000
1385.00000 586.00000
1382.00000 591.00000
1379.00000 596.00000
1376.00000 602.00000
1373.00000 607.00000
1371.00000 613.00000
1369.00000 619.00000
1371.00000 625.00000
1375.00000 629.00000
1377.00000 635.00000
1373.00000 640.00000
1368.00000 643.00000
1364.00000 648.00000
1361.00000 653.00000
1358.00000 659.00000
1355.00000 664.00000
1352.00000 669.00000
1349.00000 675.00000
1347.00000 681.00000
1344.00000 686.00000
1341.00000 691.00000
1339.00000 697.00000
1336.00000 703.00000
1333.00000 708.00000
1330.00000 713.00000
1327.00000 719.00000
1324.00000 724.00000
1321.00000 729.00000
1316.00000 734.00000
1312.00000 738.00000
1307.00000 742.00000
1302.00000 746.00000
1297.00000 749.00000
1292.00000 752.00000
1286.00000 755.00000
1281.00000 757.00000
1275.00000 759.00000
1269.00000 760.00000
1263.00000 762.00000
1257.00000 763.00000
1251.00000 764.00000
1245.00000 765.00000
1239.00000 766.00000
1232.00000 766.00000
1226.00000 766.00000
1220.00000 766.00000
1214.00000 766.00000
1208.00000 766.00000
1202.00000 765.00000
1196.00000 764.00000
1190.00000 763.00000
1183.00000 762.00000
1177.00000 761.00000
1171.00000 760.00000
1165.00000 760.00000
1159.00000 759.00000
1153.00000 759.00000
1147.00000 758.00000
1141.00000 757.00000
1135.00000 759.00000
1129.00000 760.00000
1123.00000 757.00000
1120.00000 752.00000
1117.00000 747.00000
1116.00000 741.00000
1115.00000 735.00000
1115.00000 728.00000
1115.00000 722.00000
1114.00000 716.00000
1114.00000 710.00000
1114.00000 704.00000
1113.00000 698.00000
1112.00000 692.00000
1110.00000 686.00000
1109.00000 680.00000
1107.00000 674.00000
1106.00000 668.00000
1104.00000 662.00000
1102.00000 656.00000
1100.00000 650.00000
1098.00000 645.00000
1096.00000 639.00000
1094.00000 633.00000
1092.00000 627.00000
1089.00000 622.00000
1087.00000 616.00000
1085.00000 610.00000
1083.00000 604.00000
1081.00000 598.00000
1079.00000 593.00000
1078.00000 586.00000
1077.00000 580.00000
1076.00000 574.00000
1076.00000 568.00000
1076.00000 562.00000
IMAGE=PP0315_h.JPG
ID=182 
LM=0
CURVES=1
POINTS=100
1510.00000 627.00000
1505.00000 633.00000
1498.00000 637.00000
1491.00000 641.00000
1484.00000 646.00000
1478.00000 651.00000
1471.00000 655.00000
1464.00000 660.00000
1458.00000 666.00000
1452.00000 671.00000
1446.00000 676.00000
1440.00000 682.00000
1435.00000 688.00000
1429.00000 695.00000
1424.00000 700.00000
1419.00000 707.00000
1413.00000 713.00000
1408.00000 719.00000
1404.00000 726.00000
1399.00000 732.00000
1395.00000 740.00000
1391.00000 747.00000
1387.00000 754.00000
1383.00000 761.00000
1379.00000 768.00000
1375.00000 775.00000
1371.00000 782.00000
1368.00000 790.00000
1364.00000 797.00000
1361.00000 805.00000
1357.00000 812.00000
1354.00000 819.00000
1350.00000 827.00000
1347.00000 834.00000
1343.00000 841.00000
1339.00000 848.00000
1335.00000 856.00000
1330.00000 861.00000
1324.00000 868.00000
1319.00000 873.00000
1312.00000 879.00000
1306.00000 884.00000
1299.00000 889.00000
1292.00000 893.00000
1285.00000 896.00000
1278.00000 900.00000
1270.00000 903.00000
1262.00000 906.00000
1255.00000 908.00000
1247.00000 910.00000
1239.00000 912.00000
1231.00000 914.00000
1223.00000 915.00000
1215.00000 916.00000
1207.00000 917.00000
1199.00000 917.00000
1190.00000 917.00000
1182.00000 916.00000
1174.00000 915.00000
1166.00000 913.00000
1158.00000 911.00000
1150.00000 909.00000
1143.00000 907.00000
1135.00000 904.00000
1127.00000 902.00000
1119.00000 900.00000
1111.00000 899.00000
1103.00000 896.00000
1097.00000 892.00000
1094.00000 884.00000
1095.00000 876.00000
1095.00000 868.00000
1096.00000 860.00000
1097.00000 852.00000
1100.00000 844.00000
1101.00000 836.00000
1102.00000 828.00000
1101.00000 820.00000
1101.00000 811.00000
1101.00000 803.00000
1100.00000 795.00000
1099.00000 787.00000
1098.00000 779.00000
1096.00000 771.00000
1094.00000 763.00000
1092.00000 755.00000
1091.00000 747.00000
1088.00000 740.00000
1084.00000 732.00000
1081.00000 725.00000
1079.00000 717.00000
1077.00000 709.00000
1075.00000 701.00000
1074.00000 693.00000
1072.00000 685.00000
1071.00000 677.00000
1069.00000 669.00000
1068.00000 661.00000
1066.00000 653.00000
1065.00000 645.00000
IMAGE=PP0316_h.JPG
ID=183 
LM=0
CURVES=1
POINTS=100
1679.00000 595.00000
1677.00000 602.00000
1671.00000 606.00000
1665.00000 610.00000
1660.00000 616.00000
1655.00000 621.00000
1650.00000 626.00000
1645.00000 631.00000
1639.00000 636.00000
1634.00000 641.00000
1628.00000 646.00000
1623.00000 651.00000
1617.00000 657.00000
1612.00000 661.00000
1607.00000 667.00000
1605.00000 673.00000
1605.00000 681.00000
1603.00000 688.00000
1597.00000 692.00000
1590.00000 695.00000
1584.00000 699.00000
1579.00000 705.00000
1575.00000 711.00000
1571.00000 717.00000
1567.00000 723.00000
1564.00000 730.00000
1560.00000 736.00000
1557.00000 743.00000
1553.00000 749.00000
1550.00000 756.00000
1547.00000 763.00000
1544.00000 770.00000
1541.00000 776.00000
1538.00000 783.00000
1536.00000 790.00000
1532.00000 797.00000
1529.00000 803.00000
1525.00000 809.00000
1520.00000 814.00000
1514.00000 820.00000
1508.00000 824.00000
1503.00000 829.00000
1496.00000 833.00000
1490.00000 836.00000
1483.00000 840.00000
1477.00000 842.00000
1469.00000 844.00000
1462.00000 845.00000
1455.00000 846.00000
1447.00000 847.00000
1440.00000 847.00000
1433.00000 847.00000
1425.00000 846.00000
1418.00000 845.00000
1411.00000 844.00000
1404.00000 842.00000
1396.00000 840.00000
1389.00000 839.00000
1382.00000 837.00000
1375.00000 835.00000
1368.00000 833.00000
1361.00000 831.00000
1354.00000 829.00000
1346.00000 827.00000
1339.00000 826.00000
1332.00000 826.00000
1324.00000 827.00000
1318.00000 830.00000
1313.00000 824.00000
1313.00000 817.00000
1313.00000 810.00000
1313.00000 802.00000
1314.00000 795.00000
1315.00000 787.00000
1317.00000 780.00000
1318.00000 773.00000
1319.00000 766.00000
1320.00000 758.00000
1321.00000 751.00000
1321.00000 744.00000
1321.00000 736.00000
1320.00000 729.00000
1319.00000 722.00000
1318.00000 714.00000
1316.00000 707.00000
1315.00000 700.00000
1313.00000 693.00000
1311.00000 686.00000
1309.00000 679.00000
1307.00000 671.00000
1305.00000 664.00000
1303.00000 657.00000
1301.00000 650.00000
1299.00000 643.00000
1298.00000 636.00000
1297.00000 628.00000
1296.00000 621.00000
1295.00000 614.00000
1294.00000 606.00000
1294.00000 599.00000
IMAGE=PP0317_h.JPG
ID=184 
LM=0
CURVES=1
POINTS=100
1508.00000 585.00000
1504.00000 590.00000
1500.00000 594.00000
1496.00000 599.00000
1492.00000 604.00000
1488.00000 609.00000
1484.00000 614.00000
1480.00000 619.00000
1475.00000 624.00000
1471.00000 628.00000
1467.00000 632.00000
1463.00000 637.00000
1459.00000 642.00000
1455.00000 648.00000
1453.00000 654.00000
1457.00000 658.00000
1459.00000 662.00000
1454.00000 667.00000
1450.00000 672.00000
1446.00000 676.00000
1443.00000 682.00000
1440.00000 687.00000
1437.00000 693.00000
1434.00000 699.00000
1432.00000 704.00000
1429.00000 710.00000
1426.00000 716.00000
1423.00000 721.00000
1420.00000 727.00000
1416.00000 732.00000
1412.00000 737.00000
1409.00000 742.00000
1405.00000 747.00000
1401.00000 752.00000
1397.00000 756.00000
1392.00000 761.00000
1387.00000 765.00000
1382.00000 769.00000
1377.00000 772.00000
1372.00000 776.00000
1366.00000 779.00000
1361.00000 782.00000
1355.00000 784.00000
1349.00000 786.00000
1343.00000 789.00000
1337.00000 791.00000
1331.00000 792.00000
1325.00000 793.00000
1319.00000 793.00000
1312.00000 793.00000
1306.00000 793.00000
1300.00000 793.00000
1293.00000 793.00000
1287.00000 792.00000
1281.00000 791.00000
1275.00000 790.00000
1269.00000 788.00000
1263.00000 786.00000
1257.00000 783.00000
1251.00000 781.00000
1245.00000 778.00000
1239.00000 776.00000
1233.00000 774.00000
1228.00000 772.00000
1221.00000 772.00000
1215.00000 772.00000
1209.00000 773.00000
1203.00000 771.00000
1198.00000 766.00000
1197.00000 760.00000
1197.00000 754.00000
1198.00000 748.00000
1198.00000 742.00000
1199.00000 735.00000
1200.00000 729.00000
1200.00000 723.00000
1200.00000 716.00000
1200.00000 710.00000
1200.00000 704.00000
1199.00000 698.00000
1198.00000 691.00000
1197.00000 685.00000
1196.00000 679.00000
1195.00000 673.00000
1194.00000 666.00000
1193.00000 660.00000
1192.00000 654.00000
1191.00000 648.00000
1189.00000 642.00000
1187.00000 636.00000
1184.00000 630.00000
1182.00000 624.00000
1180.00000 618.00000
1178.00000 612.00000
1176.00000 606.00000
1175.00000 600.00000
1174.00000 594.00000
1174.00000 588.00000
1173.00000 581.00000
1173.00000 575.00000
IMAGE=PP0318_h.JPG
ID=185 
LM=0
CURVES=1
POINTS=100
1509.00000 642.00000
1505.00000 647.00000
1500.00000 652.00000
1495.00000 657.00000
1491.00000 662.00000
1489.00000 668.00000
1486.00000 674.00000
1482.00000 679.00000
1477.00000 684.00000
1473.00000 689.00000
1468.00000 693.00000
1463.00000 698.00000
1459.00000 703.00000
1455.00000 708.00000
1453.00000 715.00000
1455.00000 720.00000
1458.00000 725.00000
1454.00000 731.00000
1451.00000 736.00000
1448.00000 742.00000
1445.00000 748.00000
1443.00000 755.00000
1441.00000 761.00000
1438.00000 767.00000
1436.00000 773.00000
1433.00000 779.00000
1429.00000 784.00000
1425.00000 790.00000
1422.00000 795.00000
1418.00000 801.00000
1414.00000 806.00000
1409.00000 810.00000
1404.00000 815.00000
1398.00000 818.00000
1393.00000 822.00000
1387.00000 826.00000
1382.00000 830.00000
1377.00000 834.00000
1371.00000 837.00000
1366.00000 841.00000
1360.00000 844.00000
1354.00000 847.00000
1348.00000 850.00000
1342.00000 853.00000
1336.00000 855.00000
1330.00000 857.00000
1323.00000 859.00000
1316.00000 860.00000
1310.00000 861.00000
1303.00000 861.00000
1297.00000 861.00000
1290.00000 861.00000
1283.00000 861.00000
1277.00000 860.00000
1270.00000 859.00000
1264.00000 858.00000
1257.00000 857.00000
1251.00000 855.00000
1244.00000 853.00000
1238.00000 851.00000
1231.00000 850.00000
1225.00000 848.00000
1219.00000 846.00000
1213.00000 843.00000
1206.00000 841.00000
1200.00000 839.00000
1194.00000 837.00000
1187.00000 836.00000
1183.00000 831.00000
1182.00000 825.00000
1181.00000 818.00000
1181.00000 812.00000
1182.00000 805.00000
1183.00000 799.00000
1183.00000 792.00000
1183.00000 785.00000
1182.00000 779.00000
1181.00000 772.00000
1180.00000 766.00000
1179.00000 759.00000
1178.00000 752.00000
1177.00000 746.00000
1176.00000 739.00000
1175.00000 733.00000
1173.00000 726.00000
1171.00000 720.00000
1169.00000 714.00000
1167.00000 707.00000
1166.00000 701.00000
1164.00000 694.00000
1162.00000 688.00000
1160.00000 682.00000
1158.00000 675.00000
1157.00000 669.00000
1156.00000 662.00000
1156.00000 656.00000
1156.00000 649.00000
1156.00000 642.00000
1156.00000 636.00000
1156.00000 629.00000
IMAGE=PP0319_h.JPG
ID=186 
LM=0
CURVES=1
POINTS=100
1566.00000 562.00000
1562.00000 567.00000
1559.00000 572.00000
1557.00000 578.00000
1554.00000 583.00000
1551.00000 589.00000
1548.00000 594.00000
1544.00000 599.00000
1541.00000 604.00000
1538.00000 610.00000
1535.00000 615.00000
1533.00000 621.00000
1534.00000 627.00000
1538.00000 631.00000
1534.00000 636.00000
1530.00000 640.00000
1525.00000 645.00000
1521.00000 649.00000
1518.00000 655.00000
1516.00000 660.00000
1514.00000 666.00000
1511.00000 672.00000
1509.00000 677.00000
1507.00000 683.00000
1504.00000 689.00000
1501.00000 694.00000
1498.00000 699.00000
1495.00000 705.00000
1492.00000 710.00000
1488.00000 715.00000
1484.00000 719.00000
1480.00000 724.00000
1476.00000 729.00000
1472.00000 733.00000
1468.00000 738.00000
1464.00000 742.00000
1459.00000 746.00000
1455.00000 750.00000
1450.00000 755.00000
1445.00000 758.00000
1440.00000 762.00000
1434.00000 764.00000
1428.00000 766.00000
1423.00000 768.00000
1417.00000 770.00000
1411.00000 772.00000
1405.00000 773.00000
1399.00000 774.00000
1393.00000 775.00000
1387.00000 776.00000
1381.00000 776.00000
1374.00000 776.00000
1368.00000 776.00000
1362.00000 776.00000
1356.00000 775.00000
1350.00000 774.00000
1344.00000 773.00000
1338.00000 772.00000
1332.00000 771.00000
1326.00000 770.00000
1320.00000 770.00000
1313.00000 770.00000
1307.00000 770.00000
1301.00000 770.00000
1295.00000 772.00000
1289.00000 771.00000
1284.00000 769.00000
1278.00000 765.00000
1275.00000 760.00000
1272.00000 755.00000
1270.00000 749.00000
1269.00000 743.00000
1268.00000 737.00000
1268.00000 731.00000
1268.00000 725.00000
1268.00000 718.00000
1268.00000 712.00000
1268.00000 706.00000
1267.00000 700.00000
1266.00000 694.00000
1264.00000 688.00000
1262.00000 683.00000
1259.00000 677.00000
1256.00000 672.00000
1253.00000 666.00000
1250.00000 661.00000
1247.00000 656.00000
1245.00000 650.00000
1242.00000 644.00000
1240.00000 639.00000
1239.00000 633.00000
1237.00000 627.00000
1235.00000 621.00000
1234.00000 615.00000
1233.00000 609.00000
1233.00000 603.00000
1232.00000 596.00000
1232.00000 590.00000
1232.00000 584.00000
1232.00000 578.00000
IMAGE=PP0320_h.JPG
ID=187 
LM=0
CURVES=1
POINTS=100
1545.00000 593.00000
1543.00000 599.00000
1538.00000 603.00000
1534.00000 609.00000
1531.00000 615.00000
1528.00000 620.00000
1525.00000 626.00000
1521.00000 632.00000
1517.00000 637.00000
1513.00000 642.00000
1509.00000 647.00000
1505.00000 652.00000
1502.00000 658.00000
1499.00000 664.00000
1498.00000 670.00000
1499.00000 677.00000
1502.00000 683.00000
1500.00000 687.00000
1495.00000 692.00000
1490.00000 697.00000
1487.00000 702.00000
1484.00000 708.00000
1481.00000 714.00000
1478.00000 719.00000
1475.00000 725.00000
1471.00000 731.00000
1468.00000 736.00000
1465.00000 742.00000
1462.00000 748.00000
1458.00000 754.00000
1455.00000 759.00000
1451.00000 764.00000
1446.00000 769.00000
1442.00000 774.00000
1438.00000 779.00000
1433.00000 784.00000
1429.00000 788.00000
1424.00000 793.00000
1419.00000 797.00000
1413.00000 801.00000
1408.00000 804.00000
1403.00000 808.00000
1397.00000 812.00000
1391.00000 814.00000
1384.00000 816.00000
1378.00000 818.00000
1372.00000 819.00000
1365.00000 819.00000
1359.00000 819.00000
1352.00000 819.00000
1346.00000 818.00000
1339.00000 817.00000
1333.00000 815.00000
1326.00000 814.00000
1320.00000 812.00000
1314.00000 810.00000
1308.00000 808.00000
1301.00000 806.00000
1295.00000 804.00000
1289.00000 802.00000
1282.00000 801.00000
1276.00000 799.00000
1270.00000 799.00000
1263.00000 800.00000
1257.00000 801.00000
1250.00000 802.00000
1244.00000 802.00000
1238.00000 799.00000
1235.00000 793.00000
1235.00000 787.00000
1235.00000 780.00000
1235.00000 774.00000
1236.00000 767.00000
1237.00000 761.00000
1238.00000 754.00000
1238.00000 748.00000
1239.00000 741.00000
1240.00000 735.00000
1240.00000 728.00000
1240.00000 721.00000
1239.00000 715.00000
1238.00000 708.00000
1237.00000 702.00000
1236.00000 695.00000
1235.00000 689.00000
1234.00000 683.00000
[truncated: 3,067,111 more chars]
