# Supplementary material for: Integrative taxonomy of cryptic Pachypus chafers using museomics, morphometrics, barcoding, and genomic DNA analysis (Coleoptera: Scarabaeidae: Pachypodinae)
Source: Sci Rep. 2026 May 20;16:15710. doi: 10.1038/s41598-026-47761-7 (PMC13190838; doi:10.1038/s41598-026-47761-7)
Supplement: Supplementary file 5 — Supplementary Material 5 [file 41598_2026_47761_MOESM5_ESM.tps]

LM=0
CURVES=1
POINTS=100
1155.00000 663.00000
1158.00000 678.00000
1162.00000 693.00000
1166.00000 708.00000
1172.00000 723.00000
1177.00000 737.00000
1182.00000 752.00000
1186.00000 767.00000
1189.00000 782.00000
1191.00000 797.00000
1192.00000 813.00000
1192.00000 828.00000
1184.00000 841.00000
1172.00000 850.00000
1158.00000 858.00000
1144.00000 864.00000
1129.00000 868.00000
1114.00000 872.00000
1099.00000 875.00000
1083.00000 877.00000
1068.00000 879.00000
1053.00000 879.00000
1037.00000 880.00000
1022.00000 880.00000
1006.00000 879.00000
991.00000 879.00000
975.00000 878.00000
960.00000 877.00000
944.00000 875.00000
929.00000 873.00000
914.00000 871.00000
898.00000 869.00000
883.00000 867.00000
868.00000 864.00000
852.00000 861.00000
837.00000 857.00000
822.00000 853.00000
808.00000 848.00000
793.00000 843.00000
778.00000 838.00000
764.00000 833.00000
749.00000 828.00000
734.00000 824.00000
719.00000 819.00000
705.00000 813.00000
691.00000 807.00000
676.00000 802.00000
663.00000 794.00000
649.00000 787.00000
635.00000 780.00000
622.00000 772.00000
608.00000 765.00000
595.00000 756.00000
583.00000 747.00000
574.00000 734.00000
569.00000 719.00000
567.00000 704.00000
567.00000 689.00000
566.00000 673.00000
569.00000 658.00000
576.00000 644.00000
587.00000 633.00000
600.00000 625.00000
614.00000 618.00000
629.00000 613.00000
644.00000 610.00000
659.00000 607.00000
674.00000 606.00000
690.00000 605.00000
705.00000 604.00000
721.00000 603.00000
736.00000 602.00000
752.00000 600.00000
767.00000 599.00000
783.00000 598.00000
798.00000 598.00000
813.00000 597.00000
829.00000 596.00000
844.00000 595.00000
860.00000 595.00000
875.00000 594.00000
891.00000 594.00000
906.00000 595.00000
922.00000 594.00000
937.00000 594.00000
953.00000 594.00000
968.00000 594.00000
984.00000 594.00000
999.00000 594.00000
1015.00000 594.00000
1030.00000 594.00000
1046.00000 594.00000
1061.00000 594.00000
1075.00000 601.00000
1081.00000 615.00000
1091.00000 627.00000
1103.00000 637.00000
1114.00000 647.00000
1128.00000 655.00000
1143.00000 659.00000
IMAGE=DA2627_h.JPG
ID=601 
LM=0
CURVES=1
POINTS=100
1267.00000 715.00000
1273.00000 730.00000
1279.00000 746.00000
1286.00000 761.00000
1293.00000 776.00000
1298.00000 791.00000
1302.00000 807.00000
1307.00000 823.00000
1311.00000 839.00000
1315.00000 855.00000
1319.00000 871.00000
1322.00000 887.00000
1315.00000 902.00000
1303.00000 914.00000
1289.00000 922.00000
1273.00000 927.00000
1257.00000 931.00000
1241.00000 935.00000
1225.00000 938.00000
1208.00000 940.00000
1192.00000 941.00000
1175.00000 941.00000
1159.00000 940.00000
1142.00000 940.00000
1126.00000 939.00000
1110.00000 937.00000
1093.00000 936.00000
1077.00000 934.00000
1060.00000 933.00000
1044.00000 931.00000
1027.00000 930.00000
1011.00000 929.00000
994.00000 928.00000
978.00000 927.00000
961.00000 925.00000
945.00000 924.00000
929.00000 922.00000
912.00000 921.00000
896.00000 919.00000
879.00000 917.00000
863.00000 915.00000
846.00000 913.00000
830.00000 911.00000
814.00000 908.00000
797.00000 906.00000
781.00000 903.00000
765.00000 900.00000
749.00000 896.00000
733.00000 891.00000
718.00000 885.00000
703.00000 877.00000
689.00000 868.00000
676.00000 859.00000
665.00000 847.00000
655.00000 833.00000
647.00000 819.00000
641.00000 803.00000
638.00000 787.00000
638.00000 771.00000
642.00000 755.00000
651.00000 741.00000
663.00000 730.00000
678.00000 722.00000
692.00000 714.00000
707.00000 707.00000
724.00000 704.00000
740.00000 701.00000
756.00000 698.00000
772.00000 695.00000
789.00000 693.00000
805.00000 691.00000
822.00000 689.00000
838.00000 687.00000
854.00000 685.00000
871.00000 683.00000
887.00000 680.00000
903.00000 677.00000
920.00000 675.00000
936.00000 673.00000
952.00000 671.00000
969.00000 669.00000
985.00000 667.00000
1001.00000 664.00000
1018.00000 662.00000
1034.00000 660.00000
1051.00000 658.00000
1067.00000 655.00000
1083.00000 653.00000
1100.00000 651.00000
1116.00000 650.00000
1133.00000 648.00000
1149.00000 646.00000
1165.00000 645.00000
1176.00000 658.00000
1186.00000 671.00000
1198.00000 683.00000
1210.00000 694.00000
1224.00000 703.00000
1239.00000 708.00000
1256.00000 708.00000
IMAGE=DA2631_h.JPG
ID=602 
LM=0
CURVES=1
POINTS=100
1202.00000 674.00000
1206.00000 689.00000
1210.00000 705.00000
1215.00000 720.00000
1220.00000 735.00000
1226.00000 750.00000
1230.00000 765.00000
1235.00000 780.00000
1239.00000 795.00000
1243.00000 811.00000
1246.00000 826.00000
1246.00000 842.00000
1241.00000 857.00000
1232.00000 870.00000
1219.00000 879.00000
1203.00000 882.00000
1187.00000 885.00000
1172.00000 888.00000
1156.00000 890.00000
1140.00000 892.00000
1125.00000 894.00000
1109.00000 895.00000
1093.00000 895.00000
1077.00000 895.00000
1061.00000 895.00000
1045.00000 895.00000
1029.00000 894.00000
1014.00000 893.00000
998.00000 892.00000
982.00000 891.00000
966.00000 890.00000
950.00000 888.00000
935.00000 885.00000
919.00000 882.00000
904.00000 879.00000
888.00000 875.00000
873.00000 870.00000
858.00000 865.00000
843.00000 859.00000
828.00000 854.00000
813.00000 849.00000
798.00000 844.00000
783.00000 839.00000
768.00000 834.00000
753.00000 829.00000
738.00000 823.00000
724.00000 817.00000
709.00000 811.00000
694.00000 805.00000
680.00000 797.00000
667.00000 789.00000
654.00000 779.00000
642.00000 769.00000
631.00000 758.00000
622.00000 745.00000
613.00000 732.00000
607.00000 717.00000
603.00000 701.00000
601.00000 686.00000
601.00000 670.00000
605.00000 655.00000
615.00000 642.00000
629.00000 634.00000
643.00000 627.00000
658.00000 624.00000
674.00000 623.00000
690.00000 622.00000
706.00000 622.00000
722.00000 621.00000
738.00000 621.00000
754.00000 620.00000
769.00000 620.00000
785.00000 619.00000
801.00000 619.00000
817.00000 617.00000
833.00000 616.00000
849.00000 614.00000
864.00000 612.00000
880.00000 611.00000
896.00000 610.00000
912.00000 609.00000
928.00000 608.00000
944.00000 607.00000
959.00000 607.00000
975.00000 608.00000
991.00000 608.00000
1007.00000 607.00000
1023.00000 607.00000
1039.00000 609.00000
1054.00000 610.00000
1070.00000 611.00000
1086.00000 611.00000
1102.00000 611.00000
1117.00000 614.00000
1125.00000 627.00000
1134.00000 640.00000
1147.00000 649.00000
1161.00000 657.00000
1175.00000 664.00000
1190.00000 670.00000
IMAGE=DA2688_h.JPG
ID=603 
LM=0
CURVES=1
POINTS=100
1153.00000 711.00000
1158.00000 726.00000
1163.00000 741.00000
1168.00000 756.00000
1173.00000 772.00000
1177.00000 787.00000
1181.00000 802.00000
1186.00000 818.00000
1191.00000 833.00000
1197.00000 848.00000
1202.00000 863.00000
1201.00000 879.00000
1192.00000 892.00000
1178.00000 898.00000
1162.00000 901.00000
1146.00000 903.00000
1130.00000 905.00000
1115.00000 907.00000
1099.00000 908.00000
1083.00000 907.00000
1067.00000 906.00000
1051.00000 905.00000
1035.00000 903.00000
1019.00000 901.00000
1003.00000 900.00000
988.00000 898.00000
972.00000 897.00000
956.00000 896.00000
940.00000 894.00000
924.00000 892.00000
908.00000 890.00000
893.00000 888.00000
877.00000 885.00000
861.00000 881.00000
846.00000 877.00000
831.00000 873.00000
815.00000 868.00000
800.00000 863.00000
785.00000 858.00000
770.00000 853.00000
755.00000 848.00000
740.00000 844.00000
724.00000 839.00000
709.00000 834.00000
694.00000 829.00000
679.00000 823.00000
664.00000 818.00000
650.00000 812.00000
635.00000 805.00000
621.00000 798.00000
608.00000 789.00000
595.00000 779.00000
584.00000 767.00000
575.00000 754.00000
568.00000 740.00000
563.00000 725.00000
559.00000 709.00000
559.00000 694.00000
560.00000 678.00000
563.00000 662.00000
568.00000 647.00000
577.00000 634.00000
590.00000 625.00000
606.00000 620.00000
621.00000 618.00000
637.00000 616.00000
653.00000 615.00000
669.00000 614.00000
685.00000 613.00000
701.00000 613.00000
717.00000 613.00000
733.00000 613.00000
749.00000 614.00000
765.00000 615.00000
780.00000 616.00000
796.00000 617.00000
812.00000 618.00000
828.00000 619.00000
844.00000 620.00000
860.00000 622.00000
876.00000 623.00000
892.00000 624.00000
908.00000 625.00000
923.00000 627.00000
939.00000 628.00000
955.00000 629.00000
971.00000 631.00000
987.00000 632.00000
1003.00000 633.00000
1019.00000 635.00000
1035.00000 636.00000
1051.00000 636.00000
1066.00000 638.00000
1081.00000 643.00000
1085.00000 658.00000
1091.00000 673.00000
1101.00000 685.00000
1114.00000 695.00000
1128.00000 701.00000
1144.00000 704.00000
IMAGE=DA2783_h.JPG
ID=604 
LM=0
CURVES=1
POINTS=100
1289.00000 639.00000
1296.00000 654.00000
1302.00000 669.00000
1307.00000 685.00000
1312.00000 700.00000
1316.00000 716.00000
1319.00000 732.00000
1322.00000 748.00000
1325.00000 765.00000
1326.00000 781.00000
1329.00000 797.00000
1335.00000 812.00000
1337.00000 829.00000
1330.00000 843.00000
1318.00000 854.00000
1304.00000 863.00000
1289.00000 869.00000
1273.00000 873.00000
1257.00000 875.00000
1241.00000 877.00000
1224.00000 879.00000
1208.00000 879.00000
1192.00000 880.00000
1175.00000 880.00000
1159.00000 879.00000
1143.00000 878.00000
1126.00000 878.00000
1110.00000 877.00000
1094.00000 875.00000
1077.00000 873.00000
1061.00000 871.00000
1045.00000 869.00000
1029.00000 866.00000
1013.00000 862.00000
997.00000 859.00000
981.00000 856.00000
965.00000 852.00000
949.00000 847.00000
933.00000 842.00000
918.00000 836.00000
903.00000 830.00000
888.00000 824.00000
872.00000 818.00000
857.00000 812.00000
842.00000 806.00000
827.00000 800.00000
811.00000 794.00000
796.00000 788.00000
781.00000 781.00000
767.00000 774.00000
752.00000 766.00000
739.00000 757.00000
726.00000 747.00000
712.00000 737.00000
701.00000 726.00000
690.00000 713.00000
681.00000 700.00000
677.00000 684.00000
675.00000 668.00000
676.00000 651.00000
679.00000 635.00000
685.00000 620.00000
697.00000 609.00000
711.00000 601.00000
727.00000 596.00000
743.00000 593.00000
759.00000 590.00000
775.00000 588.00000
791.00000 586.00000
808.00000 584.00000
824.00000 582.00000
840.00000 580.00000
857.00000 578.00000
873.00000 577.00000
889.00000 575.00000
906.00000 574.00000
922.00000 573.00000
938.00000 572.00000
955.00000 571.00000
971.00000 570.00000
987.00000 570.00000
1004.00000 569.00000
1020.00000 569.00000
1036.00000 569.00000
1053.00000 568.00000
1069.00000 568.00000
1086.00000 568.00000
1102.00000 568.00000
1118.00000 568.00000
1135.00000 567.00000
1151.00000 566.00000
1167.00000 567.00000
1183.00000 570.00000
1194.00000 582.00000
1203.00000 595.00000
1215.00000 607.00000
1228.00000 617.00000
1242.00000 625.00000
1258.00000 629.00000
1274.00000 632.00000
IMAGE=DA3332b_h.JPG
ID=605 
LM=0
CURVES=1
POINTS=100
1149.00000 676.00000
1153.00000 691.00000
1157.00000 706.00000
1161.00000 722.00000
1166.00000 736.00000
1171.00000 751.00000
1177.00000 766.00000
1182.00000 781.00000
1186.00000 796.00000
1191.00000 811.00000
1195.00000 826.00000
1200.00000 841.00000
1207.00000 855.00000
1203.00000 870.00000
1192.00000 880.00000
1178.00000 887.00000
1163.00000 892.00000
1147.00000 894.00000
1132.00000 896.00000
1116.00000 899.00000
1101.00000 901.00000
1085.00000 902.00000
1069.00000 901.00000
1054.00000 901.00000
1038.00000 900.00000
1023.00000 898.00000
1007.00000 896.00000
991.00000 895.00000
976.00000 893.00000
960.00000 891.00000
945.00000 890.00000
929.00000 888.00000
914.00000 885.00000
898.00000 882.00000
883.00000 878.00000
868.00000 874.00000
853.00000 871.00000
837.00000 867.00000
823.00000 862.00000
807.00000 858.00000
793.00000 853.00000
778.00000 847.00000
763.00000 843.00000
748.00000 837.00000
733.00000 833.00000
719.00000 827.00000
704.00000 822.00000
689.00000 816.00000
675.00000 810.00000
661.00000 803.00000
647.00000 795.00000
635.00000 785.00000
622.00000 776.00000
611.00000 766.00000
600.00000 755.00000
590.00000 742.00000
585.00000 727.00000
581.00000 712.00000
578.00000 697.00000
577.00000 681.00000
578.00000 665.00000
581.00000 650.00000
585.00000 635.00000
595.00000 623.00000
610.00000 619.00000
625.00000 615.00000
641.00000 613.00000
657.00000 612.00000
672.00000 610.00000
688.00000 610.00000
704.00000 609.00000
719.00000 608.00000
735.00000 608.00000
751.00000 608.00000
766.00000 608.00000
782.00000 607.00000
797.00000 606.00000
813.00000 606.00000
829.00000 607.00000
844.00000 607.00000
860.00000 607.00000
876.00000 607.00000
892.00000 607.00000
907.00000 606.00000
923.00000 606.00000
939.00000 606.00000
954.00000 606.00000
970.00000 606.00000
986.00000 607.00000
1001.00000 607.00000
1017.00000 607.00000
1033.00000 606.00000
1048.00000 607.00000
1061.00000 616.00000
1067.00000 630.00000
1077.00000 642.00000
1089.00000 652.00000
1102.00000 661.00000
1117.00000 666.00000
1132.00000 671.00000
IMAGE=DA3332c_h.JPG
ID=606 
LM=0
CURVES=1
POINTS=100
1289.00000 620.00000
1296.00000 634.00000
1301.00000 649.00000
1306.00000 664.00000
1309.00000 679.00000
1310.00000 695.00000
1313.00000 711.00000
1315.00000 726.00000
1318.00000 742.00000
1320.00000 757.00000
1323.00000 773.00000
1329.00000 787.00000
1335.00000 802.00000
1332.00000 816.00000
1322.00000 828.00000
1309.00000 837.00000
1294.00000 842.00000
1279.00000 845.00000
1263.00000 848.00000
1248.00000 850.00000
1232.00000 852.00000
1216.00000 852.00000
1201.00000 851.00000
1185.00000 850.00000
1169.00000 849.00000
1153.00000 848.00000
1138.00000 845.00000
1122.00000 844.00000
1106.00000 841.00000
1091.00000 839.00000
1075.00000 838.00000
1059.00000 836.00000
1044.00000 834.00000
1028.00000 832.00000
1013.00000 830.00000
997.00000 827.00000
982.00000 823.00000
967.00000 819.00000
951.00000 815.00000
936.00000 811.00000
921.00000 807.00000
906.00000 802.00000
891.00000 797.00000
876.00000 792.00000
861.00000 788.00000
846.00000 781.00000
832.00000 776.00000
817.00000 769.00000
803.00000 762.00000
790.00000 754.00000
776.00000 746.00000
763.00000 738.00000
752.00000 727.00000
741.00000 716.00000
730.00000 704.00000
721.00000 691.00000
714.00000 677.00000
709.00000 662.00000
705.00000 647.00000
704.00000 631.00000
704.00000 615.00000
709.00000 601.00000
721.00000 590.00000
735.00000 584.00000
751.00000 580.00000
766.00000 577.00000
782.00000 574.00000
797.00000 572.00000
813.00000 570.00000
829.00000 569.00000
844.00000 568.00000
860.00000 567.00000
876.00000 566.00000
892.00000 566.00000
907.00000 566.00000
923.00000 565.00000
939.00000 564.00000
955.00000 563.00000
970.00000 563.00000
986.00000 562.00000
1002.00000 562.00000
1018.00000 561.00000
1033.00000 561.00000
1049.00000 560.00000
1065.00000 559.00000
1081.00000 559.00000
1096.00000 559.00000
1112.00000 559.00000
1128.00000 558.00000
1144.00000 557.00000
1159.00000 556.00000
1175.00000 556.00000
1191.00000 555.00000
1206.00000 560.00000
1213.00000 574.00000
1221.00000 588.00000
1234.00000 597.00000
1247.00000 606.00000
1261.00000 612.00000
1276.00000 617.00000
IMAGE=DA3332d_h.JPG
ID=607 
LM=0
CURVES=1
POINTS=100
1216.00000 771.00000
1219.00000 786.00000
1222.00000 800.00000
1226.00000 814.00000
1231.00000 828.00000
1236.00000 842.00000
1243.00000 855.00000
1249.00000 869.00000
1253.00000 883.00000
1256.00000 898.00000
1261.00000 912.00000
1267.00000 925.00000
1272.00000 939.00000
1275.00000 954.00000
1269.00000 967.00000
1256.00000 975.00000
1243.00000 982.00000
1229.00000 986.00000
1214.00000 988.00000
1199.00000 990.00000
1185.00000 991.00000
1170.00000 992.00000
1155.00000 993.00000
1140.00000 992.00000
1125.00000 991.00000
1111.00000 990.00000
1096.00000 988.00000
1081.00000 986.00000
1067.00000 984.00000
1052.00000 982.00000
1037.00000 980.00000
1023.00000 977.00000
1008.00000 975.00000
993.00000 972.00000
979.00000 968.00000
965.00000 965.00000
950.00000 961.00000
936.00000 957.00000
922.00000 953.00000
908.00000 949.00000
893.00000 945.00000
879.00000 941.00000
865.00000 937.00000
851.00000 931.00000
837.00000 925.00000
823.00000 920.00000
810.00000 914.00000
796.00000 908.00000
783.00000 902.00000
769.00000 896.00000
756.00000 889.00000
744.00000 880.00000
732.00000 872.00000
720.00000 864.00000
710.00000 852.00000
701.00000 841.00000
693.00000 828.00000
686.00000 815.00000
682.00000 801.00000
680.00000 786.00000
680.00000 771.00000
681.00000 757.00000
685.00000 743.00000
696.00000 733.00000
710.00000 727.00000
724.00000 724.00000
739.00000 722.00000
754.00000 720.00000
769.00000 719.00000
783.00000 717.00000
798.00000 716.00000
813.00000 714.00000
828.00000 714.00000
842.00000 713.00000
857.00000 713.00000
872.00000 713.00000
887.00000 712.00000
902.00000 712.00000
917.00000 712.00000
931.00000 712.00000
946.00000 712.00000
961.00000 711.00000
976.00000 711.00000
991.00000 711.00000
1005.00000 712.00000
1020.00000 712.00000
1035.00000 712.00000
1050.00000 711.00000
1065.00000 711.00000
1080.00000 711.00000
1094.00000 711.00000
1109.00000 711.00000
1124.00000 713.00000
1137.00000 717.00000
1143.00000 731.00000
1151.00000 743.00000
1162.00000 753.00000
1175.00000 761.00000
1189.00000 766.00000
1203.00000 769.00000
IMAGE=DA3332e_h.JPG
ID=608 
LM=0
CURVES=1
POINTS=100
1185.00000 712.00000
1190.00000 726.00000
1194.00000 741.00000
1200.00000 755.00000
1205.00000 770.00000
1210.00000 784.00000
1214.00000 799.00000
1220.00000 813.00000
1224.00000 827.00000
1228.00000 842.00000
1233.00000 857.00000
1240.00000 870.00000
1247.00000 884.00000
1252.00000 898.00000
1252.00000 913.00000
1242.00000 924.00000
1228.00000 932.00000
1215.00000 939.00000
1200.00000 943.00000
1185.00000 947.00000
1171.00000 951.00000
1156.00000 954.00000
1140.00000 955.00000
1125.00000 954.00000
1110.00000 954.00000
1095.00000 953.00000
1079.00000 952.00000
1064.00000 950.00000
1049.00000 949.00000
1034.00000 948.00000
1019.00000 947.00000
1004.00000 946.00000
988.00000 945.00000
973.00000 944.00000
958.00000 942.00000
943.00000 941.00000
928.00000 939.00000
913.00000 937.00000
898.00000 932.00000
884.00000 927.00000
869.00000 922.00000
855.00000 917.00000
841.00000 911.00000
827.00000 905.00000
812.00000 900.00000
798.00000 895.00000
784.00000 890.00000
770.00000 884.00000
756.00000 878.00000
742.00000 872.00000
728.00000 865.00000
715.00000 858.00000
702.00000 850.00000
689.00000 841.00000
677.00000 831.00000
667.00000 821.00000
657.00000 809.00000
649.00000 796.00000
642.00000 782.00000
638.00000 768.00000
635.00000 753.00000
634.00000 737.00000
637.00000 722.00000
647.00000 711.00000
662.00000 708.00000
677.00000 706.00000
692.00000 703.00000
707.00000 700.00000
722.00000 697.00000
736.00000 692.00000
751.00000 688.00000
766.00000 685.00000
781.00000 683.00000
796.00000 682.00000
811.00000 680.00000
826.00000 679.00000
842.00000 678.00000
857.00000 677.00000
872.00000 675.00000
887.00000 674.00000
902.00000 672.00000
917.00000 671.00000
933.00000 670.00000
948.00000 669.00000
963.00000 667.00000
978.00000 666.00000
993.00000 664.00000
1009.00000 663.00000
1024.00000 662.00000
1039.00000 660.00000
1054.00000 659.00000
1069.00000 659.00000
1085.00000 658.00000
1100.00000 659.00000
1108.00000 671.00000
1118.00000 683.00000
1131.00000 691.00000
1144.00000 699.00000
1157.00000 706.00000
1172.00000 709.00000
IMAGE=DA3332f_h.JPG
ID=609 
LM=0
CURVES=1
POINTS=100
1127.00000 655.00000
1131.00000 669.00000
1134.00000 683.00000
1139.00000 697.00000
1144.00000 710.00000
1149.00000 724.00000
1152.00000 738.00000
1154.00000 752.00000
1156.00000 766.00000
1158.00000 780.00000
1160.00000 795.00000
1165.00000 808.00000
1168.00000 822.00000
1160.00000 834.00000
1149.00000 843.00000
1136.00000 851.00000
1122.00000 853.00000
1108.00000 854.00000
1093.00000 855.00000
1079.00000 857.00000
1065.00000 858.00000
1050.00000 858.00000
1036.00000 859.00000
1022.00000 858.00000
1007.00000 857.00000
993.00000 856.00000
978.00000 855.00000
964.00000 854.00000
950.00000 853.00000
935.00000 851.00000
921.00000 850.00000
907.00000 850.00000
892.00000 848.00000
878.00000 845.00000
864.00000 841.00000
850.00000 838.00000
836.00000 834.00000
823.00000 830.00000
809.00000 826.00000
795.00000 821.00000
781.00000 817.00000
767.00000 813.00000
754.00000 808.00000
740.00000 804.00000
726.00000 800.00000
713.00000 794.00000
699.00000 790.00000
686.00000 784.00000
673.00000 778.00000
661.00000 770.00000
648.00000 763.00000
637.00000 755.00000
626.00000 745.00000
616.00000 734.00000
609.00000 722.00000
603.00000 709.00000
598.00000 695.00000
596.00000 681.00000
595.00000 667.00000
597.00000 652.00000
599.00000 638.00000
605.00000 625.00000
614.00000 614.00000
626.00000 605.00000
639.00000 601.00000
654.00000 599.00000
668.00000 597.00000
682.00000 596.00000
697.00000 595.00000
711.00000 595.00000
725.00000 594.00000
740.00000 593.00000
754.00000 593.00000
769.00000 593.00000
783.00000 593.00000
797.00000 593.00000
812.00000 592.00000
826.00000 592.00000
841.00000 592.00000
855.00000 592.00000
869.00000 592.00000
884.00000 591.00000
898.00000 591.00000
913.00000 591.00000
927.00000 590.00000
941.00000 590.00000
956.00000 590.00000
970.00000 591.00000
985.00000 591.00000
999.00000 592.00000
1013.00000 592.00000
1028.00000 591.00000
1042.00000 590.00000
1052.00000 598.00000
1057.00000 612.00000
1064.00000 624.00000
1075.00000 633.00000
1087.00000 642.00000
1099.00000 649.00000
1113.00000 654.00000
IMAGE=DA3332g_h.JPG
ID=610 
LM=0
CURVES=1
POINTS=100
1254.00000 653.00000
1258.00000 668.00000
1261.00000 682.00000
1267.00000 696.00000
1273.00000 710.00000
1278.00000 724.00000
1282.00000 739.00000
1287.00000 753.00000
1291.00000 767.00000
1296.00000 781.00000
1298.00000 796.00000
1296.00000 811.00000
1289.00000 825.00000
1277.00000 834.00000
1263.00000 839.00000
1248.00000 841.00000
1233.00000 842.00000
1218.00000 843.00000
1203.00000 845.00000
1189.00000 847.00000
1174.00000 850.00000
1159.00000 849.00000
1144.00000 849.00000
1129.00000 847.00000
1114.00000 846.00000
1099.00000 844.00000
1084.00000 842.00000
1069.00000 840.00000
1054.00000 838.00000
1039.00000 835.00000
1025.00000 832.00000
1010.00000 829.00000
995.00000 826.00000
980.00000 823.00000
966.00000 820.00000
951.00000 815.00000
937.00000 812.00000
922.00000 808.00000
908.00000 804.00000
893.00000 800.00000
879.00000 796.00000
864.00000 792.00000
850.00000 788.00000
836.00000 783.00000
821.00000 779.00000
807.00000 774.00000
793.00000 769.00000
779.00000 763.00000
765.00000 757.00000
752.00000 749.00000
739.00000 741.00000
727.00000 733.00000
716.00000 722.00000
706.00000 711.00000
696.00000 700.00000
687.00000 688.00000
681.00000 674.00000
678.00000 660.00000
678.00000 645.00000
679.00000 630.00000
683.00000 615.00000
695.00000 609.00000
710.00000 608.00000
725.00000 608.00000
740.00000 607.00000
755.00000 606.00000
770.00000 606.00000
785.00000 605.00000
800.00000 605.00000
815.00000 605.00000
830.00000 604.00000
846.00000 604.00000
861.00000 603.00000
876.00000 602.00000
891.00000 602.00000
906.00000 602.00000
921.00000 602.00000
936.00000 602.00000
951.00000 601.00000
966.00000 601.00000
981.00000 601.00000
996.00000 601.00000
1011.00000 601.00000
1026.00000 601.00000
1041.00000 601.00000
1056.00000 601.00000
1071.00000 600.00000
1086.00000 600.00000
1101.00000 600.00000
1116.00000 599.00000
1131.00000 599.00000
1146.00000 598.00000
1161.00000 597.00000
1175.00000 601.00000
1180.00000 616.00000
1189.00000 627.00000
1200.00000 638.00000
1213.00000 646.00000
1227.00000 651.00000
1242.00000 651.00000
IMAGE=DA3332h_h.JPG
ID=611 
LM=0
CURVES=1
POINTS=100
1217.00000 666.00000
1219.00000 683.00000
1221.00000 700.00000
1224.00000 717.00000
1228.00000 734.00000
1232.00000 751.00000
1239.00000 766.00000
1245.00000 782.00000
1252.00000 798.00000
1260.00000 813.00000
1267.00000 829.00000
1273.00000 845.00000
1272.00000 862.00000
1264.00000 877.00000
1250.00000 888.00000
1235.00000 896.00000
1218.00000 899.00000
1201.00000 901.00000
1184.00000 902.00000
1167.00000 904.00000
1149.00000 905.00000
1132.00000 906.00000
1115.00000 906.00000
1098.00000 906.00000
1081.00000 905.00000
1064.00000 903.00000
1046.00000 902.00000
1029.00000 900.00000
1012.00000 898.00000
995.00000 896.00000
978.00000 894.00000
961.00000 893.00000
944.00000 890.00000
927.00000 887.00000
910.00000 885.00000
893.00000 882.00000
876.00000 879.00000
859.00000 875.00000
842.00000 871.00000
826.00000 866.00000
810.00000 861.00000
793.00000 857.00000
777.00000 852.00000
760.00000 846.00000
744.00000 841.00000
728.00000 835.00000
712.00000 828.00000
696.00000 822.00000
680.00000 815.00000
665.00000 807.00000
650.00000 798.00000
636.00000 789.00000
623.00000 778.00000
611.00000 766.00000
600.00000 752.00000
590.00000 738.00000
583.00000 722.00000
579.00000 706.00000
575.00000 689.00000
575.00000 672.00000
578.00000 655.00000
584.00000 639.00000
599.00000 631.00000
616.00000 627.00000
633.00000 623.00000
649.00000 620.00000
666.00000 617.00000
683.00000 614.00000
700.00000 612.00000
718.00000 610.00000
735.00000 608.00000
752.00000 607.00000
769.00000 606.00000
786.00000 605.00000
803.00000 605.00000
821.00000 605.00000
838.00000 605.00000
855.00000 605.00000
872.00000 604.00000
889.00000 603.00000
906.00000 602.00000
924.00000 601.00000
941.00000 601.00000
958.00000 600.00000
975.00000 600.00000
992.00000 599.00000
1010.00000 598.00000
1027.00000 598.00000
1044.00000 597.00000
1061.00000 596.00000
1078.00000 596.00000
1095.00000 595.00000
1113.00000 595.00000
1130.00000 598.00000
1133.00000 614.00000
1142.00000 629.00000
1155.00000 639.00000
1169.00000 649.00000
1185.00000 657.00000
1201.00000 662.00000
IMAGE=DA3332i_h.JPG
ID=612 
LM=0
CURVES=1
POINTS=100
1346.00000 721.00000
1349.00000 736.00000
1354.00000 750.00000
1357.00000 764.00000
1361.00000 779.00000
1366.00000 793.00000
1370.00000 807.00000
1374.00000 821.00000
1377.00000 836.00000
1380.00000 850.00000
1384.00000 865.00000
1389.00000 879.00000
1391.00000 893.00000
1381.00000 904.00000
1369.00000 913.00000
1355.00000 918.00000
1340.00000 920.00000
1325.00000 921.00000
1311.00000 923.00000
1296.00000 924.00000
1281.00000 925.00000
1266.00000 925.00000
1251.00000 925.00000
1236.00000 924.00000
1221.00000 923.00000
1207.00000 921.00000
1192.00000 920.00000
1177.00000 919.00000
1162.00000 917.00000
1148.00000 915.00000
1133.00000 913.00000
1118.00000 911.00000
1103.00000 908.00000
1089.00000 904.00000
1075.00000 901.00000
1060.00000 897.00000
1046.00000 893.00000
1032.00000 889.00000
1018.00000 884.00000
1004.00000 879.00000
990.00000 874.00000
976.00000 869.00000
962.00000 863.00000
948.00000 858.00000
934.00000 853.00000
921.00000 846.00000
907.00000 840.00000
894.00000 833.00000
881.00000 826.00000
868.00000 818.00000
855.00000 811.00000
843.00000 802.00000
833.00000 791.00000
823.00000 780.00000
816.00000 767.00000
811.00000 753.00000
806.00000 739.00000
804.00000 724.00000
801.00000 710.00000
800.00000 695.00000
801.00000 680.00000
805.00000 666.00000
817.00000 657.00000
831.00000 653.00000
846.00000 653.00000
861.00000 652.00000
875.00000 652.00000
890.00000 651.00000
905.00000 650.00000
920.00000 649.00000
935.00000 649.00000
950.00000 648.00000
965.00000 648.00000
979.00000 649.00000
994.00000 649.00000
1009.00000 650.00000
1024.00000 650.00000
1039.00000 650.00000
1054.00000 650.00000
1069.00000 650.00000
1084.00000 650.00000
1098.00000 649.00000
1113.00000 649.00000
1128.00000 649.00000
1143.00000 649.00000
1158.00000 649.00000
1173.00000 649.00000
1188.00000 649.00000
1203.00000 649.00000
1217.00000 648.00000
1232.00000 648.00000
1247.00000 649.00000
1262.00000 652.00000
1264.00000 666.00000
1271.00000 679.00000
1282.00000 689.00000
1294.00000 698.00000
1307.00000 706.00000
1320.00000 712.00000
1334.00000 718.00000
IMAGE=DA3332j_h.JPG
ID=613 
LM=0
CURVES=1
POINTS=100
1224.00000 683.00000
1226.00000 701.00000
1229.00000 718.00000
1232.00000 736.00000
1236.00000 753.00000
1241.00000 770.00000
1246.00000 788.00000
1252.00000 804.00000
1259.00000 821.00000
1265.00000 837.00000
1271.00000 854.00000
1275.00000 872.00000
1279.00000 889.00000
1281.00000 907.00000
1273.00000 922.00000
1259.00000 934.00000
1243.00000 941.00000
1226.00000 945.00000
1208.00000 947.00000
1190.00000 948.00000
1172.00000 949.00000
1154.00000 949.00000
1137.00000 948.00000
1119.00000 947.00000
1101.00000 944.00000
1084.00000 942.00000
1066.00000 939.00000
1048.00000 937.00000
1031.00000 934.00000
1013.00000 930.00000
996.00000 925.00000
979.00000 921.00000
962.00000 916.00000
945.00000 911.00000
927.00000 906.00000
910.00000 901.00000
893.00000 897.00000
876.00000 891.00000
859.00000 885.00000
843.00000 880.00000
826.00000 873.00000
809.00000 867.00000
792.00000 861.00000
775.00000 856.00000
759.00000 850.00000
742.00000 843.00000
726.00000 836.00000
710.00000 828.00000
693.00000 821.00000
678.00000 812.00000
663.00000 802.00000
648.00000 792.00000
634.00000 781.00000
621.00000 769.00000
609.00000 756.00000
598.00000 742.00000
590.00000 726.00000
584.00000 709.00000
579.00000 692.00000
581.00000 675.00000
583.00000 657.00000
586.00000 639.00000
591.00000 623.00000
604.00000 611.00000
621.00000 606.00000
638.00000 602.00000
656.00000 600.00000
674.00000 600.00000
692.00000 601.00000
709.00000 601.00000
727.00000 600.00000
745.00000 599.00000
763.00000 599.00000
781.00000 598.00000
798.00000 598.00000
816.00000 599.00000
834.00000 600.00000
852.00000 600.00000
870.00000 601.00000
888.00000 602.00000
905.00000 603.00000
923.00000 604.00000
941.00000 604.00000
959.00000 603.00000
977.00000 603.00000
994.00000 603.00000
1012.00000 604.00000
1030.00000 604.00000
1048.00000 604.00000
1066.00000 603.00000
1083.00000 603.00000
1101.00000 604.00000
1119.00000 605.00000
1132.00000 615.00000
1139.00000 631.00000
1149.00000 646.00000
1162.00000 659.00000
1176.00000 669.00000
1192.00000 676.00000
1210.00000 679.00000
IMAGE=DA3332k_h.JPG
ID=614 
LM=0
CURVES=1
POINTS=100
1302.00000 628.00000
1305.00000 643.00000
1308.00000 658.00000
1312.00000 672.00000
1317.00000 687.00000
1322.00000 701.00000
1327.00000 715.00000
1333.00000 729.00000
1338.00000 744.00000
1342.00000 758.00000
1347.00000 772.00000
1353.00000 787.00000
1358.00000 801.00000
1361.00000 816.00000
1357.00000 829.00000
1347.00000 839.00000
1333.00000 847.00000
1319.00000 851.00000
1304.00000 854.00000
1289.00000 856.00000
1274.00000 858.00000
1259.00000 858.00000
1244.00000 859.00000
1228.00000 859.00000
1213.00000 857.00000
1198.00000 856.00000
1183.00000 854.00000
1168.00000 852.00000
1153.00000 850.00000
1138.00000 848.00000
1123.00000 845.00000
1108.00000 843.00000
1093.00000 841.00000
1078.00000 838.00000
1063.00000 835.00000
1049.00000 832.00000
1034.00000 828.00000
1019.00000 824.00000
1005.00000 820.00000
990.00000 815.00000
976.00000 810.00000
961.00000 806.00000
947.00000 801.00000
933.00000 795.00000
919.00000 790.00000
904.00000 785.00000
890.00000 780.00000
876.00000 774.00000
862.00000 768.00000
849.00000 761.00000
836.00000 753.00000
823.00000 745.00000
812.00000 735.00000
801.00000 724.00000
792.00000 712.00000
783.00000 700.00000
774.00000 687.00000
769.00000 673.00000
763.00000 659.00000
762.00000 644.00000
763.00000 629.00000
764.00000 614.00000
768.00000 600.00000
778.00000 590.00000
792.00000 584.00000
807.00000 581.00000
822.00000 578.00000
837.00000 576.00000
852.00000 573.00000
867.00000 571.00000
882.00000 570.00000
897.00000 569.00000
912.00000 568.00000
927.00000 568.00000
943.00000 568.00000
958.00000 568.00000
973.00000 567.00000
988.00000 567.00000
1003.00000 566.00000
1018.00000 566.00000
1034.00000 566.00000
1049.00000 566.00000
1064.00000 566.00000
1079.00000 566.00000
1094.00000 566.00000
1109.00000 566.00000
1125.00000 565.00000
1140.00000 565.00000
1155.00000 564.00000
1170.00000 564.00000
1185.00000 563.00000
1200.00000 563.00000
1216.00000 563.00000
1223.00000 573.00000
1228.00000 587.00000
1236.00000 599.00000
1248.00000 609.00000
1261.00000 616.00000
1276.00000 621.00000
1290.00000 625.00000
IMAGE=DA3332l_h.JPG
ID=615 
LM=0
CURVES=1
POINTS=100
1303.00000 725.00000
1305.00000 739.00000
1309.00000 752.00000
1314.00000 765.00000
1318.00000 779.00000
1321.00000 793.00000
1323.00000 806.00000
1325.00000 820.00000
1326.00000 834.00000
1327.00000 848.00000
1329.00000 862.00000
1336.00000 874.00000
1340.00000 888.00000
1333.00000 900.00000
1322.00000 908.00000
1309.00000 913.00000
1295.00000 915.00000
1281.00000 915.00000
1267.00000 916.00000
1253.00000 916.00000
1239.00000 917.00000
1225.00000 917.00000
1211.00000 916.00000
1197.00000 915.00000
1183.00000 914.00000
1169.00000 912.00000
1155.00000 910.00000
1141.00000 909.00000
1127.00000 907.00000
1114.00000 904.00000
1100.00000 902.00000
1086.00000 900.00000
1072.00000 897.00000
1059.00000 894.00000
1045.00000 891.00000
1032.00000 887.00000
1018.00000 883.00000
1005.00000 879.00000
991.00000 875.00000
978.00000 871.00000
964.00000 867.00000
951.00000 862.00000
938.00000 858.00000
925.00000 853.00000
912.00000 848.00000
899.00000 843.00000
886.00000 838.00000
873.00000 832.00000
860.00000 826.00000
848.00000 819.00000
836.00000 811.00000
825.00000 804.00000
814.00000 795.00000
804.00000 784.00000
796.00000 773.00000
790.00000 761.00000
784.00000 748.00000
781.00000 734.00000
780.00000 720.00000
780.00000 706.00000
783.00000 693.00000
789.00000 680.00000
802.00000 675.00000
816.00000 671.00000
829.00000 668.00000
843.00000 666.00000
857.00000 665.00000
871.00000 664.00000
885.00000 664.00000
899.00000 664.00000
913.00000 664.00000
927.00000 665.00000
941.00000 665.00000
955.00000 666.00000
969.00000 666.00000
983.00000 666.00000
997.00000 667.00000
1011.00000 667.00000
1025.00000 667.00000
1039.00000 668.00000
1053.00000 668.00000
1067.00000 669.00000
1081.00000 669.00000
1095.00000 668.00000
1109.00000 667.00000
1123.00000 667.00000
1137.00000 667.00000
1151.00000 667.00000
1165.00000 667.00000
1179.00000 666.00000
1193.00000 666.00000
1207.00000 666.00000
1221.00000 666.00000
1235.00000 669.00000
1239.00000 682.00000
1245.00000 695.00000
1255.00000 704.00000
1266.00000 713.00000
1279.00000 719.00000
1292.00000 724.00000
IMAGE=DA3332m_h.JPG
ID=616 
LM=0
CURVES=1
POINTS=100
1222.00000 671.00000
1223.00000 688.00000
1227.00000 705.00000
1232.00000 721.00000
1237.00000 737.00000
1241.00000 754.00000
1244.00000 771.00000
1246.00000 788.00000
1249.00000 805.00000
1253.00000 821.00000
1257.00000 838.00000
1260.00000 855.00000
1267.00000 870.00000
1270.00000 885.00000
1260.00000 898.00000
1246.00000 908.00000
1230.00000 913.00000
1212.00000 914.00000
1195.00000 914.00000
1178.00000 913.00000
1161.00000 913.00000
1144.00000 912.00000
1127.00000 911.00000
1110.00000 910.00000
1093.00000 907.00000
1076.00000 904.00000
1059.00000 901.00000
1043.00000 898.00000
1026.00000 894.00000
1009.00000 892.00000
992.00000 889.00000
975.00000 886.00000
958.00000 882.00000
942.00000 879.00000
925.00000 874.00000
909.00000 869.00000
893.00000 864.00000
877.00000 858.00000
860.00000 852.00000
845.00000 846.00000
829.00000 839.00000
813.00000 832.00000
798.00000 825.00000
782.00000 818.00000
767.00000 810.00000
751.00000 803.00000
736.00000 795.00000
721.00000 787.00000
706.00000 779.00000
692.00000 769.00000
678.00000 759.00000
664.00000 749.00000
651.00000 738.00000
638.00000 727.00000
628.00000 713.00000
618.00000 699.00000
611.00000 684.00000
606.00000 668.00000
602.00000 651.00000
603.00000 634.00000
604.00000 617.00000
608.00000 600.00000
618.00000 588.00000
633.00000 582.00000
650.00000 581.00000
667.00000 581.00000
685.00000 581.00000
702.00000 581.00000
719.00000 581.00000
736.00000 581.00000
753.00000 582.00000
770.00000 583.00000
787.00000 584.00000
804.00000 585.00000
821.00000 586.00000
838.00000 586.00000
855.00000 586.00000
873.00000 586.00000
890.00000 587.00000
907.00000 587.00000
924.00000 588.00000
941.00000 589.00000
958.00000 589.00000
975.00000 589.00000
992.00000 589.00000
1009.00000 589.00000
1026.00000 589.00000
1044.00000 589.00000
1061.00000 590.00000
1078.00000 591.00000
1095.00000 591.00000
1112.00000 592.00000
1129.00000 593.00000
1132.00000 609.00000
1138.00000 624.00000
1150.00000 637.00000
1163.00000 648.00000
1178.00000 657.00000
1193.00000 664.00000
1209.00000 670.00000
IMAGE=DA3332n_h.JPG
ID=617 
LM=0
CURVES=1
POINTS=100
1206.00000 621.00000
1208.00000 637.00000
1213.00000 652.00000
1218.00000 667.00000
1223.00000 682.00000
1228.00000 697.00000
1232.00000 713.00000
1235.00000 728.00000
1239.00000 743.00000
1244.00000 759.00000
1249.00000 774.00000
1254.00000 789.00000
1254.00000 804.00000
1246.00000 818.00000
1234.00000 828.00000
1220.00000 836.00000
1205.00000 841.00000
1189.00000 842.00000
1173.00000 844.00000
1158.00000 845.00000
1142.00000 846.00000
1126.00000 847.00000
1110.00000 848.00000
1094.00000 847.00000
1078.00000 845.00000
1063.00000 844.00000
1047.00000 842.00000
1031.00000 841.00000
1015.00000 839.00000
999.00000 838.00000
983.00000 836.00000
968.00000 835.00000
952.00000 834.00000
936.00000 832.00000
920.00000 830.00000
905.00000 827.00000
889.00000 824.00000
873.00000 820.00000
858.00000 817.00000
842.00000 813.00000
827.00000 810.00000
812.00000 805.00000
797.00000 800.00000
782.00000 794.00000
767.00000 789.00000
752.00000 783.00000
738.00000 776.00000
724.00000 769.00000
709.00000 762.00000
696.00000 754.00000
682.00000 746.00000
669.00000 737.00000
658.00000 726.00000
646.00000 715.00000
637.00000 702.00000
628.00000 688.00000
622.00000 674.00000
618.00000 659.00000
618.00000 643.00000
620.00000 627.00000
623.00000 611.00000
628.00000 597.00000
640.00000 587.00000
655.00000 581.00000
670.00000 578.00000
686.00000 576.00000
702.00000 573.00000
717.00000 571.00000
733.00000 569.00000
749.00000 568.00000
765.00000 568.00000
781.00000 567.00000
797.00000 566.00000
813.00000 565.00000
829.00000 565.00000
844.00000 565.00000
860.00000 564.00000
876.00000 564.00000
892.00000 564.00000
908.00000 564.00000
924.00000 563.00000
940.00000 562.00000
956.00000 561.00000
971.00000 560.00000
987.00000 559.00000
1003.00000 558.00000
1019.00000 557.00000
1035.00000 556.00000
1051.00000 555.00000
1067.00000 555.00000
1083.00000 554.00000
1098.00000 554.00000
1114.00000 553.00000
1127.00000 556.00000
1131.00000 572.00000
1139.00000 585.00000
1152.00000 595.00000
1165.00000 603.00000
1179.00000 611.00000
1194.00000 616.00000
IMAGE=DA3332o_h.JPG
ID=618 
LM=0
CURVES=1
POINTS=100
1246.00000 708.00000
1248.00000 725.00000
1250.00000 742.00000
1252.00000 759.00000
1256.00000 775.00000
1261.00000 792.00000
1265.00000 808.00000
1270.00000 824.00000
1275.00000 841.00000
1281.00000 857.00000
1286.00000 873.00000
1287.00000 890.00000
1286.00000 907.00000
1280.00000 923.00000
1269.00000 936.00000
1257.00000 948.00000
1241.00000 953.00000
1224.00000 955.00000
1207.00000 956.00000
1190.00000 956.00000
1173.00000 957.00000
1156.00000 957.00000
1139.00000 956.00000
1122.00000 955.00000
1105.00000 952.00000
1088.00000 949.00000
1072.00000 946.00000
1055.00000 942.00000
1038.00000 939.00000
1022.00000 935.00000
1005.00000 931.00000
989.00000 927.00000
972.00000 923.00000
956.00000 917.00000
940.00000 912.00000
923.00000 908.00000
907.00000 903.00000
891.00000 898.00000
875.00000 892.00000
859.00000 886.00000
843.00000 880.00000
827.00000 873.00000
812.00000 867.00000
796.00000 861.00000
780.00000 854.00000
765.00000 847.00000
749.00000 840.00000
734.00000 831.00000
720.00000 823.00000
705.00000 814.00000
691.00000 805.00000
677.00000 795.00000
665.00000 783.00000
653.00000 770.00000
643.00000 757.00000
633.00000 743.00000
627.00000 727.00000
622.00000 711.00000
619.00000 694.00000
619.00000 677.00000
621.00000 660.00000
627.00000 644.00000
640.00000 634.00000
656.00000 629.00000
673.00000 626.00000
690.00000 625.00000
707.00000 624.00000
724.00000 623.00000
741.00000 622.00000
758.00000 621.00000
775.00000 620.00000
792.00000 619.00000
809.00000 619.00000
826.00000 620.00000
843.00000 621.00000
860.00000 622.00000
877.00000 623.00000
894.00000 624.00000
911.00000 624.00000
928.00000 625.00000
945.00000 625.00000
962.00000 626.00000
979.00000 627.00000
996.00000 628.00000
1013.00000 629.00000
1030.00000 630.00000
1047.00000 630.00000
1064.00000 629.00000
1081.00000 629.00000
1098.00000 630.00000
1115.00000 630.00000
1132.00000 631.00000
1149.00000 632.00000
1159.00000 645.00000
1164.00000 661.00000
1175.00000 674.00000
1189.00000 684.00000
1204.00000 693.00000
1219.00000 701.00000
1235.00000 706.00000
IMAGE=DA3332p_h.JPG
ID=619 
LM=0
CURVES=1
POINTS=100
1240.00000 661.00000
1244.00000 676.00000
1248.00000 692.00000
1253.00000 707.00000
1257.00000 722.00000
1262.00000 737.00000
1267.00000 752.00000
1273.00000 766.00000
1279.00000 781.00000
1285.00000 796.00000
1291.00000 810.00000
1296.00000 825.00000
1301.00000 840.00000
1303.00000 856.00000
1297.00000 871.00000
1287.00000 883.00000
1273.00000 889.00000
1258.00000 894.00000
1242.00000 896.00000
1226.00000 896.00000
1210.00000 895.00000
1195.00000 895.00000
1179.00000 896.00000
1163.00000 897.00000
1147.00000 896.00000
1131.00000 896.00000
1116.00000 895.00000
1100.00000 893.00000
1084.00000 890.00000
1069.00000 888.00000
1053.00000 885.00000
1038.00000 882.00000
1022.00000 878.00000
1007.00000 876.00000
991.00000 873.00000
976.00000 869.00000
961.00000 865.00000
946.00000 860.00000
931.00000 854.00000
917.00000 848.00000
902.00000 843.00000
887.00000 837.00000
873.00000 831.00000
858.00000 825.00000
844.00000 818.00000
829.00000 811.00000
815.00000 805.00000
801.00000 798.00000
786.00000 791.00000
773.00000 783.00000
759.00000 775.00000
746.00000 766.00000
734.00000 756.00000
722.00000 746.00000
711.00000 735.00000
701.00000 722.00000
693.00000 708.00000
687.00000 694.00000
684.00000 679.00000
682.00000 663.00000
682.00000 647.00000
684.00000 632.00000
688.00000 616.00000
697.00000 603.00000
711.00000 596.00000
726.00000 593.00000
742.00000 591.00000
758.00000 588.00000
773.00000 585.00000
789.00000 582.00000
804.00000 580.00000
820.00000 579.00000
836.00000 579.00000
852.00000 579.00000
867.00000 579.00000
883.00000 579.00000
899.00000 580.00000
915.00000 580.00000
930.00000 581.00000
946.00000 582.00000
962.00000 583.00000
978.00000 583.00000
994.00000 584.00000
1009.00000 584.00000
1025.00000 585.00000
1041.00000 585.00000
1057.00000 586.00000
1072.00000 587.00000
1088.00000 587.00000
1104.00000 588.00000
1120.00000 589.00000
1136.00000 589.00000
1151.00000 589.00000
1166.00000 595.00000
1166.00000 610.00000
1174.00000 624.00000
1185.00000 636.00000
1198.00000 644.00000
1212.00000 651.00000
1227.00000 657.00000
IMAGE=DA3332q_h.JPG
ID=620 
LM=0
CURVES=1
POINTS=100
1103.00000 629.00000
1105.00000 645.00000
1107.00000 661.00000
1110.00000 676.00000
1114.00000 692.00000
1118.00000 707.00000
1122.00000 722.00000
1126.00000 738.00000
1131.00000 753.00000
1137.00000 767.00000
1143.00000 782.00000
1148.00000 797.00000
1153.00000 812.00000
1149.00000 828.00000
1140.00000 841.00000
1128.00000 851.00000
1113.00000 857.00000
1097.00000 858.00000
1082.00000 859.00000
1066.00000 862.00000
1050.00000 863.00000
1034.00000 863.00000
1018.00000 863.00000
1002.00000 862.00000
987.00000 859.00000
971.00000 856.00000
955.00000 853.00000
940.00000 851.00000
924.00000 849.00000
908.00000 846.00000
893.00000 843.00000
877.00000 841.00000
861.00000 840.00000
845.00000 838.00000
830.00000 834.00000
814.00000 830.00000
799.00000 826.00000
784.00000 822.00000
768.00000 818.00000
753.00000 814.00000
738.00000 809.00000
723.00000 804.00000
708.00000 799.00000
693.00000 794.00000
677.00000 789.00000
662.00000 784.00000
647.00000 779.00000
632.00000 774.00000
618.00000 767.00000
604.00000 759.00000
590.00000 751.00000
577.00000 743.00000
564.00000 734.00000
552.00000 723.00000
542.00000 711.00000
534.00000 697.00000
528.00000 683.00000
524.00000 667.00000
522.00000 652.00000
521.00000 636.00000
522.00000 620.00000
525.00000 605.00000
535.00000 592.00000
548.00000 585.00000
564.00000 580.00000
579.00000 577.00000
595.00000 575.00000
611.00000 573.00000
627.00000 572.00000
643.00000 571.00000
658.00000 570.00000
674.00000 570.00000
690.00000 569.00000
706.00000 568.00000
722.00000 568.00000
738.00000 568.00000
754.00000 568.00000
770.00000 568.00000
786.00000 568.00000
802.00000 568.00000
817.00000 568.00000
833.00000 568.00000
849.00000 568.00000
865.00000 567.00000
881.00000 567.00000
897.00000 567.00000
913.00000 567.00000
929.00000 567.00000
945.00000 567.00000
960.00000 566.00000
976.00000 566.00000
992.00000 566.00000
1008.00000 566.00000
1018.00000 572.00000
1021.00000 587.00000
1031.00000 599.00000
1044.00000 609.00000
1058.00000 616.00000
1072.00000 623.00000
1088.00000 626.00000
IMAGE=DA3332r_h.JPG
ID=621 
LM=0
CURVES=1
POINTS=100
1074.00000 742.00000
1077.00000 759.00000
1080.00000 776.00000
1083.00000 793.00000
1087.00000 810.00000
1090.00000 827.00000
1096.00000 844.00000
1101.00000 860.00000
1108.00000 876.00000
1116.00000 891.00000
1124.00000 907.00000
1130.00000 923.00000
1130.00000 940.00000
1123.00000 956.00000
1111.00000 969.00000
1097.00000 979.00000
1081.00000 985.00000
1064.00000 987.00000
1046.00000 988.00000
1029.00000 988.00000
1012.00000 988.00000
994.00000 987.00000
977.00000 986.00000
960.00000 985.00000
942.00000 985.00000
925.00000 984.00000
908.00000 983.00000
891.00000 982.00000
873.00000 981.00000
856.00000 979.00000
839.00000 977.00000
821.00000 976.00000
804.00000 974.00000
787.00000 972.00000
770.00000 969.00000
753.00000 965.00000
736.00000 962.00000
719.00000 958.00000
702.00000 954.00000
685.00000 950.00000
669.00000 944.00000
653.00000 938.00000
636.00000 932.00000
620.00000 926.00000
604.00000 920.00000
588.00000 913.00000
572.00000 906.00000
557.00000 899.00000
542.00000 890.00000
526.00000 882.00000
512.00000 872.00000
497.00000 863.00000
486.00000 850.00000
475.00000 837.00000
466.00000 822.00000
459.00000 806.00000
454.00000 789.00000
450.00000 772.00000
447.00000 755.00000
445.00000 738.00000
443.00000 721.00000
447.00000 704.00000
456.00000 690.00000
468.00000 678.00000
485.00000 673.00000
502.00000 669.00000
519.00000 666.00000
536.00000 665.00000
554.00000 663.00000
571.00000 662.00000
588.00000 662.00000
606.00000 661.00000
623.00000 661.00000
640.00000 661.00000
658.00000 661.00000
675.00000 662.00000
692.00000 663.00000
710.00000 663.00000
727.00000 664.00000
744.00000 664.00000
762.00000 664.00000
779.00000 665.00000
796.00000 665.00000
813.00000 666.00000
831.00000 667.00000
848.00000 667.00000
865.00000 667.00000
883.00000 667.00000
900.00000 667.00000
918.00000 667.00000
935.00000 667.00000
952.00000 668.00000
969.00000 669.00000
977.00000 682.00000
986.00000 697.00000
997.00000 711.00000
1011.00000 721.00000
1026.00000 730.00000
1042.00000 735.00000
1059.00000 739.00000
IMAGE=DA3333b.JPG
ID=622 
LM=0
CURVES=1
POINTS=100
1153.00000 638.00000
1158.00000 654.00000
1164.00000 671.00000
1169.00000 687.00000
1175.00000 703.00000
1181.00000 719.00000
1187.00000 735.00000
1192.00000 752.00000
1198.00000 768.00000
1203.00000 784.00000
1208.00000 800.00000
1213.00000 817.00000
1218.00000 833.00000
1220.00000 850.00000
1209.00000 863.00000
1195.00000 874.00000
1179.00000 880.00000
1163.00000 884.00000
1146.00000 887.00000
1129.00000 889.00000
1112.00000 890.00000
1095.00000 890.00000
1077.00000 890.00000
1060.00000 890.00000
1043.00000 888.00000
1026.00000 886.00000
1009.00000 884.00000
992.00000 882.00000
975.00000 880.00000
958.00000 878.00000
941.00000 876.00000
924.00000 874.00000
907.00000 872.00000
890.00000 868.00000
874.00000 864.00000
857.00000 860.00000
840.00000 855.00000
824.00000 849.00000
808.00000 844.00000
792.00000 838.00000
776.00000 832.00000
760.00000 825.00000
744.00000 819.00000
728.00000 813.00000
712.00000 807.00000
697.00000 799.00000
681.00000 792.00000
666.00000 785.00000
650.00000 777.00000
636.00000 768.00000
622.00000 758.00000
608.00000 748.00000
596.00000 736.00000
584.00000 723.00000
572.00000 711.00000
562.00000 697.00000
554.00000 682.00000
547.00000 666.00000
542.00000 650.00000
539.00000 633.00000
540.00000 616.00000
541.00000 599.00000
546.00000 582.00000
556.00000 568.00000
571.00000 561.00000
588.00000 557.00000
605.00000 555.00000
622.00000 553.00000
639.00000 552.00000
656.00000 552.00000
673.00000 553.00000
691.00000 554.00000
708.00000 555.00000
725.00000 556.00000
742.00000 557.00000
759.00000 557.00000
776.00000 556.00000
793.00000 556.00000
810.00000 557.00000
828.00000 557.00000
845.00000 558.00000
862.00000 559.00000
879.00000 561.00000
896.00000 561.00000
913.00000 562.00000
930.00000 562.00000
947.00000 562.00000
965.00000 562.00000
982.00000 561.00000
999.00000 561.00000
1016.00000 562.00000
1033.00000 563.00000
1050.00000 564.00000
1066.00000 571.00000
1074.00000 585.00000
1081.00000 601.00000
1092.00000 614.00000
1107.00000 623.00000
1123.00000 629.00000
1139.00000 635.00000
IMAGE=DA3333c_h.JPG
ID=623 
LM=0
CURVES=1
POINTS=100
1224.00000 687.00000
1230.00000 703.00000
1235.00000 720.00000
1240.00000 736.00000
1245.00000 753.00000
1250.00000 770.00000
1252.00000 787.00000
1254.00000 804.00000
1257.00000 821.00000
1262.00000 838.00000
1267.00000 854.00000
1272.00000 871.00000
1276.00000 888.00000
1276.00000 904.00000
1267.00000 918.00000
1254.00000 929.00000
1239.00000 938.00000
1222.00000 941.00000
1205.00000 944.00000
1188.00000 943.00000
1170.00000 942.00000
1153.00000 942.00000
1136.00000 941.00000
1118.00000 941.00000
1101.00000 939.00000
1084.00000 936.00000
1067.00000 933.00000
1050.00000 930.00000
1033.00000 927.00000
1016.00000 923.00000
999.00000 920.00000
982.00000 916.00000
965.00000 912.00000
948.00000 908.00000
932.00000 903.00000
915.00000 897.00000
899.00000 892.00000
882.00000 887.00000
866.00000 882.00000
849.00000 877.00000
833.00000 871.00000
816.00000 866.00000
800.00000 860.00000
784.00000 854.00000
767.00000 848.00000
751.00000 841.00000
735.00000 834.00000
720.00000 827.00000
704.00000 820.00000
689.00000 812.00000
674.00000 802.00000
659.00000 793.00000
646.00000 782.00000
632.00000 771.00000
621.00000 759.00000
610.00000 745.00000
601.00000 731.00000
597.00000 714.00000
593.00000 697.00000
593.00000 680.00000
595.00000 663.00000
598.00000 646.00000
610.00000 633.00000
623.00000 622.00000
638.00000 616.00000
656.00000 613.00000
673.00000 610.00000
690.00000 608.00000
707.00000 606.00000
724.00000 605.00000
742.00000 604.00000
759.00000 604.00000
776.00000 604.00000
794.00000 603.00000
811.00000 603.00000
828.00000 603.00000
846.00000 604.00000
863.00000 604.00000
880.00000 604.00000
898.00000 604.00000
915.00000 604.00000
932.00000 605.00000
950.00000 605.00000
967.00000 605.00000
984.00000 606.00000
1002.00000 606.00000
1019.00000 606.00000
1036.00000 606.00000
1054.00000 606.00000
1071.00000 607.00000
1088.00000 607.00000
1106.00000 607.00000
1123.00000 607.00000
1128.00000 622.00000
1138.00000 636.00000
1149.00000 649.00000
1163.00000 660.00000
1177.00000 669.00000
1193.00000 676.00000
1209.00000 683.00000
IMAGE=DA3333d_h.JPG
ID=624 
LM=0
CURVES=1
POINTS=100
1230.00000 703.00000
1232.00000 720.00000
1234.00000 736.00000
1236.00000 753.00000
1239.00000 769.00000
1242.00000 785.00000
1244.00000 802.00000
1247.00000 818.00000
1249.00000 835.00000
1252.00000 851.00000
1255.00000 867.00000
1261.00000 883.00000
1263.00000 900.00000
1261.00000 916.00000
1249.00000 928.00000
1235.00000 936.00000
1218.00000 938.00000
1202.00000 938.00000
1185.00000 938.00000
1168.00000 939.00000
1152.00000 939.00000
1135.00000 938.00000
1118.00000 937.00000
1102.00000 935.00000
1085.00000 933.00000
1069.00000 930.00000
1053.00000 928.00000
1036.00000 925.00000
1020.00000 921.00000
1004.00000 918.00000
987.00000 915.00000
971.00000 911.00000
955.00000 908.00000
939.00000 904.00000
923.00000 899.00000
907.00000 893.00000
892.00000 888.00000
876.00000 882.00000
860.00000 876.00000
845.00000 870.00000
829.00000 864.00000
814.00000 858.00000
798.00000 852.00000
783.00000 846.00000
767.00000 840.00000
752.00000 833.00000
737.00000 825.00000
723.00000 817.00000
708.00000 809.00000
694.00000 800.00000
680.00000 791.00000
667.00000 781.00000
655.00000 769.00000
644.00000 757.00000
634.00000 744.00000
625.00000 730.00000
621.00000 714.00000
619.00000 697.00000
619.00000 681.00000
621.00000 664.00000
623.00000 648.00000
630.00000 632.00000
641.00000 621.00000
656.00000 612.00000
672.00000 610.00000
688.00000 610.00000
705.00000 609.00000
722.00000 609.00000
738.00000 609.00000
755.00000 609.00000
772.00000 610.00000
788.00000 610.00000
805.00000 611.00000
822.00000 611.00000
838.00000 612.00000
855.00000 613.00000
871.00000 614.00000
888.00000 614.00000
905.00000 614.00000
921.00000 614.00000
938.00000 615.00000
954.00000 616.00000
971.00000 616.00000
988.00000 616.00000
1004.00000 616.00000
1021.00000 616.00000
1038.00000 617.00000
1054.00000 617.00000
1071.00000 617.00000
1088.00000 617.00000
1104.00000 618.00000
1121.00000 619.00000
1134.00000 628.00000
1135.00000 644.00000
1142.00000 659.00000
1154.00000 671.00000
1168.00000 679.00000
1183.00000 686.00000
1198.00000 693.00000
1214.00000 699.00000
IMAGE=DA3333e_h.JPG
ID=625 
LM=0
CURVES=1
POINTS=100
1176.00000 719.00000
1178.00000 734.00000
1181.00000 750.00000
1183.00000 765.00000
1186.00000 780.00000
1190.00000 795.00000
1193.00000 810.00000
1196.00000 825.00000
1200.00000 840.00000
1204.00000 855.00000
1208.00000 870.00000
1210.00000 885.00000
1209.00000 901.00000
1202.00000 914.00000
1191.00000 925.00000
1178.00000 934.00000
1164.00000 940.00000
1148.00000 941.00000
1133.00000 939.00000
1118.00000 939.00000
1102.00000 940.00000
1087.00000 939.00000
1071.00000 939.00000
1056.00000 938.00000
1040.00000 937.00000
1025.00000 935.00000
1010.00000 934.00000
994.00000 932.00000
979.00000 930.00000
964.00000 927.00000
949.00000 924.00000
934.00000 920.00000
919.00000 916.00000
904.00000 912.00000
889.00000 908.00000
874.00000 903.00000
860.00000 898.00000
845.00000 892.00000
831.00000 887.00000
817.00000 880.00000
803.00000 874.00000
789.00000 867.00000
775.00000 860.00000
762.00000 852.00000
748.00000 845.00000
734.00000 839.00000
720.00000 832.00000
707.00000 824.00000
693.00000 816.00000
681.00000 808.00000
668.00000 798.00000
656.00000 788.00000
645.00000 778.00000
634.00000 768.00000
624.00000 755.00000
615.00000 743.00000
608.00000 729.00000
604.00000 714.00000
601.00000 699.00000
602.00000 683.00000
604.00000 668.00000
607.00000 653.00000
619.00000 643.00000
634.00000 641.00000
649.00000 641.00000
665.00000 642.00000
680.00000 642.00000
696.00000 642.00000
711.00000 642.00000
727.00000 642.00000
742.00000 642.00000
758.00000 642.00000
773.00000 643.00000
788.00000 644.00000
804.00000 644.00000
819.00000 644.00000
835.00000 644.00000
850.00000 644.00000
866.00000 645.00000
881.00000 645.00000
897.00000 645.00000
912.00000 645.00000
927.00000 645.00000
943.00000 645.00000
958.00000 645.00000
974.00000 645.00000
989.00000 645.00000
1005.00000 645.00000
1020.00000 645.00000
1036.00000 645.00000
1051.00000 645.00000
1067.00000 646.00000
1081.00000 650.00000
1084.00000 665.00000
1093.00000 678.00000
1103.00000 689.00000
1116.00000 698.00000
1128.00000 707.00000
1143.00000 712.00000
1158.00000 716.00000
IMAGE=DA3333f_h.JPG
ID=626 
LM=0
CURVES=1
POINTS=100
1193.00000 622.00000
1199.00000 637.00000
1204.00000 652.00000
1209.00000 667.00000
1213.00000 682.00000
1216.00000 697.00000
1219.00000 713.00000
1222.00000 728.00000
1226.00000 744.00000
1230.00000 759.00000
1235.00000 774.00000
1239.00000 789.00000
1242.00000 805.00000
1240.00000 820.00000
1229.00000 832.00000
1217.00000 842.00000
1203.00000 848.00000
1187.00000 851.00000
1171.00000 853.00000
1156.00000 854.00000
1140.00000 856.00000
1124.00000 856.00000
1108.00000 855.00000
1093.00000 854.00000
1077.00000 853.00000
1061.00000 851.00000
1045.00000 849.00000
1030.00000 846.00000
1014.00000 843.00000
999.00000 841.00000
983.00000 838.00000
968.00000 835.00000
952.00000 831.00000
937.00000 827.00000
922.00000 823.00000
907.00000 819.00000
891.00000 815.00000
876.00000 810.00000
861.00000 805.00000
846.00000 800.00000
831.00000 795.00000
816.00000 790.00000
801.00000 785.00000
787.00000 778.00000
772.00000 773.00000
758.00000 767.00000
743.00000 760.00000
729.00000 754.00000
715.00000 747.00000
701.00000 739.00000
687.00000 731.00000
674.00000 723.00000
661.00000 714.00000
650.00000 703.00000
638.00000 691.00000
632.00000 677.00000
626.00000 663.00000
621.00000 648.00000
617.00000 632.00000
615.00000 617.00000
618.00000 601.00000
620.00000 585.00000
627.00000 572.00000
640.00000 564.00000
656.00000 559.00000
671.00000 559.00000
687.00000 558.00000
703.00000 557.00000
719.00000 556.00000
734.00000 555.00000
750.00000 555.00000
766.00000 555.00000
782.00000 555.00000
798.00000 555.00000
813.00000 554.00000
829.00000 554.00000
845.00000 554.00000
861.00000 554.00000
877.00000 554.00000
892.00000 553.00000
908.00000 553.00000
924.00000 553.00000
940.00000 553.00000
956.00000 553.00000
971.00000 553.00000
987.00000 552.00000
1003.00000 552.00000
1019.00000 552.00000
1034.00000 552.00000
1050.00000 552.00000
1066.00000 552.00000
1082.00000 552.00000
1098.00000 553.00000
1110.00000 562.00000
1117.00000 576.00000
1128.00000 588.00000
1141.00000 597.00000
1153.00000 606.00000
1167.00000 614.00000
1182.00000 619.00000
IMAGE=DA3333g_h.JPG
ID=627 
LM=0
CURVES=1
POINTS=100
1168.00000 673.00000
1175.00000 687.00000
1182.00000 701.00000
1187.00000 717.00000
1190.00000 732.00000
1194.00000 747.00000
1198.00000 763.00000
1202.00000 778.00000
1206.00000 794.00000
1210.00000 809.00000
1215.00000 824.00000
1221.00000 839.00000
1228.00000 853.00000
1229.00000 867.00000
1222.00000 881.00000
1210.00000 892.00000
1196.00000 900.00000
1181.00000 904.00000
1165.00000 906.00000
1149.00000 907.00000
1134.00000 908.00000
1118.00000 908.00000
1102.00000 908.00000
1086.00000 907.00000
1070.00000 905.00000
1055.00000 902.00000
1039.00000 899.00000
1023.00000 896.00000
1008.00000 893.00000
992.00000 890.00000
977.00000 887.00000
961.00000 883.00000
946.00000 879.00000
930.00000 876.00000
915.00000 871.00000
900.00000 867.00000
884.00000 862.00000
869.00000 858.00000
854.00000 854.00000
839.00000 849.00000
824.00000 843.00000
809.00000 838.00000
794.00000 832.00000
779.00000 826.00000
764.00000 821.00000
750.00000 815.00000
735.00000 809.00000
720.00000 803.00000
706.00000 796.00000
692.00000 789.00000
678.00000 781.00000
665.00000 772.00000
652.00000 762.00000
640.00000 752.00000
630.00000 740.00000
620.00000 728.00000
611.00000 715.00000
605.00000 700.00000
599.00000 685.00000
597.00000 670.00000
596.00000 654.00000
596.00000 638.00000
599.00000 622.00000
609.00000 611.00000
624.00000 607.00000
640.00000 607.00000
655.00000 607.00000
671.00000 607.00000
687.00000 606.00000
703.00000 606.00000
719.00000 606.00000
735.00000 605.00000
751.00000 605.00000
767.00000 605.00000
783.00000 605.00000
799.00000 606.00000
814.00000 606.00000
830.00000 607.00000
846.00000 607.00000
862.00000 608.00000
878.00000 608.00000
894.00000 609.00000
910.00000 609.00000
926.00000 609.00000
941.00000 610.00000
957.00000 610.00000
973.00000 610.00000
989.00000 610.00000
1005.00000 610.00000
1021.00000 611.00000
1037.00000 612.00000
1053.00000 612.00000
1069.00000 612.00000
1084.00000 613.00000
1096.00000 621.00000
1104.00000 635.00000
1115.00000 646.00000
1127.00000 657.00000
1141.00000 664.00000
1156.00000 669.00000
IMAGE=DA3333h_h.JPG
ID=628 
LM=0
CURVES=1
POINTS=100
1270.00000 674.00000
1270.00000 690.00000
1270.00000 707.00000
1273.00000 723.00000
1278.00000 739.00000
1283.00000 755.00000
1288.00000 770.00000
1293.00000 786.00000
1299.00000 801.00000
1306.00000 816.00000
1313.00000 831.00000
1317.00000 847.00000
1321.00000 863.00000
1317.00000 879.00000
1306.00000 891.00000
1294.00000 902.00000
1279.00000 908.00000
1263.00000 913.00000
1246.00000 914.00000
1230.00000 915.00000
1213.00000 916.00000
1197.00000 916.00000
1180.00000 917.00000
1164.00000 917.00000
1147.00000 917.00000
1131.00000 916.00000
1115.00000 914.00000
1098.00000 912.00000
1082.00000 910.00000
1066.00000 907.00000
1050.00000 903.00000
1033.00000 900.00000
1017.00000 898.00000
1001.00000 894.00000
985.00000 890.00000
969.00000 885.00000
954.00000 879.00000
939.00000 872.00000
924.00000 866.00000
908.00000 861.00000
892.00000 855.00000
877.00000 849.00000
862.00000 843.00000
847.00000 837.00000
831.00000 830.00000
816.00000 824.00000
802.00000 816.00000
787.00000 809.00000
772.00000 801.00000
758.00000 792.00000
745.00000 783.00000
732.00000 773.00000
720.00000 761.00000
709.00000 749.00000
700.00000 735.00000
692.00000 721.00000
685.00000 706.00000
682.00000 690.00000
679.00000 673.00000
677.00000 657.00000
678.00000 641.00000
680.00000 624.00000
689.00000 611.00000
703.00000 604.00000
719.00000 602.00000
736.00000 601.00000
752.00000 600.00000
769.00000 599.00000
785.00000 598.00000
802.00000 597.00000
818.00000 597.00000
835.00000 597.00000
851.00000 597.00000
868.00000 597.00000
884.00000 597.00000
901.00000 597.00000
917.00000 598.00000
934.00000 598.00000
950.00000 598.00000
967.00000 598.00000
983.00000 598.00000
1000.00000 598.00000
1016.00000 598.00000
1032.00000 598.00000
1049.00000 597.00000
1065.00000 597.00000
1082.00000 597.00000
1098.00000 597.00000
1115.00000 597.00000
1131.00000 597.00000
1148.00000 597.00000
1164.00000 597.00000
1177.00000 605.00000
1175.00000 621.00000
1183.00000 636.00000
1195.00000 647.00000
1208.00000 657.00000
1222.00000 665.00000
1238.00000 671.00000
1254.00000 674.00000
IMAGE=DA3333i_h.JPG
ID=629 
LM=0
CURVES=1
POINTS=100
1083.00000 696.00000
1084.00000 711.00000
1085.00000 725.00000
1088.00000 740.00000
1092.00000 754.00000
1096.00000 768.00000
1100.00000 782.00000
1105.00000 796.00000
1110.00000 809.00000
1117.00000 822.00000
1123.00000 835.00000
1128.00000 849.00000
1127.00000 864.00000
1119.00000 876.00000
1108.00000 886.00000
1095.00000 893.00000
1081.00000 897.00000
1067.00000 899.00000
1052.00000 901.00000
1038.00000 901.00000
1023.00000 901.00000
1009.00000 901.00000
994.00000 901.00000
979.00000 901.00000
965.00000 900.00000
950.00000 899.00000
936.00000 897.00000
921.00000 896.00000
906.00000 894.00000
892.00000 893.00000
877.00000 891.00000
863.00000 890.00000
848.00000 887.00000
834.00000 885.00000
820.00000 882.00000
805.00000 878.00000
791.00000 874.00000
777.00000 870.00000
763.00000 865.00000
749.00000 861.00000
736.00000 856.00000
722.00000 852.00000
708.00000 847.00000
694.00000 842.00000
680.00000 837.00000
667.00000 831.00000
654.00000 824.00000
641.00000 818.00000
628.00000 812.00000
615.00000 804.00000
603.00000 796.00000
591.00000 788.00000
580.00000 778.00000
570.00000 767.00000
562.00000 755.00000
554.00000 743.00000
547.00000 730.00000
543.00000 716.00000
541.00000 701.00000
542.00000 687.00000
545.00000 672.00000
549.00000 658.00000
558.00000 647.00000
570.00000 639.00000
584.00000 635.00000
599.00000 634.00000
613.00000 632.00000
628.00000 631.00000
643.00000 630.00000
657.00000 629.00000
672.00000 629.00000
686.00000 629.00000
701.00000 629.00000
716.00000 629.00000
730.00000 629.00000
745.00000 629.00000
760.00000 628.00000
774.00000 628.00000
789.00000 628.00000
804.00000 628.00000
818.00000 628.00000
833.00000 628.00000
847.00000 628.00000
862.00000 628.00000
877.00000 628.00000
891.00000 628.00000
906.00000 628.00000
921.00000 627.00000
935.00000 627.00000
950.00000 627.00000
965.00000 626.00000
979.00000 626.00000
994.00000 628.00000
997.00000 642.00000
1005.00000 654.00000
1016.00000 665.00000
1028.00000 673.00000
1040.00000 680.00000
1054.00000 686.00000
1067.00000 692.00000
IMAGE=DA3333j_h.JPG
ID=630 
LM=0
CURVES=1
POINTS=100
1159.00000 615.00000
1164.00000 629.00000
1168.00000 642.00000
1172.00000 656.00000
1176.00000 670.00000
1180.00000 684.00000
1183.00000 698.00000
1186.00000 712.00000
1190.00000 725.00000
1194.00000 739.00000
1198.00000 753.00000
1205.00000 766.00000
1210.00000 779.00000
1212.00000 793.00000
1206.00000 806.00000
1195.00000 816.00000
1182.00000 821.00000
1168.00000 823.00000
1154.00000 824.00000
1139.00000 824.00000
1125.00000 824.00000
1110.00000 824.00000
1096.00000 823.00000
1082.00000 823.00000
1067.00000 822.00000
1053.00000 821.00000
1039.00000 820.00000
1025.00000 818.00000
1010.00000 817.00000
996.00000 815.00000
982.00000 813.00000
968.00000 810.00000
954.00000 807.00000
940.00000 804.00000
926.00000 800.00000
912.00000 797.00000
898.00000 794.00000
884.00000 790.00000
870.00000 787.00000
856.00000 783.00000
843.00000 778.00000
829.00000 774.00000
816.00000 769.00000
802.00000 764.00000
789.00000 758.00000
776.00000 753.00000
762.00000 748.00000
749.00000 742.00000
736.00000 736.00000
724.00000 728.00000
712.00000 721.00000
700.00000 713.00000
688.00000 704.00000
677.00000 695.00000
667.00000 685.00000
658.00000 675.00000
649.00000 663.00000
644.00000 649.00000
639.00000 636.00000
637.00000 622.00000
637.00000 607.00000
639.00000 593.00000
645.00000 580.00000
656.00000 571.00000
670.00000 567.00000
684.00000 565.00000
698.00000 563.00000
712.00000 562.00000
727.00000 560.00000
741.00000 559.00000
755.00000 558.00000
770.00000 557.00000
784.00000 556.00000
798.00000 556.00000
813.00000 556.00000
827.00000 555.00000
841.00000 555.00000
856.00000 555.00000
870.00000 555.00000
884.00000 555.00000
899.00000 555.00000
913.00000 555.00000
927.00000 555.00000
942.00000 556.00000
956.00000 556.00000
970.00000 556.00000
985.00000 556.00000
999.00000 556.00000
1014.00000 556.00000
1028.00000 556.00000
1042.00000 556.00000
1057.00000 556.00000
1071.00000 556.00000
1082.00000 565.00000
1086.00000 578.00000
1096.00000 589.00000
1107.00000 598.00000
1120.00000 605.00000
1133.00000 610.00000
1147.00000 614.00000
IMAGE=DA3333k_h.JPG
ID=631 
LM=0
CURVES=1
POINTS=100
1183.00000 684.00000
1187.00000 698.00000
1191.00000 711.00000
1195.00000 725.00000
1199.00000 739.00000
1202.00000 752.00000
1206.00000 766.00000
1209.00000 780.00000
1212.00000 794.00000
1216.00000 807.00000
1219.00000 821.00000
1224.00000 835.00000
1222.00000 849.00000
1213.00000 860.00000
1202.00000 869.00000
1189.00000 875.00000
1175.00000 877.00000
1161.00000 878.00000
1147.00000 879.00000
1133.00000 880.00000
1119.00000 881.00000
1104.00000 881.00000
1090.00000 881.00000
1076.00000 881.00000
1062.00000 880.00000
1048.00000 879.00000
1034.00000 878.00000
1019.00000 877.00000
1005.00000 875.00000
991.00000 873.00000
977.00000 871.00000
963.00000 869.00000
949.00000 866.00000
935.00000 864.00000
922.00000 860.00000
908.00000 857.00000
894.00000 854.00000
880.00000 850.00000
866.00000 847.00000
853.00000 843.00000
839.00000 839.00000
825.00000 835.00000
812.00000 830.00000
799.00000 825.00000
785.00000 821.00000
772.00000 816.00000
759.00000 811.00000
746.00000 805.00000
733.00000 798.00000
721.00000 791.00000
709.00000 783.00000
698.00000 774.00000
688.00000 764.00000
679.00000 753.00000
670.00000 742.00000
663.00000 730.00000
658.00000 716.00000
656.00000 702.00000
655.00000 688.00000
655.00000 674.00000
658.00000 660.00000
662.00000 646.00000
673.00000 638.00000
686.00000 633.00000
700.00000 630.00000
714.00000 628.00000
728.00000 626.00000
743.00000 625.00000
757.00000 624.00000
771.00000 623.00000
785.00000 622.00000
799.00000 622.00000
813.00000 621.00000
828.00000 621.00000
842.00000 620.00000
856.00000 620.00000
870.00000 619.00000
884.00000 619.00000
899.00000 619.00000
913.00000 619.00000
927.00000 619.00000
941.00000 619.00000
955.00000 619.00000
970.00000 619.00000
984.00000 619.00000
998.00000 619.00000
1012.00000 619.00000
1026.00000 618.00000
1041.00000 618.00000
1055.00000 618.00000
1069.00000 617.00000
1083.00000 617.00000
1097.00000 619.00000
1109.00000 627.00000
1115.00000 639.00000
1122.00000 651.00000
1132.00000 661.00000
1143.00000 671.00000
1156.00000 677.00000
1169.00000 682.00000
IMAGE=DA3333l_h.JPG
ID=632 
LM=0
CURVES=1
POINTS=100
1109.00000 664.00000
1109.00000 680.00000
1112.00000 696.00000
1117.00000 712.00000
1122.00000 727.00000
1126.00000 743.00000
1130.00000 758.00000
1135.00000 774.00000
1140.00000 789.00000
1147.00000 804.00000
1152.00000 819.00000
1156.00000 835.00000
1156.00000 851.00000
1149.00000 866.00000
1138.00000 878.00000
1125.00000 888.00000
1110.00000 894.00000
1095.00000 899.00000
1079.00000 900.00000
1063.00000 899.00000
1046.00000 900.00000
1030.00000 900.00000
1014.00000 900.00000
998.00000 899.00000
982.00000 898.00000
966.00000 896.00000
949.00000 894.00000
933.00000 892.00000
917.00000 890.00000
901.00000 888.00000
885.00000 885.00000
869.00000 883.00000
853.00000 880.00000
837.00000 878.00000
821.00000 875.00000
806.00000 871.00000
790.00000 868.00000
774.00000 864.00000
758.00000 859.00000
743.00000 855.00000
728.00000 849.00000
712.00000 844.00000
697.00000 838.00000
682.00000 833.00000
667.00000 827.00000
652.00000 821.00000
637.00000 814.00000
623.00000 807.00000
609.00000 798.00000
595.00000 790.00000
582.00000 781.00000
569.00000 771.00000
557.00000 760.00000
545.00000 749.00000
534.00000 736.00000
525.00000 723.00000
518.00000 709.00000
514.00000 693.00000
511.00000 677.00000
512.00000 661.00000
514.00000 645.00000
517.00000 629.00000
525.00000 615.00000
540.00000 608.00000
556.00000 605.00000
572.00000 604.00000
588.00000 603.00000
605.00000 602.00000
621.00000 601.00000
637.00000 600.00000
653.00000 600.00000
669.00000 600.00000
685.00000 599.00000
702.00000 599.00000
718.00000 598.00000
734.00000 597.00000
750.00000 597.00000
766.00000 596.00000
783.00000 596.00000
799.00000 596.00000
815.00000 596.00000
831.00000 596.00000
847.00000 596.00000
864.00000 596.00000
880.00000 595.00000
896.00000 595.00000
912.00000 595.00000
928.00000 594.00000
945.00000 593.00000
961.00000 593.00000
977.00000 593.00000
993.00000 593.00000
1009.00000 593.00000
1024.00000 599.00000
1027.00000 615.00000
1036.00000 628.00000
1049.00000 638.00000
1063.00000 646.00000
1077.00000 653.00000
1092.00000 660.00000
IMAGE=DA3333m_h.JPG
ID=633 
LM=0
CURVES=1
POINTS=100
1227.00000 687.00000
1227.00000 703.00000
1226.00000 719.00000
1227.00000 735.00000
1229.00000 751.00000
1231.00000 767.00000
1235.00000 782.00000
1240.00000 797.00000
1245.00000 813.00000
1250.00000 828.00000
1256.00000 843.00000
1262.00000 857.00000
1266.00000 873.00000
1258.00000 887.00000
1246.00000 897.00000
1231.00000 902.00000
1215.00000 905.00000
1199.00000 908.00000
1183.00000 911.00000
1168.00000 913.00000
1152.00000 915.00000
1136.00000 915.00000
1120.00000 915.00000
1104.00000 914.00000
1088.00000 913.00000
1072.00000 912.00000
1056.00000 911.00000
1040.00000 909.00000
1024.00000 907.00000
1008.00000 904.00000
993.00000 901.00000
977.00000 897.00000
961.00000 894.00000
946.00000 891.00000
930.00000 887.00000
914.00000 883.00000
899.00000 879.00000
883.00000 875.00000
868.00000 871.00000
853.00000 866.00000
838.00000 861.00000
822.00000 856.00000
808.00000 850.00000
793.00000 844.00000
778.00000 838.00000
764.00000 831.00000
749.00000 824.00000
735.00000 816.00000
721.00000 808.00000
708.00000 799.00000
695.00000 790.00000
683.00000 780.00000
670.00000 769.00000
660.00000 757.00000
650.00000 745.00000
642.00000 731.00000
636.00000 716.00000
633.00000 700.00000
632.00000 684.00000
633.00000 669.00000
637.00000 653.00000
645.00000 639.00000
657.00000 630.00000
672.00000 624.00000
688.00000 621.00000
704.00000 620.00000
720.00000 619.00000
736.00000 618.00000
752.00000 617.00000
768.00000 615.00000
784.00000 615.00000
800.00000 614.00000
816.00000 613.00000
832.00000 612.00000
848.00000 612.00000
864.00000 612.00000
880.00000 612.00000
896.00000 612.00000
912.00000 612.00000
928.00000 612.00000
944.00000 612.00000
960.00000 612.00000
976.00000 611.00000
992.00000 611.00000
1008.00000 611.00000
1024.00000 611.00000
1040.00000 611.00000
1056.00000 611.00000
1072.00000 611.00000
1088.00000 611.00000
1104.00000 611.00000
1120.00000 613.00000
1131.00000 620.00000
1136.00000 636.00000
1144.00000 649.00000
1155.00000 661.00000
1168.00000 669.00000
1183.00000 675.00000
1198.00000 681.00000
1214.00000 683.00000
IMAGE=DA3333o_h.JPG
ID=634 
LM=0
CURVES=1
POINTS=100
1303.00000 665.00000
1307.00000 680.00000
1310.00000 695.00000
1314.00000 711.00000
1318.00000 726.00000
1322.00000 741.00000
1326.00000 756.00000
1328.00000 771.00000
1331.00000 787.00000
1334.00000 802.00000
1337.00000 817.00000
1343.00000 832.00000
1347.00000 847.00000
1342.00000 862.00000
1331.00000 873.00000
1318.00000 881.00000
1303.00000 885.00000
1287.00000 887.00000
1272.00000 888.00000
1256.00000 889.00000
1241.00000 889.00000
1225.00000 889.00000
1209.00000 889.00000
1194.00000 889.00000
1178.00000 887.00000
1163.00000 886.00000
1147.00000 884.00000
1132.00000 882.00000
1116.00000 880.00000
1101.00000 878.00000
1085.00000 876.00000
1070.00000 874.00000
1054.00000 872.00000
1039.00000 870.00000
1024.00000 867.00000
1008.00000 864.00000
993.00000 861.00000
978.00000 857.00000
963.00000 853.00000
948.00000 848.00000
933.00000 843.00000
918.00000 838.00000
903.00000 834.00000
889.00000 828.00000
874.00000 822.00000
860.00000 816.00000
846.00000 810.00000
832.00000 802.00000
819.00000 794.00000
805.00000 786.00000
793.00000 777.00000
781.00000 767.00000
769.00000 757.00000
758.00000 745.00000
748.00000 734.00000
740.00000 720.00000
734.00000 706.00000
730.00000 691.00000
726.00000 676.00000
726.00000 660.00000
727.00000 645.00000
730.00000 629.00000
740.00000 618.00000
755.00000 612.00000
770.00000 609.00000
786.00000 609.00000
801.00000 608.00000
817.00000 607.00000
833.00000 606.00000
848.00000 605.00000
864.00000 604.00000
879.00000 603.00000
895.00000 603.00000
910.00000 602.00000
926.00000 602.00000
942.00000 601.00000
957.00000 601.00000
973.00000 600.00000
988.00000 600.00000
1004.00000 599.00000
1020.00000 599.00000
1035.00000 598.00000
1051.00000 598.00000
1066.00000 597.00000
1082.00000 597.00000
1098.00000 596.00000
1113.00000 596.00000
1129.00000 595.00000
1144.00000 595.00000
1160.00000 594.00000
1176.00000 593.00000
1191.00000 593.00000
1207.00000 594.00000
1220.00000 602.00000
1228.00000 616.00000
1236.00000 629.00000
1248.00000 639.00000
1260.00000 648.00000
1274.00000 656.00000
1288.00000 663.00000
IMAGE=DA3333p_h.JPG
ID=635 
LM=0
CURVES=1
POINTS=100
1210.00000 704.00000
1215.00000 720.00000
1219.00000 736.00000
1224.00000 752.00000
1229.00000 768.00000
1232.00000 785.00000
1237.00000 801.00000
1242.00000 817.00000
1248.00000 833.00000
1255.00000 848.00000
1262.00000 863.00000
1270.00000 878.00000
1273.00000 895.00000
1264.00000 908.00000
1250.00000 918.00000
1235.00000 925.00000
1219.00000 929.00000
1202.00000 930.00000
1185.00000 931.00000
1169.00000 931.00000
1152.00000 930.00000
1135.00000 929.00000
1118.00000 928.00000
1102.00000 926.00000
1085.00000 924.00000
1068.00000 922.00000
1052.00000 920.00000
1035.00000 917.00000
1019.00000 914.00000
1002.00000 910.00000
986.00000 907.00000
969.00000 903.00000
953.00000 899.00000
937.00000 895.00000
921.00000 891.00000
905.00000 885.00000
889.00000 880.00000
873.00000 875.00000
857.00000 869.00000
842.00000 863.00000
826.00000 856.00000
811.00000 850.00000
795.00000 843.00000
780.00000 836.00000
765.00000 829.00000
750.00000 821.00000
735.00000 813.00000
721.00000 804.00000
707.00000 795.00000
693.00000 786.00000
678.00000 777.00000
665.00000 768.00000
652.00000 756.00000
640.00000 745.00000
629.00000 733.00000
621.00000 718.00000
614.00000 703.00000
610.00000 686.00000
605.00000 670.00000
604.00000 653.00000
603.00000 637.00000
607.00000 620.00000
615.00000 606.00000
630.00000 600.00000
647.00000 598.00000
664.00000 599.00000
680.00000 599.00000
697.00000 599.00000
714.00000 600.00000
731.00000 600.00000
748.00000 599.00000
764.00000 599.00000
781.00000 599.00000
798.00000 599.00000
815.00000 599.00000
831.00000 600.00000
848.00000 601.00000
865.00000 602.00000
882.00000 603.00000
898.00000 604.00000
915.00000 604.00000
932.00000 605.00000
949.00000 606.00000
966.00000 606.00000
982.00000 606.00000
999.00000 607.00000
1016.00000 608.00000
1033.00000 609.00000
1049.00000 610.00000
1066.00000 610.00000
1083.00000 610.00000
1099.00000 613.00000
1111.00000 622.00000
1116.00000 638.00000
1125.00000 652.00000
1137.00000 664.00000
1150.00000 675.00000
1164.00000 684.00000
1179.00000 692.00000
1194.00000 699.00000
IMAGE=DA3333q_h.JPG
ID=636 
LM=0
CURVES=1
POINTS=100
1223.00000 680.00000
1227.00000 696.00000
1232.00000 712.00000
1237.00000 727.00000
1242.00000 743.00000
1247.00000 759.00000
1252.00000 774.00000
1258.00000 789.00000
1263.00000 805.00000
1268.00000 821.00000
1273.00000 836.00000
1280.00000 851.00000
1280.00000 868.00000
1274.00000 883.00000
1262.00000 894.00000
1247.00000 901.00000
1231.00000 903.00000
1215.00000 905.00000
1198.00000 906.00000
1182.00000 907.00000
1166.00000 908.00000
1149.00000 908.00000
1133.00000 907.00000
1117.00000 906.00000
1100.00000 905.00000
1084.00000 903.00000
1068.00000 901.00000
1051.00000 899.00000
1035.00000 898.00000
1019.00000 896.00000
1002.00000 894.00000
986.00000 892.00000
970.00000 889.00000
954.00000 886.00000
937.00000 883.00000
921.00000 880.00000
905.00000 877.00000
889.00000 873.00000
874.00000 868.00000
858.00000 863.00000
843.00000 858.00000
827.00000 852.00000
812.00000 846.00000
797.00000 840.00000
782.00000 834.00000
767.00000 827.00000
751.00000 821.00000
737.00000 813.00000
723.00000 805.00000
709.00000 796.00000
695.00000 787.00000
681.00000 778.00000
669.00000 767.00000
658.00000 755.00000
648.00000 742.00000
640.00000 728.00000
633.00000 713.00000
629.00000 697.00000
625.00000 681.00000
622.00000 665.00000
624.00000 649.00000
627.00000 632.00000
638.00000 620.00000
653.00000 614.00000
669.00000 610.00000
685.00000 608.00000
701.00000 606.00000
718.00000 604.00000
734.00000 603.00000
750.00000 601.00000
767.00000 600.00000
783.00000 599.00000
800.00000 599.00000
816.00000 598.00000
832.00000 598.00000
849.00000 598.00000
865.00000 599.00000
882.00000 599.00000
898.00000 600.00000
914.00000 600.00000
931.00000 600.00000
947.00000 600.00000
964.00000 600.00000
980.00000 600.00000
996.00000 599.00000
1013.00000 599.00000
1029.00000 599.00000
1046.00000 599.00000
1062.00000 599.00000
1079.00000 599.00000
1095.00000 599.00000
1111.00000 599.00000
1128.00000 599.00000
1141.00000 607.00000
1146.00000 623.00000
1154.00000 637.00000
1165.00000 649.00000
1179.00000 658.00000
1194.00000 666.00000
1208.00000 674.00000
IMAGE=DA3333r_h.JPG
ID=637 
LM=0
CURVES=1
POINTS=100
1139.00000 671.00000
1137.00000 689.00000
1136.00000 708.00000
1136.00000 727.00000
1140.00000 745.00000
1143.00000 763.00000
1148.00000 781.00000
1153.00000 799.00000
1158.00000 817.00000
1163.00000 835.00000
1167.00000 853.00000
1171.00000 871.00000
1178.00000 888.00000
1178.00000 907.00000
1167.00000 922.00000
1152.00000 932.00000
1135.00000 940.00000
1117.00000 945.00000
1099.00000 945.00000
1080.00000 944.00000
1062.00000 943.00000
1043.00000 942.00000
1025.00000 940.00000
1006.00000 938.00000
988.00000 935.00000
969.00000 932.00000
951.00000 929.00000
933.00000 926.00000
914.00000 923.00000
896.00000 920.00000
878.00000 915.00000
860.00000 911.00000
842.00000 907.00000
824.00000 904.00000
806.00000 900.00000
788.00000 895.00000
770.00000 890.00000
752.00000 885.00000
734.00000 880.00000
716.00000 874.00000
698.00000 869.00000
681.00000 863.00000
663.00000 857.00000
646.00000 851.00000
628.00000 845.00000
611.00000 837.00000
594.00000 830.00000
577.00000 822.00000
561.00000 813.00000
545.00000 804.00000
530.00000 793.00000
515.00000 782.00000
501.00000 769.00000
489.00000 755.00000
478.00000 740.00000
468.00000 725.00000
460.00000 708.00000
455.00000 690.00000
453.00000 672.00000
454.00000 653.00000
458.00000 635.00000
464.00000 618.00000
476.00000 603.00000
491.00000 593.00000
509.00000 587.00000
527.00000 585.00000
546.00000 583.00000
564.00000 581.00000
582.00000 579.00000
601.00000 577.00000
619.00000 575.00000
638.00000 574.00000
657.00000 573.00000
675.00000 573.00000
694.00000 573.00000
712.00000 573.00000
731.00000 574.00000
749.00000 574.00000
768.00000 574.00000
786.00000 575.00000
805.00000 575.00000
824.00000 576.00000
842.00000 576.00000
861.00000 577.00000
879.00000 577.00000
898.00000 578.00000
916.00000 579.00000
935.00000 580.00000
954.00000 581.00000
972.00000 582.00000
991.00000 582.00000
1009.00000 583.00000
1027.00000 587.00000
1034.00000 604.00000
1042.00000 621.00000
1056.00000 633.00000
1072.00000 643.00000
1089.00000 650.00000
1106.00000 658.00000
1124.00000 663.00000
IMAGE=DA3333s_h.JPG
ID=638 
LM=0
CURVES=1
POINTS=100
1186.00000 780.00000
1189.00000 793.00000
1191.00000 807.00000
1194.00000 820.00000
1198.00000 833.00000
1202.00000 846.00000
1205.00000 859.00000
1208.00000 872.00000
1212.00000 885.00000
1215.00000 898.00000
1218.00000 912.00000
1219.00000 925.00000
1213.00000 937.00000
1203.00000 946.00000
1191.00000 952.00000
1177.00000 956.00000
1164.00000 958.00000
1151.00000 960.00000
1137.00000 961.00000
1124.00000 962.00000
1110.00000 963.00000
1097.00000 963.00000
1083.00000 962.00000
1070.00000 960.00000
1056.00000 958.00000
1043.00000 956.00000
1029.00000 955.00000
1016.00000 954.00000
1002.00000 952.00000
989.00000 950.00000
976.00000 948.00000
962.00000 946.00000
949.00000 943.00000
935.00000 941.00000
922.00000 939.00000
909.00000 936.00000
896.00000 933.00000
883.00000 929.00000
870.00000 925.00000
857.00000 921.00000
844.00000 917.00000
831.00000 913.00000
819.00000 908.00000
806.00000 903.00000
793.00000 898.00000
781.00000 893.00000
768.00000 887.00000
756.00000 882.00000
744.00000 876.00000
732.00000 869.00000
720.00000 862.00000
709.00000 854.00000
700.00000 845.00000
691.00000 834.00000
684.00000 823.00000
679.00000 810.00000
675.00000 797.00000
672.00000 784.00000
672.00000 770.00000
673.00000 757.00000
675.00000 743.00000
683.00000 733.00000
694.00000 725.00000
707.00000 722.00000
720.00000 719.00000
734.00000 717.00000
747.00000 716.00000
761.00000 715.00000
774.00000 715.00000
788.00000 715.00000
801.00000 715.00000
815.00000 715.00000
828.00000 715.00000
842.00000 715.00000
856.00000 715.00000
869.00000 716.00000
883.00000 716.00000
896.00000 716.00000
910.00000 716.00000
923.00000 716.00000
937.00000 716.00000
950.00000 716.00000
964.00000 716.00000
977.00000 716.00000
991.00000 716.00000
1005.00000 716.00000
1018.00000 716.00000
1032.00000 716.00000
1045.00000 716.00000
1059.00000 716.00000
1072.00000 716.00000
1086.00000 717.00000
1099.00000 717.00000
1110.00000 725.00000
1115.00000 737.00000
1124.00000 748.00000
1135.00000 756.00000
1146.00000 764.00000
1158.00000 769.00000
1171.00000 773.00000
IMAGE=DA3333t_h.JPG
ID=639 
LM=0
CURVES=1
POINTS=100
1222.00000 704.00000
1224.00000 721.00000
1226.00000 738.00000
1229.00000 755.00000
1233.00000 772.00000
1237.00000 789.00000
1241.00000 805.00000
1245.00000 822.00000
1249.00000 839.00000
1254.00000 855.00000
1258.00000 872.00000
1263.00000 888.00000
1268.00000 905.00000
1268.00000 922.00000
1260.00000 937.00000
1246.00000 947.00000
1230.00000 954.00000
1214.00000 958.00000
1196.00000 958.00000
1179.00000 957.00000
1162.00000 958.00000
1145.00000 958.00000
1128.00000 959.00000
1110.00000 958.00000
1093.00000 957.00000
1076.00000 955.00000
1059.00000 953.00000
1042.00000 951.00000
1025.00000 949.00000
1008.00000 946.00000
991.00000 942.00000
974.00000 939.00000
958.00000 936.00000
941.00000 933.00000
924.00000 929.00000
907.00000 924.00000
891.00000 919.00000
875.00000 913.00000
859.00000 907.00000
843.00000 901.00000
827.00000 894.00000
811.00000 887.00000
795.00000 881.00000
780.00000 873.00000
764.00000 866.00000
749.00000 858.00000
734.00000 851.00000
718.00000 843.00000
703.00000 836.00000
688.00000 827.00000
673.00000 818.00000
659.00000 808.00000
646.00000 797.00000
633.00000 785.00000
623.00000 772.00000
614.00000 757.00000
607.00000 741.00000
602.00000 725.00000
596.00000 709.00000
597.00000 692.00000
599.00000 675.00000
604.00000 658.00000
610.00000 642.00000
622.00000 630.00000
639.00000 626.00000
656.00000 625.00000
673.00000 624.00000
690.00000 623.00000
707.00000 621.00000
724.00000 621.00000
742.00000 620.00000
759.00000 620.00000
776.00000 620.00000
793.00000 620.00000
810.00000 620.00000
827.00000 620.00000
845.00000 620.00000
862.00000 620.00000
879.00000 621.00000
896.00000 622.00000
913.00000 622.00000
931.00000 622.00000
948.00000 622.00000
965.00000 623.00000
982.00000 624.00000
999.00000 624.00000
1016.00000 625.00000
1034.00000 625.00000
1051.00000 626.00000
1068.00000 627.00000
1085.00000 627.00000
1102.00000 628.00000
1117.00000 636.00000
1122.00000 652.00000
1134.00000 665.00000
1146.00000 677.00000
1160.00000 687.00000
1175.00000 696.00000
1191.00000 702.00000
1208.00000 704.00000
IMAGE=DA3339D_h.JPG
ID=640 
LM=0
CURVES=1
POINTS=100
1245.00000 701.00000
1246.00000 717.00000
1248.00000 732.00000
1250.00000 747.00000
1253.00000 763.00000
1255.00000 778.00000
1258.00000 793.00000
1261.00000 809.00000
1264.00000 824.00000
1268.00000 839.00000
1272.00000 854.00000
1277.00000 869.00000
1283.00000 883.00000
1281.00000 899.00000
1271.00000 910.00000
1258.00000 918.00000
1243.00000 924.00000
1228.00000 927.00000
1212.00000 928.00000
1197.00000 928.00000
1181.00000 928.00000
1166.00000 928.00000
1150.00000 927.00000
1135.00000 926.00000
1119.00000 924.00000
1104.00000 922.00000
1088.00000 920.00000
1073.00000 917.00000
1058.00000 915.00000
1042.00000 912.00000
1027.00000 910.00000
1011.00000 907.00000
996.00000 904.00000
981.00000 901.00000
966.00000 898.00000
951.00000 894.00000
936.00000 889.00000
921.00000 884.00000
906.00000 880.00000
891.00000 876.00000
876.00000 871.00000
862.00000 865.00000
848.00000 859.00000
833.00000 853.00000
819.00000 846.00000
805.00000 840.00000
791.00000 833.00000
777.00000 826.00000
764.00000 818.00000
750.00000 810.00000
736.00000 803.00000
724.00000 794.00000
711.00000 785.00000
699.00000 775.00000
690.00000 762.00000
681.00000 750.00000
673.00000 736.00000
668.00000 722.00000
665.00000 706.00000
666.00000 691.00000
667.00000 675.00000
672.00000 661.00000
680.00000 647.00000
694.00000 640.00000
709.00000 636.00000
724.00000 634.00000
739.00000 632.00000
755.00000 631.00000
771.00000 630.00000
786.00000 629.00000
802.00000 629.00000
817.00000 630.00000
833.00000 630.00000
848.00000 630.00000
864.00000 630.00000
879.00000 630.00000
895.00000 629.00000
910.00000 629.00000
926.00000 629.00000
942.00000 629.00000
957.00000 629.00000
973.00000 629.00000
988.00000 629.00000
1004.00000 629.00000
1019.00000 629.00000
1035.00000 629.00000
1051.00000 629.00000
1066.00000 629.00000
1082.00000 629.00000
1097.00000 629.00000
1113.00000 629.00000
1128.00000 629.00000
1144.00000 630.00000
1155.00000 640.00000
1162.00000 654.00000
1174.00000 664.00000
1187.00000 673.00000
1200.00000 681.00000
1214.00000 689.00000
1228.00000 695.00000
IMAGE=DA3339p_h.JPG
ID=641 
LM=0
CURVES=1
POINTS=100
1282.00000 720.00000
1282.00000 735.00000
1283.00000 751.00000
1284.00000 766.00000
1287.00000 781.00000
1290.00000 796.00000
1293.00000 812.00000
1296.00000 827.00000
1299.00000 842.00000
1302.00000 857.00000
1306.00000 872.00000
1310.00000 887.00000
1310.00000 902.00000
1301.00000 915.00000
1289.00000 924.00000
1275.00000 931.00000
1260.00000 933.00000
1245.00000 934.00000
1229.00000 935.00000
1214.00000 934.00000
1198.00000 933.00000
1183.00000 933.00000
1168.00000 932.00000
1152.00000 932.00000
1137.00000 930.00000
1122.00000 928.00000
1106.00000 926.00000
1091.00000 923.00000
1076.00000 920.00000
1061.00000 918.00000
1046.00000 916.00000
1030.00000 913.00000
1015.00000 910.00000
1000.00000 907.00000
985.00000 903.00000
971.00000 898.00000
956.00000 894.00000
942.00000 888.00000
927.00000 883.00000
913.00000 877.00000
899.00000 871.00000
884.00000 866.00000
870.00000 860.00000
856.00000 854.00000
842.00000 847.00000
828.00000 841.00000
814.00000 834.00000
800.00000 827.00000
787.00000 820.00000
773.00000 812.00000
762.00000 802.00000
750.00000 793.00000
739.00000 782.00000
728.00000 771.00000
720.00000 758.00000
713.00000 744.00000
705.00000 731.00000
704.00000 715.00000
703.00000 700.00000
704.00000 685.00000
708.00000 670.00000
715.00000 656.00000
729.00000 651.00000
745.00000 648.00000
760.00000 646.00000
775.00000 645.00000
791.00000 645.00000
806.00000 644.00000
822.00000 644.00000
837.00000 644.00000
852.00000 643.00000
868.00000 643.00000
883.00000 642.00000
899.00000 642.00000
914.00000 643.00000
929.00000 643.00000
945.00000 644.00000
960.00000 644.00000
975.00000 645.00000
991.00000 646.00000
1006.00000 647.00000
1022.00000 647.00000
1037.00000 647.00000
1052.00000 647.00000
1068.00000 648.00000
1083.00000 649.00000
1099.00000 649.00000
1114.00000 649.00000
1129.00000 649.00000
1145.00000 649.00000
1160.00000 650.00000
1176.00000 650.00000
1191.00000 650.00000
1204.00000 657.00000
1207.00000 672.00000
1215.00000 685.00000
1226.00000 696.00000
1239.00000 704.00000
1253.00000 712.00000
1267.00000 717.00000
IMAGE=DA3339t_h.JPG
ID=642 
LM=0
CURVES=1
POINTS=100
1224.00000 626.00000
1229.00000 641.00000
1234.00000 655.00000
1239.00000 670.00000
1244.00000 684.00000
1249.00000 699.00000
1253.00000 714.00000
1258.00000 728.00000
1261.00000 743.00000
1265.00000 758.00000
1268.00000 773.00000
1268.00000 789.00000
1263.00000 803.00000
1253.00000 814.00000
1239.00000 821.00000
1224.00000 825.00000
1209.00000 829.00000
1194.00000 832.00000
1179.00000 835.00000
1164.00000 838.00000
1149.00000 839.00000
1133.00000 840.00000
1118.00000 841.00000
1103.00000 840.00000
1087.00000 840.00000
1072.00000 839.00000
1057.00000 838.00000
1041.00000 837.00000
1026.00000 836.00000
1011.00000 834.00000
995.00000 832.00000
980.00000 830.00000
965.00000 828.00000
950.00000 825.00000
935.00000 822.00000
920.00000 819.00000
905.00000 815.00000
890.00000 812.00000
875.00000 809.00000
860.00000 805.00000
845.00000 801.00000
830.00000 797.00000
815.00000 793.00000
801.00000 788.00000
786.00000 784.00000
771.00000 779.00000
757.00000 774.00000
743.00000 768.00000
728.00000 762.00000
715.00000 754.00000
702.00000 745.00000
690.00000 736.00000
678.00000 726.00000
669.00000 714.00000
660.00000 701.00000
652.00000 688.00000
646.00000 674.00000
643.00000 659.00000
639.00000 644.00000
639.00000 629.00000
642.00000 614.00000
653.00000 603.00000
667.00000 597.00000
682.00000 592.00000
697.00000 589.00000
712.00000 586.00000
727.00000 583.00000
742.00000 581.00000
757.00000 579.00000
772.00000 576.00000
788.00000 574.00000
803.00000 572.00000
818.00000 570.00000
833.00000 569.00000
849.00000 568.00000
864.00000 568.00000
880.00000 568.00000
895.00000 568.00000
910.00000 567.00000
926.00000 567.00000
941.00000 567.00000
956.00000 566.00000
972.00000 566.00000
987.00000 566.00000
1003.00000 565.00000
1018.00000 565.00000
1033.00000 565.00000
1049.00000 565.00000
1064.00000 565.00000
1079.00000 564.00000
1095.00000 564.00000
1110.00000 565.00000
1126.00000 566.00000
1141.00000 567.00000
1148.00000 581.00000
1156.00000 593.00000
1167.00000 604.00000
1179.00000 614.00000
1193.00000 620.00000
1208.00000 624.00000
IMAGE=DA4269a_h.JPG
ID=643 
LM=0
CURVES=1
POINTS=100
1222.00000 674.00000
1226.00000 688.00000
1230.00000 702.00000
1235.00000 715.00000
1239.00000 729.00000
1244.00000 743.00000
1249.00000 756.00000
1254.00000 770.00000
1260.00000 783.00000
1267.00000 796.00000
1272.00000 809.00000
1276.00000 823.00000
1280.00000 837.00000
1279.00000 851.00000
1271.00000 863.00000
1260.00000 873.00000
1247.00000 879.00000
1234.00000 886.00000
1220.00000 891.00000
1207.00000 896.00000
1193.00000 900.00000
1179.00000 903.00000
1164.00000 905.00000
1150.00000 907.00000
1136.00000 907.00000
1121.00000 907.00000
1107.00000 906.00000
1092.00000 905.00000
1078.00000 904.00000
1064.00000 903.00000
1049.00000 902.00000
1035.00000 901.00000
1020.00000 899.00000
1006.00000 898.00000
992.00000 895.00000
978.00000 891.00000
964.00000 888.00000
950.00000 884.00000
936.00000 880.00000
922.00000 875.00000
909.00000 870.00000
895.00000 866.00000
881.00000 861.00000
868.00000 856.00000
854.00000 852.00000
840.00000 847.00000
827.00000 842.00000
813.00000 838.00000
800.00000 832.00000
787.00000 825.00000
775.00000 817.00000
763.00000 809.00000
751.00000 800.00000
740.00000 792.00000
729.00000 782.00000
719.00000 771.00000
709.00000 761.00000
702.00000 748.00000
697.00000 735.00000
694.00000 721.00000
693.00000 706.00000
695.00000 692.00000
704.00000 680.00000
714.00000 670.00000
726.00000 662.00000
739.00000 657.00000
753.00000 653.00000
767.00000 649.00000
781.00000 645.00000
795.00000 642.00000
809.00000 639.00000
824.00000 636.00000
838.00000 634.00000
852.00000 633.00000
867.00000 631.00000
881.00000 630.00000
895.00000 630.00000
910.00000 629.00000
924.00000 628.00000
939.00000 627.00000
953.00000 626.00000
968.00000 625.00000
982.00000 623.00000
996.00000 622.00000
1011.00000 621.00000
1025.00000 620.00000
1040.00000 619.00000
1054.00000 618.00000
1068.00000 617.00000
1083.00000 616.00000
1097.00000 615.00000
1112.00000 615.00000
1126.00000 615.00000
1138.00000 624.00000
1147.00000 635.00000
1158.00000 644.00000
1169.00000 653.00000
1181.00000 661.00000
1194.00000 667.00000
1208.00000 672.00000
IMAGE=DA4275_h.JPG
ID=644 
LM=0
CURVES=1
POINTS=100
1310.00000 554.00000
1318.00000 567.00000
1325.00000 580.00000
1327.00000 595.00000
1330.00000 610.00000
1332.00000 625.00000
1333.00000 640.00000
1334.00000 655.00000
1337.00000 670.00000
1340.00000 684.00000
1343.00000 699.00000
1344.00000 714.00000
1336.00000 727.00000
1325.00000 736.00000
1312.00000 743.00000
1297.00000 748.00000
1283.00000 751.00000
1268.00000 755.00000
1253.00000 757.00000
1238.00000 758.00000
1223.00000 759.00000
1208.00000 757.00000
1193.00000 755.00000
1178.00000 753.00000
1163.00000 751.00000
1148.00000 749.00000
1133.00000 746.00000
1118.00000 744.00000
1103.00000 743.00000
1088.00000 741.00000
1074.00000 738.00000
1059.00000 736.00000
1044.00000 734.00000
1029.00000 732.00000
1014.00000 730.00000
999.00000 729.00000
984.00000 726.00000
969.00000 724.00000
954.00000 722.00000
939.00000 719.00000
924.00000 717.00000
909.00000 715.00000
894.00000 713.00000
879.00000 711.00000
865.00000 708.00000
850.00000 704.00000
836.00000 700.00000
821.00000 695.00000
807.00000 690.00000
794.00000 683.00000
781.00000 675.00000
768.00000 668.00000
757.00000 657.00000
747.00000 646.00000
740.00000 633.00000
733.00000 619.00000
730.00000 605.00000
727.00000 590.00000
727.00000 575.00000
730.00000 560.00000
738.00000 549.00000
750.00000 540.00000
765.00000 537.00000
780.00000 535.00000
795.00000 532.00000
810.00000 531.00000
825.00000 529.00000
840.00000 527.00000
855.00000 524.00000
869.00000 521.00000
884.00000 520.00000
899.00000 518.00000
914.00000 516.00000
929.00000 515.00000
944.00000 513.00000
959.00000 511.00000
974.00000 510.00000
989.00000 509.00000
1004.00000 507.00000
1019.00000 506.00000
1034.00000 504.00000
1049.00000 503.00000
1064.00000 501.00000
1079.00000 499.00000
1094.00000 497.00000
1109.00000 494.00000
1124.00000 492.00000
1139.00000 490.00000
1154.00000 488.00000
1169.00000 487.00000
1184.00000 486.00000
1199.00000 485.00000
1214.00000 484.00000
1227.00000 486.00000
1236.00000 498.00000
1246.00000 510.00000
1258.00000 519.00000
1270.00000 529.00000
1282.00000 537.00000
1295.00000 545.00000
IMAGE=DA4604_h.JPG
ID=645 
LM=0
CURVES=1
POINTS=100
1329.00000 677.00000
1332.00000 692.00000
1335.00000 707.00000
1339.00000 723.00000
1342.00000 738.00000
1346.00000 753.00000
1349.00000 768.00000
1353.00000 783.00000
1354.00000 798.00000
1355.00000 814.00000
1356.00000 829.00000
1357.00000 845.00000
1352.00000 860.00000
1342.00000 871.00000
1328.00000 878.00000
1313.00000 882.00000
1297.00000 884.00000
1282.00000 885.00000
1266.00000 886.00000
1251.00000 887.00000
1235.00000 888.00000
1220.00000 887.00000
1204.00000 886.00000
1189.00000 884.00000
1174.00000 882.00000
1158.00000 881.00000
1143.00000 879.00000
1127.00000 877.00000
1112.00000 876.00000
1096.00000 874.00000
1081.00000 871.00000
1066.00000 868.00000
1051.00000 865.00000
1036.00000 861.00000
1021.00000 857.00000
1006.00000 853.00000
991.00000 850.00000
976.00000 845.00000
961.00000 841.00000
946.00000 837.00000
931.00000 832.00000
916.00000 827.00000
902.00000 821.00000
887.00000 816.00000
873.00000 810.00000
859.00000 803.00000
845.00000 797.00000
831.00000 790.00000
817.00000 784.00000
802.00000 778.00000
790.00000 769.00000
777.00000 760.00000
765.00000 750.00000
755.00000 739.00000
745.00000 726.00000
738.00000 712.00000
732.00000 698.00000
729.00000 683.00000
730.00000 667.00000
733.00000 652.00000
739.00000 638.00000
747.00000 625.00000
759.00000 615.00000
774.00000 611.00000
789.00000 608.00000
805.00000 607.00000
820.00000 606.00000
836.00000 607.00000
851.00000 607.00000
867.00000 608.00000
882.00000 608.00000
898.00000 608.00000
914.00000 608.00000
929.00000 609.00000
945.00000 610.00000
960.00000 610.00000
976.00000 610.00000
991.00000 610.00000
1007.00000 610.00000
1022.00000 611.00000
1038.00000 611.00000
1053.00000 612.00000
1069.00000 612.00000
1084.00000 612.00000
1100.00000 612.00000
1115.00000 613.00000
1131.00000 613.00000
1146.00000 614.00000
1162.00000 614.00000
1177.00000 615.00000
1193.00000 615.00000
1208.00000 616.00000
1224.00000 617.00000
1238.00000 622.00000
1247.00000 635.00000
1257.00000 647.00000
1270.00000 656.00000
1282.00000 665.00000
1297.00000 670.00000
1312.00000 674.00000
IMAGE=DA4605_h.JPG
ID=646 
LM=0
CURVES=1
POINTS=100
1260.00000 645.00000
1266.00000 660.00000
1271.00000 675.00000
1276.00000 689.00000
1281.00000 704.00000
1286.00000 719.00000
1291.00000 735.00000
1295.00000 750.00000
1298.00000 765.00000
1300.00000 781.00000
1301.00000 797.00000
1298.00000 812.00000
1290.00000 826.00000
1278.00000 835.00000
1264.00000 842.00000
1249.00000 848.00000
1234.00000 851.00000
1218.00000 854.00000
1202.00000 856.00000
1187.00000 857.00000
1171.00000 858.00000
1155.00000 857.00000
1139.00000 857.00000
1123.00000 855.00000
1108.00000 853.00000
1092.00000 851.00000
1077.00000 849.00000
1061.00000 848.00000
1045.00000 847.00000
1029.00000 846.00000
1013.00000 844.00000
998.00000 843.00000
982.00000 841.00000
967.00000 838.00000
951.00000 836.00000
936.00000 833.00000
920.00000 830.00000
905.00000 827.00000
890.00000 822.00000
875.00000 816.00000
860.00000 810.00000
846.00000 804.00000
831.00000 797.00000
817.00000 791.00000
803.00000 784.00000
788.00000 778.00000
774.00000 770.00000
761.00000 763.00000
747.00000 755.00000
733.00000 747.00000
720.00000 739.00000
707.00000 729.00000
695.00000 719.00000
683.00000 708.00000
673.00000 696.00000
667.00000 682.00000
662.00000 667.00000
660.00000 651.00000
661.00000 635.00000
662.00000 619.00000
665.00000 605.00000
677.00000 593.00000
691.00000 586.00000
705.00000 580.00000
720.00000 577.00000
736.00000 576.00000
752.00000 575.00000
768.00000 574.00000
783.00000 573.00000
799.00000 572.00000
815.00000 572.00000
831.00000 572.00000
847.00000 572.00000
862.00000 571.00000
878.00000 571.00000
894.00000 570.00000
910.00000 570.00000
926.00000 569.00000
941.00000 569.00000
957.00000 569.00000
973.00000 569.00000
989.00000 569.00000
1005.00000 568.00000
1020.00000 567.00000
1036.00000 566.00000
1052.00000 565.00000
1068.00000 565.00000
1083.00000 565.00000
1099.00000 564.00000
1115.00000 564.00000
1131.00000 563.00000
1147.00000 562.00000
1162.00000 564.00000
1178.00000 567.00000
1187.00000 580.00000
1197.00000 592.00000
1207.00000 604.00000
1218.00000 616.00000
1229.00000 627.00000
1242.00000 636.00000
IMAGE=DA4606_h.JPG
ID=647 
LM=0
CURVES=1
POINTS=100
1206.00000 705.00000
1212.00000 719.00000
1218.00000 732.00000
1223.00000 746.00000
1228.00000 760.00000
1233.00000 774.00000
1237.00000 789.00000
1241.00000 803.00000
1244.00000 817.00000
1248.00000 832.00000
1249.00000 847.00000
1248.00000 861.00000
1241.00000 875.00000
1233.00000 887.00000
1219.00000 893.00000
1205.00000 897.00000
1191.00000 900.00000
1176.00000 902.00000
1161.00000 904.00000
1146.00000 905.00000
1131.00000 906.00000
1117.00000 906.00000
1102.00000 906.00000
1087.00000 905.00000
1072.00000 905.00000
1057.00000 904.00000
1042.00000 903.00000
1028.00000 902.00000
1013.00000 901.00000
998.00000 900.00000
983.00000 898.00000
968.00000 897.00000
954.00000 894.00000
939.00000 892.00000
924.00000 890.00000
910.00000 887.00000
895.00000 885.00000
880.00000 882.00000
866.00000 880.00000
851.00000 877.00000
836.00000 875.00000
822.00000 872.00000
807.00000 869.00000
793.00000 867.00000
778.00000 863.00000
764.00000 860.00000
749.00000 856.00000
735.00000 851.00000
722.00000 845.00000
708.00000 839.00000
695.00000 832.00000
682.00000 825.00000
672.00000 815.00000
662.00000 803.00000
654.00000 791.00000
648.00000 777.00000
645.00000 763.00000
643.00000 748.00000
643.00000 733.00000
644.00000 718.00000
650.00000 705.00000
659.00000 693.00000
668.00000 682.00000
682.00000 676.00000
697.00000 673.00000
711.00000 669.00000
726.00000 667.00000
740.00000 664.00000
755.00000 661.00000
770.00000 659.00000
784.00000 658.00000
799.00000 657.00000
814.00000 656.00000
829.00000 655.00000
844.00000 655.00000
859.00000 654.00000
873.00000 654.00000
888.00000 653.00000
903.00000 652.00000
918.00000 651.00000
933.00000 650.00000
948.00000 650.00000
962.00000 649.00000
977.00000 649.00000
992.00000 648.00000
1007.00000 647.00000
1022.00000 646.00000
1037.00000 645.00000
1052.00000 645.00000
1066.00000 644.00000
1081.00000 644.00000
1096.00000 642.00000
1111.00000 640.00000
1125.00000 641.00000
1135.00000 651.00000
1143.00000 664.00000
1152.00000 676.00000
1162.00000 687.00000
1176.00000 692.00000
1190.00000 697.00000
IMAGE=DA4607_h.JPG
ID=648 
LM=0
CURVES=1
POINTS=100
1192.00000 791.00000
1200.00000 805.00000
1209.00000 818.00000
1216.00000 833.00000
1224.00000 847.00000
1231.00000 861.00000
1238.00000 876.00000
1245.00000 890.00000
1250.00000 905.00000
1254.00000 921.00000
1255.00000 937.00000
1250.00000 952.00000
1243.00000 967.00000
1232.00000 977.00000
1217.00000 985.00000
1202.00000 989.00000
1186.00000 990.00000
1170.00000 991.00000
1154.00000 991.00000
1138.00000 990.00000
1122.00000 990.00000
1106.00000 990.00000
1090.00000 989.00000
1074.00000 989.00000
1058.00000 988.00000
1042.00000 987.00000
1025.00000 986.00000
1010.00000 984.00000
994.00000 983.00000
978.00000 982.00000
961.00000 981.00000
946.00000 979.00000
930.00000 978.00000
914.00000 976.00000
898.00000 974.00000
882.00000 972.00000
866.00000 970.00000
850.00000 968.00000
834.00000 965.00000
819.00000 961.00000
803.00000 958.00000
787.00000 954.00000
772.00000 950.00000
756.00000 946.00000
741.00000 941.00000
726.00000 936.00000
710.00000 931.00000
695.00000 925.00000
681.00000 919.00000
667.00000 911.00000
653.00000 903.00000
640.00000 894.00000
628.00000 883.00000
616.00000 872.00000
607.00000 859.00000
599.00000 845.00000
592.00000 830.00000
589.00000 815.00000
586.00000 799.00000
587.00000 783.00000
590.00000 767.00000
597.00000 753.00000
610.00000 743.00000
625.00000 739.00000
641.00000 737.00000
657.00000 735.00000
673.00000 733.00000
689.00000 732.00000
705.00000 731.00000
721.00000 730.00000
737.00000 729.00000
753.00000 728.00000
769.00000 728.00000
785.00000 727.00000
801.00000 727.00000
817.00000 726.00000
833.00000 725.00000
849.00000 724.00000
865.00000 724.00000
882.00000 723.00000
898.00000 723.00000
914.00000 722.00000
930.00000 722.00000
946.00000 721.00000
962.00000 721.00000
978.00000 720.00000
994.00000 720.00000
1010.00000 719.00000
1026.00000 719.00000
1042.00000 718.00000
1058.00000 717.00000
1074.00000 717.00000
1090.00000 715.00000
1106.00000 717.00000
1117.00000 727.00000
1125.00000 741.00000
1135.00000 754.00000
1146.00000 766.00000
1159.00000 775.00000
1172.00000 784.00000
IMAGE=DA4613_h.JPG
ID=649 
LM=0
CURVES=1
POINTS=100
1236.00000 628.00000
1239.00000 642.00000
1242.00000 656.00000
1245.00000 671.00000
1250.00000 684.00000
1255.00000 698.00000
1259.00000 712.00000
1264.00000 726.00000
1269.00000 739.00000
1273.00000 753.00000
1277.00000 767.00000
1278.00000 781.00000
1273.00000 795.00000
1264.00000 806.00000
1252.00000 815.00000
1238.00000 819.00000
1224.00000 820.00000
1210.00000 822.00000
1195.00000 823.00000
1181.00000 824.00000
1166.00000 824.00000
1152.00000 823.00000
1137.00000 823.00000
1123.00000 822.00000
1108.00000 820.00000
1094.00000 819.00000
1079.00000 817.00000
1065.00000 816.00000
1050.00000 815.00000
1036.00000 813.00000
1022.00000 811.00000
1007.00000 809.00000
993.00000 808.00000
978.00000 806.00000
964.00000 804.00000
950.00000 801.00000
936.00000 798.00000
921.00000 796.00000
907.00000 793.00000
893.00000 790.00000
879.00000 787.00000
864.00000 784.00000
850.00000 780.00000
836.00000 777.00000
822.00000 773.00000
809.00000 768.00000
795.00000 764.00000
781.00000 759.00000
767.00000 754.00000
755.00000 747.00000
742.00000 740.00000
730.00000 731.00000
720.00000 721.00000
710.00000 710.00000
703.00000 698.00000
696.00000 685.00000
691.00000 671.00000
690.00000 657.00000
688.00000 643.00000
690.00000 628.00000
694.00000 614.00000
701.00000 601.00000
712.00000 592.00000
725.00000 586.00000
739.00000 585.00000
754.00000 584.00000
768.00000 584.00000
783.00000 583.00000
797.00000 582.00000
812.00000 582.00000
826.00000 581.00000
841.00000 580.00000
855.00000 580.00000
870.00000 580.00000
884.00000 580.00000
899.00000 580.00000
913.00000 579.00000
928.00000 579.00000
942.00000 578.00000
957.00000 578.00000
971.00000 577.00000
986.00000 577.00000
1000.00000 576.00000
1015.00000 575.00000
1029.00000 574.00000
1044.00000 573.00000
1058.00000 571.00000
1073.00000 570.00000
1087.00000 569.00000
1102.00000 569.00000
1116.00000 567.00000
1131.00000 567.00000
1145.00000 566.00000
1156.00000 574.00000
1162.00000 587.00000
1170.00000 599.00000
1181.00000 608.00000
1193.00000 616.00000
1206.00000 622.00000
1220.00000 627.00000
IMAGE=DA4615_h.JPG
ID=650 
LM=0
CURVES=1
POINTS=100
1309.00000 664.00000
1319.00000 676.00000
1328.00000 687.00000
1336.00000 700.00000
1343.00000 714.00000
1348.00000 728.00000
1350.00000 743.00000
1353.00000 758.00000
1355.00000 773.00000
1358.00000 788.00000
1361.00000 803.00000
1363.00000 818.00000
1366.00000 832.00000
1362.00000 847.00000
1352.00000 858.00000
1339.00000 866.00000
1325.00000 872.00000
1310.00000 876.00000
1295.00000 878.00000
1280.00000 880.00000
1265.00000 881.00000
1250.00000 881.00000
1235.00000 881.00000
1220.00000 881.00000
1205.00000 880.00000
1190.00000 878.00000
1175.00000 876.00000
1160.00000 875.00000
1145.00000 873.00000
1130.00000 871.00000
1115.00000 869.00000
1099.00000 868.00000
1084.00000 866.00000
1070.00000 863.00000
1055.00000 860.00000
1040.00000 857.00000
1025.00000 853.00000
1011.00000 849.00000
996.00000 845.00000
981.00000 842.00000
967.00000 837.00000
952.00000 833.00000
938.00000 829.00000
923.00000 825.00000
909.00000 820.00000
894.00000 816.00000
880.00000 811.00000
866.00000 806.00000
851.00000 801.00000
838.00000 795.00000
824.00000 788.00000
811.00000 780.00000
799.00000 771.00000
787.00000 762.00000
776.00000 751.00000
768.00000 739.00000
762.00000 725.00000
757.00000 711.00000
754.00000 696.00000
754.00000 681.00000
755.00000 666.00000
758.00000 651.00000
764.00000 637.00000
773.00000 625.00000
787.00000 619.00000
801.00000 614.00000
816.00000 611.00000
831.00000 609.00000
846.00000 607.00000
861.00000 606.00000
876.00000 605.00000
891.00000 604.00000
906.00000 603.00000
921.00000 603.00000
936.00000 602.00000
952.00000 602.00000
967.00000 603.00000
982.00000 603.00000
997.00000 603.00000
1012.00000 603.00000
1027.00000 602.00000
1042.00000 602.00000
1057.00000 601.00000
1073.00000 601.00000
1088.00000 600.00000
1103.00000 600.00000
1118.00000 600.00000
1133.00000 599.00000
1148.00000 599.00000
1163.00000 600.00000
1178.00000 600.00000
1194.00000 600.00000
1209.00000 600.00000
1224.00000 601.00000
1236.00000 608.00000
1246.00000 619.00000
1257.00000 630.00000
1268.00000 639.00000
1282.00000 647.00000
1295.00000 654.00000
IMAGE=DA4623_h.JPG
ID=651 
LM=0
CURVES=1
POINTS=100
1281.00000 716.00000
1289.00000 729.00000
1294.00000 744.00000
1298.00000 759.00000
1302.00000 775.00000
1302.00000 790.00000
1302.00000 806.00000
1303.00000 822.00000
1306.00000 837.00000
1310.00000 852.00000
1314.00000 867.00000
1320.00000 882.00000
1325.00000 897.00000
1322.00000 912.00000
1311.00000 923.00000
1296.00000 929.00000
1281.00000 932.00000
1266.00000 935.00000
1250.00000 938.00000
1235.00000 940.00000
1219.00000 942.00000
1204.00000 945.00000
1188.00000 945.00000
1172.00000 944.00000
1157.00000 943.00000
1141.00000 942.00000
1126.00000 940.00000
1110.00000 938.00000
1094.00000 936.00000
1079.00000 935.00000
1063.00000 934.00000
1048.00000 932.00000
1032.00000 930.00000
1017.00000 927.00000
1001.00000 923.00000
986.00000 919.00000
971.00000 915.00000
956.00000 911.00000
941.00000 907.00000
926.00000 902.00000
911.00000 898.00000
896.00000 893.00000
881.00000 888.00000
866.00000 883.00000
852.00000 877.00000
837.00000 871.00000
823.00000 866.00000
808.00000 859.00000
795.00000 851.00000
781.00000 844.00000
768.00000 835.00000
755.00000 825.00000
744.00000 814.00000
733.00000 803.00000
723.00000 791.00000
714.00000 778.00000
706.00000 765.00000
700.00000 750.00000
696.00000 735.00000
696.00000 720.00000
697.00000 704.00000
702.00000 689.00000
711.00000 676.00000
725.00000 670.00000
741.00000 667.00000
756.00000 664.00000
772.00000 662.00000
787.00000 661.00000
803.00000 660.00000
819.00000 659.00000
834.00000 659.00000
850.00000 659.00000
866.00000 658.00000
881.00000 658.00000
897.00000 657.00000
913.00000 657.00000
928.00000 657.00000
944.00000 657.00000
960.00000 657.00000
975.00000 657.00000
991.00000 656.00000
1007.00000 656.00000
1022.00000 655.00000
1038.00000 655.00000
1054.00000 655.00000
1069.00000 654.00000
1085.00000 654.00000
1101.00000 654.00000
1116.00000 654.00000
1132.00000 654.00000
1148.00000 655.00000
1163.00000 655.00000
1179.00000 656.00000
1188.00000 669.00000
1197.00000 682.00000
1209.00000 692.00000
1222.00000 700.00000
1237.00000 707.00000
1252.00000 711.00000
1267.00000 714.00000
IMAGE=PP0006_h.JPG
ID=652 
LM=0
CURVES=1
POINTS=100
1170.00000 649.00000
1175.00000 662.00000
1179.00000 675.00000
1183.00000 688.00000
1187.00000 702.00000
1191.00000 715.00000
1193.00000 729.00000
1196.00000 742.00000
1199.00000 756.00000
1204.00000 769.00000
1209.00000 782.00000
1214.00000 795.00000
1219.00000 807.00000
1220.00000 821.00000
1212.00000 833.00000
1201.00000 840.00000
1187.00000 844.00000
1174.00000 847.00000
1160.00000 850.00000
1147.00000 852.00000
1133.00000 854.00000
1119.00000 856.00000
1105.00000 858.00000
1092.00000 859.00000
1078.00000 860.00000
1064.00000 860.00000
1050.00000 859.00000
1036.00000 859.00000
1023.00000 858.00000
1009.00000 857.00000
995.00000 856.00000
981.00000 854.00000
967.00000 853.00000
954.00000 851.00000
940.00000 849.00000
926.00000 847.00000
912.00000 845.00000
899.00000 842.00000
885.00000 839.00000
872.00000 836.00000
858.00000 833.00000
845.00000 830.00000
832.00000 826.00000
818.00000 823.00000
805.00000 819.00000
791.00000 815.00000
778.00000 811.00000
765.00000 807.00000
752.00000 802.00000
740.00000 795.00000
728.00000 789.00000
716.00000 782.00000
704.00000 774.00000
693.00000 766.00000
684.00000 756.00000
675.00000 745.00000
669.00000 733.00000
665.00000 719.00000
662.00000 706.00000
662.00000 692.00000
664.00000 678.00000
667.00000 665.00000
675.00000 653.00000
686.00000 645.00000
697.00000 637.00000
709.00000 630.00000
722.00000 624.00000
735.00000 620.00000
748.00000 616.00000
762.00000 613.00000
775.00000 610.00000
789.00000 609.00000
803.00000 608.00000
817.00000 607.00000
831.00000 606.00000
845.00000 605.00000
858.00000 605.00000
872.00000 604.00000
886.00000 604.00000
900.00000 603.00000
914.00000 602.00000
928.00000 602.00000
941.00000 601.00000
955.00000 600.00000
969.00000 600.00000
983.00000 599.00000
997.00000 599.00000
1011.00000 598.00000
1024.00000 598.00000
1038.00000 597.00000
1052.00000 597.00000
1066.00000 597.00000
1080.00000 598.00000
1090.00000 607.00000
1098.00000 618.00000
1108.00000 628.00000
1119.00000 636.00000
1131.00000 643.00000
1144.00000 647.00000
1158.00000 649.00000
IMAGE=PP0007_h.JPG
ID=653 
LM=0
CURVES=1
POINTS=100
1257.00000 685.00000
1262.00000 697.00000
1268.00000 709.00000
1273.00000 722.00000
1278.00000 734.00000
1283.00000 746.00000
1287.00000 759.00000
1292.00000 771.00000
1296.00000 784.00000
1300.00000 797.00000
1303.00000 810.00000
1302.00000 823.00000
1295.00000 834.00000
1284.00000 842.00000
1272.00000 848.00000
1259.00000 851.00000
1246.00000 854.00000
1233.00000 856.00000
1220.00000 858.00000
1207.00000 859.00000
1193.00000 860.00000
1180.00000 860.00000
1167.00000 860.00000
1153.00000 860.00000
1140.00000 859.00000
1127.00000 859.00000
1113.00000 859.00000
1100.00000 858.00000
1087.00000 858.00000
1074.00000 856.00000
1060.00000 855.00000
1047.00000 853.00000
1034.00000 851.00000
1021.00000 849.00000
1008.00000 846.00000
995.00000 843.00000
982.00000 840.00000
969.00000 837.00000
956.00000 833.00000
944.00000 829.00000
931.00000 825.00000
918.00000 821.00000
906.00000 816.00000
893.00000 812.00000
881.00000 807.00000
869.00000 801.00000
857.00000 795.00000
845.00000 788.00000
834.00000 781.00000
823.00000 774.00000
812.00000 766.00000
802.00000 758.00000
792.00000 748.00000
784.00000 739.00000
776.00000 727.00000
769.00000 716.00000
764.00000 704.00000
762.00000 691.00000
760.00000 677.00000
761.00000 664.00000
764.00000 651.00000
770.00000 640.00000
781.00000 632.00000
794.00000 627.00000
807.00000 626.00000
820.00000 625.00000
833.00000 624.00000
847.00000 624.00000
860.00000 624.00000
873.00000 624.00000
887.00000 625.00000
900.00000 625.00000
913.00000 625.00000
927.00000 625.00000
940.00000 625.00000
953.00000 625.00000
967.00000 625.00000
980.00000 625.00000
993.00000 626.00000
1006.00000 626.00000
1020.00000 626.00000
1033.00000 626.00000
1046.00000 626.00000
1060.00000 625.00000
1073.00000 625.00000
1086.00000 625.00000
1100.00000 625.00000
1113.00000 625.00000
1126.00000 625.00000
1140.00000 625.00000
1153.00000 625.00000
1166.00000 625.00000
1180.00000 626.00000
1184.00000 638.00000
1191.00000 649.00000
1200.00000 659.00000
1211.00000 667.00000
1222.00000 674.00000
1234.00000 680.00000
1247.00000 684.00000
IMAGE=PP0040_h.JPG
ID=654 
LM=0
CURVES=1
POINTS=100
1074.00000 621.00000
1081.00000 637.00000
1087.00000 653.00000
1092.00000 669.00000
1098.00000 685.00000
1103.00000 701.00000
1110.00000 716.00000
1116.00000 732.00000
1122.00000 748.00000
1128.00000 764.00000
1134.00000 780.00000
1138.00000 797.00000
1141.00000 813.00000
1143.00000 830.00000
1139.00000 847.00000
1132.00000 862.00000
1118.00000 872.00000
1103.00000 880.00000
1087.00000 884.00000
1070.00000 888.00000
1053.00000 891.00000
1036.00000 893.00000
1019.00000 894.00000
1002.00000 894.00000
985.00000 894.00000
968.00000 894.00000
951.00000 893.00000
934.00000 892.00000
917.00000 891.00000
900.00000 890.00000
884.00000 888.00000
867.00000 886.00000
850.00000 883.00000
833.00000 880.00000
816.00000 877.00000
800.00000 874.00000
783.00000 871.00000
766.00000 868.00000
749.00000 864.00000
733.00000 861.00000
716.00000 858.00000
700.00000 853.00000
683.00000 848.00000
667.00000 843.00000
651.00000 838.00000
635.00000 832.00000
619.00000 826.00000
603.00000 819.00000
588.00000 812.00000
572.00000 805.00000
557.00000 797.00000
543.00000 788.00000
529.00000 779.00000
515.00000 769.00000
503.00000 757.00000
492.00000 744.00000
483.00000 729.00000
475.00000 714.00000
469.00000 698.00000
467.00000 682.00000
466.00000 665.00000
466.00000 648.00000
470.00000 631.00000
480.00000 617.00000
493.00000 607.00000
510.00000 602.00000
526.00000 598.00000
543.00000 594.00000
559.00000 591.00000
576.00000 589.00000
593.00000 587.00000
610.00000 585.00000
627.00000 583.00000
644.00000 582.00000
661.00000 581.00000
678.00000 580.00000
695.00000 579.00000
712.00000 577.00000
729.00000 575.00000
746.00000 573.00000
763.00000 571.00000
780.00000 570.00000
797.00000 569.00000
814.00000 567.00000
830.00000 566.00000
847.00000 564.00000
864.00000 563.00000
881.00000 561.00000
898.00000 559.00000
915.00000 557.00000
932.00000 555.00000
949.00000 554.00000
966.00000 553.00000
983.00000 552.00000
993.00000 561.00000
1000.00000 577.00000
1013.00000 589.00000
1025.00000 600.00000
1039.00000 610.00000
1055.00000 616.00000
IMAGE=PP0064_h2.JPG
ID=655 
LM=0
CURVES=1
POINTS=100
1128.00000 657.00000
1131.00000 668.00000
1134.00000 680.00000
1138.00000 691.00000
1143.00000 701.00000
1149.00000 711.00000
1154.00000 722.00000
1159.00000 732.00000
1162.00000 743.00000
1165.00000 755.00000
1167.00000 766.00000
1168.00000 778.00000
1166.00000 789.00000
1160.00000 799.00000
1150.00000 805.00000
1139.00000 809.00000
1127.00000 811.00000
1116.00000 813.00000
1104.00000 814.00000
1093.00000 813.00000
1081.00000 813.00000
1069.00000 812.00000
1058.00000 811.00000
1046.00000 810.00000
1035.00000 808.00000
1023.00000 807.00000
1012.00000 805.00000
1000.00000 804.00000
988.00000 802.00000
977.00000 800.00000
965.00000 798.00000
954.00000 795.00000
943.00000 792.00000
931.00000 790.00000
920.00000 788.00000
909.00000 785.00000
897.00000 783.00000
886.00000 780.00000
874.00000 777.00000
863.00000 774.00000
852.00000 771.00000
841.00000 767.00000
830.00000 763.00000
819.00000 759.00000
808.00000 755.00000
797.00000 751.00000
786.00000 746.00000
776.00000 741.00000
765.00000 736.00000
755.00000 730.00000
745.00000 724.00000
736.00000 718.00000
727.00000 710.00000
718.00000 703.00000
711.00000 694.00000
705.00000 683.00000
700.00000 673.00000
697.00000 662.00000
695.00000 650.00000
693.00000 639.00000
695.00000 627.00000
702.00000 618.00000
712.00000 613.00000
723.00000 609.00000
735.00000 608.00000
747.00000 608.00000
758.00000 607.00000
770.00000 606.00000
781.00000 605.00000
793.00000 604.00000
805.00000 604.00000
816.00000 603.00000
828.00000 603.00000
840.00000 602.00000
851.00000 602.00000
863.00000 602.00000
875.00000 602.00000
886.00000 602.00000
898.00000 603.00000
910.00000 603.00000
921.00000 603.00000
933.00000 604.00000
945.00000 604.00000
956.00000 604.00000
968.00000 604.00000
980.00000 604.00000
991.00000 604.00000
1003.00000 604.00000
1015.00000 604.00000
1026.00000 605.00000
1038.00000 605.00000
1050.00000 605.00000
1061.00000 605.00000
1063.00000 615.00000
1068.00000 626.00000
1075.00000 635.00000
1083.00000 643.00000
1093.00000 649.00000
1104.00000 654.00000
1115.00000 657.00000
IMAGE=PP0094_h.JPG
ID=656 
LM=0
CURVES=1
POINTS=100
1171.00000 640.00000
1172.00000 653.00000
1174.00000 667.00000
1177.00000 680.00000
1182.00000 692.00000
1186.00000 705.00000
1190.00000 718.00000
1193.00000 731.00000
1197.00000 744.00000
1202.00000 756.00000
1207.00000 768.00000
1206.00000 782.00000
1199.00000 793.00000
1190.00000 803.00000
1178.00000 809.00000
1165.00000 811.00000
1151.00000 809.00000
1138.00000 810.00000
1125.00000 812.00000
1112.00000 813.00000
1098.00000 813.00000
1085.00000 812.00000
1071.00000 810.00000
1058.00000 809.00000
1045.00000 807.00000
1031.00000 806.00000
1018.00000 805.00000
1005.00000 804.00000
991.00000 802.00000
978.00000 801.00000
965.00000 799.00000
951.00000 798.00000
938.00000 796.00000
925.00000 793.00000
912.00000 791.00000
899.00000 788.00000
886.00000 785.00000
873.00000 782.00000
860.00000 779.00000
847.00000 775.00000
834.00000 771.00000
821.00000 767.00000
808.00000 763.00000
796.00000 759.00000
783.00000 755.00000
770.00000 750.00000
758.00000 745.00000
746.00000 740.00000
733.00000 734.00000
722.00000 727.00000
711.00000 720.00000
700.00000 712.00000
690.00000 703.00000
680.00000 694.00000
672.00000 683.00000
666.00000 671.00000
663.00000 658.00000
661.00000 645.00000
659.00000 632.00000
660.00000 618.00000
665.00000 606.00000
674.00000 596.00000
686.00000 590.00000
699.00000 587.00000
712.00000 584.00000
725.00000 582.00000
739.00000 581.00000
752.00000 581.00000
766.00000 581.00000
779.00000 581.00000
792.00000 581.00000
806.00000 581.00000
819.00000 581.00000
833.00000 581.00000
846.00000 581.00000
859.00000 581.00000
873.00000 581.00000
886.00000 581.00000
900.00000 581.00000
913.00000 581.00000
926.00000 581.00000
940.00000 581.00000
953.00000 581.00000
967.00000 582.00000
980.00000 582.00000
993.00000 582.00000
1007.00000 581.00000
1020.00000 581.00000
1034.00000 581.00000
1047.00000 581.00000
1060.00000 581.00000
1074.00000 581.00000
1087.00000 580.00000
1100.00000 584.00000
1104.00000 597.00000
1112.00000 607.00000
1122.00000 617.00000
1133.00000 624.00000
1145.00000 630.00000
1157.00000 636.00000
IMAGE=PP0097_h.JPG
ID=657 
LM=0
CURVES=1
POINTS=100
1256.00000 671.00000
1262.00000 686.00000
1267.00000 701.00000
1274.00000 715.00000
1279.00000 730.00000
1284.00000 745.00000
1287.00000 761.00000
1288.00000 777.00000
1288.00000 793.00000
1293.00000 808.00000
1298.00000 823.00000
1299.00000 839.00000
1295.00000 854.00000
1288.00000 868.00000
1277.00000 879.00000
1262.00000 886.00000
1247.00000 891.00000
1231.00000 893.00000
1216.00000 894.00000
1200.00000 894.00000
1184.00000 894.00000
1168.00000 893.00000
1152.00000 892.00000
1136.00000 890.00000
1121.00000 888.00000
1105.00000 886.00000
1089.00000 882.00000
1074.00000 880.00000
1058.00000 877.00000
1042.00000 874.00000
1027.00000 871.00000
1011.00000 867.00000
996.00000 864.00000
980.00000 860.00000
965.00000 857.00000
949.00000 853.00000
934.00000 849.00000
919.00000 844.00000
904.00000 839.00000
889.00000 833.00000
874.00000 828.00000
859.00000 822.00000
845.00000 815.00000
830.00000 809.00000
815.00000 804.00000
801.00000 797.00000
787.00000 790.00000
772.00000 783.00000
759.00000 775.00000
745.00000 767.00000
732.00000 758.00000
719.00000 749.00000
706.00000 739.00000
694.00000 729.00000
684.00000 716.00000
676.00000 703.00000
670.00000 688.00000
667.00000 673.00000
665.00000 657.00000
665.00000 641.00000
668.00000 625.00000
675.00000 611.00000
688.00000 602.00000
703.00000 598.00000
719.00000 595.00000
734.00000 592.00000
750.00000 592.00000
766.00000 591.00000
782.00000 591.00000
798.00000 591.00000
814.00000 591.00000
830.00000 591.00000
846.00000 591.00000
861.00000 591.00000
877.00000 591.00000
893.00000 591.00000
909.00000 592.00000
925.00000 592.00000
941.00000 593.00000
957.00000 594.00000
973.00000 594.00000
988.00000 595.00000
1004.00000 595.00000
1020.00000 596.00000
1036.00000 597.00000
1052.00000 598.00000
1068.00000 599.00000
1084.00000 600.00000
1100.00000 600.00000
1115.00000 601.00000
1131.00000 601.00000
1147.00000 601.00000
1163.00000 601.00000
1178.00000 605.00000
1181.00000 620.00000
1190.00000 633.00000
1201.00000 645.00000
1214.00000 654.00000
1228.00000 662.00000
1243.00000 666.00000
IMAGE=PP0100_h.JPG
ID=658 
LM=0
CURVES=1
POINTS=100
1181.00000 792.00000
1186.00000 807.00000
1188.00000 822.00000
1190.00000 837.00000
1194.00000 852.00000
1196.00000 867.00000
1197.00000 882.00000
1199.00000 898.00000
1201.00000 913.00000
1202.00000 928.00000
1203.00000 944.00000
1194.00000 956.00000
1181.00000 964.00000
1167.00000 970.00000
1152.00000 974.00000
1137.00000 975.00000
1121.00000 975.00000
1106.00000 974.00000
1091.00000 974.00000
1075.00000 973.00000
1060.00000 972.00000
1045.00000 970.00000
1030.00000 968.00000
1014.00000 967.00000
999.00000 964.00000
984.00000 962.00000
969.00000 959.00000
954.00000 956.00000
939.00000 953.00000
924.00000 950.00000
909.00000 947.00000
894.00000 944.00000
879.00000 941.00000
864.00000 937.00000
849.00000 933.00000
834.00000 929.00000
819.00000 924.00000
805.00000 919.00000
791.00000 914.00000
776.00000 908.00000
762.00000 902.00000
748.00000 898.00000
733.00000 892.00000
719.00000 886.00000
705.00000 879.00000
691.00000 873.00000
678.00000 865.00000
664.00000 859.00000
652.00000 850.00000
640.00000 840.00000
628.00000 830.00000
617.00000 820.00000
607.00000 807.00000
599.00000 795.00000
593.00000 780.00000
588.00000 766.00000
587.00000 751.00000
588.00000 735.00000
591.00000 720.00000
598.00000 707.00000
610.00000 697.00000
625.00000 693.00000
640.00000 691.00000
655.00000 689.00000
670.00000 687.00000
686.00000 686.00000
701.00000 685.00000
716.00000 684.00000
732.00000 684.00000
747.00000 684.00000
762.00000 684.00000
778.00000 684.00000
793.00000 684.00000
808.00000 684.00000
824.00000 684.00000
839.00000 684.00000
855.00000 684.00000
870.00000 685.00000
885.00000 686.00000
901.00000 686.00000
916.00000 687.00000
931.00000 687.00000
947.00000 687.00000
962.00000 688.00000
977.00000 688.00000
993.00000 688.00000
1008.00000 688.00000
1023.00000 688.00000
1039.00000 689.00000
1054.00000 689.00000
1069.00000 689.00000
1085.00000 690.00000
1094.00000 702.00000
1103.00000 714.00000
1114.00000 725.00000
1125.00000 736.00000
1135.00000 747.00000
1146.00000 759.00000
1157.00000 769.00000
1168.00000 780.00000
IMAGE=PP0108_h.JPG
ID=659 
LM=0
CURVES=1
POINTS=100
1210.00000 635.00000
1218.00000 650.00000
1221.00000 667.00000
1224.00000 684.00000
1228.00000 701.00000
1232.00000 718.00000
1236.00000 735.00000
1239.00000 752.00000
1243.00000 769.00000
1246.00000 786.00000
1248.00000 803.00000
1251.00000 821.00000
1253.00000 838.00000
1250.00000 855.00000
1238.00000 867.00000
1223.00000 876.00000
1206.00000 880.00000
1189.00000 884.00000
1172.00000 886.00000
1155.00000 889.00000
1137.00000 889.00000
1120.00000 888.00000
1103.00000 886.00000
1085.00000 885.00000
1068.00000 884.00000
1051.00000 882.00000
1034.00000 880.00000
1016.00000 878.00000
999.00000 877.00000
982.00000 874.00000
965.00000 871.00000
948.00000 868.00000
931.00000 865.00000
914.00000 862.00000
897.00000 859.00000
880.00000 855.00000
863.00000 851.00000
846.00000 847.00000
829.00000 841.00000
813.00000 836.00000
797.00000 830.00000
781.00000 824.00000
765.00000 817.00000
749.00000 810.00000
733.00000 803.00000
717.00000 796.00000
701.00000 789.00000
686.00000 781.00000
670.00000 773.00000
655.00000 764.00000
641.00000 755.00000
626.00000 745.00000
613.00000 734.00000
601.00000 721.00000
590.00000 708.00000
583.00000 692.00000
576.00000 676.00000
574.00000 659.00000
573.00000 642.00000
574.00000 624.00000
576.00000 607.00000
581.00000 590.00000
590.00000 576.00000
605.00000 566.00000
620.00000 559.00000
637.00000 554.00000
654.00000 550.00000
671.00000 548.00000
688.00000 547.00000
706.00000 547.00000
723.00000 547.00000
740.00000 548.00000
758.00000 548.00000
775.00000 548.00000
793.00000 548.00000
810.00000 548.00000
827.00000 547.00000
845.00000 547.00000
862.00000 547.00000
879.00000 547.00000
897.00000 547.00000
914.00000 547.00000
931.00000 547.00000
949.00000 547.00000
966.00000 548.00000
983.00000 548.00000
1001.00000 548.00000
1018.00000 548.00000
1035.00000 548.00000
1053.00000 549.00000
1070.00000 549.00000
1087.00000 551.00000
1105.00000 552.00000
1116.00000 564.00000
1123.00000 580.00000
1135.00000 593.00000
1149.00000 603.00000
1164.00000 612.00000
1179.00000 621.00000
1195.00000 627.00000
IMAGE=PP0111_h2.jpg
ID=660 
LM=0
CURVES=1
POINTS=100
1249.00000 652.00000
1253.00000 664.00000
1256.00000 677.00000
1258.00000 690.00000
1259.00000 703.00000
1261.00000 716.00000
1263.00000 729.00000
1265.00000 742.00000
1267.00000 755.00000
1268.00000 768.00000
1270.00000 781.00000
1273.00000 793.00000
1272.00000 806.00000
1264.00000 816.00000
1253.00000 825.00000
1241.00000 830.00000
1229.00000 831.00000
1215.00000 831.00000
1202.00000 831.00000
1189.00000 831.00000
1176.00000 830.00000
1163.00000 829.00000
1150.00000 827.00000
1137.00000 825.00000
1125.00000 823.00000
1112.00000 821.00000
1099.00000 819.00000
1086.00000 816.00000
1073.00000 814.00000
1060.00000 812.00000
1048.00000 809.00000
1035.00000 807.00000
1022.00000 805.00000
1009.00000 802.00000
996.00000 799.00000
984.00000 796.00000
971.00000 793.00000
958.00000 789.00000
946.00000 785.00000
934.00000 780.00000
922.00000 776.00000
909.00000 771.00000
897.00000 766.00000
885.00000 761.00000
874.00000 755.00000
862.00000 750.00000
850.00000 745.00000
838.00000 740.00000
826.00000 733.00000
815.00000 726.00000
805.00000 719.00000
795.00000 711.00000
785.00000 701.00000
777.00000 692.00000
770.00000 680.00000
764.00000 669.00000
761.00000 656.00000
759.00000 643.00000
758.00000 630.00000
760.00000 617.00000
762.00000 604.00000
771.00000 595.00000
782.00000 588.00000
795.00000 585.00000
808.00000 584.00000
820.00000 582.00000
834.00000 582.00000
847.00000 582.00000
860.00000 582.00000
873.00000 582.00000
886.00000 581.00000
899.00000 581.00000
912.00000 582.00000
925.00000 582.00000
938.00000 583.00000
951.00000 583.00000
964.00000 584.00000
977.00000 585.00000
990.00000 586.00000
1003.00000 586.00000
1016.00000 587.00000
1029.00000 587.00000
1042.00000 588.00000
1055.00000 588.00000
1068.00000 589.00000
1081.00000 589.00000
1094.00000 589.00000
1107.00000 589.00000
1120.00000 590.00000
1133.00000 591.00000
1146.00000 591.00000
1160.00000 591.00000
1173.00000 592.00000
1180.00000 603.00000
1185.00000 614.00000
1194.00000 624.00000
1205.00000 632.00000
1215.00000 639.00000
1228.00000 644.00000
1240.00000 648.00000
IMAGE=PP0112_h.JPG
ID=661 
LM=0
CURVES=1
POINTS=100
1200.00000 728.00000
1203.00000 745.00000
1206.00000 762.00000
1208.00000 778.00000
1209.00000 795.00000
1210.00000 812.00000
1210.00000 829.00000
1212.00000 846.00000
1213.00000 863.00000
1214.00000 880.00000
1214.00000 897.00000
1210.00000 914.00000
1198.00000 926.00000
1184.00000 935.00000
1168.00000 942.00000
1151.00000 945.00000
1134.00000 944.00000
1117.00000 942.00000
1100.00000 941.00000
1084.00000 939.00000
1067.00000 939.00000
1050.00000 938.00000
1033.00000 936.00000
1016.00000 935.00000
999.00000 934.00000
982.00000 933.00000
965.00000 931.00000
948.00000 929.00000
931.00000 927.00000
914.00000 925.00000
897.00000 923.00000
880.00000 921.00000
863.00000 918.00000
847.00000 915.00000
830.00000 912.00000
813.00000 909.00000
796.00000 905.00000
780.00000 901.00000
764.00000 896.00000
747.00000 892.00000
731.00000 888.00000
714.00000 883.00000
698.00000 878.00000
682.00000 872.00000
666.00000 866.00000
650.00000 860.00000
635.00000 852.00000
620.00000 845.00000
605.00000 836.00000
592.00000 826.00000
580.00000 814.00000
568.00000 802.00000
557.00000 788.00000
548.00000 774.00000
539.00000 759.00000
534.00000 743.00000
533.00000 726.00000
534.00000 709.00000
538.00000 693.00000
543.00000 677.00000
553.00000 663.00000
567.00000 652.00000
583.00000 647.00000
600.00000 644.00000
617.00000 642.00000
634.00000 643.00000
651.00000 643.00000
668.00000 643.00000
685.00000 642.00000
702.00000 642.00000
719.00000 642.00000
736.00000 642.00000
753.00000 642.00000
770.00000 643.00000
787.00000 644.00000
804.00000 645.00000
821.00000 647.00000
838.00000 648.00000
855.00000 649.00000
872.00000 650.00000
889.00000 651.00000
906.00000 651.00000
923.00000 652.00000
940.00000 653.00000
957.00000 654.00000
974.00000 654.00000
991.00000 654.00000
1008.00000 654.00000
1025.00000 655.00000
1042.00000 655.00000
1059.00000 656.00000
1076.00000 658.00000
1093.00000 659.00000
1110.00000 661.00000
1120.00000 674.00000
1127.00000 689.00000
1138.00000 703.00000
1150.00000 714.00000
1166.00000 722.00000
1182.00000 726.00000
IMAGE=PP0148_h.JPG
ID=662 
LM=0
CURVES=1
POINTS=100
1176.00000 693.00000
1180.00000 707.00000
1184.00000 722.00000
1187.00000 736.00000
1190.00000 751.00000
1193.00000 765.00000
1196.00000 780.00000
1199.00000 794.00000
1203.00000 808.00000
1207.00000 823.00000
1211.00000 837.00000
1209.00000 852.00000
1202.00000 864.00000
1190.00000 873.00000
1177.00000 880.00000
1162.00000 884.00000
1148.00000 886.00000
1133.00000 887.00000
1118.00000 887.00000
1103.00000 888.00000
1089.00000 888.00000
1074.00000 888.00000
1059.00000 888.00000
1044.00000 888.00000
1029.00000 888.00000
1015.00000 887.00000
1000.00000 886.00000
985.00000 885.00000
970.00000 884.00000
955.00000 883.00000
941.00000 882.00000
926.00000 880.00000
911.00000 878.00000
897.00000 875.00000
882.00000 873.00000
867.00000 871.00000
853.00000 868.00000
839.00000 864.00000
825.00000 859.00000
810.00000 855.00000
796.00000 851.00000
782.00000 846.00000
768.00000 841.00000
754.00000 836.00000
740.00000 831.00000
727.00000 825.00000
714.00000 818.00000
700.00000 812.00000
688.00000 804.00000
675.00000 797.00000
663.00000 788.00000
651.00000 779.00000
641.00000 768.00000
631.00000 757.00000
622.00000 745.00000
615.00000 732.00000
610.00000 718.00000
607.00000 704.00000
605.00000 689.00000
606.00000 675.00000
613.00000 662.00000
625.00000 653.00000
639.00000 647.00000
653.00000 642.00000
667.00000 640.00000
682.00000 640.00000
697.00000 640.00000
712.00000 640.00000
727.00000 640.00000
741.00000 640.00000
756.00000 639.00000
771.00000 639.00000
786.00000 638.00000
801.00000 636.00000
815.00000 635.00000
830.00000 634.00000
845.00000 633.00000
860.00000 632.00000
874.00000 633.00000
889.00000 633.00000
904.00000 633.00000
919.00000 633.00000
934.00000 633.00000
949.00000 633.00000
963.00000 632.00000
978.00000 632.00000
993.00000 632.00000
1008.00000 631.00000
1023.00000 631.00000
1037.00000 632.00000
1052.00000 633.00000
1067.00000 633.00000
1082.00000 633.00000
1093.00000 642.00000
1102.00000 654.00000
1111.00000 665.00000
1123.00000 674.00000
1135.00000 682.00000
1150.00000 686.00000
1164.00000 690.00000
IMAGE=PP0151_2.JPG
ID=663 
LM=0
CURVES=1
POINTS=100
1122.00000 658.00000
1129.00000 671.00000
1135.00000 684.00000
1140.00000 697.00000
1145.00000 710.00000
1149.00000 724.00000
1151.00000 738.00000
1153.00000 752.00000
1156.00000 767.00000
1161.00000 780.00000
1166.00000 793.00000
1170.00000 807.00000
1167.00000 821.00000
1156.00000 830.00000
1144.00000 837.00000
1130.00000 842.00000
1116.00000 845.00000
1102.00000 847.00000
1088.00000 849.00000
1073.00000 850.00000
1059.00000 851.00000
1045.00000 851.00000
1030.00000 850.00000
1016.00000 849.00000
1002.00000 847.00000
988.00000 845.00000
974.00000 844.00000
959.00000 842.00000
945.00000 840.00000
931.00000 838.00000
917.00000 836.00000
903.00000 833.00000
889.00000 830.00000
875.00000 827.00000
861.00000 823.00000
847.00000 820.00000
833.00000 816.00000
819.00000 812.00000
806.00000 808.00000
792.00000 803.00000
779.00000 799.00000
765.00000 794.00000
752.00000 788.00000
739.00000 784.00000
726.00000 778.00000
713.00000 772.00000
700.00000 765.00000
687.00000 759.00000
674.00000 752.00000
662.00000 745.00000
650.00000 737.00000
638.00000 729.00000
628.00000 719.00000
618.00000 708.00000
610.00000 697.00000
602.00000 685.00000
595.00000 673.00000
591.00000 659.00000
589.00000 645.00000
590.00000 630.00000
593.00000 616.00000
601.00000 605.00000
613.00000 597.00000
626.00000 592.00000
641.00000 591.00000
655.00000 590.00000
669.00000 589.00000
683.00000 587.00000
698.00000 586.00000
712.00000 585.00000
726.00000 584.00000
740.00000 583.00000
755.00000 583.00000
769.00000 583.00000
783.00000 583.00000
798.00000 583.00000
812.00000 583.00000
826.00000 583.00000
841.00000 584.00000
855.00000 584.00000
869.00000 584.00000
884.00000 585.00000
898.00000 585.00000
912.00000 585.00000
927.00000 586.00000
941.00000 586.00000
955.00000 586.00000
970.00000 586.00000
984.00000 586.00000
998.00000 586.00000
1012.00000 586.00000
1027.00000 586.00000
1041.00000 587.00000
1046.00000 599.00000
1052.00000 612.00000
1062.00000 622.00000
1074.00000 630.00000
1086.00000 638.00000
1098.00000 645.00000
1111.00000 652.00000
IMAGE=PP0159_h.JPG
ID=664 
LM=0
CURVES=1
POINTS=100
1180.00000 645.00000
1184.00000 659.00000
1187.00000 673.00000
1191.00000 686.00000
1194.00000 700.00000
1198.00000 714.00000
1201.00000 728.00000
1205.00000 741.00000
1208.00000 755.00000
1212.00000 769.00000
1215.00000 783.00000
1211.00000 797.00000
1203.00000 808.00000
1192.00000 817.00000
1179.00000 823.00000
1166.00000 827.00000
1152.00000 829.00000
1138.00000 830.00000
1124.00000 831.00000
1109.00000 831.00000
1095.00000 831.00000
1081.00000 830.00000
1067.00000 830.00000
1052.00000 829.00000
1038.00000 827.00000
1024.00000 825.00000
1010.00000 823.00000
996.00000 822.00000
982.00000 820.00000
968.00000 819.00000
953.00000 817.00000
939.00000 816.00000
925.00000 813.00000
911.00000 810.00000
898.00000 807.00000
884.00000 803.00000
870.00000 799.00000
856.00000 796.00000
843.00000 792.00000
829.00000 787.00000
816.00000 782.00000
802.00000 778.00000
789.00000 773.00000
775.00000 769.00000
762.00000 763.00000
749.00000 758.00000
736.00000 752.00000
724.00000 745.00000
711.00000 738.00000
700.00000 730.00000
688.00000 722.00000
676.00000 713.00000
666.00000 704.00000
655.00000 694.00000
648.00000 682.00000
641.00000 670.00000
637.00000 657.00000
636.00000 642.00000
638.00000 628.00000
642.00000 615.00000
649.00000 602.00000
659.00000 593.00000
673.00000 588.00000
687.00000 586.00000
701.00000 584.00000
715.00000 582.00000
729.00000 580.00000
743.00000 579.00000
757.00000 577.00000
771.00000 575.00000
786.00000 575.00000
800.00000 574.00000
814.00000 574.00000
828.00000 573.00000
843.00000 573.00000
857.00000 574.00000
871.00000 574.00000
885.00000 574.00000
899.00000 575.00000
914.00000 575.00000
928.00000 575.00000
942.00000 575.00000
956.00000 575.00000
971.00000 575.00000
985.00000 575.00000
999.00000 575.00000
1013.00000 576.00000
1028.00000 576.00000
1042.00000 576.00000
1056.00000 577.00000
1070.00000 577.00000
1084.00000 578.00000
1097.00000 581.00000
1102.00000 595.00000
1109.00000 607.00000
1118.00000 618.00000
1130.00000 626.00000
1142.00000 633.00000
1155.00000 639.00000
1169.00000 642.00000
IMAGE=PP0160_h.JPG
ID=665 
LM=0
CURVES=1
POINTS=100
1191.00000 667.00000
1193.00000 679.00000
1194.00000 692.00000
1197.00000 704.00000
1202.00000 716.00000
1206.00000 728.00000
1209.00000 740.00000
1211.00000 752.00000
1212.00000 765.00000
1213.00000 778.00000
1217.00000 789.00000
1218.00000 802.00000
1214.00000 814.00000
1208.00000 825.00000
1199.00000 834.00000
1188.00000 839.00000
1175.00000 841.00000
1163.00000 843.00000
1150.00000 843.00000
1138.00000 845.00000
1125.00000 847.00000
1113.00000 847.00000
1100.00000 846.00000
1088.00000 845.00000
1075.00000 843.00000
1063.00000 841.00000
1050.00000 839.00000
1038.00000 837.00000
1026.00000 835.00000
1013.00000 832.00000
1001.00000 830.00000
988.00000 828.00000
976.00000 825.00000
964.00000 823.00000
952.00000 820.00000
939.00000 817.00000
927.00000 813.00000
915.00000 809.00000
904.00000 805.00000
892.00000 800.00000
881.00000 795.00000
869.00000 791.00000
857.00000 786.00000
846.00000 781.00000
834.00000 776.00000
822.00000 771.00000
811.00000 766.00000
800.00000 760.00000
789.00000 754.00000
778.00000 747.00000
768.00000 740.00000
758.00000 732.00000
749.00000 724.00000
741.00000 714.00000
733.00000 704.00000
727.00000 693.00000
722.00000 681.00000
719.00000 669.00000
718.00000 656.00000
720.00000 644.00000
724.00000 632.00000
732.00000 623.00000
743.00000 616.00000
754.00000 612.00000
767.00000 610.00000
779.00000 610.00000
792.00000 609.00000
804.00000 608.00000
817.00000 607.00000
830.00000 607.00000
842.00000 608.00000
855.00000 608.00000
867.00000 608.00000
880.00000 608.00000
893.00000 608.00000
905.00000 608.00000
918.00000 608.00000
930.00000 608.00000
943.00000 608.00000
956.00000 608.00000
968.00000 609.00000
981.00000 609.00000
993.00000 609.00000
1006.00000 610.00000
1018.00000 610.00000
1031.00000 610.00000
1044.00000 611.00000
1056.00000 611.00000
1069.00000 612.00000
1081.00000 612.00000
1094.00000 612.00000
1106.00000 611.00000
1119.00000 611.00000
1126.00000 619.00000
1130.00000 631.00000
1138.00000 641.00000
1148.00000 649.00000
1158.00000 656.00000
1169.00000 662.00000
1181.00000 666.00000
IMAGE=PP0164_h.JPG
ID=666 
LM=0
CURVES=1
POINTS=100
1151.00000 660.00000
1154.00000 675.00000
1158.00000 689.00000
1161.00000 704.00000
1165.00000 719.00000
1168.00000 733.00000
1171.00000 748.00000
1173.00000 763.00000
1175.00000 778.00000
1179.00000 793.00000
1184.00000 807.00000
1186.00000 822.00000
1184.00000 837.00000
1174.00000 848.00000
1161.00000 855.00000
1146.00000 858.00000
1131.00000 859.00000
1116.00000 860.00000
1101.00000 861.00000
1086.00000 862.00000
1071.00000 862.00000
1056.00000 861.00000
1041.00000 859.00000
1026.00000 857.00000
1011.00000 855.00000
996.00000 853.00000
981.00000 851.00000
966.00000 848.00000
951.00000 846.00000
936.00000 844.00000
921.00000 843.00000
906.00000 841.00000
892.00000 839.00000
877.00000 837.00000
862.00000 834.00000
847.00000 831.00000
833.00000 827.00000
818.00000 823.00000
803.00000 820.00000
789.00000 816.00000
774.00000 812.00000
760.00000 807.00000
745.00000 803.00000
731.00000 798.00000
717.00000 793.00000
703.00000 788.00000
689.00000 782.00000
675.00000 776.00000
662.00000 769.00000
649.00000 762.00000
636.00000 753.00000
624.00000 744.00000
613.00000 734.00000
601.00000 724.00000
590.00000 714.00000
581.00000 702.00000
575.00000 688.00000
572.00000 674.00000
572.00000 659.00000
575.00000 644.00000
582.00000 630.00000
592.00000 620.00000
606.00000 613.00000
620.00000 609.00000
635.00000 606.00000
650.00000 603.00000
665.00000 602.00000
680.00000 600.00000
695.00000 600.00000
710.00000 600.00000
725.00000 600.00000
740.00000 600.00000
755.00000 600.00000
770.00000 600.00000
785.00000 600.00000
800.00000 600.00000
816.00000 600.00000
831.00000 600.00000
846.00000 600.00000
861.00000 601.00000
876.00000 601.00000
891.00000 602.00000
906.00000 602.00000
921.00000 603.00000
936.00000 603.00000
951.00000 603.00000
966.00000 603.00000
981.00000 603.00000
996.00000 604.00000
1011.00000 604.00000
1026.00000 604.00000
1041.00000 605.00000
1057.00000 606.00000
1067.00000 617.00000
1073.00000 630.00000
1084.00000 641.00000
1096.00000 650.00000
1109.00000 657.00000
1124.00000 661.00000
1139.00000 661.00000
IMAGE=PP0179_h.JPG
ID=667 
LM=0
CURVES=1
POINTS=100
1230.00000 640.00000
1232.00000 653.00000
1234.00000 665.00000
1237.00000 677.00000
1241.00000 689.00000
1245.00000 701.00000
1249.00000 713.00000
1253.00000 725.00000
1256.00000 738.00000
1259.00000 750.00000
1262.00000 762.00000
1265.00000 775.00000
1266.00000 787.00000
1259.00000 798.00000
1249.00000 805.00000
1237.00000 811.00000
1225.00000 813.00000
1212.00000 814.00000
1200.00000 815.00000
1187.00000 815.00000
1174.00000 815.00000
1162.00000 815.00000
1149.00000 815.00000
1136.00000 814.00000
1124.00000 813.00000
1111.00000 812.00000
1099.00000 811.00000
1086.00000 809.00000
1073.00000 808.00000
1061.00000 806.00000
1048.00000 804.00000
1036.00000 802.00000
1024.00000 799.00000
1011.00000 797.00000
999.00000 794.00000
986.00000 791.00000
974.00000 788.00000
962.00000 785.00000
950.00000 782.00000
937.00000 778.00000
925.00000 774.00000
913.00000 770.00000
902.00000 765.00000
890.00000 760.00000
878.00000 756.00000
867.00000 751.00000
855.00000 745.00000
844.00000 740.00000
833.00000 734.00000
822.00000 727.00000
812.00000 719.00000
803.00000 711.00000
794.00000 702.00000
785.00000 693.00000
777.00000 683.00000
770.00000 672.00000
764.00000 661.00000
761.00000 649.00000
759.00000 636.00000
759.00000 624.00000
761.00000 611.00000
765.00000 599.00000
774.00000 590.00000
785.00000 584.00000
797.00000 580.00000
809.00000 579.00000
822.00000 578.00000
835.00000 577.00000
847.00000 576.00000
860.00000 576.00000
873.00000 576.00000
885.00000 575.00000
898.00000 575.00000
910.00000 574.00000
923.00000 574.00000
936.00000 575.00000
948.00000 575.00000
961.00000 575.00000
974.00000 575.00000
986.00000 576.00000
999.00000 577.00000
1012.00000 577.00000
1024.00000 578.00000
1037.00000 578.00000
1050.00000 578.00000
1062.00000 579.00000
1075.00000 579.00000
1088.00000 580.00000
1100.00000 580.00000
1113.00000 581.00000
1125.00000 582.00000
1138.00000 583.00000
1150.00000 586.00000
1157.00000 597.00000
1165.00000 607.00000
1174.00000 615.00000
1185.00000 623.00000
1196.00000 628.00000
1207.00000 633.00000
1220.00000 635.00000
IMAGE=PP0180_h.JPG
ID=668 
LM=0
CURVES=1
POINTS=100
1235.00000 691.00000
1239.00000 703.00000
1243.00000 716.00000
1246.00000 729.00000
1249.00000 741.00000
1252.00000 754.00000
1256.00000 766.00000
1259.00000 779.00000
1262.00000 792.00000
1264.00000 805.00000
1265.00000 818.00000
1264.00000 831.00000
1260.00000 843.00000
1250.00000 852.00000
1239.00000 858.00000
1227.00000 863.00000
1214.00000 864.00000
1201.00000 863.00000
1188.00000 863.00000
1175.00000 862.00000
1162.00000 861.00000
1149.00000 860.00000
1136.00000 859.00000
1123.00000 858.00000
1110.00000 856.00000
1097.00000 854.00000
1084.00000 852.00000
1071.00000 850.00000
1058.00000 847.00000
1045.00000 845.00000
1033.00000 842.00000
1020.00000 839.00000
1007.00000 836.00000
995.00000 833.00000
982.00000 830.00000
969.00000 827.00000
956.00000 824.00000
944.00000 820.00000
932.00000 816.00000
919.00000 812.00000
907.00000 807.00000
895.00000 804.00000
883.00000 799.00000
871.00000 794.00000
858.00000 789.00000
846.00000 784.00000
835.00000 778.00000
823.00000 773.00000
811.00000 767.00000
800.00000 760.00000
789.00000 753.00000
779.00000 745.00000
769.00000 736.00000
760.00000 727.00000
753.00000 716.00000
748.00000 704.00000
743.00000 692.00000
742.00000 679.00000
742.00000 666.00000
744.00000 653.00000
748.00000 641.00000
757.00000 631.00000
769.00000 627.00000
782.00000 624.00000
795.00000 623.00000
808.00000 622.00000
821.00000 622.00000
834.00000 622.00000
847.00000 622.00000
860.00000 622.00000
873.00000 623.00000
886.00000 623.00000
899.00000 623.00000
912.00000 623.00000
925.00000 623.00000
938.00000 623.00000
951.00000 624.00000
964.00000 624.00000
977.00000 625.00000
990.00000 625.00000
1003.00000 625.00000
1016.00000 626.00000
1029.00000 626.00000
1042.00000 626.00000
1055.00000 627.00000
1068.00000 627.00000
1081.00000 628.00000
1094.00000 628.00000
1108.00000 629.00000
1121.00000 629.00000
1134.00000 630.00000
1147.00000 631.00000
1160.00000 631.00000
1167.00000 640.00000
1171.00000 652.00000
1178.00000 663.00000
1188.00000 671.00000
1199.00000 678.00000
1212.00000 683.00000
1224.00000 687.00000
IMAGE=PP0181_h.JPG
ID=669 
LM=0
CURVES=1
POINTS=100
1226.00000 680.00000
1230.00000 692.00000
1234.00000 704.00000
1237.00000 716.00000
1241.00000 729.00000
1244.00000 741.00000
1246.00000 753.00000
1249.00000 766.00000
1250.00000 778.00000
1250.00000 791.00000
1251.00000 804.00000
1251.00000 817.00000
1251.00000 829.00000
1246.00000 841.00000
1238.00000 851.00000
1227.00000 857.00000
1215.00000 860.00000
1202.00000 861.00000
1189.00000 861.00000
1177.00000 861.00000
1164.00000 861.00000
1151.00000 860.00000
1139.00000 859.00000
1126.00000 859.00000
1113.00000 857.00000
1101.00000 856.00000
1088.00000 854.00000
1075.00000 852.00000
1063.00000 849.00000
1051.00000 846.00000
1039.00000 842.00000
1026.00000 839.00000
1014.00000 836.00000
1002.00000 832.00000
990.00000 828.00000
978.00000 825.00000
965.00000 821.00000
953.00000 817.00000
941.00000 813.00000
930.00000 808.00000
918.00000 803.00000
906.00000 798.00000
895.00000 793.00000
883.00000 787.00000
871.00000 783.00000
860.00000 778.00000
848.00000 773.00000
837.00000 767.00000
825.00000 761.00000
814.00000 756.00000
803.00000 749.00000
793.00000 741.00000
783.00000 733.00000
774.00000 724.00000
766.00000 714.00000
759.00000 704.00000
754.00000 692.00000
750.00000 680.00000
749.00000 668.00000
750.00000 655.00000
753.00000 643.00000
757.00000 631.00000
766.00000 622.00000
778.00000 617.00000
791.00000 615.00000
803.00000 614.00000
816.00000 615.00000
829.00000 615.00000
841.00000 615.00000
854.00000 615.00000
867.00000 615.00000
879.00000 615.00000
892.00000 615.00000
905.00000 615.00000
918.00000 615.00000
930.00000 616.00000
943.00000 616.00000
956.00000 616.00000
968.00000 617.00000
981.00000 618.00000
994.00000 619.00000
1006.00000 620.00000
1019.00000 620.00000
1032.00000 620.00000
1044.00000 621.00000
1057.00000 622.00000
1070.00000 623.00000
1082.00000 623.00000
1095.00000 624.00000
1108.00000 625.00000
1121.00000 626.00000
1133.00000 626.00000
1146.00000 627.00000
1158.00000 632.00000
1163.00000 643.00000
1170.00000 654.00000
1179.00000 663.00000
1190.00000 669.00000
1202.00000 674.00000
1214.00000 677.00000
IMAGE=PP0182_h.JPG
ID=670 
LM=0
CURVES=1
POINTS=100
1170.00000 686.00000
1172.00000 698.00000
1175.00000 709.00000
1178.00000 721.00000
1181.00000 733.00000
1184.00000 744.00000
1187.00000 756.00000
1190.00000 767.00000
1193.00000 779.00000
1194.00000 791.00000
1196.00000 803.00000
1199.00000 814.00000
1203.00000 826.00000
1202.00000 837.00000
1194.00000 846.00000
1183.00000 852.00000
1172.00000 856.00000
1160.00000 858.00000
1149.00000 860.00000
1137.00000 862.00000
1125.00000 864.00000
1113.00000 864.00000
1101.00000 863.00000
1089.00000 863.00000
1077.00000 862.00000
1065.00000 860.00000
1054.00000 858.00000
1042.00000 856.00000
1030.00000 853.00000
1019.00000 850.00000
1007.00000 846.00000
996.00000 843.00000
984.00000 839.00000
973.00000 835.00000
962.00000 830.00000
951.00000 826.00000
940.00000 822.00000
929.00000 817.00000
918.00000 813.00000
907.00000 808.00000
895.00000 804.00000
885.00000 799.00000
874.00000 794.00000
862.00000 790.00000
851.00000 785.00000
840.00000 781.00000
829.00000 776.00000
818.00000 771.00000
807.00000 767.00000
796.00000 762.00000
785.00000 757.00000
775.00000 752.00000
765.00000 745.00000
756.00000 737.00000
747.00000 729.00000
739.00000 720.00000
732.00000 710.00000
728.00000 699.00000
725.00000 687.00000
725.00000 675.00000
726.00000 664.00000
728.00000 652.00000
736.00000 643.00000
747.00000 638.00000
759.00000 636.00000
771.00000 634.00000
783.00000 633.00000
794.00000 631.00000
806.00000 630.00000
818.00000 630.00000
830.00000 629.00000
842.00000 629.00000
854.00000 629.00000
866.00000 629.00000
878.00000 629.00000
890.00000 629.00000
902.00000 629.00000
914.00000 629.00000
926.00000 629.00000
938.00000 629.00000
950.00000 629.00000
962.00000 630.00000
974.00000 630.00000
986.00000 630.00000
998.00000 631.00000
1010.00000 631.00000
1022.00000 631.00000
1033.00000 631.00000
1045.00000 631.00000
1057.00000 631.00000
1069.00000 631.00000
1081.00000 632.00000
1093.00000 634.00000
1102.00000 642.00000
1110.00000 651.00000
1119.00000 658.00000
1129.00000 665.00000
1139.00000 671.00000
1150.00000 676.00000
1161.00000 681.00000
IMAGE=PP0183_h.JPG
ID=671 
LM=0
CURVES=1
POINTS=100
1280.00000 664.00000
1283.00000 677.00000
1286.00000 689.00000
1288.00000 702.00000
1290.00000 715.00000
1292.00000 728.00000
1294.00000 741.00000
1295.00000 754.00000
1296.00000 767.00000
1299.00000 779.00000
1302.00000 792.00000
1305.00000 805.00000
1301.00000 817.00000
1291.00000 825.00000
1279.00000 831.00000
1267.00000 835.00000
1254.00000 836.00000
1241.00000 837.00000
1228.00000 837.00000
1215.00000 837.00000
1202.00000 837.00000
1189.00000 836.00000
1176.00000 835.00000
1163.00000 834.00000
1150.00000 832.00000
1137.00000 829.00000
1124.00000 827.00000
1112.00000 824.00000
1099.00000 821.00000
1086.00000 819.00000
1074.00000 816.00000
1061.00000 813.00000
1049.00000 809.00000
1036.00000 806.00000
1024.00000 802.00000
1011.00000 797.00000
999.00000 794.00000
987.00000 789.00000
975.00000 784.00000
963.00000 779.00000
951.00000 774.00000
939.00000 769.00000
927.00000 764.00000
915.00000 759.00000
903.00000 754.00000
891.00000 748.00000
879.00000 743.00000
868.00000 737.00000
856.00000 731.00000
846.00000 723.00000
835.00000 715.00000
825.00000 707.00000
817.00000 698.00000
808.00000 687.00000
802.00000 676.00000
797.00000 664.00000
795.00000 651.00000
793.00000 638.00000
794.00000 625.00000
797.00000 613.00000
803.00000 601.00000
812.00000 592.00000
825.00000 589.00000
837.00000 587.00000
850.00000 586.00000
863.00000 587.00000
876.00000 587.00000
889.00000 587.00000
902.00000 587.00000
915.00000 587.00000
928.00000 587.00000
941.00000 586.00000
954.00000 586.00000
967.00000 586.00000
980.00000 586.00000
994.00000 586.00000
1007.00000 586.00000
1020.00000 586.00000
1033.00000 587.00000
1045.00000 588.00000
1058.00000 588.00000
1071.00000 589.00000
1084.00000 590.00000
1097.00000 590.00000
1110.00000 590.00000
1123.00000 590.00000
1136.00000 591.00000
1149.00000 591.00000
1162.00000 592.00000
1175.00000 593.00000
1188.00000 594.00000
1201.00000 594.00000
1214.00000 595.00000
1220.00000 603.00000
1221.00000 616.00000
1227.00000 628.00000
1236.00000 637.00000
1246.00000 645.00000
1258.00000 651.00000
1270.00000 656.00000
IMAGE=PP0184_h.JPG
ID=672 
LM=0
CURVES=1
POINTS=100
1208.00000 696.00000
1215.00000 706.00000
1222.00000 715.00000
1227.00000 726.00000
1229.00000 738.00000
1229.00000 749.00000
1227.00000 761.00000
1226.00000 773.00000
1226.00000 785.00000
1227.00000 796.00000
1230.00000 808.00000
1232.00000 820.00000
1231.00000 831.00000
1223.00000 840.00000
1213.00000 846.00000
1201.00000 849.00000
1189.00000 850.00000
1178.00000 850.00000
1166.00000 849.00000
1154.00000 849.00000
1142.00000 850.00000
1130.00000 850.00000
1118.00000 850.00000
1107.00000 849.00000
1095.00000 848.00000
1083.00000 847.00000
1071.00000 845.00000
1060.00000 844.00000
1048.00000 843.00000
1036.00000 842.00000
1024.00000 840.00000
1013.00000 838.00000
1001.00000 836.00000
990.00000 833.00000
978.00000 830.00000
967.00000 827.00000
955.00000 824.00000
944.00000 821.00000
933.00000 817.00000
921.00000 814.00000
910.00000 810.00000
899.00000 806.00000
888.00000 802.00000
877.00000 798.00000
865.00000 794.00000
854.00000 790.00000
843.00000 785.00000
833.00000 780.00000
822.00000 775.00000
812.00000 769.00000
802.00000 763.00000
793.00000 755.00000
784.00000 748.00000
775.00000 739.00000
769.00000 729.00000
763.00000 719.00000
760.00000 707.00000
758.00000 696.00000
758.00000 684.00000
761.00000 672.00000
764.00000 661.00000
774.00000 656.00000
785.00000 653.00000
797.00000 649.00000
809.00000 648.00000
820.00000 647.00000
832.00000 646.00000
844.00000 645.00000
856.00000 644.00000
868.00000 644.00000
879.00000 643.00000
891.00000 643.00000
903.00000 643.00000
915.00000 642.00000
927.00000 642.00000
938.00000 641.00000
950.00000 640.00000
962.00000 640.00000
974.00000 640.00000
986.00000 640.00000
998.00000 640.00000
1009.00000 641.00000
1021.00000 641.00000
1033.00000 642.00000
1045.00000 642.00000
1057.00000 642.00000
1069.00000 643.00000
1080.00000 643.00000
1092.00000 643.00000
1104.00000 643.00000
1116.00000 643.00000
1128.00000 643.00000
1140.00000 643.00000
1151.00000 643.00000
1162.00000 648.00000
1165.00000 659.00000
1170.00000 670.00000
1179.00000 678.00000
1188.00000 685.00000
1199.00000 690.00000
IMAGE=PP0185_h.JPG
ID=673 
LM=0
CURVES=1
POINTS=100
1179.00000 621.00000
1181.00000 633.00000
1184.00000 645.00000
1187.00000 656.00000
1190.00000 668.00000
1194.00000 680.00000
1197.00000 691.00000
1199.00000 703.00000
1202.00000 715.00000
1204.00000 727.00000
1206.00000 739.00000
1209.00000 751.00000
1210.00000 763.00000
1206.00000 774.00000
1198.00000 783.00000
1187.00000 789.00000
1176.00000 793.00000
1164.00000 794.00000
1151.00000 794.00000
1139.00000 795.00000
1127.00000 795.00000
1115.00000 795.00000
1103.00000 795.00000
1091.00000 795.00000
1079.00000 795.00000
1067.00000 794.00000
1055.00000 793.00000
1043.00000 792.00000
1030.00000 791.00000
1018.00000 790.00000
1006.00000 788.00000
994.00000 787.00000
982.00000 785.00000
970.00000 783.00000
959.00000 780.00000
947.00000 778.00000
935.00000 775.00000
923.00000 772.00000
911.00000 770.00000
899.00000 767.00000
888.00000 763.00000
876.00000 760.00000
865.00000 757.00000
853.00000 753.00000
842.00000 749.00000
830.00000 746.00000
818.00000 742.00000
807.00000 738.00000
796.00000 734.00000
784.00000 729.00000
774.00000 723.00000
763.00000 717.00000
753.00000 710.00000
744.00000 703.00000
736.00000 694.00000
730.00000 683.00000
724.00000 673.00000
721.00000 661.00000
720.00000 649.00000
721.00000 637.00000
722.00000 625.00000
728.00000 614.00000
737.00000 606.00000
748.00000 601.00000
760.00000 598.00000
772.00000 596.00000
784.00000 594.00000
796.00000 593.00000
808.00000 591.00000
820.00000 590.00000
832.00000 589.00000
844.00000 588.00000
856.00000 587.00000
868.00000 586.00000
880.00000 586.00000
893.00000 585.00000
905.00000 585.00000
917.00000 584.00000
929.00000 583.00000
941.00000 582.00000
953.00000 581.00000
965.00000 580.00000
977.00000 580.00000
989.00000 579.00000
1001.00000 579.00000
1014.00000 578.00000
1026.00000 578.00000
1038.00000 577.00000
1050.00000 577.00000
1062.00000 576.00000
1074.00000 576.00000
1086.00000 576.00000
1098.00000 575.00000
1109.00000 580.00000
1116.00000 590.00000
1124.00000 599.00000
1134.00000 605.00000
1145.00000 611.00000
1156.00000 615.00000
1168.00000 618.00000
IMAGE=PP0186_h3.JPG
ID=674 
LM=0
CURVES=1
POINTS=100
1149.00000 661.00000
1157.00000 670.00000
1164.00000 680.00000
1170.00000 691.00000
1174.00000 702.00000
1178.00000 714.00000
1181.00000 726.00000
1183.00000 738.00000
1184.00000 750.00000
1185.00000 762.00000
1185.00000 775.00000
1186.00000 787.00000
1188.00000 799.00000
1184.00000 810.00000
1175.00000 819.00000
1165.00000 826.00000
1154.00000 830.00000
1141.00000 832.00000
1129.00000 833.00000
1117.00000 833.00000
1105.00000 833.00000
1093.00000 833.00000
1080.00000 832.00000
1068.00000 832.00000
1056.00000 831.00000
1044.00000 829.00000
1032.00000 828.00000
1020.00000 826.00000
1008.00000 824.00000
996.00000 821.00000
984.00000 818.00000
972.00000 815.00000
960.00000 812.00000
948.00000 809.00000
936.00000 806.00000
925.00000 802.00000
913.00000 799.00000
901.00000 795.00000
890.00000 792.00000
878.00000 788.00000
866.00000 784.00000
855.00000 779.00000
844.00000 775.00000
832.00000 771.00000
821.00000 767.00000
809.00000 763.00000
797.00000 759.00000
786.00000 754.00000
775.00000 749.00000
765.00000 743.00000
754.00000 736.00000
743.00000 731.00000
734.00000 724.00000
724.00000 715.00000
716.00000 706.00000
709.00000 696.00000
704.00000 685.00000
701.00000 673.00000
699.00000 661.00000
699.00000 649.00000
702.00000 637.00000
707.00000 626.00000
716.00000 618.00000
726.00000 611.00000
738.00000 607.00000
750.00000 605.00000
762.00000 603.00000
774.00000 602.00000
786.00000 602.00000
798.00000 601.00000
811.00000 600.00000
823.00000 599.00000
835.00000 598.00000
847.00000 598.00000
859.00000 598.00000
872.00000 598.00000
884.00000 598.00000
896.00000 598.00000
908.00000 598.00000
921.00000 598.00000
933.00000 598.00000
945.00000 598.00000
957.00000 599.00000
970.00000 599.00000
982.00000 600.00000
994.00000 600.00000
1006.00000 600.00000
1018.00000 601.00000
1031.00000 601.00000
1043.00000 602.00000
1055.00000 602.00000
1067.00000 603.00000
1079.00000 603.00000
1092.00000 604.00000
1096.00000 615.00000
1104.00000 625.00000
1112.00000 633.00000
1122.00000 641.00000
1132.00000 648.00000
1142.00000 655.00000
IMAGE=PP0187_h2.JPG
ID=675 
LM=0
CURVES=1
POINTS=100
1193.00000 665.00000
1196.00000 677.00000
1199.00000 688.00000
1201.00000 700.00000
1204.00000 712.00000
1206.00000 724.00000
1207.00000 736.00000
1207.00000 748.00000
1209.00000 760.00000
1211.00000 771.00000
1213.00000 783.00000
1214.00000 795.00000
1210.00000 807.00000
1202.00000 815.00000
1192.00000 822.00000
1180.00000 826.00000
1168.00000 827.00000
1156.00000 828.00000
1144.00000 828.00000
1132.00000 828.00000
1120.00000 828.00000
1108.00000 827.00000
1096.00000 826.00000
1084.00000 825.00000
1072.00000 824.00000
1061.00000 822.00000
1049.00000 820.00000
1037.00000 818.00000
1025.00000 816.00000
1013.00000 813.00000
1002.00000 810.00000
990.00000 808.00000
978.00000 805.00000
967.00000 802.00000
955.00000 799.00000
943.00000 796.00000
932.00000 793.00000
920.00000 790.00000
909.00000 786.00000
897.00000 782.00000
886.00000 777.00000
875.00000 773.00000
864.00000 769.00000
853.00000 764.00000
842.00000 759.00000
831.00000 754.00000
820.00000 749.00000
809.00000 744.00000
798.00000 739.00000
788.00000 733.00000
778.00000 726.00000
768.00000 720.00000
759.00000 712.00000
750.00000 703.00000
743.00000 693.00000
738.00000 682.00000
734.00000 671.00000
732.00000 659.00000
733.00000 647.00000
735.00000 635.00000
740.00000 625.00000
749.00000 617.00000
761.00000 614.00000
773.00000 612.00000
785.00000 612.00000
797.00000 611.00000
809.00000 611.00000
821.00000 611.00000
833.00000 611.00000
845.00000 611.00000
857.00000 611.00000
869.00000 611.00000
881.00000 611.00000
893.00000 612.00000
905.00000 612.00000
917.00000 612.00000
929.00000 613.00000
941.00000 613.00000
953.00000 613.00000
965.00000 613.00000
977.00000 613.00000
989.00000 613.00000
1001.00000 613.00000
1013.00000 613.00000
1025.00000 613.00000
1037.00000 613.00000
1049.00000 614.00000
1061.00000 614.00000
1073.00000 614.00000
1085.00000 615.00000
1097.00000 615.00000
1109.00000 615.00000
1121.00000 615.00000
1132.00000 620.00000
1138.00000 630.00000
1144.00000 641.00000
1152.00000 650.00000
1162.00000 656.00000
1173.00000 660.00000
1185.00000 663.00000
IMAGE=PP0188_h.JPG
ID=676 
LM=0
CURVES=1
POINTS=100
1199.00000 661.00000
1204.00000 672.00000
1209.00000 683.00000
1212.00000 694.00000
1214.00000 706.00000
1216.00000 717.00000
1218.00000 729.00000
1219.00000 741.00000
1221.00000 753.00000
1223.00000 764.00000
1225.00000 776.00000
1230.00000 787.00000
1233.00000 798.00000
1227.00000 808.00000
1218.00000 816.00000
1208.00000 822.00000
1196.00000 825.00000
1185.00000 826.00000
1173.00000 827.00000
1161.00000 829.00000
1149.00000 830.00000
1137.00000 831.00000
1126.00000 832.00000
1114.00000 832.00000
1102.00000 832.00000
1090.00000 832.00000
1078.00000 831.00000
1066.00000 830.00000
1054.00000 829.00000
1043.00000 828.00000
1031.00000 827.00000
1019.00000 825.00000
1007.00000 823.00000
996.00000 821.00000
984.00000 819.00000
973.00000 816.00000
961.00000 813.00000
950.00000 810.00000
938.00000 808.00000
926.00000 805.00000
915.00000 802.00000
904.00000 798.00000
892.00000 796.00000
881.00000 792.00000
870.00000 789.00000
858.00000 785.00000
847.00000 782.00000
836.00000 777.00000
825.00000 773.00000
814.00000 767.00000
804.00000 762.00000
794.00000 755.00000
785.00000 748.00000
776.00000 739.00000
769.00000 730.00000
763.00000 720.00000
758.00000 709.00000
754.00000 698.00000
752.00000 686.00000
753.00000 674.00000
755.00000 663.00000
762.00000 653.00000
771.00000 646.00000
782.00000 641.00000
793.00000 637.00000
805.00000 635.00000
817.00000 633.00000
828.00000 631.00000
840.00000 629.00000
852.00000 627.00000
863.00000 625.00000
875.00000 623.00000
887.00000 622.00000
899.00000 621.00000
910.00000 620.00000
922.00000 620.00000
934.00000 619.00000
946.00000 619.00000
958.00000 619.00000
970.00000 619.00000
982.00000 618.00000
993.00000 618.00000
1005.00000 617.00000
1017.00000 617.00000
1029.00000 617.00000
1041.00000 617.00000
1053.00000 616.00000
1065.00000 616.00000
1076.00000 616.00000
1088.00000 615.00000
1100.00000 615.00000
1112.00000 615.00000
1124.00000 616.00000
1133.00000 623.00000
1139.00000 633.00000
1147.00000 641.00000
1158.00000 647.00000
1168.00000 652.00000
1179.00000 657.00000
1191.00000 659.00000
IMAGE=PP0189_h2.JPG
ID=677 
LM=0
CURVES=1
POINTS=100
1177.00000 650.00000
1181.00000 661.00000
1186.00000 672.00000
1189.00000 684.00000
1191.00000 696.00000
1194.00000 708.00000
1197.00000 719.00000
1200.00000 731.00000
1203.00000 743.00000
1206.00000 754.00000
1208.00000 766.00000
1205.00000 778.00000
1198.00000 787.00000
1188.00000 795.00000
1178.00000 801.00000
1167.00000 805.00000
1155.00000 806.00000
1143.00000 807.00000
1130.00000 807.00000
1118.00000 808.00000
1106.00000 808.00000
1094.00000 807.00000
1082.00000 806.00000
1070.00000 806.00000
1058.00000 805.00000
1046.00000 803.00000
1035.00000 801.00000
1023.00000 799.00000
1011.00000 797.00000
999.00000 795.00000
987.00000 792.00000
975.00000 790.00000
964.00000 787.00000
952.00000 784.00000
940.00000 781.00000
929.00000 777.00000
917.00000 773.00000
906.00000 770.00000
894.00000 766.00000
883.00000 762.00000
872.00000 757.00000
861.00000 753.00000
849.00000 749.00000
838.00000 745.00000
827.00000 741.00000
816.00000 736.00000
805.00000 731.00000
794.00000 726.00000
783.00000 720.00000
774.00000 713.00000
764.00000 705.00000
755.00000 697.00000
747.00000 689.00000
739.00000 679.00000
733.00000 669.00000
729.00000 658.00000
727.00000 646.00000
725.00000 634.00000
725.00000 622.00000
726.00000 610.00000
729.00000 598.00000
735.00000 588.00000
746.00000 583.00000
758.00000 583.00000
770.00000 583.00000
782.00000 584.00000
794.00000 584.00000
806.00000 585.00000
818.00000 586.00000
830.00000 587.00000
842.00000 588.00000
854.00000 589.00000
867.00000 589.00000
879.00000 590.00000
891.00000 591.00000
903.00000 592.00000
915.00000 592.00000
927.00000 593.00000
939.00000 594.00000
951.00000 594.00000
963.00000 595.00000
975.00000 595.00000
987.00000 595.00000
999.00000 596.00000
1011.00000 596.00000
1023.00000 597.00000
1035.00000 597.00000
1047.00000 597.00000
1059.00000 597.00000
1071.00000 597.00000
1083.00000 597.00000
1095.00000 598.00000
1107.00000 598.00000
1115.00000 602.00000
1118.00000 614.00000
1124.00000 624.00000
1134.00000 632.00000
1144.00000 638.00000
1156.00000 641.00000
1167.00000 645.00000
IMAGE=PP0190_h3.JPG
ID=678 
LM=0
CURVES=1
POINTS=100
1270.00000 694.00000
1272.00000 707.00000
1275.00000 720.00000
1277.00000 733.00000
1280.00000 746.00000
1282.00000 759.00000
1284.00000 772.00000
1285.00000 785.00000
1287.00000 798.00000
1292.00000 810.00000
1297.00000 823.00000
1295.00000 836.00000
1289.00000 847.00000
1280.00000 856.00000
1268.00000 862.00000
1255.00000 865.00000
1242.00000 866.00000
1229.00000 867.00000
1215.00000 867.00000
1202.00000 868.00000
1189.00000 869.00000
1176.00000 868.00000
1163.00000 867.00000
1150.00000 865.00000
1137.00000 864.00000
1123.00000 862.00000
1110.00000 860.00000
1097.00000 858.00000
1084.00000 856.00000
1071.00000 854.00000
1058.00000 851.00000
1046.00000 848.00000
1033.00000 846.00000
1020.00000 843.00000
1007.00000 840.00000
994.00000 836.00000
981.00000 833.00000
969.00000 828.00000
957.00000 824.00000
944.00000 819.00000
932.00000 815.00000
920.00000 810.00000
907.00000 805.00000
895.00000 801.00000
882.00000 796.00000
870.00000 791.00000
858.00000 786.00000
846.00000 780.00000
835.00000 774.00000
824.00000 766.00000
813.00000 758.00000
803.00000 750.00000
793.00000 741.00000
785.00000 731.00000
777.00000 720.00000
771.00000 709.00000
767.00000 696.00000
765.00000 683.00000
764.00000 670.00000
767.00000 657.00000
772.00000 645.00000
783.00000 637.00000
795.00000 633.00000
808.00000 631.00000
821.00000 631.00000
835.00000 631.00000
848.00000 631.00000
861.00000 631.00000
874.00000 632.00000
887.00000 632.00000
900.00000 632.00000
914.00000 632.00000
927.00000 632.00000
940.00000 633.00000
953.00000 633.00000
966.00000 634.00000
980.00000 634.00000
993.00000 635.00000
1006.00000 635.00000
1019.00000 635.00000
1032.00000 636.00000
1045.00000 636.00000
1059.00000 636.00000
1072.00000 636.00000
1085.00000 637.00000
1098.00000 637.00000
1111.00000 638.00000
1125.00000 638.00000
1138.00000 638.00000
1151.00000 638.00000
1164.00000 638.00000
1177.00000 638.00000
1191.00000 639.00000
1203.00000 642.00000
1208.00000 655.00000
1215.00000 666.00000
1225.00000 675.00000
1236.00000 681.00000
1248.00000 687.00000
1260.00000 692.00000
IMAGE=PP0191_h.JPG
ID=679 
LM=0
CURVES=1
POINTS=100
1205.00000 665.00000
1209.00000 677.00000
1213.00000 688.00000
1216.00000 700.00000
1218.00000 713.00000
1219.00000 725.00000
1221.00000 737.00000
1222.00000 749.00000
1224.00000 762.00000
1226.00000 774.00000
1227.00000 786.00000
1223.00000 798.00000
1215.00000 808.00000
1205.00000 814.00000
1193.00000 819.00000
1181.00000 821.00000
1169.00000 821.00000
1157.00000 822.00000
1144.00000 822.00000
1132.00000 822.00000
1119.00000 822.00000
1107.00000 821.00000
1095.00000 820.00000
1082.00000 820.00000
1070.00000 819.00000
1058.00000 817.00000
1046.00000 816.00000
1033.00000 814.00000
1021.00000 813.00000
1009.00000 811.00000
997.00000 809.00000
985.00000 806.00000
973.00000 803.00000
961.00000 800.00000
949.00000 797.00000
937.00000 794.00000
925.00000 790.00000
913.00000 786.00000
901.00000 782.00000
890.00000 778.00000
878.00000 774.00000
866.00000 770.00000
855.00000 767.00000
843.00000 762.00000
831.00000 758.00000
820.00000 754.00000
808.00000 749.00000
798.00000 743.00000
787.00000 737.00000
776.00000 730.00000
766.00000 723.00000
757.00000 715.00000
747.00000 707.00000
738.00000 698.00000
731.00000 689.00000
725.00000 678.00000
721.00000 666.00000
720.00000 654.00000
719.00000 641.00000
724.00000 630.00000
734.00000 623.00000
746.00000 620.00000
758.00000 619.00000
770.00000 618.00000
783.00000 618.00000
795.00000 617.00000
807.00000 617.00000
820.00000 617.00000
832.00000 617.00000
844.00000 617.00000
857.00000 616.00000
869.00000 615.00000
881.00000 615.00000
894.00000 614.00000
906.00000 614.00000
919.00000 614.00000
931.00000 613.00000
943.00000 613.00000
956.00000 613.00000
968.00000 613.00000
980.00000 613.00000
993.00000 613.00000
1005.00000 613.00000
1017.00000 613.00000
1030.00000 614.00000
1042.00000 614.00000
1055.00000 614.00000
1067.00000 614.00000
1079.00000 614.00000
1092.00000 614.00000
1104.00000 614.00000
1116.00000 614.00000
1129.00000 614.00000
1141.00000 614.00000
1153.00000 618.00000
1159.00000 629.00000
1166.00000 639.00000
1175.00000 647.00000
1185.00000 654.00000
1196.00000 660.00000
IMAGE=PP0192_h.JPG
ID=680 
LM=0
CURVES=1
POINTS=100
1165.00000 674.00000
1169.00000 686.00000
1173.00000 698.00000
1177.00000 709.00000
1181.00000 721.00000
1183.00000 733.00000
1184.00000 746.00000
1185.00000 758.00000
1186.00000 771.00000
1187.00000 783.00000
1190.00000 795.00000
1193.00000 807.00000
1188.00000 819.00000
1178.00000 826.00000
1167.00000 831.00000
1155.00000 834.00000
1142.00000 837.00000
1130.00000 839.00000
1118.00000 841.00000
1105.00000 842.00000
1093.00000 843.00000
1081.00000 843.00000
1068.00000 842.00000
1056.00000 840.00000
1044.00000 838.00000
1031.00000 835.00000
1019.00000 832.00000
1007.00000 830.00000
995.00000 827.00000
983.00000 825.00000
971.00000 822.00000
958.00000 820.00000
946.00000 818.00000
934.00000 815.00000
922.00000 812.00000
910.00000 809.00000
898.00000 805.00000
886.00000 801.00000
874.00000 797.00000
863.00000 794.00000
851.00000 790.00000
839.00000 785.00000
827.00000 781.00000
816.00000 776.00000
805.00000 771.00000
794.00000 765.00000
783.00000 759.00000
772.00000 753.00000
761.00000 746.00000
751.00000 739.00000
741.00000 732.00000
731.00000 724.00000
722.00000 716.00000
714.00000 706.00000
706.00000 697.00000
700.00000 686.00000
696.00000 674.00000
694.00000 662.00000
695.00000 649.00000
698.00000 638.00000
703.00000 626.00000
710.00000 616.00000
720.00000 609.00000
733.00000 606.00000
745.00000 604.00000
757.00000 604.00000
770.00000 603.00000
782.00000 604.00000
795.00000 604.00000
807.00000 604.00000
819.00000 605.00000
832.00000 605.00000
844.00000 605.00000
857.00000 606.00000
869.00000 606.00000
882.00000 607.00000
894.00000 608.00000
906.00000 609.00000
919.00000 609.00000
931.00000 610.00000
944.00000 610.00000
956.00000 610.00000
969.00000 610.00000
981.00000 611.00000
993.00000 612.00000
1006.00000 612.00000
1018.00000 613.00000
1031.00000 613.00000
1043.00000 613.00000
1056.00000 614.00000
1068.00000 614.00000
1081.00000 615.00000
1093.00000 616.00000
1104.00000 621.00000
1106.00000 633.00000
1114.00000 643.00000
1123.00000 651.00000
1133.00000 659.00000
1144.00000 665.00000
1155.00000 670.00000
IMAGE=PP0193_h.JPG
ID=681 
LM=0
CURVES=1
POINTS=100
1168.00000 661.00000
1172.00000 673.00000
1175.00000 685.00000
1179.00000 696.00000
1182.00000 708.00000
1185.00000 720.00000
1189.00000 732.00000
1192.00000 744.00000
1196.00000 756.00000
1200.00000 768.00000
1203.00000 780.00000
1202.00000 792.00000
1198.00000 804.00000
1190.00000 813.00000
1179.00000 819.00000
1167.00000 822.00000
1155.00000 824.00000
1142.00000 826.00000
1130.00000 827.00000
1118.00000 829.00000
1106.00000 831.00000
1093.00000 831.00000
1081.00000 831.00000
1068.00000 831.00000
1056.00000 830.00000
1044.00000 829.00000
1031.00000 828.00000
1019.00000 827.00000
1007.00000 826.00000
994.00000 825.00000
982.00000 823.00000
970.00000 821.00000
958.00000 819.00000
945.00000 817.00000
933.00000 814.00000
921.00000 811.00000
910.00000 807.00000
898.00000 804.00000
886.00000 800.00000
874.00000 796.00000
862.00000 792.00000
850.00000 789.00000
839.00000 785.00000
827.00000 780.00000
816.00000 775.00000
804.00000 771.00000
793.00000 765.00000
782.00000 760.00000
771.00000 754.00000
760.00000 748.00000
751.00000 740.00000
741.00000 732.00000
732.00000 723.00000
723.00000 715.00000
716.00000 705.00000
710.00000 694.00000
706.00000 683.00000
704.00000 670.00000
702.00000 658.00000
703.00000 646.00000
707.00000 634.00000
714.00000 624.00000
725.00000 619.00000
737.00000 615.00000
749.00000 614.00000
762.00000 612.00000
774.00000 611.00000
786.00000 610.00000
799.00000 609.00000
811.00000 608.00000
823.00000 608.00000
836.00000 607.00000
848.00000 607.00000
860.00000 608.00000
873.00000 608.00000
885.00000 607.00000
898.00000 607.00000
910.00000 607.00000
922.00000 606.00000
935.00000 606.00000
947.00000 606.00000
959.00000 606.00000
972.00000 606.00000
984.00000 606.00000
997.00000 607.00000
1009.00000 607.00000
1021.00000 608.00000
1034.00000 608.00000
1046.00000 608.00000
1059.00000 609.00000
1071.00000 609.00000
1083.00000 609.00000
1096.00000 610.00000
1106.00000 614.00000
1109.00000 626.00000
1115.00000 636.00000
1124.00000 645.00000
1135.00000 651.00000
1146.00000 657.00000
1158.00000 660.00000
IMAGE=PP0194_h2.JPG
ID=682 
LM=0
CURVES=1
POINTS=100
1119.00000 649.00000
1124.00000 660.00000
1128.00000 670.00000
1132.00000 681.00000
1134.00000 693.00000
1137.00000 704.00000
1139.00000 715.00000
1142.00000 726.00000
1144.00000 738.00000
1148.00000 749.00000
1151.00000 760.00000
1150.00000 771.00000
1145.00000 782.00000
1137.00000 790.00000
1126.00000 794.00000
1115.00000 797.00000
1104.00000 799.00000
1092.00000 801.00000
1081.00000 802.00000
1069.00000 802.00000
1058.00000 803.00000
1046.00000 803.00000
1035.00000 802.00000
1023.00000 802.00000
1011.00000 801.00000
1000.00000 801.00000
988.00000 800.00000
977.00000 799.00000
965.00000 798.00000
954.00000 797.00000
942.00000 796.00000
931.00000 795.00000
919.00000 794.00000
908.00000 792.00000
896.00000 790.00000
885.00000 788.00000
873.00000 786.00000
862.00000 783.00000
851.00000 780.00000
840.00000 777.00000
829.00000 774.00000
817.00000 771.00000
806.00000 768.00000
795.00000 764.00000
785.00000 760.00000
774.00000 756.00000
763.00000 752.00000
752.00000 747.00000
742.00000 741.00000
733.00000 735.00000
723.00000 728.00000
714.00000 721.00000
706.00000 712.00000
699.00000 703.00000
693.00000 694.00000
688.00000 683.00000
683.00000 673.00000
682.00000 661.00000
681.00000 650.00000
682.00000 638.00000
685.00000 627.00000
692.00000 618.00000
703.00000 613.00000
714.00000 610.00000
725.00000 609.00000
737.00000 607.00000
748.00000 606.00000
760.00000 605.00000
771.00000 605.00000
783.00000 604.00000
794.00000 602.00000
806.00000 601.00000
817.00000 600.00000
829.00000 599.00000
841.00000 599.00000
852.00000 598.00000
864.00000 598.00000
875.00000 597.00000
887.00000 596.00000
898.00000 596.00000
910.00000 596.00000
922.00000 596.00000
933.00000 596.00000
945.00000 596.00000
956.00000 596.00000
968.00000 596.00000
979.00000 597.00000
991.00000 597.00000
1003.00000 597.00000
1014.00000 598.00000
1026.00000 598.00000
1037.00000 598.00000
1049.00000 598.00000
1054.00000 608.00000
1061.00000 617.00000
1070.00000 625.00000
1079.00000 632.00000
1089.00000 638.00000
1100.00000 643.00000
1111.00000 645.00000
IMAGE=PP0195_h.JPG
ID=683 
LM=0
CURVES=1
POINTS=100
1167.00000 650.00000
1171.00000 662.00000
1175.00000 675.00000
1179.00000 687.00000
1182.00000 700.00000
1186.00000 712.00000
1188.00000 725.00000
1191.00000 738.00000
1197.00000 749.00000
1203.00000 761.00000
1207.00000 773.00000
1204.00000 786.00000
1196.00000 796.00000
1186.00000 804.00000
1174.00000 808.00000
1161.00000 811.00000
1148.00000 812.00000
1135.00000 814.00000
1122.00000 816.00000
1109.00000 817.00000
1097.00000 818.00000
1084.00000 818.00000
1071.00000 817.00000
1058.00000 817.00000
1045.00000 815.00000
1032.00000 814.00000
1019.00000 812.00000
1006.00000 811.00000
993.00000 809.00000
980.00000 808.00000
967.00000 806.00000
954.00000 805.00000
942.00000 802.00000
929.00000 800.00000
916.00000 797.00000
903.00000 795.00000
891.00000 792.00000
878.00000 788.00000
866.00000 785.00000
853.00000 781.00000
841.00000 778.00000
828.00000 774.00000
816.00000 770.00000
804.00000 766.00000
791.00000 762.00000
779.00000 757.00000
767.00000 752.00000
756.00000 746.00000
745.00000 739.00000
734.00000 732.00000
724.00000 724.00000
714.00000 716.00000
704.00000 707.00000
694.00000 698.00000
687.00000 687.00000
682.00000 676.00000
677.00000 664.00000
675.00000 651.00000
673.00000 638.00000
675.00000 625.00000
681.00000 614.00000
692.00000 606.00000
703.00000 600.00000
715.00000 596.00000
728.00000 594.00000
741.00000 592.00000
754.00000 591.00000
767.00000 590.00000
780.00000 589.00000
793.00000 589.00000
806.00000 588.00000
819.00000 588.00000
832.00000 588.00000
845.00000 588.00000
858.00000 588.00000
871.00000 587.00000
884.00000 587.00000
897.00000 587.00000
910.00000 587.00000
923.00000 587.00000
936.00000 587.00000
949.00000 587.00000
962.00000 588.00000
975.00000 588.00000
988.00000 589.00000
1001.00000 589.00000
1014.00000 590.00000
1027.00000 590.00000
1040.00000 590.00000
1053.00000 590.00000
1066.00000 590.00000
1079.00000 590.00000
1091.00000 592.00000
1095.00000 605.00000
1101.00000 616.00000
1112.00000 624.00000
1122.00000 631.00000
1134.00000 636.00000
1147.00000 639.00000
1160.00000 639.00000
IMAGE=PP0196_h2.JPG
ID=684 
LM=0
CURVES=1
POINTS=100
1133.00000 654.00000
1135.00000 665.00000
1137.00000 675.00000
1140.00000 686.00000
1144.00000 696.00000
1147.00000 706.00000
1150.00000 717.00000
1152.00000 727.00000
1154.00000 738.00000
1155.00000 749.00000
1156.00000 759.00000
1157.00000 770.00000
1156.00000 781.00000
1149.00000 789.00000
1140.00000 795.00000
1130.00000 799.00000
1119.00000 800.00000
1108.00000 801.00000
1098.00000 802.00000
1087.00000 803.00000
1076.00000 804.00000
1065.00000 804.00000
1054.00000 803.00000
1044.00000 803.00000
1033.00000 802.00000
1022.00000 801.00000
1011.00000 799.00000
1001.00000 797.00000
990.00000 796.00000
979.00000 793.00000
969.00000 790.00000
959.00000 787.00000
948.00000 785.00000
938.00000 782.00000
928.00000 778.00000
917.00000 775.00000
907.00000 771.00000
897.00000 768.00000
887.00000 764.00000
876.00000 761.00000
866.00000 757.00000
856.00000 754.00000
846.00000 750.00000
836.00000 746.00000
826.00000 742.00000
815.00000 739.00000
805.00000 735.00000
796.00000 730.00000
786.00000 725.00000
776.00000 721.00000
767.00000 715.00000
758.00000 709.00000
749.00000 702.00000
742.00000 695.00000
736.00000 686.00000
730.00000 677.00000
726.00000 667.00000
724.00000 656.00000
723.00000 645.00000
724.00000 634.00000
727.00000 624.00000
736.00000 617.00000
746.00000 613.00000
756.00000 612.00000
767.00000 611.00000
778.00000 609.00000
788.00000 609.00000
799.00000 608.00000
810.00000 608.00000
821.00000 607.00000
832.00000 606.00000
842.00000 605.00000
853.00000 605.00000
864.00000 605.00000
875.00000 605.00000
886.00000 604.00000
896.00000 604.00000
907.00000 604.00000
918.00000 604.00000
929.00000 604.00000
940.00000 604.00000
951.00000 604.00000
961.00000 604.00000
972.00000 603.00000
983.00000 603.00000
994.00000 603.00000
1005.00000 603.00000
1016.00000 603.00000
1026.00000 604.00000
1037.00000 604.00000
1048.00000 604.00000
1059.00000 605.00000
1070.00000 605.00000
1077.00000 612.00000
1082.00000 622.00000
1089.00000 630.00000
1097.00000 637.00000
1107.00000 643.00000
1116.00000 648.00000
1126.00000 652.00000
IMAGE=PP0197_h.JPG
ID=685 
LM=0
CURVES=1
POINTS=100
1295.00000 636.00000
1299.00000 647.00000
1302.00000 659.00000
1305.00000 671.00000
1308.00000 682.00000
1310.00000 694.00000
1311.00000 706.00000
1311.00000 718.00000
1313.00000 730.00000
1315.00000 742.00000
1317.00000 754.00000
1320.00000 766.00000
1319.00000 778.00000
1311.00000 786.00000
1300.00000 791.00000
1288.00000 794.00000
1276.00000 795.00000
1264.00000 797.00000
1252.00000 798.00000
1240.00000 798.00000
1228.00000 799.00000
1216.00000 799.00000
1204.00000 798.00000
1192.00000 798.00000
1180.00000 796.00000
1168.00000 794.00000
1156.00000 793.00000
1144.00000 791.00000
1132.00000 790.00000
1121.00000 787.00000
1109.00000 785.00000
1097.00000 783.00000
1085.00000 780.00000
1073.00000 777.00000
1062.00000 773.00000
1051.00000 769.00000
1039.00000 765.00000
1028.00000 761.00000
1016.00000 757.00000
1005.00000 753.00000
994.00000 749.00000
982.00000 745.00000
971.00000 742.00000
960.00000 737.00000
948.00000 733.00000
937.00000 728.00000
927.00000 722.00000
917.00000 716.00000
906.00000 709.00000
897.00000 702.00000
887.00000 695.00000
877.00000 688.00000
868.00000 681.00000
860.00000 672.00000
853.00000 662.00000
846.00000 652.00000
842.00000 640.00000
839.00000 629.00000
839.00000 617.00000
840.00000 604.00000
843.00000 593.00000
850.00000 584.00000
862.00000 579.00000
873.00000 577.00000
886.00000 576.00000
897.00000 574.00000
909.00000 574.00000
921.00000 573.00000
934.00000 573.00000
946.00000 573.00000
958.00000 572.00000
970.00000 572.00000
982.00000 573.00000
994.00000 573.00000
1006.00000 573.00000
1018.00000 574.00000
1030.00000 574.00000
1042.00000 574.00000
1054.00000 574.00000
1066.00000 574.00000
1078.00000 575.00000
1090.00000 575.00000
1102.00000 575.00000
1114.00000 576.00000
1126.00000 576.00000
1138.00000 576.00000
1150.00000 576.00000
1163.00000 576.00000
1175.00000 577.00000
1187.00000 578.00000
1199.00000 578.00000
1211.00000 579.00000
1223.00000 580.00000
1231.00000 588.00000
1238.00000 598.00000
1246.00000 607.00000
1254.00000 616.00000
1264.00000 623.00000
1275.00000 628.00000
1287.00000 630.00000
IMAGE=PP0198_h2.JPG
ID=686 
LM=0
CURVES=1
POINTS=100
1259.00000 679.00000
1259.00000 692.00000
1261.00000 706.00000
1265.00000 719.00000
1267.00000 732.00000
1270.00000 745.00000
1272.00000 759.00000
1275.00000 772.00000
1278.00000 785.00000
1280.00000 798.00000
1282.00000 812.00000
1280.00000 825.00000
1276.00000 838.00000
1267.00000 848.00000
1255.00000 854.00000
1242.00000 858.00000
1229.00000 860.00000
1215.00000 861.00000
1202.00000 861.00000
1188.00000 861.00000
1175.00000 861.00000
1161.00000 860.00000
1148.00000 859.00000
1134.00000 858.00000
1121.00000 857.00000
1108.00000 856.00000
1094.00000 855.00000
1081.00000 853.00000
1067.00000 852.00000
1054.00000 850.00000
1040.00000 849.00000
1027.00000 847.00000
1014.00000 845.00000
1001.00000 842.00000
987.00000 840.00000
974.00000 837.00000
961.00000 834.00000
948.00000 830.00000
935.00000 826.00000
923.00000 821.00000
910.00000 816.00000
897.00000 811.00000
885.00000 806.00000
872.00000 801.00000
860.00000 795.00000
849.00000 788.00000
837.00000 782.00000
825.00000 776.00000
813.00000 770.00000
801.00000 763.00000
789.00000 756.00000
779.00000 748.00000
768.00000 739.00000
759.00000 730.00000
751.00000 719.00000
743.00000 708.00000
739.00000 695.00000
739.00000 682.00000
739.00000 668.00000
741.00000 655.00000
746.00000 642.00000
758.00000 636.00000
770.00000 631.00000
784.00000 628.00000
797.00000 626.00000
810.00000 624.00000
824.00000 623.00000
837.00000 622.00000
851.00000 621.00000
864.00000 620.00000
878.00000 619.00000
891.00000 619.00000
904.00000 618.00000
918.00000 618.00000
931.00000 617.00000
945.00000 616.00000
958.00000 616.00000
972.00000 616.00000
985.00000 617.00000
999.00000 617.00000
1012.00000 618.00000
1026.00000 618.00000
1039.00000 618.00000
1053.00000 619.00000
1066.00000 619.00000
1080.00000 619.00000
1093.00000 620.00000
1107.00000 620.00000
1120.00000 619.00000
1134.00000 619.00000
1147.00000 620.00000
1161.00000 620.00000
1174.00000 623.00000
1178.00000 635.00000
1187.00000 646.00000
1198.00000 654.00000
1209.00000 662.00000
1221.00000 668.00000
1233.00000 674.00000
1246.00000 677.00000
IMAGE=PP0199_h2.JPG
ID=687 
LM=0
CURVES=1
POINTS=100
1274.00000 664.00000
1279.00000 676.00000
1285.00000 688.00000
1286.00000 701.00000
1287.00000 714.00000
1287.00000 727.00000
1286.00000 740.00000
1286.00000 753.00000
1287.00000 766.00000
1291.00000 779.00000
1295.00000 791.00000
1294.00000 804.00000
1289.00000 816.00000
1278.00000 824.00000
1266.00000 827.00000
1253.00000 829.00000
1240.00000 832.00000
1227.00000 835.00000
1214.00000 836.00000
1201.00000 837.00000
1188.00000 837.00000
1175.00000 836.00000
1162.00000 834.00000
1149.00000 832.00000
1136.00000 830.00000
1124.00000 827.00000
1111.00000 825.00000
1098.00000 822.00000
1085.00000 819.00000
1072.00000 816.00000
1060.00000 813.00000
1047.00000 810.00000
1034.00000 807.00000
1022.00000 803.00000
1009.00000 799.00000
997.00000 795.00000
984.00000 791.00000
972.00000 787.00000
959.00000 783.00000
947.00000 779.00000
935.00000 774.00000
922.00000 770.00000
910.00000 765.00000
898.00000 761.00000
886.00000 755.00000
874.00000 750.00000
862.00000 744.00000
851.00000 738.00000
840.00000 731.00000
829.00000 724.00000
819.00000 716.00000
809.00000 706.00000
801.00000 696.00000
794.00000 685.00000
789.00000 673.00000
784.00000 661.00000
782.00000 648.00000
780.00000 635.00000
779.00000 622.00000
780.00000 609.00000
786.00000 598.00000
796.00000 590.00000
808.00000 585.00000
821.00000 585.00000
835.00000 585.00000
848.00000 586.00000
861.00000 586.00000
874.00000 585.00000
887.00000 585.00000
900.00000 585.00000
913.00000 586.00000
926.00000 587.00000
939.00000 588.00000
952.00000 589.00000
965.00000 590.00000
978.00000 591.00000
991.00000 592.00000
1004.00000 593.00000
1017.00000 593.00000
1030.00000 594.00000
1043.00000 594.00000
1056.00000 595.00000
1070.00000 595.00000
1083.00000 596.00000
1096.00000 596.00000
1109.00000 596.00000
1122.00000 597.00000
1135.00000 597.00000
1148.00000 598.00000
1161.00000 599.00000
1174.00000 600.00000
1187.00000 600.00000
1200.00000 601.00000
1207.00000 612.00000
1213.00000 624.00000
1221.00000 634.00000
1231.00000 643.00000
1242.00000 650.00000
1254.00000 655.00000
1266.00000 660.00000
IMAGE=PP0200_h3.JPG
ID=688 
LM=0
CURVES=1
POINTS=100
1156.00000 671.00000
1160.00000 684.00000
1164.00000 697.00000
1167.00000 710.00000
1169.00000 723.00000
1172.00000 737.00000
1175.00000 750.00000
1178.00000 763.00000
1181.00000 776.00000
1184.00000 789.00000
1188.00000 802.00000
1191.00000 815.00000
1191.00000 829.00000
1183.00000 839.00000
1171.00000 845.00000
1158.00000 848.00000
1144.00000 850.00000
1131.00000 853.00000
1118.00000 855.00000
1104.00000 856.00000
1091.00000 857.00000
1077.00000 857.00000
1064.00000 856.00000
1050.00000 854.00000
1037.00000 853.00000
1023.00000 852.00000
1010.00000 850.00000
997.00000 848.00000
983.00000 846.00000
970.00000 844.00000
957.00000 842.00000
943.00000 840.00000
930.00000 837.00000
917.00000 834.00000
904.00000 830.00000
891.00000 826.00000
878.00000 822.00000
865.00000 818.00000
852.00000 814.00000
839.00000 811.00000
826.00000 807.00000
813.00000 803.00000
800.00000 799.00000
787.00000 795.00000
775.00000 790.00000
762.00000 786.00000
750.00000 781.00000
737.00000 776.00000
725.00000 771.00000
713.00000 765.00000
700.00000 759.00000
689.00000 752.00000
679.00000 743.00000
669.00000 733.00000
662.00000 722.00000
655.00000 710.00000
652.00000 697.00000
649.00000 684.00000
647.00000 671.00000
647.00000 657.00000
649.00000 644.00000
658.00000 634.00000
668.00000 626.00000
681.00000 622.00000
695.00000 620.00000
708.00000 619.00000
722.00000 619.00000
735.00000 620.00000
748.00000 619.00000
762.00000 618.00000
775.00000 617.00000
789.00000 617.00000
802.00000 616.00000
816.00000 616.00000
829.00000 616.00000
843.00000 615.00000
856.00000 615.00000
870.00000 615.00000
883.00000 615.00000
897.00000 615.00000
910.00000 615.00000
924.00000 615.00000
937.00000 615.00000
951.00000 614.00000
964.00000 613.00000
978.00000 613.00000
991.00000 613.00000
1005.00000 613.00000
1018.00000 612.00000
1032.00000 611.00000
1045.00000 611.00000
1059.00000 610.00000
1070.00000 617.00000
1076.00000 629.00000
1084.00000 640.00000
1094.00000 649.00000
1105.00000 656.00000
1117.00000 663.00000
1130.00000 667.00000
1143.00000 669.00000
IMAGE=PP0201_h3.JPG
ID=689 
LM=0
CURVES=1
POINTS=100
1134.00000 630.00000
1136.00000 641.00000
1138.00000 652.00000
1141.00000 662.00000
1145.00000 672.00000
1148.00000 683.00000
1151.00000 693.00000
1155.00000 703.00000
1158.00000 714.00000
1161.00000 725.00000
1163.00000 735.00000
1161.00000 746.00000
1155.00000 755.00000
1147.00000 763.00000
1137.00000 767.00000
1127.00000 770.00000
1116.00000 773.00000
1106.00000 776.00000
1095.00000 777.00000
1084.00000 778.00000
1073.00000 779.00000
1062.00000 779.00000
1051.00000 780.00000
1040.00000 780.00000
1029.00000 780.00000
1018.00000 779.00000
1007.00000 779.00000
997.00000 778.00000
986.00000 777.00000
975.00000 776.00000
964.00000 774.00000
953.00000 772.00000
943.00000 770.00000
932.00000 768.00000
921.00000 766.00000
910.00000 764.00000
900.00000 761.00000
889.00000 758.00000
879.00000 755.00000
868.00000 752.00000
858.00000 749.00000
847.00000 746.00000
837.00000 742.00000
826.00000 739.00000
816.00000 736.00000
806.00000 732.00000
795.00000 728.00000
786.00000 723.00000
776.00000 719.00000
766.00000 713.00000
758.00000 707.00000
749.00000 699.00000
742.00000 692.00000
734.00000 684.00000
729.00000 674.00000
725.00000 664.00000
723.00000 653.00000
722.00000 642.00000
721.00000 631.00000
722.00000 621.00000
724.00000 610.00000
730.00000 601.00000
740.00000 598.00000
751.00000 596.00000
762.00000 594.00000
773.00000 592.00000
783.00000 591.00000
794.00000 589.00000
805.00000 587.00000
816.00000 586.00000
827.00000 585.00000
838.00000 584.00000
849.00000 584.00000
859.00000 583.00000
870.00000 583.00000
881.00000 583.00000
892.00000 582.00000
903.00000 582.00000
914.00000 582.00000
925.00000 583.00000
936.00000 583.00000
947.00000 583.00000
958.00000 583.00000
969.00000 583.00000
980.00000 583.00000
991.00000 583.00000
1002.00000 583.00000
1013.00000 583.00000
1023.00000 582.00000
1034.00000 581.00000
1045.00000 581.00000
1056.00000 581.00000
1067.00000 582.00000
1072.00000 592.00000
1077.00000 601.00000
1084.00000 610.00000
1093.00000 616.00000
1102.00000 622.00000
1112.00000 625.00000
1123.00000 628.00000
IMAGE=PP0202_h.JPG
ID=690 
LM=0
CURVES=1
POINTS=100
1125.00000 638.00000
1124.00000 649.00000
1124.00000 661.00000
1126.00000 672.00000
1129.00000 683.00000
1131.00000 694.00000
1133.00000 706.00000
1136.00000 717.00000
1139.00000 728.00000
1142.00000 739.00000
1145.00000 750.00000
1145.00000 761.00000
1140.00000 772.00000
1132.00000 779.00000
1121.00000 784.00000
1110.00000 786.00000
1098.00000 787.00000
1087.00000 787.00000
1076.00000 787.00000
1064.00000 786.00000
1053.00000 784.00000
1041.00000 783.00000
1030.00000 781.00000
1019.00000 780.00000
1007.00000 778.00000
996.00000 776.00000
985.00000 773.00000
974.00000 771.00000
963.00000 768.00000
952.00000 766.00000
941.00000 763.00000
929.00000 760.00000
918.00000 757.00000
907.00000 754.00000
897.00000 751.00000
886.00000 747.00000
874.00000 744.00000
864.00000 741.00000
853.00000 737.00000
842.00000 734.00000
831.00000 731.00000
820.00000 727.00000
809.00000 723.00000
799.00000 719.00000
788.00000 714.00000
778.00000 709.00000
768.00000 703.00000
758.00000 697.00000
748.00000 691.00000
739.00000 684.00000
730.00000 677.00000
722.00000 670.00000
714.00000 661.00000
707.00000 653.00000
701.00000 643.00000
696.00000 633.00000
693.00000 622.00000
692.00000 610.00000
692.00000 599.00000
694.00000 588.00000
699.00000 577.00000
707.00000 570.00000
719.00000 570.00000
730.00000 570.00000
742.00000 570.00000
753.00000 571.00000
765.00000 572.00000
776.00000 571.00000
787.00000 570.00000
799.00000 570.00000
810.00000 569.00000
822.00000 569.00000
833.00000 570.00000
845.00000 570.00000
856.00000 571.00000
867.00000 572.00000
879.00000 573.00000
890.00000 573.00000
902.00000 574.00000
913.00000 574.00000
924.00000 574.00000
936.00000 575.00000
947.00000 575.00000
959.00000 576.00000
970.00000 576.00000
982.00000 576.00000
993.00000 576.00000
1005.00000 576.00000
1016.00000 577.00000
1027.00000 578.00000
1039.00000 579.00000
1047.00000 586.00000
1050.00000 597.00000
1057.00000 606.00000
1065.00000 614.00000
1074.00000 621.00000
1084.00000 627.00000
1094.00000 631.00000
1106.00000 633.00000
1117.00000 633.00000
IMAGE=PP0203_h.JPG
ID=691 
LM=0
CURVES=1
POINTS=100
1217.00000 584.00000
1220.00000 596.00000
1222.00000 607.00000
1225.00000 619.00000
1227.00000 631.00000
1230.00000 642.00000
1234.00000 653.00000
1238.00000 665.00000
1242.00000 676.00000
1246.00000 687.00000
1250.00000 698.00000
1249.00000 710.00000
1244.00000 721.00000
1236.00000 729.00000
1226.00000 735.00000
1215.00000 739.00000
1203.00000 741.00000
1191.00000 742.00000
1179.00000 743.00000
1167.00000 744.00000
1155.00000 745.00000
1144.00000 744.00000
1132.00000 743.00000
1120.00000 742.00000
1108.00000 741.00000
1096.00000 741.00000
1084.00000 740.00000
1072.00000 738.00000
1061.00000 737.00000
1049.00000 735.00000
1037.00000 733.00000
1025.00000 730.00000
1014.00000 728.00000
1002.00000 725.00000
991.00000 722.00000
979.00000 719.00000
968.00000 716.00000
956.00000 712.00000
945.00000 708.00000
934.00000 704.00000
923.00000 699.00000
912.00000 695.00000
901.00000 691.00000
890.00000 686.00000
879.00000 681.00000
868.00000 677.00000
857.00000 672.00000
846.00000 667.00000
835.00000 662.00000
825.00000 656.00000
815.00000 649.00000
805.00000 642.00000
796.00000 635.00000
787.00000 627.00000
780.00000 618.00000
774.00000 608.00000
769.00000 597.00000
766.00000 585.00000
764.00000 574.00000
762.00000 562.00000
767.00000 551.00000
776.00000 545.00000
788.00000 541.00000
799.00000 539.00000
811.00000 537.00000
823.00000 535.00000
835.00000 534.00000
847.00000 534.00000
859.00000 533.00000
870.00000 533.00000
882.00000 532.00000
894.00000 532.00000
906.00000 532.00000
918.00000 532.00000
930.00000 532.00000
942.00000 532.00000
954.00000 532.00000
966.00000 532.00000
978.00000 532.00000
990.00000 532.00000
1002.00000 532.00000
1013.00000 532.00000
1025.00000 532.00000
1037.00000 533.00000
1049.00000 533.00000
1061.00000 533.00000
1073.00000 533.00000
1085.00000 533.00000
1097.00000 533.00000
1109.00000 533.00000
1121.00000 533.00000
1133.00000 534.00000
1145.00000 534.00000
1153.00000 540.00000
1159.00000 551.00000
1166.00000 560.00000
1175.00000 567.00000
1185.00000 574.00000
1196.00000 579.00000
1207.00000 583.00000
IMAGE=PP0204_h.JPG
ID=692 
LM=0
CURVES=1
POINTS=100
1151.00000 608.00000
1150.00000 620.00000
1150.00000 633.00000
1151.00000 645.00000
1153.00000 658.00000
1156.00000 670.00000
1160.00000 682.00000
1164.00000 694.00000
1168.00000 705.00000
1172.00000 717.00000
1177.00000 729.00000
1183.00000 740.00000
1182.00000 752.00000
1175.00000 763.00000
1166.00000 771.00000
1154.00000 775.00000
1142.00000 776.00000
1129.00000 775.00000
1117.00000 777.00000
1105.00000 779.00000
1092.00000 779.00000
1080.00000 779.00000
1067.00000 778.00000
1055.00000 776.00000
1042.00000 774.00000
1030.00000 773.00000
1017.00000 772.00000
1005.00000 770.00000
993.00000 768.00000
981.00000 765.00000
968.00000 763.00000
956.00000 761.00000
944.00000 757.00000
932.00000 754.00000
920.00000 750.00000
908.00000 747.00000
896.00000 744.00000
884.00000 740.00000
872.00000 736.00000
860.00000 732.00000
848.00000 728.00000
837.00000 724.00000
825.00000 720.00000
813.00000 715.00000
802.00000 711.00000
790.00000 707.00000
778.00000 702.00000
766.00000 698.00000
755.00000 692.00000
744.00000 686.00000
733.00000 680.00000
723.00000 673.00000
713.00000 665.00000
704.00000 657.00000
695.00000 648.00000
688.00000 638.00000
681.00000 627.00000
676.00000 616.00000
675.00000 604.00000
677.00000 591.00000
682.00000 580.00000
692.00000 573.00000
704.00000 569.00000
716.00000 566.00000
729.00000 564.00000
741.00000 563.00000
754.00000 561.00000
766.00000 560.00000
779.00000 559.00000
791.00000 557.00000
803.00000 555.00000
816.00000 553.00000
828.00000 552.00000
840.00000 551.00000
853.00000 551.00000
865.00000 551.00000
878.00000 552.00000
890.00000 552.00000
903.00000 553.00000
915.00000 554.00000
928.00000 554.00000
940.00000 554.00000
953.00000 554.00000
965.00000 554.00000
978.00000 553.00000
990.00000 553.00000
1003.00000 553.00000
1015.00000 553.00000
1028.00000 553.00000
1040.00000 552.00000
1053.00000 553.00000
1065.00000 553.00000
1078.00000 555.00000
1082.00000 566.00000
1089.00000 577.00000
1098.00000 586.00000
1108.00000 593.00000
1119.00000 599.00000
1131.00000 603.00000
1143.00000 604.00000
IMAGE=PP0205_h.JPG
ID=693 
LM=0
CURVES=1
POINTS=100
1240.00000 591.00000
1243.00000 602.00000
1244.00000 614.00000
1246.00000 625.00000
1248.00000 636.00000
1251.00000 648.00000
1254.00000 659.00000
1257.00000 670.00000
1261.00000 681.00000
1265.00000 692.00000
1268.00000 703.00000
1269.00000 714.00000
1266.00000 725.00000
1259.00000 735.00000
1250.00000 741.00000
1238.00000 744.00000
1227.00000 745.00000
1216.00000 746.00000
1204.00000 747.00000
1193.00000 749.00000
1181.00000 750.00000
1170.00000 750.00000
1158.00000 749.00000
1147.00000 748.00000
1135.00000 747.00000
1124.00000 745.00000
1112.00000 744.00000
1101.00000 742.00000
1089.00000 741.00000
1078.00000 739.00000
1067.00000 737.00000
1055.00000 734.00000
1044.00000 732.00000
1033.00000 729.00000
1022.00000 726.00000
1011.00000 723.00000
999.00000 720.00000
988.00000 717.00000
977.00000 714.00000
966.00000 710.00000
956.00000 706.00000
945.00000 702.00000
934.00000 698.00000
923.00000 694.00000
912.00000 690.00000
901.00000 686.00000
891.00000 681.00000
880.00000 677.00000
870.00000 672.00000
860.00000 666.00000
850.00000 660.00000
841.00000 652.00000
832.00000 645.00000
825.00000 637.00000
818.00000 628.00000
811.00000 618.00000
807.00000 607.00000
803.00000 596.00000
803.00000 585.00000
804.00000 573.00000
806.00000 562.00000
813.00000 553.00000
824.00000 548.00000
835.00000 548.00000
847.00000 547.00000
858.00000 547.00000
870.00000 546.00000
881.00000 545.00000
893.00000 544.00000
904.00000 543.00000
916.00000 542.00000
927.00000 542.00000
939.00000 541.00000
950.00000 541.00000
962.00000 541.00000
973.00000 541.00000
985.00000 541.00000
996.00000 541.00000
1008.00000 541.00000
1020.00000 541.00000
1031.00000 540.00000
1043.00000 540.00000
1054.00000 540.00000
1066.00000 540.00000
1077.00000 540.00000
1089.00000 540.00000
1100.00000 540.00000
1112.00000 540.00000
1123.00000 541.00000
1135.00000 541.00000
1146.00000 541.00000
1158.00000 542.00000
1169.00000 542.00000
1175.00000 551.00000
1181.00000 561.00000
1190.00000 568.00000
1200.00000 574.00000
1210.00000 579.00000
1221.00000 583.00000
1232.00000 587.00000
IMAGE=PP0206_h.JPG
ID=694 
LM=0
CURVES=1
POINTS=100
1192.00000 630.00000
1198.00000 641.00000
1204.00000 651.00000
1208.00000 663.00000
1213.00000 674.00000
1217.00000 685.00000
1221.00000 697.00000
1224.00000 708.00000
1227.00000 720.00000
1230.00000 732.00000
1233.00000 744.00000
1236.00000 756.00000
1236.00000 768.00000
1229.00000 778.00000
1220.00000 786.00000
1210.00000 792.00000
1198.00000 795.00000
1186.00000 797.00000
1174.00000 798.00000
1162.00000 799.00000
1150.00000 800.00000
1138.00000 800.00000
1125.00000 799.00000
1113.00000 799.00000
1101.00000 797.00000
1089.00000 796.00000
1077.00000 794.00000
1065.00000 793.00000
1053.00000 792.00000
1041.00000 790.00000
1029.00000 788.00000
1017.00000 786.00000
1005.00000 783.00000
993.00000 781.00000
981.00000 778.00000
970.00000 775.00000
958.00000 772.00000
946.00000 768.00000
935.00000 764.00000
923.00000 760.00000
912.00000 756.00000
901.00000 752.00000
889.00000 747.00000
878.00000 743.00000
867.00000 738.00000
856.00000 733.00000
845.00000 728.00000
834.00000 723.00000
823.00000 718.00000
812.00000 712.00000
801.00000 706.00000
791.00000 700.00000
782.00000 692.00000
773.00000 683.00000
766.00000 673.00000
759.00000 663.00000
755.00000 652.00000
752.00000 640.00000
749.00000 629.00000
748.00000 616.00000
748.00000 604.00000
749.00000 592.00000
757.00000 583.00000
768.00000 578.00000
780.00000 576.00000
792.00000 575.00000
804.00000 574.00000
816.00000 573.00000
828.00000 573.00000
841.00000 572.00000
853.00000 572.00000
865.00000 572.00000
877.00000 571.00000
889.00000 571.00000
901.00000 570.00000
913.00000 571.00000
925.00000 570.00000
938.00000 570.00000
950.00000 571.00000
962.00000 572.00000
974.00000 573.00000
986.00000 573.00000
998.00000 574.00000
1010.00000 574.00000
1022.00000 574.00000
1035.00000 575.00000
1047.00000 575.00000
1059.00000 575.00000
1071.00000 575.00000
1083.00000 575.00000
1095.00000 575.00000
1108.00000 575.00000
1120.00000 575.00000
1132.00000 575.00000
1136.00000 586.00000
1143.00000 596.00000
1151.00000 605.00000
1160.00000 613.00000
1171.00000 619.00000
1182.00000 624.00000
IMAGE=PP0207_h.JPG
ID=695 
LM=0
CURVES=1
POINTS=100
1128.00000 648.00000
1134.00000 658.00000
1138.00000 668.00000
1142.00000 678.00000
1145.00000 689.00000
1147.00000 700.00000
1148.00000 711.00000
1150.00000 722.00000
1151.00000 733.00000
1152.00000 744.00000
1155.00000 754.00000
1158.00000 765.00000
1155.00000 776.00000
1148.00000 784.00000
1138.00000 790.00000
1128.00000 793.00000
1117.00000 794.00000
1106.00000 794.00000
1095.00000 794.00000
1083.00000 794.00000
1072.00000 794.00000
1061.00000 794.00000
1050.00000 793.00000
1039.00000 792.00000
1028.00000 791.00000
1017.00000 790.00000
1006.00000 788.00000
995.00000 787.00000
984.00000 785.00000
973.00000 783.00000
962.00000 781.00000
952.00000 778.00000
941.00000 775.00000
930.00000 772.00000
920.00000 769.00000
909.00000 766.00000
898.00000 763.00000
888.00000 760.00000
877.00000 757.00000
866.00000 754.00000
856.00000 751.00000
845.00000 748.00000
834.00000 745.00000
824.00000 741.00000
813.00000 738.00000
803.00000 734.00000
793.00000 730.00000
782.00000 726.00000
773.00000 720.00000
763.00000 715.00000
754.00000 708.00000
745.00000 702.00000
736.00000 695.00000
728.00000 687.00000
721.00000 679.00000
716.00000 669.00000
710.00000 660.00000
707.00000 649.00000
706.00000 638.00000
708.00000 627.00000
711.00000 616.00000
717.00000 608.00000
727.00000 602.00000
738.00000 599.00000
749.00000 599.00000
760.00000 600.00000
771.00000 600.00000
782.00000 600.00000
793.00000 600.00000
804.00000 600.00000
815.00000 600.00000
826.00000 600.00000
837.00000 600.00000
848.00000 600.00000
860.00000 600.00000
871.00000 600.00000
882.00000 600.00000
893.00000 600.00000
904.00000 600.00000
915.00000 600.00000
926.00000 600.00000
937.00000 600.00000
948.00000 600.00000
959.00000 600.00000
970.00000 599.00000
982.00000 599.00000
993.00000 599.00000
1004.00000 599.00000
1015.00000 599.00000
1026.00000 599.00000
1037.00000 599.00000
1048.00000 600.00000
1059.00000 601.00000
1069.00000 605.00000
1073.00000 615.00000
1078.00000 625.00000
1086.00000 633.00000
1096.00000 639.00000
1106.00000 642.00000
1117.00000 645.00000
IMAGE=PP0208_h.JPG
ID=696 
LM=0
CURVES=1
POINTS=100
1135.00000 653.00000
1138.00000 663.00000
1141.00000 673.00000
1143.00000 683.00000
1144.00000 693.00000
1145.00000 704.00000
1146.00000 714.00000
1147.00000 725.00000
1148.00000 735.00000
1150.00000 745.00000
1151.00000 755.00000
1152.00000 766.00000
1146.00000 774.00000
1139.00000 781.00000
1130.00000 787.00000
1120.00000 790.00000
1110.00000 792.00000
1100.00000 793.00000
1089.00000 794.00000
1079.00000 794.00000
1068.00000 794.00000
1058.00000 793.00000
1048.00000 793.00000
1037.00000 792.00000
1027.00000 791.00000
1017.00000 790.00000
1006.00000 789.00000
996.00000 788.00000
986.00000 787.00000
975.00000 786.00000
965.00000 785.00000
954.00000 784.00000
944.00000 782.00000
934.00000 781.00000
924.00000 780.00000
913.00000 779.00000
903.00000 777.00000
893.00000 775.00000
882.00000 774.00000
872.00000 772.00000
862.00000 770.00000
852.00000 767.00000
842.00000 765.00000
832.00000 762.00000
822.00000 758.00000
812.00000 755.00000
803.00000 751.00000
793.00000 747.00000
784.00000 742.00000
775.00000 737.00000
766.00000 731.00000
758.00000 724.00000
751.00000 717.00000
745.00000 708.00000
741.00000 699.00000
737.00000 689.00000
735.00000 679.00000
733.00000 669.00000
734.00000 659.00000
736.00000 648.00000
741.00000 639.00000
748.00000 631.00000
757.00000 626.00000
766.00000 623.00000
777.00000 622.00000
787.00000 621.00000
798.00000 620.00000
808.00000 619.00000
818.00000 618.00000
829.00000 617.00000
839.00000 615.00000
849.00000 614.00000
859.00000 613.00000
870.00000 612.00000
880.00000 612.00000
891.00000 611.00000
901.00000 610.00000
911.00000 609.00000
922.00000 609.00000
932.00000 609.00000
943.00000 609.00000
953.00000 609.00000
963.00000 609.00000
974.00000 609.00000
984.00000 609.00000
995.00000 609.00000
1005.00000 608.00000
1015.00000 608.00000
1026.00000 608.00000
1036.00000 609.00000
1046.00000 609.00000
1057.00000 608.00000
1067.00000 608.00000
1078.00000 609.00000
1084.00000 617.00000
1087.00000 626.00000
1094.00000 634.00000
1102.00000 641.00000
1111.00000 646.00000
1121.00000 649.00000
IMAGE=PP0209_h.JPG
ID=697 
LM=0
CURVES=1
POINTS=100
1116.00000 626.00000
1120.00000 636.00000
1124.00000 645.00000
1127.00000 655.00000
1128.00000 666.00000
1130.00000 676.00000
1131.00000 686.00000
1131.00000 697.00000
1133.00000 707.00000
1135.00000 717.00000
1137.00000 727.00000
1137.00000 738.00000
1133.00000 747.00000
1125.00000 753.00000
1116.00000 758.00000
1106.00000 761.00000
1096.00000 763.00000
1085.00000 763.00000
1075.00000 764.00000
1064.00000 764.00000
1054.00000 765.00000
1044.00000 764.00000
1033.00000 763.00000
1023.00000 762.00000
1012.00000 761.00000
1002.00000 760.00000
992.00000 758.00000
981.00000 757.00000
971.00000 755.00000
961.00000 754.00000
950.00000 752.00000
940.00000 750.00000
930.00000 748.00000
920.00000 747.00000
909.00000 745.00000
899.00000 744.00000
888.00000 742.00000
878.00000 739.00000
868.00000 737.00000
858.00000 734.00000
848.00000 731.00000
838.00000 728.00000
828.00000 725.00000
818.00000 721.00000
809.00000 718.00000
799.00000 714.00000
789.00000 711.00000
780.00000 706.00000
770.00000 701.00000
762.00000 695.00000
753.00000 689.00000
745.00000 683.00000
738.00000 675.00000
731.00000 668.00000
725.00000 658.00000
721.00000 649.00000
720.00000 639.00000
719.00000 628.00000
720.00000 618.00000
723.00000 608.00000
726.00000 598.00000
731.00000 589.00000
739.00000 584.00000
749.00000 582.00000
760.00000 581.00000
770.00000 581.00000
780.00000 581.00000
791.00000 582.00000
801.00000 582.00000
812.00000 582.00000
822.00000 582.00000
833.00000 582.00000
843.00000 582.00000
854.00000 582.00000
864.00000 582.00000
875.00000 583.00000
885.00000 583.00000
895.00000 583.00000
906.00000 584.00000
916.00000 584.00000
927.00000 584.00000
937.00000 584.00000
948.00000 584.00000
958.00000 584.00000
969.00000 584.00000
979.00000 584.00000
989.00000 584.00000
1000.00000 584.00000
1010.00000 584.00000
1021.00000 585.00000
1031.00000 585.00000
1042.00000 585.00000
1052.00000 585.00000
1057.00000 594.00000
1063.00000 603.00000
1069.00000 611.00000
1077.00000 618.00000
1086.00000 622.00000
1097.00000 623.00000
1107.00000 624.00000
IMAGE=PP0210_h.JPG
ID=698 
LM=0
CURVES=1
POINTS=100
1211.00000 662.00000
1213.00000 673.00000
1215.00000 683.00000
1217.00000 694.00000
1219.00000 705.00000
1220.00000 716.00000
1221.00000 727.00000
1222.00000 738.00000
1223.00000 749.00000
1224.00000 759.00000
1225.00000 770.00000
1221.00000 781.00000
1218.00000 791.00000
1208.00000 796.00000
1199.00000 801.00000
1188.00000 802.00000
1177.00000 803.00000
1166.00000 803.00000
1155.00000 802.00000
1144.00000 802.00000
1133.00000 802.00000
1122.00000 801.00000
1111.00000 800.00000
1100.00000 799.00000
1089.00000 797.00000
1079.00000 795.00000
1068.00000 793.00000
1057.00000 791.00000
1047.00000 789.00000
1036.00000 787.00000
1025.00000 785.00000
1014.00000 783.00000
1003.00000 781.00000
993.00000 779.00000
982.00000 776.00000
972.00000 773.00000
961.00000 771.00000
950.00000 768.00000
940.00000 765.00000
929.00000 762.00000
919.00000 759.00000
909.00000 755.00000
898.00000 751.00000
888.00000 748.00000
878.00000 743.00000
868.00000 739.00000
858.00000 734.00000
848.00000 730.00000
839.00000 724.00000
830.00000 718.00000
821.00000 712.00000
813.00000 704.00000
805.00000 696.00000
799.00000 687.00000
794.00000 678.00000
791.00000 667.00000
790.00000 656.00000
790.00000 646.00000
792.00000 635.00000
794.00000 624.00000
799.00000 615.00000
808.00000 609.00000
819.00000 606.00000
829.00000 605.00000
840.00000 604.00000
851.00000 603.00000
862.00000 603.00000
873.00000 604.00000
884.00000 604.00000
895.00000 604.00000
906.00000 605.00000
917.00000 605.00000
928.00000 605.00000
939.00000 605.00000
950.00000 605.00000
961.00000 606.00000
972.00000 606.00000
982.00000 606.00000
993.00000 606.00000
1004.00000 606.00000
1015.00000 607.00000
1026.00000 607.00000
1037.00000 608.00000
1048.00000 608.00000
1059.00000 609.00000
1070.00000 610.00000
1081.00000 610.00000
1092.00000 611.00000
1103.00000 612.00000
1114.00000 613.00000
1124.00000 613.00000
1135.00000 613.00000
1146.00000 614.00000
1152.00000 619.00000
1155.00000 630.00000
1161.00000 639.00000
1168.00000 648.00000
1177.00000 653.00000
1187.00000 656.00000
1198.00000 659.00000
IMAGE=PP0211_h.JPG
ID=699 
LM=0
CURVES=1
POINTS=100
1092.00000 649.00000
1095.00000 661.00000
1098.00000 672.00000
1101.00000 684.00000
1104.00000 696.00000
1107.00000 708.00000
1110.00000 719.00000
1113.00000 731.00000
1116.00000 743.00000
1119.00000 755.00000
1121.00000 767.00000
1124.00000 779.00000
1120.00000 790.00000
1111.00000 797.00000
1101.00000 803.00000
1090.00000 808.00000
1078.00000 809.00000
1066.00000 811.00000
1053.00000 811.00000
1041.00000 811.00000
1029.00000 811.00000
1017.00000 812.00000
1005.00000 813.00000
993.00000 812.00000
981.00000 811.00000
969.00000 810.00000
957.00000 809.00000
945.00000 807.00000
933.00000 806.00000
920.00000 804.00000
908.00000 803.00000
896.00000 802.00000
884.00000 801.00000
872.00000 799.00000
860.00000 797.00000
848.00000 795.00000
837.00000 792.00000
825.00000 790.00000
813.00000 787.00000
801.00000 784.00000
789.00000 781.00000
778.00000 778.00000
766.00000 774.00000
754.00000 771.00000
743.00000 767.00000
732.00000 762.00000
721.00000 757.00000
710.00000 752.00000
699.00000 746.00000
689.00000 740.00000
679.00000 733.00000
670.00000 725.00000
661.00000 717.00000
653.00000 708.00000
647.00000 697.00000
640.00000 687.00000
638.00000 675.00000
636.00000 663.00000
636.00000 651.00000
638.00000 639.00000
641.00000 628.00000
647.00000 617.00000
658.00000 612.00000
669.00000 608.00000
681.00000 608.00000
693.00000 607.00000
705.00000 607.00000
718.00000 606.00000
730.00000 605.00000
742.00000 604.00000
754.00000 604.00000
766.00000 603.00000
778.00000 603.00000
790.00000 602.00000
802.00000 602.00000
815.00000 601.00000
827.00000 600.00000
839.00000 600.00000
851.00000 599.00000
863.00000 599.00000
875.00000 599.00000
887.00000 599.00000
899.00000 599.00000
911.00000 598.00000
924.00000 597.00000
936.00000 597.00000
948.00000 596.00000
960.00000 595.00000
972.00000 595.00000
984.00000 595.00000
996.00000 595.00000
1008.00000 596.00000
1021.00000 597.00000
1033.00000 598.00000
1037.00000 608.00000
1041.00000 620.00000
1049.00000 629.00000
1058.00000 637.00000
1069.00000 642.00000
1080.00000 647.00000
IMAGE=PP0212_h.JPG
ID=700 
LM=0
CURVES=1
POINTS=100
1174.00000 633.00000
1177.00000 645.00000
1181.00000 656.00000
1184.00000 668.00000
1186.00000 679.00000
1188.00000 691.00000
1190.00000 703.00000
1192.00000 715.00000
1194.00000 727.00000
1196.00000 739.00000
1198.00000 750.00000
1202.00000 762.00000
1199.00000 773.00000
1190.00000 781.00000
1179.00000 787.00000
1168.00000 791.00000
1156.00000 793.00000
1144.00000 795.00000
1133.00000 798.00000
1121.00000 799.00000
1109.00000 799.00000
1097.00000 800.00000
1085.00000 799.00000
1073.00000 798.00000
1061.00000 797.00000
1049.00000 794.00000
1037.00000 792.00000
1026.00000 790.00000
1014.00000 788.00000
1002.00000 786.00000
990.00000 784.00000
978.00000 782.00000
967.00000 779.00000
955.00000 776.00000
943.00000 773.00000
932.00000 770.00000
920.00000 767.00000
909.00000 764.00000
897.00000 761.00000
885.00000 758.00000
874.00000 755.00000
862.00000 752.00000
851.00000 748.00000
839.00000 744.00000
828.00000 740.00000
817.00000 736.00000
805.00000 732.00000
795.00000 727.00000
784.00000 722.00000
773.00000 716.00000
763.00000 710.00000
753.00000 704.00000
744.00000 696.00000
735.00000 687.00000
727.00000 678.00000
721.00000 668.00000
717.00000 657.00000
716.00000 645.00000
717.00000 633.00000
720.00000 621.00000
724.00000 610.00000
730.00000 600.00000
741.00000 594.00000
752.00000 589.00000
764.00000 587.00000
776.00000 586.00000
788.00000 586.00000
800.00000 586.00000
812.00000 586.00000
824.00000 586.00000
836.00000 586.00000
848.00000 586.00000
860.00000 586.00000
872.00000 586.00000
884.00000 586.00000
896.00000 586.00000
908.00000 586.00000
920.00000 586.00000
932.00000 586.00000
944.00000 586.00000
956.00000 586.00000
968.00000 585.00000
980.00000 585.00000
992.00000 585.00000
1004.00000 585.00000
1016.00000 585.00000
1028.00000 585.00000
1040.00000 585.00000
1052.00000 585.00000
1064.00000 585.00000
1076.00000 585.00000
1088.00000 585.00000
1100.00000 585.00000
1111.00000 587.00000
1114.00000 599.00000
1122.00000 608.00000
1131.00000 616.00000
1141.00000 623.00000
1151.00000 629.00000
1163.00000 630.00000
IMAGE=PP0213_h.JPG
ID=701 
LM=0
CURVES=1
POINTS=100
1019.00000 637.00000
1022.00000 647.00000
1026.00000 657.00000
1029.00000 667.00000
1032.00000 677.00000
1034.00000 687.00000
1035.00000 697.00000
1036.00000 707.00000
1036.00000 718.00000
1035.00000 728.00000
1035.00000 739.00000
1038.00000 749.00000
1038.00000 759.00000
1031.00000 766.00000
1022.00000 772.00000
1012.00000 775.00000
1002.00000 777.00000
991.00000 778.00000
981.00000 779.00000
970.00000 780.00000
960.00000 780.00000
950.00000 780.00000
939.00000 780.00000
929.00000 780.00000
918.00000 780.00000
908.00000 779.00000
898.00000 778.00000
887.00000 777.00000
877.00000 776.00000
867.00000 775.00000
856.00000 773.00000
846.00000 771.00000
836.00000 769.00000
826.00000 767.00000
816.00000 765.00000
805.00000 763.00000
795.00000 760.00000
785.00000 757.00000
775.00000 754.00000
765.00000 751.00000
755.00000 748.00000
746.00000 744.00000
736.00000 741.00000
726.00000 738.00000
716.00000 734.00000
707.00000 730.00000
697.00000 726.00000
688.00000 721.00000
678.00000 717.00000
670.00000 711.00000
661.00000 705.00000
653.00000 699.00000
645.00000 692.00000
638.00000 685.00000
631.00000 677.00000
626.00000 668.00000
622.00000 658.00000
621.00000 648.00000
622.00000 637.00000
625.00000 627.00000
629.00000 618.00000
635.00000 610.00000
644.00000 604.00000
654.00000 601.00000
664.00000 598.00000
674.00000 596.00000
685.00000 595.00000
695.00000 594.00000
705.00000 594.00000
716.00000 593.00000
726.00000 593.00000
737.00000 592.00000
747.00000 592.00000
757.00000 592.00000
768.00000 592.00000
778.00000 592.00000
789.00000 592.00000
799.00000 592.00000
809.00000 592.00000
820.00000 592.00000
830.00000 592.00000
841.00000 592.00000
851.00000 592.00000
861.00000 593.00000
872.00000 593.00000
882.00000 594.00000
893.00000 594.00000
903.00000 594.00000
913.00000 594.00000
924.00000 595.00000
934.00000 595.00000
945.00000 595.00000
955.00000 595.00000
965.00000 599.00000
970.00000 608.00000
975.00000 617.00000
982.00000 625.00000
990.00000 631.00000
1000.00000 635.00000
1010.00000 637.00000
IMAGE=PP0214_h.JPG
ID=702 
LM=0
CURVES=1
POINTS=100
1178.00000 633.00000
1182.00000 643.00000
1186.00000 654.00000
1190.00000 664.00000
1193.00000 674.00000
1196.00000 685.00000
1198.00000 696.00000
1200.00000 706.00000
1200.00000 717.00000
1201.00000 728.00000
1201.00000 739.00000
1203.00000 750.00000
1197.00000 759.00000
1188.00000 765.00000
1177.00000 769.00000
1167.00000 772.00000
1156.00000 775.00000
1146.00000 777.00000
1135.00000 779.00000
1124.00000 781.00000
1113.00000 782.00000
1102.00000 782.00000
1091.00000 781.00000
1080.00000 781.00000
1069.00000 779.00000
1058.00000 778.00000
1047.00000 777.00000
1037.00000 775.00000
1026.00000 774.00000
1015.00000 772.00000
1004.00000 770.00000
993.00000 768.00000
982.00000 766.00000
972.00000 764.00000
961.00000 761.00000
950.00000 759.00000
940.00000 756.00000
929.00000 753.00000
919.00000 749.00000
908.00000 746.00000
898.00000 743.00000
887.00000 740.00000
877.00000 735.00000
867.00000 732.00000
857.00000 728.00000
847.00000 724.00000
837.00000 719.00000
827.00000 714.00000
817.00000 708.00000
808.00000 702.00000
799.00000 696.00000
791.00000 689.00000
782.00000 682.00000
774.00000 674.00000
768.00000 665.00000
762.00000 656.00000
759.00000 646.00000
755.00000 635.00000
755.00000 624.00000
757.00000 614.00000
761.00000 604.00000
770.00000 597.00000
780.00000 593.00000
791.00000 591.00000
802.00000 591.00000
813.00000 592.00000
824.00000 592.00000
834.00000 591.00000
845.00000 591.00000
856.00000 591.00000
867.00000 591.00000
878.00000 591.00000
889.00000 591.00000
900.00000 591.00000
911.00000 591.00000
922.00000 591.00000
933.00000 591.00000
944.00000 591.00000
955.00000 591.00000
966.00000 591.00000
977.00000 591.00000
988.00000 591.00000
999.00000 591.00000
1010.00000 590.00000
1021.00000 590.00000
1032.00000 590.00000
1043.00000 591.00000
1054.00000 591.00000
1065.00000 591.00000
1076.00000 591.00000
1087.00000 591.00000
1098.00000 590.00000
1109.00000 590.00000
1117.00000 596.00000
1120.00000 607.00000
1127.00000 615.00000
1136.00000 621.00000
1146.00000 627.00000
1156.00000 630.00000
1167.00000 632.00000
IMAGE=PP0215_h.JPG
ID=703 
LM=0
CURVES=1
POINTS=100
1192.00000 659.00000
1198.00000 670.00000
1203.00000 680.00000
1207.00000 691.00000
1209.00000 703.00000
1212.00000 715.00000
1213.00000 727.00000
1214.00000 738.00000
1216.00000 750.00000
1219.00000 762.00000
1222.00000 773.00000
1219.00000 784.00000
1211.00000 793.00000
1201.00000 799.00000
1190.00000 804.00000
1179.00000 808.00000
1167.00000 810.00000
1155.00000 812.00000
1143.00000 812.00000
1131.00000 812.00000
1119.00000 812.00000
1107.00000 812.00000
1095.00000 811.00000
1083.00000 810.00000
1072.00000 809.00000
1060.00000 808.00000
1048.00000 807.00000
1036.00000 806.00000
1024.00000 805.00000
1012.00000 804.00000
1000.00000 803.00000
988.00000 801.00000
976.00000 800.00000
965.00000 798.00000
953.00000 796.00000
941.00000 793.00000
930.00000 791.00000
918.00000 789.00000
906.00000 787.00000
894.00000 784.00000
883.00000 780.00000
872.00000 777.00000
860.00000 773.00000
849.00000 769.00000
838.00000 765.00000
827.00000 761.00000
815.00000 756.00000
805.00000 751.00000
794.00000 746.00000
784.00000 740.00000
774.00000 733.00000
765.00000 725.00000
757.00000 717.00000
749.00000 708.00000
742.00000 698.00000
738.00000 687.00000
737.00000 675.00000
736.00000 663.00000
736.00000 651.00000
738.00000 639.00000
745.00000 630.00000
755.00000 625.00000
767.00000 621.00000
778.00000 618.00000
790.00000 617.00000
802.00000 616.00000
814.00000 615.00000
826.00000 615.00000
838.00000 614.00000
850.00000 614.00000
862.00000 614.00000
874.00000 614.00000
885.00000 612.00000
897.00000 611.00000
909.00000 610.00000
921.00000 609.00000
933.00000 608.00000
945.00000 608.00000
957.00000 607.00000
969.00000 607.00000
981.00000 606.00000
993.00000 606.00000
1005.00000 606.00000
1017.00000 606.00000
1029.00000 606.00000
1041.00000 606.00000
1052.00000 606.00000
1064.00000 606.00000
1076.00000 607.00000
1088.00000 607.00000
1100.00000 607.00000
1112.00000 606.00000
1124.00000 606.00000
1134.00000 609.00000
1137.00000 621.00000
1143.00000 630.00000
1152.00000 639.00000
1161.00000 646.00000
1172.00000 651.00000
1183.00000 655.00000
IMAGE=PP0216_h.JPG
ID=704 
LM=0
CURVES=1
POINTS=100
1240.00000 612.00000
1243.00000 625.00000
1246.00000 637.00000
1248.00000 650.00000
1249.00000 663.00000
1251.00000 675.00000
1254.00000 688.00000
1257.00000 700.00000
1260.00000 713.00000
1263.00000 725.00000
1266.00000 738.00000
1268.00000 751.00000
1268.00000 764.00000
1259.00000 773.00000
1248.00000 779.00000
1235.00000 781.00000
1222.00000 782.00000
1210.00000 785.00000
1197.00000 786.00000
1184.00000 788.00000
1171.00000 788.00000
1158.00000 788.00000
1146.00000 788.00000
1133.00000 787.00000
1120.00000 787.00000
1107.00000 786.00000
1094.00000 785.00000
1081.00000 785.00000
1068.00000 784.00000
1056.00000 784.00000
1043.00000 783.00000
1030.00000 781.00000
1017.00000 780.00000
1005.00000 777.00000
992.00000 774.00000
980.00000 771.00000
968.00000 767.00000
955.00000 762.00000
943.00000 759.00000
931.00000 755.00000
919.00000 750.00000
907.00000 746.00000
895.00000 741.00000
883.00000 736.00000
872.00000 730.00000
860.00000 724.00000
849.00000 718.00000
837.00000 712.00000
826.00000 706.00000
815.00000 700.00000
804.00000 692.00000
794.00000 685.00000
784.00000 676.00000
776.00000 666.00000
769.00000 655.00000
763.00000 644.00000
759.00000 632.00000
756.00000 619.00000
754.00000 607.00000
756.00000 594.00000
759.00000 581.00000
765.00000 570.00000
774.00000 561.00000
786.00000 557.00000
799.00000 555.00000
812.00000 553.00000
824.00000 552.00000
837.00000 552.00000
850.00000 552.00000
863.00000 552.00000
876.00000 552.00000
889.00000 552.00000
902.00000 552.00000
915.00000 552.00000
927.00000 552.00000
940.00000 552.00000
953.00000 552.00000
966.00000 552.00000
979.00000 552.00000
992.00000 552.00000
1005.00000 552.00000
1018.00000 552.00000
1030.00000 552.00000
1043.00000 552.00000
1056.00000 553.00000
1069.00000 553.00000
1082.00000 553.00000
1095.00000 553.00000
1108.00000 554.00000
1121.00000 554.00000
1133.00000 555.00000
1146.00000 556.00000
1159.00000 557.00000
1166.00000 568.00000
1173.00000 579.00000
1181.00000 588.00000
1192.00000 596.00000
1202.00000 603.00000
1215.00000 607.00000
1227.00000 611.00000
IMAGE=PP0217_h.JPG
ID=705 
LM=0
CURVES=1
POINTS=100
1189.00000 650.00000
1190.00000 662.00000
1192.00000 674.00000
1196.00000 686.00000
1201.00000 698.00000
1204.00000 709.00000
1207.00000 721.00000
1210.00000 733.00000
1212.00000 746.00000
1215.00000 757.00000
1218.00000 769.00000
1220.00000 782.00000
1215.00000 793.00000
1206.00000 801.00000
1195.00000 806.00000
1183.00000 810.00000
1171.00000 812.00000
1159.00000 814.00000
1146.00000 816.00000
1134.00000 817.00000
1122.00000 819.00000
1110.00000 819.00000
1097.00000 819.00000
1085.00000 819.00000
1073.00000 818.00000
1060.00000 817.00000
1048.00000 815.00000
1036.00000 814.00000
1024.00000 813.00000
1012.00000 811.00000
999.00000 810.00000
987.00000 807.00000
975.00000 804.00000
963.00000 802.00000
952.00000 798.00000
940.00000 795.00000
928.00000 791.00000
916.00000 787.00000
904.00000 783.00000
893.00000 779.00000
881.00000 776.00000
869.00000 772.00000
858.00000 767.00000
847.00000 762.00000
835.00000 757.00000
824.00000 752.00000
813.00000 747.00000
802.00000 741.00000
791.00000 735.00000
781.00000 728.00000
771.00000 720.00000
762.00000 713.00000
753.00000 704.00000
744.00000 696.00000
736.00000 686.00000
729.00000 676.00000
726.00000 664.00000
724.00000 652.00000
723.00000 640.00000
724.00000 627.00000
725.00000 615.00000
731.00000 604.00000
741.00000 598.00000
753.00000 593.00000
765.00000 591.00000
777.00000 590.00000
789.00000 589.00000
802.00000 589.00000
814.00000 589.00000
826.00000 589.00000
839.00000 590.00000
851.00000 590.00000
863.00000 591.00000
876.00000 592.00000
888.00000 592.00000
900.00000 593.00000
913.00000 593.00000
925.00000 593.00000
937.00000 593.00000
950.00000 592.00000
962.00000 592.00000
974.00000 592.00000
986.00000 593.00000
999.00000 593.00000
1011.00000 593.00000
1023.00000 594.00000
1036.00000 594.00000
1048.00000 594.00000
1060.00000 594.00000
1073.00000 594.00000
1085.00000 595.00000
1097.00000 595.00000
1110.00000 596.00000
1121.00000 599.00000
1128.00000 609.00000
1135.00000 620.00000
1144.00000 628.00000
1154.00000 635.00000
1164.00000 641.00000
1176.00000 645.00000
IMAGE=PP0218_h.JPG
ID=706 
LM=0
CURVES=1
POINTS=100
1271.00000 646.00000
1274.00000 659.00000
1278.00000 673.00000
1280.00000 686.00000
1282.00000 700.00000
1284.00000 714.00000
1286.00000 727.00000
1287.00000 741.00000
1289.00000 755.00000
1295.00000 767.00000
1300.00000 780.00000
1293.00000 792.00000
1284.00000 803.00000
1272.00000 810.00000
1259.00000 814.00000
1246.00000 818.00000
1232.00000 819.00000
1218.00000 820.00000
1205.00000 821.00000
1191.00000 822.00000
1177.00000 823.00000
1163.00000 823.00000
1149.00000 823.00000
1136.00000 823.00000
1122.00000 822.00000
1108.00000 821.00000
1094.00000 820.00000
1080.00000 819.00000
1067.00000 818.00000
1053.00000 817.00000
1039.00000 815.00000
1025.00000 813.00000
1012.00000 810.00000
998.00000 808.00000
985.00000 805.00000
971.00000 802.00000
958.00000 799.00000
945.00000 795.00000
931.00000 792.00000
918.00000 788.00000
905.00000 784.00000
892.00000 779.00000
879.00000 775.00000
866.00000 770.00000
853.00000 765.00000
840.00000 760.00000
828.00000 754.00000
815.00000 747.00000
803.00000 741.00000
792.00000 733.00000
780.00000 725.00000
770.00000 716.00000
762.00000 705.00000
754.00000 694.00000
747.00000 682.00000
742.00000 669.00000
739.00000 655.00000
737.00000 642.00000
736.00000 628.00000
739.00000 615.00000
746.00000 603.00000
758.00000 596.00000
771.00000 592.00000
785.00000 589.00000
799.00000 588.00000
812.00000 587.00000
826.00000 586.00000
840.00000 586.00000
854.00000 586.00000
868.00000 586.00000
882.00000 586.00000
895.00000 586.00000
909.00000 586.00000
923.00000 585.00000
937.00000 585.00000
951.00000 585.00000
964.00000 586.00000
978.00000 586.00000
992.00000 587.00000
1006.00000 587.00000
1020.00000 587.00000
1034.00000 588.00000
1047.00000 588.00000
1061.00000 588.00000
1075.00000 588.00000
1089.00000 588.00000
1103.00000 589.00000
1116.00000 589.00000
1130.00000 589.00000
1144.00000 589.00000
1158.00000 589.00000
1172.00000 589.00000
1186.00000 589.00000
1194.00000 598.00000
1200.00000 611.00000
1209.00000 620.00000
1221.00000 629.00000
1233.00000 636.00000
1245.00000 641.00000
1259.00000 643.00000
IMAGE=PP0219_h.JPG
ID=707 
LM=0
CURVES=1
POINTS=100
1289.00000 644.00000
1291.00000 658.00000
1292.00000 672.00000
1296.00000 686.00000
1300.00000 700.00000
1304.00000 714.00000
1306.00000 728.00000
1309.00000 742.00000
1311.00000 756.00000
1314.00000 770.00000
1316.00000 784.00000
1312.00000 798.00000
1302.00000 809.00000
1291.00000 818.00000
1278.00000 822.00000
1263.00000 824.00000
1249.00000 824.00000
1235.00000 825.00000
1220.00000 825.00000
1206.00000 826.00000
1192.00000 826.00000
1178.00000 825.00000
1163.00000 824.00000
1149.00000 823.00000
1135.00000 821.00000
1121.00000 820.00000
1106.00000 819.00000
1092.00000 817.00000
1078.00000 816.00000
1064.00000 814.00000
1049.00000 812.00000
1035.00000 809.00000
1021.00000 807.00000
1007.00000 804.00000
993.00000 801.00000
979.00000 797.00000
965.00000 794.00000
952.00000 790.00000
938.00000 787.00000
924.00000 783.00000
910.00000 779.00000
896.00000 775.00000
883.00000 770.00000
870.00000 765.00000
856.00000 760.00000
843.00000 755.00000
830.00000 749.00000
817.00000 743.00000
804.00000 737.00000
792.00000 729.00000
781.00000 720.00000
771.00000 710.00000
761.00000 699.00000
752.00000 688.00000
744.00000 676.00000
739.00000 662.00000
737.00000 648.00000
736.00000 634.00000
736.00000 620.00000
739.00000 606.00000
746.00000 594.00000
758.00000 585.00000
771.00000 579.00000
785.00000 577.00000
799.00000 576.00000
814.00000 575.00000
828.00000 575.00000
842.00000 576.00000
857.00000 576.00000
871.00000 576.00000
885.00000 576.00000
900.00000 576.00000
914.00000 576.00000
928.00000 577.00000
942.00000 577.00000
957.00000 577.00000
971.00000 577.00000
985.00000 577.00000
1000.00000 578.00000
1014.00000 578.00000
1028.00000 579.00000
1043.00000 580.00000
1057.00000 580.00000
1071.00000 581.00000
1086.00000 581.00000
1100.00000 580.00000
1114.00000 581.00000
1129.00000 581.00000
1143.00000 582.00000
1157.00000 582.00000
1171.00000 582.00000
1186.00000 582.00000
1200.00000 584.00000
1204.00000 598.00000
1212.00000 610.00000
1222.00000 620.00000
1234.00000 628.00000
1247.00000 634.00000
1261.00000 637.00000
1275.00000 638.00000
IMAGE=PP0220_h.JPG
ID=708 
LM=0
CURVES=1
POINTS=100
1245.00000 653.00000
1252.00000 665.00000
1258.00000 676.00000
1265.00000 688.00000
1272.00000 699.00000
1278.00000 711.00000
1281.00000 724.00000
1283.00000 738.00000
1284.00000 751.00000
1283.00000 764.00000
1283.00000 778.00000
1284.00000 791.00000
1286.00000 804.00000
1284.00000 817.00000
1275.00000 828.00000
1264.00000 836.00000
1252.00000 839.00000
1238.00000 841.00000
1225.00000 842.00000
1212.00000 844.00000
1198.00000 846.00000
1185.00000 846.00000
1172.00000 846.00000
1158.00000 846.00000
1145.00000 845.00000
1132.00000 844.00000
1118.00000 842.00000
1105.00000 840.00000
1092.00000 837.00000
1079.00000 835.00000
1066.00000 832.00000
1053.00000 830.00000
1040.00000 826.00000
1027.00000 823.00000
1014.00000 818.00000
1001.00000 814.00000
989.00000 809.00000
977.00000 804.00000
964.00000 799.00000
951.00000 795.00000
939.00000 790.00000
926.00000 786.00000
914.00000 781.00000
901.00000 776.00000
889.00000 771.00000
876.00000 766.00000
864.00000 761.00000
852.00000 755.00000
840.00000 750.00000
828.00000 744.00000
816.00000 738.00000
804.00000 731.00000
793.00000 724.00000
782.00000 716.00000
772.00000 707.00000
764.00000 696.00000
758.00000 684.00000
753.00000 672.00000
749.00000 659.00000
749.00000 646.00000
753.00000 633.00000
758.00000 621.00000
769.00000 612.00000
780.00000 606.00000
793.00000 602.00000
806.00000 600.00000
820.00000 599.00000
833.00000 597.00000
846.00000 594.00000
859.00000 592.00000
873.00000 590.00000
886.00000 588.00000
899.00000 587.00000
913.00000 586.00000
926.00000 585.00000
939.00000 585.00000
953.00000 585.00000
966.00000 585.00000
980.00000 585.00000
993.00000 586.00000
1006.00000 586.00000
1020.00000 587.00000
1033.00000 587.00000
1046.00000 588.00000
1060.00000 588.00000
1073.00000 589.00000
1086.00000 590.00000
1100.00000 591.00000
1113.00000 591.00000
1127.00000 591.00000
1140.00000 591.00000
1153.00000 591.00000
1167.00000 592.00000
1180.00000 593.00000
1185.00000 604.00000
1190.00000 617.00000
1200.00000 626.00000
1210.00000 634.00000
1221.00000 641.00000
1233.00000 648.00000
IMAGE=PP0221_h.JPG
ID=709 
LM=0
CURVES=1
POINTS=100
1244.00000 666.00000
1249.00000 678.00000
1254.00000 691.00000
1258.00000 703.00000
1262.00000 716.00000
1266.00000 729.00000
1270.00000 742.00000
1272.00000 755.00000
1275.00000 768.00000
1276.00000 781.00000
1278.00000 794.00000
1280.00000 807.00000
1285.00000 820.00000
1284.00000 833.00000
1275.00000 843.00000
1265.00000 852.00000
1253.00000 856.00000
1240.00000 858.00000
1226.00000 859.00000
1213.00000 859.00000
1200.00000 859.00000
1186.00000 859.00000
1173.00000 859.00000
1160.00000 858.00000
1147.00000 856.00000
1133.00000 854.00000
1120.00000 852.00000
1107.00000 849.00000
1094.00000 846.00000
1081.00000 843.00000
1068.00000 840.00000
1055.00000 838.00000
1042.00000 835.00000
1029.00000 832.00000
1017.00000 828.00000
1004.00000 825.00000
991.00000 821.00000
978.00000 817.00000
966.00000 813.00000
953.00000 809.00000
941.00000 804.00000
928.00000 799.00000
916.00000 795.00000
903.00000 790.00000
891.00000 786.00000
879.00000 781.00000
866.00000 776.00000
854.00000 770.00000
842.00000 764.00000
831.00000 757.00000
819.00000 751.00000
808.00000 744.00000
796.00000 737.00000
786.00000 728.00000
779.00000 717.00000
772.00000 706.00000
765.00000 695.00000
761.00000 682.00000
758.00000 669.00000
758.00000 656.00000
759.00000 642.00000
763.00000 630.00000
769.00000 618.00000
781.00000 612.00000
794.00000 610.00000
807.00000 609.00000
820.00000 608.00000
834.00000 607.00000
847.00000 606.00000
860.00000 604.00000
873.00000 602.00000
886.00000 601.00000
900.00000 601.00000
913.00000 600.00000
926.00000 600.00000
940.00000 600.00000
953.00000 601.00000
966.00000 601.00000
980.00000 602.00000
993.00000 602.00000
1006.00000 602.00000
1019.00000 603.00000
1033.00000 604.00000
1046.00000 604.00000
1059.00000 605.00000
1073.00000 605.00000
1086.00000 605.00000
1099.00000 605.00000
1113.00000 605.00000
1126.00000 606.00000
1139.00000 606.00000
1152.00000 606.00000
1166.00000 607.00000
1178.00000 611.00000
1181.00000 623.00000
1188.00000 635.00000
1197.00000 645.00000
1206.00000 654.00000
1218.00000 660.00000
1231.00000 664.00000
IMAGE=PP0222_h.JPG
ID=710 
LM=0
CURVES=1
POINTS=100
1160.00000 668.00000
1163.00000 680.00000
1165.00000 691.00000
1167.00000 703.00000
1169.00000 714.00000
1170.00000 726.00000
1171.00000 738.00000
1171.00000 750.00000
1174.00000 762.00000
1176.00000 773.00000
1178.00000 785.00000
1181.00000 796.00000
1183.00000 808.00000
1175.00000 816.00000
1166.00000 824.00000
1155.00000 828.00000
1144.00000 830.00000
1132.00000 832.00000
1120.00000 832.00000
1108.00000 832.00000
1096.00000 832.00000
1085.00000 831.00000
1073.00000 830.00000
1061.00000 829.00000
1049.00000 827.00000
1038.00000 825.00000
1026.00000 822.00000
1015.00000 819.00000
1003.00000 816.00000
992.00000 813.00000
980.00000 810.00000
969.00000 807.00000
957.00000 804.00000
946.00000 801.00000
934.00000 798.00000
923.00000 795.00000
912.00000 791.00000
901.00000 787.00000
890.00000 782.00000
879.00000 778.00000
868.00000 773.00000
857.00000 769.00000
846.00000 764.00000
835.00000 760.00000
824.00000 755.00000
813.00000 750.00000
803.00000 744.00000
792.00000 739.00000
782.00000 733.00000
773.00000 726.00000
763.00000 719.00000
754.00000 711.00000
745.00000 704.00000
737.00000 695.00000
730.00000 685.00000
723.00000 675.00000
720.00000 664.00000
717.00000 653.00000
716.00000 641.00000
716.00000 629.00000
719.00000 618.00000
726.00000 608.00000
737.00000 604.00000
748.00000 603.00000
760.00000 603.00000
772.00000 604.00000
784.00000 604.00000
796.00000 603.00000
808.00000 602.00000
819.00000 601.00000
831.00000 601.00000
843.00000 600.00000
855.00000 600.00000
867.00000 599.00000
879.00000 599.00000
891.00000 599.00000
902.00000 599.00000
914.00000 599.00000
926.00000 600.00000
938.00000 600.00000
950.00000 600.00000
962.00000 601.00000
973.00000 601.00000
985.00000 601.00000
997.00000 602.00000
1009.00000 603.00000
1021.00000 603.00000
1033.00000 604.00000
1045.00000 605.00000
1056.00000 606.00000
1068.00000 606.00000
1080.00000 608.00000
1092.00000 609.00000
1098.00000 618.00000
1104.00000 628.00000
1111.00000 637.00000
1119.00000 646.00000
1129.00000 653.00000
1139.00000 658.00000
1150.00000 663.00000
IMAGE=PP0223_h.JPG
ID=711 
LM=0
CURVES=1
POINTS=100
1242.00000 665.00000
1247.00000 677.00000
1251.00000 688.00000
1254.00000 700.00000
1256.00000 713.00000
1257.00000 725.00000
1257.00000 738.00000
1257.00000 750.00000
1259.00000 762.00000
1262.00000 775.00000
1266.00000 786.00000
1266.00000 799.00000
1264.00000 811.00000
1257.00000 822.00000
1248.00000 829.00000
1236.00000 835.00000
1224.00000 837.00000
1212.00000 838.00000
1199.00000 839.00000
1187.00000 841.00000
1175.00000 842.00000
1162.00000 842.00000
1150.00000 842.00000
1137.00000 841.00000
1125.00000 841.00000
1112.00000 839.00000
1100.00000 838.00000
1088.00000 836.00000
1075.00000 833.00000
1063.00000 830.00000
1051.00000 827.00000
1039.00000 824.00000
1027.00000 820.00000
1015.00000 816.00000
1004.00000 812.00000
992.00000 808.00000
980.00000 803.00000
969.00000 798.00000
958.00000 793.00000
946.00000 789.00000
934.00000 785.00000
922.00000 780.00000
911.00000 775.00000
900.00000 770.00000
888.00000 766.00000
876.00000 761.00000
865.00000 756.00000
854.00000 750.00000
843.00000 744.00000
833.00000 737.00000
822.00000 731.00000
811.00000 724.00000
802.00000 717.00000
792.00000 708.00000
786.00000 698.00000
778.00000 688.00000
774.00000 676.00000
771.00000 664.00000
769.00000 651.00000
771.00000 639.00000
776.00000 628.00000
783.00000 618.00000
794.00000 611.00000
806.00000 607.00000
818.00000 607.00000
831.00000 607.00000
843.00000 606.00000
856.00000 605.00000
868.00000 604.00000
880.00000 604.00000
893.00000 604.00000
905.00000 604.00000
918.00000 604.00000
930.00000 604.00000
943.00000 604.00000
955.00000 605.00000
968.00000 605.00000
980.00000 605.00000
993.00000 606.00000
1005.00000 606.00000
1018.00000 606.00000
1030.00000 606.00000
1043.00000 606.00000
1055.00000 607.00000
1067.00000 608.00000
1080.00000 608.00000
1092.00000 609.00000
1105.00000 609.00000
1117.00000 609.00000
1130.00000 609.00000
1142.00000 609.00000
1155.00000 609.00000
1167.00000 609.00000
1180.00000 610.00000
1184.00000 621.00000
1190.00000 632.00000
1199.00000 641.00000
1209.00000 649.00000
1219.00000 656.00000
1230.00000 662.00000
IMAGE=PP0224_3.JPG
ID=712 
LM=0
CURVES=1
POINTS=100
1225.00000 666.00000
1228.00000 677.00000
1231.00000 688.00000
1233.00000 700.00000
1234.00000 712.00000
1236.00000 723.00000
1238.00000 734.00000
1240.00000 746.00000
1241.00000 758.00000
1243.00000 769.00000
1243.00000 781.00000
1241.00000 792.00000
1235.00000 802.00000
1227.00000 810.00000
1217.00000 817.00000
1206.00000 821.00000
1195.00000 823.00000
1183.00000 823.00000
1172.00000 823.00000
1160.00000 823.00000
1148.00000 822.00000
1137.00000 822.00000
1125.00000 821.00000
1114.00000 820.00000
1102.00000 818.00000
1091.00000 816.00000
1079.00000 814.00000
1068.00000 811.00000
1057.00000 808.00000
1045.00000 805.00000
1034.00000 803.00000
1023.00000 800.00000
1011.00000 797.00000
1000.00000 794.00000
989.00000 791.00000
978.00000 787.00000
967.00000 783.00000
956.00000 779.00000
945.00000 775.00000
934.00000 771.00000
923.00000 767.00000
913.00000 763.00000
902.00000 759.00000
891.00000 754.00000
880.00000 750.00000
870.00000 745.00000
859.00000 740.00000
849.00000 735.00000
839.00000 729.00000
830.00000 722.00000
821.00000 714.00000
812.00000 707.00000
804.00000 699.00000
796.00000 690.00000
789.00000 681.00000
783.00000 671.00000
780.00000 660.00000
779.00000 648.00000
778.00000 636.00000
782.00000 625.00000
788.00000 616.00000
798.00000 610.00000
810.00000 608.00000
821.00000 607.00000
833.00000 606.00000
844.00000 605.00000
856.00000 605.00000
868.00000 605.00000
879.00000 605.00000
891.00000 604.00000
903.00000 603.00000
914.00000 603.00000
926.00000 603.00000
937.00000 603.00000
949.00000 603.00000
961.00000 604.00000
972.00000 604.00000
984.00000 604.00000
996.00000 605.00000
1007.00000 605.00000
1019.00000 606.00000
1030.00000 606.00000
1042.00000 607.00000
1054.00000 608.00000
1065.00000 608.00000
1077.00000 608.00000
1088.00000 609.00000
1100.00000 609.00000
1112.00000 610.00000
1123.00000 611.00000
1135.00000 612.00000
1147.00000 612.00000
1158.00000 613.00000
1170.00000 613.00000
1172.00000 624.00000
1176.00000 635.00000
1184.00000 644.00000
1192.00000 652.00000
1202.00000 657.00000
1213.00000 662.00000
IMAGE=PP0225_h3.JPG
ID=713 
LM=0
CURVES=1
POINTS=100
1209.00000 694.00000
1214.00000 706.00000
1219.00000 717.00000
1223.00000 729.00000
1226.00000 741.00000
1229.00000 754.00000
1229.00000 766.00000
1230.00000 779.00000
1231.00000 791.00000
1234.00000 803.00000
1238.00000 815.00000
1237.00000 828.00000
1233.00000 839.00000
1223.00000 848.00000
1214.00000 855.00000
1202.00000 860.00000
1190.00000 863.00000
1178.00000 865.00000
1165.00000 865.00000
1152.00000 866.00000
1140.00000 866.00000
1127.00000 865.00000
1115.00000 864.00000
1102.00000 862.00000
1090.00000 860.00000
1078.00000 858.00000
1065.00000 855.00000
1053.00000 852.00000
1041.00000 850.00000
1028.00000 847.00000
1016.00000 844.00000
1004.00000 840.00000
992.00000 836.00000
980.00000 833.00000
968.00000 829.00000
956.00000 825.00000
944.00000 821.00000
932.00000 817.00000
920.00000 813.00000
909.00000 809.00000
897.00000 804.00000
885.00000 800.00000
873.00000 795.00000
861.00000 791.00000
850.00000 787.00000
838.00000 782.00000
826.00000 777.00000
815.00000 772.00000
804.00000 766.00000
793.00000 760.00000
782.00000 753.00000
772.00000 745.00000
762.00000 738.00000
754.00000 729.00000
746.00000 719.00000
742.00000 707.00000
740.00000 695.00000
738.00000 682.00000
739.00000 670.00000
740.00000 657.00000
743.00000 645.00000
751.00000 637.00000
762.00000 631.00000
774.00000 628.00000
787.00000 626.00000
799.00000 625.00000
812.00000 625.00000
825.00000 624.00000
837.00000 624.00000
850.00000 624.00000
862.00000 624.00000
875.00000 624.00000
888.00000 624.00000
900.00000 624.00000
913.00000 625.00000
925.00000 625.00000
938.00000 626.00000
950.00000 626.00000
963.00000 627.00000
976.00000 628.00000
988.00000 628.00000
1001.00000 629.00000
1013.00000 629.00000
1026.00000 630.00000
1038.00000 630.00000
1051.00000 631.00000
1064.00000 632.00000
1076.00000 632.00000
1089.00000 633.00000
1101.00000 633.00000
1114.00000 633.00000
1126.00000 633.00000
1139.00000 633.00000
1152.00000 634.00000
1153.00000 646.00000
1157.00000 657.00000
1166.00000 667.00000
1175.00000 675.00000
1186.00000 681.00000
1197.00000 687.00000
IMAGE=PP0226_h.JPG
ID=714 
LM=0
CURVES=1
POINTS=100
1237.00000 668.00000
1240.00000 681.00000
1243.00000 693.00000
1245.00000 706.00000
1247.00000 718.00000
1249.00000 731.00000
1250.00000 744.00000
1251.00000 757.00000
1252.00000 769.00000
1255.00000 782.00000
1258.00000 794.00000
1260.00000 807.00000
1259.00000 820.00000
1251.00000 830.00000
1241.00000 837.00000
1229.00000 843.00000
1216.00000 844.00000
1203.00000 845.00000
1191.00000 845.00000
1178.00000 846.00000
1165.00000 847.00000
1152.00000 847.00000
1139.00000 846.00000
1127.00000 846.00000
1114.00000 844.00000
1101.00000 843.00000
1088.00000 841.00000
1076.00000 839.00000
1063.00000 837.00000
1050.00000 835.00000
1038.00000 832.00000
1025.00000 829.00000
1013.00000 826.00000
1001.00000 822.00000
988.00000 819.00000
976.00000 815.00000
964.00000 811.00000
952.00000 807.00000
939.00000 803.00000
928.00000 798.00000
916.00000 793.00000
904.00000 788.00000
892.00000 783.00000
880.00000 778.00000
868.00000 774.00000
856.00000 769.00000
844.00000 765.00000
832.00000 760.00000
821.00000 754.00000
810.00000 747.00000
800.00000 739.00000
790.00000 731.00000
782.00000 721.00000
774.00000 711.00000
767.00000 700.00000
762.00000 688.00000
758.00000 676.00000
755.00000 664.00000
755.00000 651.00000
759.00000 638.00000
763.00000 627.00000
771.00000 617.00000
782.00000 610.00000
794.00000 604.00000
806.00000 602.00000
819.00000 600.00000
832.00000 599.00000
845.00000 598.00000
857.00000 598.00000
870.00000 598.00000
883.00000 598.00000
896.00000 598.00000
909.00000 597.00000
922.00000 596.00000
934.00000 596.00000
947.00000 597.00000
960.00000 597.00000
973.00000 598.00000
986.00000 599.00000
998.00000 600.00000
1011.00000 601.00000
1024.00000 603.00000
1037.00000 603.00000
1050.00000 604.00000
1062.00000 605.00000
1075.00000 605.00000
1088.00000 606.00000
1101.00000 606.00000
1114.00000 606.00000
1127.00000 607.00000
1139.00000 607.00000
1152.00000 608.00000
1165.00000 609.00000
1172.00000 619.00000
1175.00000 631.00000
1182.00000 642.00000
1191.00000 650.00000
1202.00000 658.00000
1214.00000 662.00000
1226.00000 666.00000
IMAGE=PP0227_h.JPG
ID=715 
LM=0
CURVES=1
POINTS=100
1181.00000 708.00000
1185.00000 719.00000
1188.00000 730.00000
1192.00000 740.00000
1197.00000 751.00000
1201.00000 761.00000
1204.00000 772.00000
1206.00000 784.00000
1208.00000 795.00000
1210.00000 806.00000
1211.00000 817.00000
1209.00000 829.00000
1203.00000 838.00000
1194.00000 846.00000
1184.00000 851.00000
1173.00000 854.00000
1162.00000 855.00000
1151.00000 855.00000
1139.00000 855.00000
1128.00000 856.00000
1116.00000 856.00000
1105.00000 856.00000
1094.00000 855.00000
1082.00000 855.00000
1071.00000 854.00000
1060.00000 853.00000
1048.00000 852.00000
1037.00000 851.00000
1025.00000 850.00000
1014.00000 848.00000
1003.00000 846.00000
992.00000 844.00000
981.00000 841.00000
970.00000 838.00000
959.00000 834.00000
948.00000 830.00000
937.00000 827.00000
927.00000 823.00000
916.00000 819.00000
906.00000 815.00000
895.00000 810.00000
885.00000 806.00000
874.00000 801.00000
864.00000 797.00000
853.00000 792.00000
842.00000 788.00000
832.00000 784.00000
822.00000 778.00000
812.00000 772.00000
803.00000 766.00000
793.00000 760.00000
784.00000 752.00000
776.00000 744.00000
768.00000 737.00000
762.00000 727.00000
757.00000 717.00000
753.00000 706.00000
750.00000 695.00000
748.00000 684.00000
748.00000 673.00000
749.00000 661.00000
758.00000 657.00000
769.00000 658.00000
781.00000 660.00000
792.00000 660.00000
803.00000 661.00000
815.00000 661.00000
826.00000 660.00000
837.00000 658.00000
848.00000 655.00000
860.00000 653.00000
871.00000 652.00000
882.00000 652.00000
894.00000 652.00000
905.00000 652.00000
917.00000 652.00000
928.00000 653.00000
939.00000 653.00000
951.00000 653.00000
962.00000 653.00000
974.00000 653.00000
985.00000 653.00000
996.00000 653.00000
1008.00000 653.00000
1019.00000 653.00000
1031.00000 653.00000
1042.00000 653.00000
1053.00000 653.00000
1065.00000 653.00000
1076.00000 653.00000
1088.00000 653.00000
1099.00000 654.00000
1110.00000 656.00000
1115.00000 666.00000
1122.00000 675.00000
1131.00000 683.00000
1140.00000 690.00000
1150.00000 695.00000
1161.00000 698.00000
1172.00000 701.00000
IMAGE=PP0228_h.JPG
ID=716 
LM=0
CURVES=1
POINTS=100
1166.00000 641.00000
1170.00000 652.00000
1174.00000 664.00000
1179.00000 674.00000
1184.00000 685.00000
1188.00000 697.00000
1192.00000 708.00000
1195.00000 720.00000
1198.00000 731.00000
1201.00000 743.00000
1203.00000 755.00000
1204.00000 766.00000
1202.00000 778.00000
1198.00000 789.00000
1189.00000 798.00000
1178.00000 803.00000
1166.00000 805.00000
1155.00000 807.00000
1143.00000 808.00000
1131.00000 809.00000
1119.00000 810.00000
1107.00000 810.00000
1095.00000 810.00000
1083.00000 810.00000
1071.00000 809.00000
1059.00000 807.00000
1047.00000 805.00000
1035.00000 803.00000
1024.00000 801.00000
1012.00000 798.00000
1000.00000 796.00000
989.00000 793.00000
977.00000 790.00000
965.00000 787.00000
954.00000 783.00000
943.00000 780.00000
931.00000 776.00000
921.00000 770.00000
910.00000 765.00000
899.00000 761.00000
888.00000 756.00000
876.00000 752.00000
865.00000 748.00000
854.00000 743.00000
843.00000 738.00000
832.00000 734.00000
821.00000 729.00000
810.00000 724.00000
800.00000 718.00000
789.00000 713.00000
778.00000 708.00000
769.00000 701.00000
759.00000 693.00000
751.00000 685.00000
743.00000 675.00000
737.00000 665.00000
732.00000 654.00000
728.00000 643.00000
725.00000 632.00000
724.00000 620.00000
726.00000 608.00000
730.00000 597.00000
741.00000 592.00000
753.00000 590.00000
765.00000 589.00000
777.00000 588.00000
789.00000 587.00000
801.00000 586.00000
813.00000 586.00000
824.00000 585.00000
836.00000 583.00000
848.00000 581.00000
860.00000 579.00000
872.00000 579.00000
884.00000 579.00000
896.00000 579.00000
908.00000 579.00000
920.00000 580.00000
932.00000 580.00000
944.00000 581.00000
956.00000 581.00000
968.00000 582.00000
980.00000 583.00000
991.00000 583.00000
1003.00000 584.00000
1015.00000 584.00000
1027.00000 585.00000
1039.00000 585.00000
1051.00000 586.00000
1063.00000 586.00000
1075.00000 587.00000
1087.00000 588.00000
1099.00000 589.00000
1111.00000 590.00000
1120.00000 595.00000
1124.00000 606.00000
1128.00000 617.00000
1135.00000 627.00000
1144.00000 635.00000
1155.00000 639.00000
IMAGE=PP0229_h.JPG
ID=717 
LM=0
CURVES=1
POINTS=100
1193.00000 631.00000
1196.00000 642.00000
1199.00000 653.00000
1203.00000 664.00000
1206.00000 675.00000
1210.00000 686.00000
1213.00000 698.00000
1215.00000 709.00000
1217.00000 720.00000
1219.00000 732.00000
1219.00000 743.00000
1219.00000 755.00000
1216.00000 766.00000
1208.00000 774.00000
1198.00000 780.00000
1186.00000 783.00000
1175.00000 785.00000
1164.00000 786.00000
1152.00000 787.00000
1140.00000 788.00000
1129.00000 789.00000
1117.00000 788.00000
1106.00000 787.00000
1094.00000 786.00000
1083.00000 785.00000
1071.00000 783.00000
1060.00000 781.00000
1048.00000 780.00000
1037.00000 778.00000
1025.00000 776.00000
1014.00000 774.00000
1003.00000 771.00000
992.00000 768.00000
980.00000 765.00000
969.00000 762.00000
958.00000 758.00000
948.00000 754.00000
937.00000 750.00000
926.00000 746.00000
915.00000 742.00000
904.00000 738.00000
893.00000 734.00000
882.00000 730.00000
871.00000 726.00000
861.00000 722.00000
850.00000 717.00000
839.00000 713.00000
829.00000 708.00000
818.00000 703.00000
808.00000 697.00000
798.00000 691.00000
789.00000 685.00000
780.00000 677.00000
772.00000 668.00000
765.00000 660.00000
759.00000 650.00000
755.00000 639.00000
752.00000 628.00000
750.00000 616.00000
750.00000 605.00000
753.00000 594.00000
763.00000 587.00000
774.00000 584.00000
785.00000 582.00000
797.00000 581.00000
808.00000 580.00000
820.00000 579.00000
832.00000 579.00000
843.00000 578.00000
855.00000 578.00000
866.00000 577.00000
878.00000 577.00000
889.00000 577.00000
901.00000 577.00000
913.00000 577.00000
924.00000 577.00000
936.00000 577.00000
947.00000 577.00000
959.00000 577.00000
971.00000 577.00000
982.00000 577.00000
994.00000 577.00000
1005.00000 577.00000
1017.00000 577.00000
1028.00000 577.00000
1040.00000 577.00000
1052.00000 577.00000
1063.00000 577.00000
1075.00000 577.00000
1086.00000 577.00000
1098.00000 577.00000
1110.00000 578.00000
1121.00000 578.00000
1133.00000 579.00000
1135.00000 590.00000
1141.00000 600.00000
1149.00000 608.00000
1158.00000 616.00000
1168.00000 622.00000
1179.00000 625.00000
IMAGE=PP0230_h.JPG
ID=718 
LM=0
CURVES=1
POINTS=100
1182.00000 688.00000
1187.00000 699.00000
1192.00000 710.00000
1196.00000 721.00000
1200.00000 733.00000
1204.00000 744.00000
1206.00000 756.00000
1208.00000 768.00000
1209.00000 780.00000
1209.00000 792.00000
1210.00000 804.00000
1213.00000 816.00000
1215.00000 828.00000
1212.00000 840.00000
1203.00000 847.00000
1193.00000 853.00000
1181.00000 857.00000
1169.00000 860.00000
1158.00000 863.00000
1146.00000 864.00000
1134.00000 865.00000
1122.00000 865.00000
1110.00000 864.00000
1097.00000 864.00000
1085.00000 863.00000
1073.00000 861.00000
1061.00000 860.00000
1050.00000 857.00000
1038.00000 855.00000
1026.00000 853.00000
1014.00000 852.00000
1002.00000 850.00000
990.00000 848.00000
978.00000 845.00000
967.00000 841.00000
955.00000 837.00000
944.00000 833.00000
933.00000 829.00000
921.00000 825.00000
910.00000 821.00000
898.00000 817.00000
887.00000 813.00000
875.00000 809.00000
864.00000 805.00000
853.00000 801.00000
841.00000 797.00000
830.00000 792.00000
819.00000 787.00000
808.00000 782.00000
798.00000 776.00000
787.00000 770.00000
777.00000 763.00000
768.00000 755.00000
760.00000 746.00000
753.00000 736.00000
747.00000 726.00000
741.00000 715.00000
738.00000 704.00000
736.00000 692.00000
734.00000 680.00000
735.00000 668.00000
739.00000 656.00000
748.00000 649.00000
759.00000 644.00000
771.00000 642.00000
783.00000 640.00000
795.00000 637.00000
807.00000 636.00000
819.00000 635.00000
831.00000 634.00000
843.00000 633.00000
855.00000 633.00000
867.00000 632.00000
879.00000 632.00000
891.00000 631.00000
903.00000 631.00000
915.00000 631.00000
927.00000 631.00000
939.00000 631.00000
951.00000 631.00000
964.00000 631.00000
976.00000 632.00000
988.00000 633.00000
1000.00000 633.00000
1012.00000 633.00000
1024.00000 633.00000
1036.00000 633.00000
1048.00000 633.00000
1060.00000 633.00000
1072.00000 634.00000
1084.00000 634.00000
1096.00000 634.00000
1109.00000 634.00000
1120.00000 635.00000
1126.00000 646.00000
1133.00000 656.00000
1140.00000 666.00000
1149.00000 674.00000
1159.00000 681.00000
1170.00000 685.00000
IMAGE=PP0231_h.JPG
ID=719 
LM=0
CURVES=1
POINTS=100
1251.00000 658.00000
1254.00000 668.00000
1256.00000 678.00000
1259.00000 688.00000
1261.00000 699.00000
1262.00000 709.00000
1263.00000 719.00000
1265.00000 730.00000
1266.00000 740.00000
1267.00000 751.00000
1267.00000 761.00000
1268.00000 771.00000
1267.00000 782.00000
1260.00000 790.00000
1251.00000 795.00000
1241.00000 798.00000
1231.00000 799.00000
1220.00000 800.00000
1210.00000 800.00000
1199.00000 800.00000
1189.00000 800.00000
1179.00000 800.00000
1168.00000 800.00000
1158.00000 799.00000
1147.00000 798.00000
1137.00000 797.00000
1126.00000 796.00000
1116.00000 794.00000
1106.00000 792.00000
1096.00000 790.00000
1085.00000 788.00000
1075.00000 786.00000
1065.00000 784.00000
1055.00000 781.00000
1045.00000 777.00000
1035.00000 774.00000
1025.00000 770.00000
1016.00000 766.00000
1006.00000 763.00000
996.00000 758.00000
987.00000 754.00000
977.00000 750.00000
967.00000 746.00000
958.00000 742.00000
949.00000 737.00000
939.00000 733.00000
930.00000 727.00000
921.00000 722.00000
913.00000 716.00000
904.00000 710.00000
895.00000 704.00000
888.00000 697.00000
881.00000 689.00000
875.00000 681.00000
868.00000 672.00000
862.00000 664.00000
858.00000 654.00000
855.00000 644.00000
853.00000 634.00000
854.00000 624.00000
857.00000 614.00000
863.00000 605.00000
873.00000 604.00000
884.00000 604.00000
894.00000 604.00000
905.00000 604.00000
915.00000 604.00000
926.00000 604.00000
936.00000 604.00000
946.00000 604.00000
957.00000 604.00000
967.00000 604.00000
978.00000 604.00000
988.00000 604.00000
999.00000 604.00000
1009.00000 604.00000
1020.00000 604.00000
1030.00000 604.00000
1041.00000 605.00000
1051.00000 605.00000
1062.00000 605.00000
1072.00000 606.00000
1082.00000 606.00000
1093.00000 606.00000
1103.00000 606.00000
1114.00000 607.00000
1124.00000 607.00000
1135.00000 607.00000
1145.00000 608.00000
1156.00000 608.00000
1166.00000 609.00000
1176.00000 609.00000
1187.00000 609.00000
1195.00000 616.00000
1199.00000 625.00000
1206.00000 633.00000
1213.00000 640.00000
1222.00000 646.00000
1231.00000 651.00000
1241.00000 655.00000
IMAGE=PP0232_h.JPG
ID=720 
LM=0
CURVES=1
POINTS=100
1197.00000 635.00000
1201.00000 646.00000
1206.00000 658.00000
1208.00000 670.00000
1211.00000 682.00000
1214.00000 693.00000
1217.00000 705.00000
1220.00000 717.00000
1221.00000 729.00000
1222.00000 741.00000
1222.00000 754.00000
1222.00000 766.00000
1220.00000 777.00000
1213.00000 788.00000
1204.00000 795.00000
1193.00000 800.00000
1181.00000 801.00000
1168.00000 803.00000
1156.00000 803.00000
1144.00000 804.00000
1132.00000 804.00000
1120.00000 804.00000
1108.00000 803.00000
1095.00000 802.00000
1083.00000 800.00000
1071.00000 798.00000
1059.00000 796.00000
1047.00000 793.00000
1036.00000 790.00000
1024.00000 788.00000
1012.00000 785.00000
1000.00000 782.00000
988.00000 778.00000
977.00000 774.00000
965.00000 770.00000
954.00000 767.00000
942.00000 763.00000
931.00000 758.00000
919.00000 754.00000
908.00000 749.00000
897.00000 744.00000
886.00000 739.00000
875.00000 734.00000
864.00000 729.00000
853.00000 724.00000
842.00000 718.00000
831.00000 713.00000
820.00000 707.00000
810.00000 701.00000
800.00000 694.00000
790.00000 687.00000
780.00000 679.00000
771.00000 672.00000
762.00000 663.00000
754.00000 654.00000
747.00000 644.00000
743.00000 632.00000
741.00000 620.00000
740.00000 608.00000
742.00000 596.00000
746.00000 584.00000
750.00000 573.00000
761.00000 569.00000
773.00000 567.00000
785.00000 565.00000
798.00000 564.00000
810.00000 564.00000
822.00000 565.00000
834.00000 565.00000
846.00000 565.00000
859.00000 566.00000
871.00000 566.00000
883.00000 566.00000
895.00000 566.00000
907.00000 566.00000
920.00000 567.00000
932.00000 567.00000
944.00000 568.00000
956.00000 569.00000
968.00000 569.00000
980.00000 569.00000
993.00000 569.00000
1005.00000 569.00000
1017.00000 570.00000
1029.00000 570.00000
1041.00000 571.00000
1054.00000 572.00000
1066.00000 572.00000
1078.00000 573.00000
1090.00000 574.00000
1102.00000 575.00000
1114.00000 576.00000
1127.00000 577.00000
1133.00000 585.00000
1138.00000 596.00000
1145.00000 606.00000
1154.00000 615.00000
1163.00000 622.00000
1174.00000 627.00000
1186.00000 631.00000
IMAGE=PP0233_h.JPG
ID=721 
LM=0
CURVES=1
POINTS=100
1160.00000 611.00000
1162.00000 622.00000
1164.00000 632.00000
1167.00000 643.00000
1169.00000 654.00000
1172.00000 664.00000
1175.00000 675.00000
1178.00000 685.00000
1181.00000 696.00000
1183.00000 707.00000
1186.00000 717.00000
1186.00000 728.00000
1183.00000 739.00000
1176.00000 747.00000
1167.00000 753.00000
1157.00000 756.00000
1146.00000 758.00000
1135.00000 758.00000
1124.00000 759.00000
1113.00000 759.00000
1102.00000 760.00000
1091.00000 760.00000
1080.00000 759.00000
1069.00000 758.00000
1059.00000 757.00000
1048.00000 756.00000
1037.00000 754.00000
1026.00000 752.00000
1015.00000 750.00000
1005.00000 748.00000
994.00000 745.00000
983.00000 743.00000
973.00000 740.00000
962.00000 738.00000
952.00000 733.00000
942.00000 730.00000
932.00000 726.00000
921.00000 722.00000
911.00000 718.00000
901.00000 713.00000
891.00000 709.00000
882.00000 704.00000
872.00000 699.00000
862.00000 694.00000
852.00000 689.00000
842.00000 685.00000
833.00000 680.00000
823.00000 675.00000
813.00000 670.00000
804.00000 664.00000
795.00000 658.00000
786.00000 652.00000
776.00000 646.00000
770.00000 638.00000
763.00000 629.00000
757.00000 620.00000
754.00000 609.00000
751.00000 599.00000
750.00000 588.00000
750.00000 577.00000
751.00000 566.00000
756.00000 556.00000
765.00000 551.00000
776.00000 550.00000
787.00000 549.00000
798.00000 549.00000
808.00000 550.00000
819.00000 550.00000
830.00000 551.00000
841.00000 553.00000
852.00000 554.00000
863.00000 555.00000
874.00000 555.00000
885.00000 555.00000
896.00000 556.00000
906.00000 557.00000
917.00000 558.00000
928.00000 559.00000
939.00000 560.00000
950.00000 561.00000
961.00000 561.00000
972.00000 562.00000
983.00000 563.00000
994.00000 564.00000
1005.00000 564.00000
1015.00000 564.00000
1026.00000 565.00000
1037.00000 566.00000
1048.00000 567.00000
1059.00000 568.00000
1070.00000 568.00000
1081.00000 569.00000
1092.00000 569.00000
1103.00000 569.00000
1113.00000 572.00000
1118.00000 582.00000
1125.00000 591.00000
1133.00000 598.00000
1142.00000 604.00000
1152.00000 608.00000
IMAGE=PP0234_h.JPG
ID=722 
LM=0
CURVES=1
POINTS=100
1256.00000 662.00000
1259.00000 675.00000
1263.00000 687.00000
1266.00000 700.00000
1269.00000 712.00000
1272.00000 725.00000
1274.00000 738.00000
1276.00000 751.00000
1278.00000 764.00000
1280.00000 776.00000
1282.00000 789.00000
1284.00000 802.00000
1286.00000 815.00000
1283.00000 827.00000
1276.00000 838.00000
1266.00000 847.00000
1255.00000 853.00000
1242.00000 857.00000
1230.00000 859.00000
1217.00000 859.00000
1204.00000 859.00000
1191.00000 859.00000
1178.00000 860.00000
1165.00000 860.00000
1152.00000 857.00000
1139.00000 855.00000
1126.00000 853.00000
1114.00000 851.00000
1101.00000 848.00000
1088.00000 845.00000
1076.00000 842.00000
1063.00000 839.00000
1050.00000 835.00000
1038.00000 831.00000
1025.00000 828.00000
1013.00000 825.00000
1001.00000 821.00000
988.00000 816.00000
976.00000 812.00000
964.00000 807.00000
952.00000 802.00000
940.00000 797.00000
928.00000 791.00000
916.00000 786.00000
905.00000 781.00000
893.00000 775.00000
881.00000 769.00000
870.00000 763.00000
858.00000 757.00000
847.00000 751.00000
836.00000 744.00000
825.00000 736.00000
815.00000 729.00000
805.00000 720.00000
797.00000 710.00000
788.00000 700.00000
783.00000 689.00000
777.00000 677.00000
774.00000 664.00000
773.00000 651.00000
775.00000 639.00000
778.00000 626.00000
789.00000 619.00000
801.00000 616.00000
814.00000 615.00000
827.00000 614.00000
840.00000 614.00000
853.00000 614.00000
866.00000 614.00000
879.00000 614.00000
892.00000 614.00000
905.00000 614.00000
918.00000 614.00000
931.00000 614.00000
944.00000 613.00000
957.00000 612.00000
970.00000 612.00000
983.00000 612.00000
996.00000 612.00000
1009.00000 612.00000
1022.00000 612.00000
1035.00000 612.00000
1048.00000 611.00000
1061.00000 611.00000
1074.00000 611.00000
1087.00000 611.00000
1100.00000 611.00000
1113.00000 611.00000
1126.00000 611.00000
1139.00000 611.00000
1152.00000 610.00000
1165.00000 610.00000
1178.00000 610.00000
1186.00000 616.00000
1189.00000 628.00000
1198.00000 638.00000
1209.00000 646.00000
1220.00000 652.00000
1232.00000 656.00000
1245.00000 658.00000
IMAGE=PP0235_h.JPG
ID=723 
LM=0
CURVES=1
POINTS=100
1235.00000 667.00000
1241.00000 677.00000
1247.00000 687.00000
1251.00000 698.00000
1254.00000 710.00000
1256.00000 721.00000
1258.00000 733.00000
1259.00000 745.00000
1260.00000 756.00000
1262.00000 768.00000
1264.00000 780.00000
1266.00000 791.00000
1263.00000 803.00000
1255.00000 811.00000
1246.00000 818.00000
1235.00000 823.00000
1224.00000 824.00000
1212.00000 825.00000
1200.00000 825.00000
1188.00000 826.00000
1177.00000 827.00000
1165.00000 827.00000
1153.00000 826.00000
1142.00000 825.00000
1130.00000 824.00000
1118.00000 823.00000
1106.00000 822.00000
1095.00000 820.00000
1083.00000 818.00000
1072.00000 816.00000
1060.00000 813.00000
1049.00000 811.00000
1037.00000 808.00000
1026.00000 805.00000
1015.00000 801.00000
1004.00000 798.00000
992.00000 794.00000
981.00000 791.00000
970.00000 787.00000
959.00000 784.00000
948.00000 780.00000
937.00000 776.00000
925.00000 772.00000
914.00000 768.00000
903.00000 764.00000
892.00000 760.00000
881.00000 756.00000
871.00000 751.00000
860.00000 746.00000
849.00000 740.00000
840.00000 734.00000
831.00000 727.00000
821.00000 719.00000
812.00000 712.00000
804.00000 704.00000
797.00000 694.00000
791.00000 684.00000
789.00000 673.00000
788.00000 661.00000
789.00000 649.00000
793.00000 638.00000
803.00000 633.00000
815.00000 631.00000
827.00000 631.00000
838.00000 630.00000
850.00000 630.00000
862.00000 630.00000
874.00000 631.00000
885.00000 630.00000
897.00000 629.00000
909.00000 628.00000
921.00000 628.00000
932.00000 627.00000
944.00000 626.00000
956.00000 626.00000
967.00000 625.00000
979.00000 625.00000
991.00000 624.00000
1003.00000 624.00000
1014.00000 623.00000
1026.00000 623.00000
1038.00000 623.00000
1050.00000 623.00000
1061.00000 623.00000
1073.00000 622.00000
1085.00000 622.00000
1097.00000 621.00000
1108.00000 620.00000
1120.00000 620.00000
1132.00000 620.00000
1144.00000 620.00000
1155.00000 619.00000
1167.00000 619.00000
1179.00000 618.00000
1185.00000 624.00000
1189.00000 636.00000
1197.00000 645.00000
1206.00000 652.00000
1216.00000 657.00000
1227.00000 662.00000
IMAGE=PP0236_h.JPG
ID=724 
LM=0
CURVES=1
POINTS=100
1237.00000 666.00000
1241.00000 677.00000
1245.00000 688.00000
1249.00000 699.00000
1252.00000 710.00000
1255.00000 721.00000
1256.00000 733.00000
1258.00000 744.00000
1260.00000 756.00000
1262.00000 767.00000
1264.00000 778.00000
1265.00000 790.00000
1263.00000 801.00000
1256.00000 810.00000
1246.00000 817.00000
1236.00000 822.00000
1224.00000 825.00000
1213.00000 825.00000
1201.00000 826.00000
1190.00000 826.00000
1178.00000 827.00000
1167.00000 827.00000
1155.00000 826.00000
1143.00000 825.00000
1132.00000 825.00000
1120.00000 824.00000
1109.00000 822.00000
1097.00000 820.00000
1086.00000 818.00000
1074.00000 816.00000
1063.00000 814.00000
1052.00000 812.00000
1040.00000 809.00000
1029.00000 806.00000
1018.00000 803.00000
1007.00000 800.00000
996.00000 796.00000
985.00000 793.00000
974.00000 789.00000
963.00000 785.00000
952.00000 781.00000
941.00000 777.00000
930.00000 773.00000
919.00000 769.00000
908.00000 765.00000
897.00000 761.00000
887.00000 756.00000
876.00000 752.00000
865.00000 748.00000
855.00000 742.00000
845.00000 737.00000
835.00000 730.00000
826.00000 724.00000
816.00000 717.00000
809.00000 708.00000
801.00000 699.00000
796.00000 689.00000
792.00000 678.00000
789.00000 667.00000
790.00000 656.00000
792.00000 644.00000
801.00000 638.00000
813.00000 637.00000
824.00000 636.00000
836.00000 636.00000
847.00000 635.00000
859.00000 635.00000
871.00000 634.00000
882.00000 634.00000
894.00000 633.00000
905.00000 632.00000
917.00000 631.00000
928.00000 629.00000
940.00000 627.00000
951.00000 626.00000
963.00000 626.00000
974.00000 625.00000
986.00000 624.00000
998.00000 624.00000
1009.00000 624.00000
1021.00000 624.00000
1032.00000 624.00000
1044.00000 624.00000
1056.00000 624.00000
1067.00000 624.00000
1079.00000 624.00000
1090.00000 623.00000
1102.00000 623.00000
1114.00000 622.00000
1125.00000 622.00000
1137.00000 622.00000
1148.00000 621.00000
1160.00000 621.00000
1172.00000 620.00000
1181.00000 627.00000
1188.00000 636.00000
1195.00000 645.00000
1204.00000 652.00000
1214.00000 658.00000
1225.00000 662.00000
IMAGE=PP0236_h2.JPG
ID=725 
LM=0
CURVES=1
POINTS=100
1260.00000 557.00000
1264.00000 568.00000
1268.00000 578.00000
1272.00000 589.00000
1276.00000 600.00000
1280.00000 611.00000
1284.00000 621.00000
1289.00000 632.00000
1292.00000 643.00000
1295.00000 654.00000
1298.00000 665.00000
1300.00000 676.00000
1300.00000 687.00000
1294.00000 697.00000
1284.00000 703.00000
1274.00000 708.00000
1263.00000 711.00000
1252.00000 713.00000
1241.00000 715.00000
1229.00000 717.00000
1218.00000 718.00000
1207.00000 719.00000
1195.00000 719.00000
1184.00000 719.00000
1172.00000 718.00000
1161.00000 717.00000
1150.00000 716.00000
1138.00000 715.00000
1127.00000 714.00000
1116.00000 712.00000
1104.00000 711.00000
1093.00000 709.00000
1082.00000 706.00000
1071.00000 704.00000
1060.00000 702.00000
1048.00000 700.00000
1037.00000 697.00000
1026.00000 695.00000
1015.00000 692.00000
1004.00000 689.00000
993.00000 686.00000
982.00000 683.00000
971.00000 680.00000
960.00000 676.00000
950.00000 672.00000
939.00000 668.00000
929.00000 663.00000
918.00000 658.00000
908.00000 654.00000
898.00000 648.00000
888.00000 642.00000
879.00000 636.00000
870.00000 628.00000
862.00000 621.00000
855.00000 612.00000
847.00000 604.00000
841.00000 594.00000
837.00000 583.00000
835.00000 572.00000
834.00000 560.00000
833.00000 549.00000
837.00000 538.00000
845.00000 530.00000
856.00000 528.00000
867.00000 527.00000
879.00000 526.00000
890.00000 525.00000
902.00000 525.00000
913.00000 524.00000
924.00000 523.00000
936.00000 522.00000
947.00000 521.00000
958.00000 520.00000
970.00000 520.00000
981.00000 520.00000
993.00000 519.00000
1004.00000 519.00000
1015.00000 519.00000
1027.00000 518.00000
1038.00000 518.00000
1050.00000 518.00000
1061.00000 518.00000
1073.00000 518.00000
1084.00000 517.00000
1095.00000 517.00000
1107.00000 517.00000
1118.00000 517.00000
1130.00000 517.00000
1141.00000 516.00000
1152.00000 515.00000
1164.00000 515.00000
1175.00000 514.00000
1187.00000 514.00000
1198.00000 515.00000
1202.00000 526.00000
1209.00000 535.00000
1217.00000 543.00000
1227.00000 548.00000
1238.00000 551.00000
1249.00000 554.00000
IMAGE=PP0237_h.JPG
ID=726 
LM=0
CURVES=1
POINTS=100
1242.00000 638.00000
1247.00000 648.00000
1252.00000 659.00000
1256.00000 669.00000
1260.00000 680.00000
1264.00000 691.00000
1268.00000 701.00000
1272.00000 712.00000
1275.00000 723.00000
1278.00000 734.00000
1279.00000 745.00000
1281.00000 756.00000
1280.00000 768.00000
1274.00000 777.00000
1265.00000 785.00000
1255.00000 789.00000
1244.00000 793.00000
1233.00000 795.00000
1222.00000 797.00000
1210.00000 798.00000
1199.00000 799.00000
1188.00000 799.00000
1176.00000 800.00000
1165.00000 800.00000
1153.00000 799.00000
1142.00000 799.00000
1131.00000 798.00000
1119.00000 797.00000
1108.00000 796.00000
1097.00000 795.00000
1085.00000 793.00000
1074.00000 791.00000
1063.00000 789.00000
1052.00000 787.00000
1041.00000 784.00000
1030.00000 782.00000
1019.00000 779.00000
1007.00000 777.00000
996.00000 774.00000
985.00000 771.00000
975.00000 767.00000
964.00000 764.00000
953.00000 761.00000
942.00000 757.00000
931.00000 753.00000
921.00000 749.00000
910.00000 745.00000
899.00000 741.00000
889.00000 737.00000
879.00000 732.00000
869.00000 726.00000
860.00000 718.00000
852.00000 711.00000
844.00000 703.00000
836.00000 694.00000
829.00000 686.00000
823.00000 676.00000
818.00000 666.00000
817.00000 654.00000
816.00000 643.00000
817.00000 632.00000
819.00000 620.00000
828.00000 613.00000
839.00000 610.00000
850.00000 608.00000
861.00000 606.00000
872.00000 605.00000
884.00000 605.00000
895.00000 605.00000
906.00000 604.00000
918.00000 604.00000
929.00000 603.00000
941.00000 603.00000
952.00000 602.00000
963.00000 602.00000
975.00000 601.00000
986.00000 601.00000
997.00000 600.00000
1009.00000 600.00000
1020.00000 600.00000
1032.00000 600.00000
1043.00000 600.00000
1054.00000 600.00000
1066.00000 600.00000
1077.00000 600.00000
1088.00000 599.00000
1100.00000 599.00000
1111.00000 599.00000
1123.00000 598.00000
1134.00000 598.00000
1145.00000 598.00000
1157.00000 597.00000
1168.00000 597.00000
1179.00000 599.00000
1184.00000 609.00000
1192.00000 617.00000
1200.00000 625.00000
1210.00000 631.00000
1221.00000 634.00000
1232.00000 636.00000
IMAGE=PP0237_h2.JPG
ID=727 
LM=0
CURVES=1
POINTS=100
1253.00000 639.00000
1260.00000 651.00000
1265.00000 664.00000
1270.00000 676.00000
1273.00000 690.00000
1276.00000 703.00000
1280.00000 716.00000
1283.00000 730.00000
1286.00000 743.00000
1289.00000 756.00000
1292.00000 770.00000
1293.00000 783.00000
1288.00000 796.00000
1279.00000 807.00000
1269.00000 816.00000
1256.00000 821.00000
1243.00000 823.00000
1229.00000 824.00000
1216.00000 826.00000
1202.00000 828.00000
1188.00000 830.00000
1175.00000 830.00000
1161.00000 829.00000
1147.00000 828.00000
1134.00000 827.00000
1120.00000 826.00000
1106.00000 824.00000
1093.00000 822.00000
1079.00000 819.00000
1066.00000 816.00000
1053.00000 813.00000
1039.00000 810.00000
1026.00000 806.00000
1013.00000 802.00000
1000.00000 798.00000
987.00000 795.00000
973.00000 791.00000
961.00000 786.00000
948.00000 782.00000
934.00000 778.00000
922.00000 773.00000
909.00000 768.00000
896.00000 764.00000
883.00000 759.00000
870.00000 754.00000
857.00000 750.00000
845.00000 744.00000
832.00000 739.00000
820.00000 733.00000
808.00000 726.00000
797.00000 719.00000
785.00000 711.00000
774.00000 703.00000
764.00000 694.00000
757.00000 682.00000
750.00000 670.00000
745.00000 657.00000
742.00000 644.00000
741.00000 630.00000
743.00000 617.00000
746.00000 603.00000
753.00000 592.00000
764.00000 583.00000
776.00000 577.00000
789.00000 576.00000
803.00000 575.00000
817.00000 574.00000
831.00000 574.00000
844.00000 573.00000
858.00000 573.00000
872.00000 574.00000
885.00000 574.00000
899.00000 574.00000
913.00000 573.00000
926.00000 573.00000
940.00000 573.00000
954.00000 573.00000
968.00000 573.00000
981.00000 574.00000
995.00000 574.00000
1009.00000 574.00000
1022.00000 574.00000
1036.00000 574.00000
1050.00000 575.00000
1063.00000 576.00000
1077.00000 576.00000
1091.00000 577.00000
1105.00000 577.00000
1118.00000 577.00000
1132.00000 578.00000
1146.00000 578.00000
1159.00000 578.00000
1173.00000 578.00000
1187.00000 578.00000
1193.00000 589.00000
1198.00000 602.00000
1207.00000 613.00000
1217.00000 622.00000
1229.00000 629.00000
1241.00000 635.00000
IMAGE=PP0238_h.JPG
ID=728 
LM=0
CURVES=1
POINTS=100
1246.00000 643.00000
1249.00000 655.00000
1251.00000 667.00000
1254.00000 680.00000
1257.00000 692.00000
1260.00000 704.00000
1264.00000 716.00000
1268.00000 728.00000
1271.00000 740.00000
1275.00000 752.00000
1280.00000 763.00000
1280.00000 775.00000
1276.00000 787.00000
1267.00000 796.00000
1258.00000 804.00000
1246.00000 808.00000
1234.00000 811.00000
1221.00000 813.00000
1209.00000 815.00000
1197.00000 817.00000
1184.00000 817.00000
1172.00000 817.00000
1159.00000 817.00000
1147.00000 816.00000
1134.00000 815.00000
1122.00000 814.00000
1110.00000 812.00000
1097.00000 810.00000
1085.00000 809.00000
1072.00000 808.00000
1060.00000 806.00000
1047.00000 805.00000
1035.00000 803.00000
1023.00000 800.00000
1011.00000 798.00000
999.00000 795.00000
987.00000 791.00000
975.00000 787.00000
963.00000 783.00000
951.00000 779.00000
940.00000 774.00000
928.00000 769.00000
917.00000 764.00000
906.00000 759.00000
894.00000 754.00000
883.00000 748.00000
872.00000 743.00000
860.00000 738.00000
850.00000 731.00000
839.00000 724.00000
829.00000 717.00000
820.00000 709.00000
810.00000 700.00000
802.00000 691.00000
795.00000 681.00000
788.00000 670.00000
784.00000 659.00000
780.00000 647.00000
780.00000 635.00000
781.00000 622.00000
783.00000 610.00000
786.00000 598.00000
795.00000 589.00000
807.00000 588.00000
820.00000 587.00000
832.00000 587.00000
845.00000 587.00000
857.00000 588.00000
870.00000 588.00000
882.00000 588.00000
895.00000 587.00000
907.00000 587.00000
920.00000 586.00000
932.00000 586.00000
945.00000 586.00000
957.00000 586.00000
970.00000 586.00000
982.00000 586.00000
995.00000 586.00000
1007.00000 586.00000
1020.00000 586.00000
1032.00000 586.00000
1044.00000 586.00000
1057.00000 586.00000
1069.00000 586.00000
1082.00000 586.00000
1094.00000 586.00000
1107.00000 586.00000
1119.00000 586.00000
1132.00000 586.00000
1144.00000 586.00000
1157.00000 586.00000
1169.00000 586.00000
1182.00000 589.00000
1185.00000 601.00000
1192.00000 611.00000
1200.00000 620.00000
1210.00000 628.00000
1221.00000 634.00000
1233.00000 638.00000
IMAGE=PP0239_h.JPG
ID=729 
LM=0
CURVES=1
POINTS=100
1232.00000 610.00000
1236.00000 622.00000
1240.00000 634.00000
1243.00000 646.00000
1247.00000 658.00000
1250.00000 670.00000
1252.00000 682.00000
1255.00000 694.00000
1258.00000 706.00000
1260.00000 718.00000
1263.00000 730.00000
1265.00000 743.00000
1266.00000 755.00000
1261.00000 766.00000
1252.00000 775.00000
1241.00000 781.00000
1229.00000 784.00000
1217.00000 785.00000
1204.00000 785.00000
1192.00000 784.00000
1179.00000 784.00000
1167.00000 783.00000
1155.00000 783.00000
1142.00000 781.00000
1130.00000 779.00000
1118.00000 777.00000
1105.00000 775.00000
1093.00000 772.00000
1081.00000 770.00000
1069.00000 768.00000
1057.00000 765.00000
1044.00000 763.00000
1032.00000 760.00000
1020.00000 757.00000
1008.00000 753.00000
996.00000 750.00000
985.00000 746.00000
973.00000 741.00000
961.00000 737.00000
950.00000 733.00000
938.00000 729.00000
926.00000 725.00000
914.00000 720.00000
903.00000 716.00000
891.00000 711.00000
880.00000 706.00000
869.00000 701.00000
857.00000 696.00000
846.00000 690.00000
835.00000 684.00000
824.00000 679.00000
814.00000 671.00000
805.00000 663.00000
795.00000 655.00000
787.00000 646.00000
779.00000 636.00000
774.00000 625.00000
769.00000 614.00000
768.00000 601.00000
768.00000 589.00000
772.00000 577.00000
780.00000 568.00000
791.00000 562.00000
803.00000 560.00000
816.00000 558.00000
828.00000 557.00000
840.00000 556.00000
853.00000 555.00000
865.00000 555.00000
878.00000 555.00000
890.00000 555.00000
902.00000 555.00000
915.00000 554.00000
927.00000 554.00000
940.00000 554.00000
952.00000 554.00000
965.00000 554.00000
977.00000 554.00000
990.00000 554.00000
1002.00000 554.00000
1014.00000 555.00000
1027.00000 555.00000
1039.00000 555.00000
1052.00000 555.00000
1064.00000 555.00000
1077.00000 555.00000
1089.00000 556.00000
1101.00000 556.00000
1114.00000 556.00000
1126.00000 556.00000
1139.00000 556.00000
1151.00000 556.00000
1164.00000 557.00000
1171.00000 562.00000
1173.00000 574.00000
1179.00000 585.00000
1188.00000 594.00000
1198.00000 600.00000
1209.00000 606.00000
1221.00000 610.00000
IMAGE=PP0240_h.JPG
ID=730 
LM=0
CURVES=1
POINTS=100
1251.00000 635.00000
1253.00000 647.00000
1255.00000 660.00000
1258.00000 672.00000
1263.00000 683.00000
1267.00000 695.00000
1271.00000 707.00000
1274.00000 719.00000
1277.00000 731.00000
1279.00000 744.00000
1281.00000 756.00000
1282.00000 769.00000
1280.00000 781.00000
1274.00000 792.00000
1264.00000 800.00000
1254.00000 807.00000
1242.00000 811.00000
1230.00000 812.00000
1217.00000 812.00000
1205.00000 813.00000
1192.00000 814.00000
1180.00000 814.00000
1167.00000 815.00000
1155.00000 815.00000
1142.00000 813.00000
1130.00000 811.00000
1118.00000 808.00000
1106.00000 806.00000
1093.00000 804.00000
1081.00000 802.00000
1069.00000 799.00000
1057.00000 796.00000
1044.00000 793.00000
1033.00000 789.00000
1020.00000 786.00000
1009.00000 782.00000
996.00000 779.00000
985.00000 775.00000
973.00000 771.00000
960.00000 768.00000
949.00000 764.00000
937.00000 760.00000
925.00000 756.00000
914.00000 750.00000
902.00000 746.00000
891.00000 741.00000
880.00000 735.00000
868.00000 730.00000
858.00000 723.00000
847.00000 717.00000
837.00000 710.00000
827.00000 702.00000
818.00000 694.00000
809.00000 685.00000
801.00000 675.00000
793.00000 666.00000
788.00000 654.00000
785.00000 642.00000
786.00000 629.00000
788.00000 617.00000
791.00000 605.00000
795.00000 593.00000
806.00000 587.00000
817.00000 582.00000
830.00000 579.00000
842.00000 578.00000
855.00000 577.00000
867.00000 576.00000
880.00000 576.00000
892.00000 575.00000
905.00000 574.00000
917.00000 573.00000
929.00000 572.00000
942.00000 571.00000
954.00000 571.00000
967.00000 570.00000
979.00000 570.00000
992.00000 570.00000
1004.00000 569.00000
1017.00000 569.00000
1029.00000 570.00000
1042.00000 570.00000
1054.00000 571.00000
1067.00000 571.00000
1079.00000 571.00000
1092.00000 571.00000
1104.00000 572.00000
1117.00000 572.00000
1129.00000 572.00000
1142.00000 573.00000
1154.00000 573.00000
1167.00000 574.00000
1179.00000 575.00000
1190.00000 581.00000
1193.00000 593.00000
1199.00000 603.00000
1208.00000 613.00000
1217.00000 621.00000
1228.00000 627.00000
1240.00000 631.00000
IMAGE=PP0241_h.JPG
ID=731 
LM=0
CURVES=1
POINTS=100
1194.00000 650.00000
1198.00000 662.00000
1201.00000 674.00000
1204.00000 687.00000
1208.00000 699.00000
1211.00000 711.00000
1214.00000 723.00000
1217.00000 736.00000
1219.00000 748.00000
1222.00000 760.00000
1225.00000 773.00000
1224.00000 785.00000
1221.00000 798.00000
1215.00000 808.00000
1205.00000 817.00000
1194.00000 823.00000
1182.00000 824.00000
1169.00000 824.00000
1156.00000 825.00000
1144.00000 824.00000
1131.00000 822.00000
1119.00000 822.00000
1106.00000 821.00000
1093.00000 821.00000
1081.00000 819.00000
1068.00000 817.00000
1056.00000 815.00000
1043.00000 814.00000
1031.00000 812.00000
1018.00000 810.00000
1006.00000 808.00000
993.00000 806.00000
981.00000 803.00000
968.00000 801.00000
956.00000 798.00000
944.00000 795.00000
931.00000 792.00000
919.00000 788.00000
907.00000 784.00000
895.00000 780.00000
883.00000 777.00000
871.00000 773.00000
859.00000 768.00000
847.00000 764.00000
836.00000 759.00000
824.00000 754.00000
812.00000 750.00000
801.00000 744.00000
790.00000 737.00000
779.00000 731.00000
769.00000 723.00000
759.00000 716.00000
750.00000 707.00000
741.00000 698.00000
733.00000 688.00000
725.00000 678.00000
719.00000 667.00000
716.00000 655.00000
715.00000 642.00000
714.00000 630.00000
717.00000 618.00000
724.00000 607.00000
734.00000 600.00000
746.00000 595.00000
758.00000 594.00000
771.00000 593.00000
784.00000 593.00000
796.00000 593.00000
809.00000 592.00000
822.00000 592.00000
834.00000 591.00000
847.00000 591.00000
860.00000 591.00000
872.00000 591.00000
885.00000 591.00000
898.00000 591.00000
910.00000 590.00000
923.00000 590.00000
936.00000 591.00000
948.00000 591.00000
961.00000 592.00000
974.00000 592.00000
986.00000 593.00000
999.00000 593.00000
1011.00000 594.00000
1024.00000 594.00000
1037.00000 595.00000
1049.00000 596.00000
1062.00000 597.00000
1075.00000 598.00000
1087.00000 598.00000
1100.00000 599.00000
1113.00000 600.00000
1124.00000 605.00000
1130.00000 615.00000
1138.00000 625.00000
1149.00000 633.00000
1159.00000 640.00000
1171.00000 645.00000
1183.00000 648.00000
IMAGE=PP0242_h.JPG
ID=732 
LM=0
CURVES=1
POINTS=100
1237.00000 648.00000
1243.00000 660.00000
1248.00000 671.00000
1252.00000 684.00000
1255.00000 696.00000
1260.00000 708.00000
1266.00000 720.00000
1270.00000 732.00000
1273.00000 745.00000
1276.00000 757.00000
1278.00000 770.00000
1280.00000 783.00000
1280.00000 796.00000
1277.00000 808.00000
1269.00000 818.00000
1258.00000 825.00000
1247.00000 831.00000
1235.00000 835.00000
1222.00000 836.00000
1209.00000 838.00000
1196.00000 838.00000
1183.00000 839.00000
1170.00000 839.00000
1157.00000 839.00000
1144.00000 839.00000
1131.00000 838.00000
1118.00000 837.00000
1105.00000 836.00000
1092.00000 835.00000
1080.00000 834.00000
1067.00000 832.00000
1054.00000 830.00000
1041.00000 829.00000
1028.00000 826.00000
1016.00000 824.00000
1003.00000 821.00000
990.00000 818.00000
978.00000 815.00000
965.00000 812.00000
953.00000 808.00000
941.00000 804.00000
928.00000 800.00000
916.00000 796.00000
904.00000 791.00000
892.00000 786.00000
880.00000 782.00000
868.00000 776.00000
857.00000 770.00000
845.00000 764.00000
834.00000 757.00000
824.00000 750.00000
813.00000 742.00000
803.00000 734.00000
793.00000 725.00000
785.00000 716.00000
776.00000 707.00000
768.00000 696.00000
762.00000 685.00000
760.00000 672.00000
759.00000 659.00000
759.00000 646.00000
762.00000 634.00000
770.00000 625.00000
781.00000 618.00000
793.00000 613.00000
805.00000 612.00000
818.00000 612.00000
831.00000 611.00000
844.00000 610.00000
857.00000 608.00000
870.00000 607.00000
883.00000 605.00000
896.00000 604.00000
909.00000 603.00000
922.00000 602.00000
934.00000 602.00000
947.00000 601.00000
960.00000 601.00000
973.00000 601.00000
986.00000 601.00000
999.00000 601.00000
1012.00000 601.00000
1025.00000 601.00000
1038.00000 601.00000
1051.00000 601.00000
1064.00000 601.00000
1077.00000 601.00000
1090.00000 601.00000
1103.00000 601.00000
1116.00000 601.00000
1129.00000 601.00000
1142.00000 601.00000
1155.00000 601.00000
1167.00000 602.00000
1173.00000 610.00000
1180.00000 621.00000
1190.00000 629.00000
1201.00000 636.00000
1213.00000 641.00000
1225.00000 645.00000
IMAGE=PP0243_h.JPG
ID=733 
LM=0
CURVES=1
POINTS=100
1201.00000 644.00000
1203.00000 657.00000
1205.00000 670.00000
1207.00000 682.00000
1210.00000 695.00000
1213.00000 708.00000
1216.00000 720.00000
1218.00000 733.00000
1220.00000 746.00000
1222.00000 759.00000
1224.00000 772.00000
1220.00000 784.00000
1215.00000 796.00000
1205.00000 804.00000
1193.00000 809.00000
1180.00000 812.00000
1167.00000 813.00000
1154.00000 813.00000
1141.00000 814.00000
1129.00000 815.00000
1116.00000 816.00000
1103.00000 816.00000
1090.00000 815.00000
1077.00000 814.00000
1064.00000 812.00000
1051.00000 811.00000
1038.00000 808.00000
1025.00000 806.00000
1013.00000 804.00000
1000.00000 801.00000
987.00000 798.00000
975.00000 795.00000
962.00000 792.00000
950.00000 789.00000
937.00000 785.00000
925.00000 781.00000
913.00000 777.00000
900.00000 772.00000
888.00000 768.00000
876.00000 763.00000
864.00000 759.00000
852.00000 754.00000
840.00000 749.00000
828.00000 744.00000
816.00000 738.00000
805.00000 732.00000
793.00000 726.00000
782.00000 720.00000
771.00000 713.00000
761.00000 705.00000
751.00000 697.00000
741.00000 689.00000
732.00000 679.00000
723.00000 670.00000
717.00000 659.00000
712.00000 647.00000
708.00000 634.00000
706.00000 622.00000
705.00000 609.00000
708.00000 596.00000
715.00000 586.00000
725.00000 579.00000
738.00000 575.00000
751.00000 574.00000
764.00000 574.00000
777.00000 574.00000
790.00000 574.00000
803.00000 575.00000
816.00000 575.00000
829.00000 575.00000
842.00000 574.00000
855.00000 574.00000
867.00000 574.00000
880.00000 575.00000
893.00000 575.00000
906.00000 575.00000
919.00000 575.00000
932.00000 575.00000
945.00000 576.00000
958.00000 576.00000
971.00000 576.00000
984.00000 577.00000
997.00000 577.00000
1010.00000 577.00000
1023.00000 577.00000
1036.00000 577.00000
1049.00000 578.00000
1062.00000 579.00000
1075.00000 580.00000
1088.00000 580.00000
1101.00000 581.00000
1114.00000 581.00000
1127.00000 582.00000
1132.00000 591.00000
1138.00000 603.00000
1146.00000 613.00000
1156.00000 620.00000
1167.00000 628.00000
1178.00000 634.00000
1190.00000 640.00000
IMAGE=PP0244_h.JPG
ID=734 
LM=0
CURVES=1
POINTS=100
1181.00000 605.00000
1184.00000 617.00000
1187.00000 630.00000
1192.00000 642.00000
1197.00000 654.00000
1202.00000 666.00000
1206.00000 678.00000
1210.00000 690.00000
1212.00000 703.00000
1213.00000 715.00000
1213.00000 728.00000
1212.00000 741.00000
1211.00000 754.00000
1206.00000 765.00000
1196.00000 774.00000
1185.00000 780.00000
1173.00000 783.00000
1160.00000 784.00000
1147.00000 784.00000
1134.00000 784.00000
1121.00000 784.00000
1108.00000 783.00000
1096.00000 782.00000
1083.00000 781.00000
1070.00000 779.00000
1057.00000 777.00000
1045.00000 775.00000
1032.00000 772.00000
1020.00000 769.00000
1007.00000 766.00000
995.00000 763.00000
982.00000 760.00000
970.00000 756.00000
958.00000 752.00000
945.00000 749.00000
933.00000 745.00000
921.00000 741.00000
909.00000 736.00000
897.00000 732.00000
885.00000 727.00000
873.00000 722.00000
861.00000 718.00000
849.00000 713.00000
837.00000 708.00000
826.00000 702.00000
814.00000 697.00000
802.00000 692.00000
791.00000 686.00000
780.00000 679.00000
769.00000 672.00000
759.00000 665.00000
749.00000 657.00000
739.00000 648.00000
730.00000 639.00000
722.00000 629.00000
716.00000 618.00000
710.00000 607.00000
705.00000 595.00000
702.00000 582.00000
702.00000 569.00000
704.00000 557.00000
710.00000 546.00000
721.00000 539.00000
734.00000 538.00000
747.00000 538.00000
759.00000 539.00000
772.00000 540.00000
785.00000 541.00000
798.00000 542.00000
811.00000 542.00000
824.00000 542.00000
836.00000 542.00000
849.00000 542.00000
862.00000 541.00000
875.00000 541.00000
888.00000 541.00000
901.00000 541.00000
913.00000 542.00000
926.00000 542.00000
939.00000 543.00000
952.00000 543.00000
965.00000 544.00000
977.00000 544.00000
990.00000 545.00000
1003.00000 546.00000
1016.00000 546.00000
1029.00000 547.00000
1042.00000 547.00000
1054.00000 548.00000
1067.00000 549.00000
1080.00000 549.00000
1093.00000 550.00000
1106.00000 551.00000
1118.00000 554.00000
1121.00000 566.00000
1128.00000 577.00000
1136.00000 587.00000
1146.00000 595.00000
1158.00000 600.00000
1171.00000 602.00000
IMAGE=PP0245_h.JPG
ID=735 
LM=0
CURVES=1
POINTS=100
1199.00000 619.00000
1201.00000 632.00000
1204.00000 644.00000
1207.00000 656.00000
1210.00000 669.00000
1213.00000 681.00000
1217.00000 693.00000
1221.00000 705.00000
1224.00000 718.00000
1227.00000 730.00000
1229.00000 743.00000
1229.00000 755.00000
1224.00000 767.00000
1215.00000 776.00000
1204.00000 783.00000
1192.00000 788.00000
1180.00000 789.00000
1167.00000 789.00000
1154.00000 790.00000
1142.00000 791.00000
1129.00000 791.00000
1116.00000 791.00000
1103.00000 790.00000
1091.00000 789.00000
1078.00000 788.00000
1065.00000 787.00000
1053.00000 785.00000
1040.00000 783.00000
1027.00000 781.00000
1015.00000 778.00000
1002.00000 776.00000
990.00000 773.00000
978.00000 771.00000
965.00000 769.00000
953.00000 765.00000
940.00000 762.00000
928.00000 759.00000
916.00000 755.00000
904.00000 751.00000
892.00000 747.00000
880.00000 743.00000
867.00000 739.00000
855.00000 735.00000
844.00000 730.00000
832.00000 725.00000
820.00000 720.00000
808.00000 715.00000
797.00000 710.00000
786.00000 703.00000
775.00000 697.00000
765.00000 689.00000
755.00000 681.00000
746.00000 673.00000
736.00000 663.00000
730.00000 653.00000
723.00000 642.00000
718.00000 630.00000
716.00000 618.00000
715.00000 605.00000
717.00000 592.00000
721.00000 580.00000
730.00000 571.00000
741.00000 566.00000
753.00000 562.00000
766.00000 560.00000
779.00000 559.00000
791.00000 558.00000
804.00000 558.00000
817.00000 557.00000
830.00000 557.00000
842.00000 556.00000
855.00000 556.00000
868.00000 557.00000
881.00000 557.00000
893.00000 557.00000
906.00000 558.00000
919.00000 558.00000
931.00000 559.00000
944.00000 559.00000
957.00000 559.00000
970.00000 559.00000
982.00000 560.00000
995.00000 561.00000
1008.00000 561.00000
1021.00000 562.00000
1033.00000 562.00000
1046.00000 563.00000
1059.00000 563.00000
1072.00000 563.00000
1084.00000 564.00000
1097.00000 564.00000
1110.00000 565.00000
1122.00000 566.00000
1134.00000 571.00000
1138.00000 583.00000
1146.00000 593.00000
1155.00000 602.00000
1165.00000 609.00000
1178.00000 613.00000
1190.00000 616.00000
IMAGE=PP0246_h.JPG
ID=736 
LM=0
CURVES=1
POINTS=100
1232.00000 645.00000
1235.00000 658.00000
1237.00000 672.00000
1241.00000 685.00000
1245.00000 697.00000
1248.00000 711.00000
1250.00000 724.00000
1252.00000 738.00000
1255.00000 751.00000
1257.00000 764.00000
1260.00000 777.00000
1261.00000 791.00000
1259.00000 804.00000
1252.00000 816.00000
1243.00000 826.00000
1231.00000 832.00000
1218.00000 835.00000
1204.00000 838.00000
1191.00000 839.00000
1177.00000 841.00000
1164.00000 842.00000
1150.00000 843.00000
1137.00000 843.00000
1123.00000 843.00000
1110.00000 841.00000
1096.00000 840.00000
1083.00000 838.00000
1070.00000 835.00000
1057.00000 832.00000
1043.00000 829.00000
1030.00000 826.00000
1017.00000 823.00000
1004.00000 819.00000
991.00000 816.00000
977.00000 813.00000
964.00000 810.00000
951.00000 806.00000
938.00000 802.00000
925.00000 798.00000
912.00000 794.00000
899.00000 790.00000
886.00000 786.00000
874.00000 782.00000
861.00000 777.00000
848.00000 773.00000
835.00000 769.00000
823.00000 763.00000
810.00000 758.00000
798.00000 752.00000
786.00000 746.00000
774.00000 740.00000
763.00000 732.00000
752.00000 724.00000
742.00000 715.00000
733.00000 705.00000
726.00000 693.00000
720.00000 681.00000
715.00000 668.00000
713.00000 655.00000
713.00000 642.00000
717.00000 629.00000
727.00000 619.00000
739.00000 614.00000
752.00000 609.00000
765.00000 606.00000
778.00000 604.00000
792.00000 602.00000
805.00000 601.00000
819.00000 600.00000
832.00000 599.00000
846.00000 597.00000
859.00000 595.00000
872.00000 593.00000
886.00000 591.00000
899.00000 589.00000
913.00000 587.00000
926.00000 585.00000
939.00000 583.00000
953.00000 582.00000
967.00000 581.00000
980.00000 581.00000
994.00000 580.00000
1007.00000 580.00000
1021.00000 581.00000
1034.00000 582.00000
1048.00000 582.00000
1061.00000 582.00000
1075.00000 582.00000
1088.00000 582.00000
1102.00000 582.00000
1115.00000 582.00000
1129.00000 583.00000
1143.00000 584.00000
1155.00000 588.00000
1162.00000 600.00000
1169.00000 611.00000
1181.00000 619.00000
1192.00000 626.00000
1204.00000 633.00000
1216.00000 639.00000
IMAGE=PP0247_h.JPG
ID=737 
LM=0
CURVES=1
POINTS=100
1306.00000 672.00000
1310.00000 683.00000
1313.00000 695.00000
1316.00000 707.00000
1318.00000 718.00000
1321.00000 730.00000
1324.00000 742.00000
1328.00000 753.00000
1330.00000 765.00000
1331.00000 777.00000
1332.00000 789.00000
1330.00000 801.00000
1327.00000 812.00000
1320.00000 822.00000
1310.00000 829.00000
1299.00000 834.00000
1287.00000 835.00000
1276.00000 836.00000
1263.00000 836.00000
1251.00000 836.00000
1239.00000 835.00000
1227.00000 834.00000
1216.00000 833.00000
1204.00000 832.00000
1192.00000 829.00000
1180.00000 827.00000
1168.00000 824.00000
1157.00000 822.00000
1145.00000 820.00000
1133.00000 817.00000
1121.00000 814.00000
1110.00000 811.00000
1098.00000 807.00000
1087.00000 804.00000
1075.00000 800.00000
1064.00000 795.00000
1053.00000 792.00000
1042.00000 788.00000
1030.00000 784.00000
1019.00000 780.00000
1008.00000 775.00000
997.00000 771.00000
986.00000 766.00000
975.00000 761.00000
964.00000 756.00000
953.00000 750.00000
942.00000 745.00000
932.00000 739.00000
922.00000 733.00000
911.00000 727.00000
902.00000 720.00000
892.00000 712.00000
883.00000 705.00000
875.00000 696.00000
867.00000 686.00000
861.00000 676.00000
856.00000 665.00000
853.00000 653.00000
852.00000 641.00000
852.00000 629.00000
853.00000 618.00000
860.00000 608.00000
872.00000 605.00000
884.00000 604.00000
896.00000 605.00000
908.00000 605.00000
920.00000 605.00000
932.00000 604.00000
944.00000 604.00000
956.00000 605.00000
968.00000 606.00000
980.00000 606.00000
992.00000 606.00000
1004.00000 606.00000
1016.00000 606.00000
1028.00000 607.00000
1040.00000 608.00000
1052.00000 608.00000
1064.00000 609.00000
1076.00000 609.00000
1088.00000 610.00000
1100.00000 611.00000
1112.00000 611.00000
1124.00000 612.00000
1136.00000 613.00000
1148.00000 614.00000
1160.00000 615.00000
1172.00000 615.00000
1184.00000 616.00000
1196.00000 616.00000
1208.00000 616.00000
1220.00000 616.00000
1231.00000 618.00000
1235.00000 629.00000
1243.00000 638.00000
1253.00000 645.00000
1263.00000 652.00000
1273.00000 658.00000
1284.00000 664.00000
1295.00000 668.00000
IMAGE=PP0248_h.JPG
ID=738 
LM=0
CURVES=1
POINTS=100
1196.00000 652.00000
1200.00000 662.00000
1203.00000 673.00000
1207.00000 683.00000
1210.00000 693.00000
1214.00000 704.00000
1218.00000 714.00000
1222.00000 724.00000
1226.00000 734.00000
1229.00000 745.00000
1232.00000 755.00000
1235.00000 766.00000
1235.00000 777.00000
1231.00000 787.00000
1226.00000 796.00000
1217.00000 803.00000
1207.00000 807.00000
1196.00000 810.00000
1186.00000 812.00000
1175.00000 814.00000
1164.00000 815.00000
1153.00000 815.00000
1142.00000 815.00000
1131.00000 815.00000
1120.00000 814.00000
1109.00000 813.00000
1099.00000 811.00000
1088.00000 809.00000
1077.00000 807.00000
1066.00000 805.00000
1056.00000 803.00000
1045.00000 802.00000
1034.00000 800.00000
1023.00000 798.00000
1013.00000 796.00000
1002.00000 793.00000
992.00000 790.00000
981.00000 786.00000
971.00000 783.00000
961.00000 779.00000
951.00000 775.00000
940.00000 771.00000
930.00000 767.00000
920.00000 763.00000
910.00000 759.00000
900.00000 754.00000
890.00000 750.00000
880.00000 746.00000
871.00000 740.00000
861.00000 735.00000
852.00000 729.00000
843.00000 723.00000
835.00000 715.00000
827.00000 707.00000
820.00000 699.00000
813.00000 691.00000
806.00000 682.00000
802.00000 672.00000
797.00000 663.00000
795.00000 652.00000
795.00000 641.00000
798.00000 630.00000
803.00000 621.00000
813.00000 616.00000
823.00000 612.00000
834.00000 610.00000
845.00000 609.00000
855.00000 608.00000
866.00000 607.00000
877.00000 607.00000
888.00000 606.00000
899.00000 606.00000
910.00000 606.00000
921.00000 606.00000
932.00000 606.00000
943.00000 606.00000
954.00000 606.00000
965.00000 606.00000
976.00000 605.00000
987.00000 605.00000
997.00000 605.00000
1008.00000 605.00000
1019.00000 605.00000
1030.00000 605.00000
1041.00000 605.00000
1052.00000 605.00000
1063.00000 605.00000
1074.00000 605.00000
1085.00000 605.00000
1096.00000 605.00000
1107.00000 605.00000
1118.00000 605.00000
1129.00000 605.00000
1135.00000 613.00000
1140.00000 623.00000
1148.00000 631.00000
1157.00000 637.00000
1166.00000 642.00000
1177.00000 646.00000
1187.00000 649.00000
IMAGE=PP0249_h.JPG
ID=739 
LM=0
CURVES=1
POINTS=100
1166.00000 617.00000
1170.00000 630.00000
1174.00000 643.00000
1178.00000 655.00000
1183.00000 668.00000
1187.00000 680.00000
1191.00000 693.00000
1194.00000 706.00000
1196.00000 719.00000
1197.00000 733.00000
1197.00000 746.00000
1194.00000 759.00000
1190.00000 772.00000
1182.00000 783.00000
1173.00000 792.00000
1161.00000 798.00000
1148.00000 800.00000
1134.00000 799.00000
1121.00000 798.00000
1108.00000 799.00000
1094.00000 800.00000
1081.00000 800.00000
1068.00000 800.00000
1054.00000 799.00000
1041.00000 798.00000
1028.00000 797.00000
1014.00000 796.00000
1001.00000 795.00000
988.00000 793.00000
975.00000 791.00000
961.00000 790.00000
948.00000 788.00000
935.00000 785.00000
922.00000 783.00000
909.00000 780.00000
895.00000 778.00000
882.00000 775.00000
869.00000 772.00000
856.00000 769.00000
843.00000 766.00000
830.00000 763.00000
818.00000 759.00000
805.00000 754.00000
792.00000 750.00000
780.00000 745.00000
768.00000 740.00000
756.00000 734.00000
744.00000 728.00000
732.00000 722.00000
720.00000 716.00000
709.00000 709.00000
698.00000 700.00000
689.00000 691.00000
680.00000 681.00000
673.00000 670.00000
667.00000 658.00000
664.00000 645.00000
662.00000 631.00000
662.00000 618.00000
663.00000 605.00000
665.00000 591.00000
671.00000 580.00000
683.00000 573.00000
696.00000 570.00000
709.00000 568.00000
722.00000 567.00000
736.00000 566.00000
749.00000 566.00000
762.00000 565.00000
776.00000 564.00000
789.00000 563.00000
802.00000 562.00000
816.00000 561.00000
829.00000 560.00000
842.00000 560.00000
856.00000 560.00000
869.00000 559.00000
883.00000 559.00000
896.00000 559.00000
909.00000 559.00000
923.00000 559.00000
936.00000 559.00000
949.00000 559.00000
963.00000 559.00000
976.00000 560.00000
989.00000 560.00000
1003.00000 560.00000
1016.00000 560.00000
1029.00000 560.00000
1043.00000 561.00000
1056.00000 561.00000
1069.00000 561.00000
1083.00000 562.00000
1096.00000 565.00000
1100.00000 578.00000
1108.00000 588.00000
1117.00000 597.00000
1128.00000 605.00000
1140.00000 611.00000
1153.00000 615.00000
IMAGE=PP0258_h.JPG
ID=740 
LM=0
CURVES=1
POINTS=100
1145.00000 674.00000
1150.00000 689.00000
1154.00000 704.00000
1159.00000 718.00000
1164.00000 733.00000
1169.00000 748.00000
1175.00000 762.00000
1181.00000 776.00000
1185.00000 791.00000
1188.00000 806.00000
1191.00000 821.00000
1193.00000 837.00000
1189.00000 852.00000
1179.00000 864.00000
1166.00000 872.00000
1151.00000 877.00000
1136.00000 879.00000
1121.00000 882.00000
1105.00000 882.00000
1090.00000 883.00000
1074.00000 883.00000
1059.00000 883.00000
1044.00000 883.00000
1028.00000 883.00000
1013.00000 882.00000
997.00000 881.00000
982.00000 880.00000
966.00000 879.00000
951.00000 877.00000
935.00000 876.00000
920.00000 874.00000
905.00000 872.00000
889.00000 869.00000
875.00000 865.00000
859.00000 862.00000
844.00000 859.00000
829.00000 855.00000
814.00000 850.00000
800.00000 846.00000
785.00000 840.00000
771.00000 835.00000
756.00000 830.00000
742.00000 824.00000
727.00000 819.00000
713.00000 812.00000
699.00000 806.00000
684.00000 801.00000
670.00000 794.00000
656.00000 788.00000
643.00000 780.00000
630.00000 772.00000
618.00000 762.00000
606.00000 752.00000
597.00000 739.00000
589.00000 726.00000
581.00000 713.00000
575.00000 699.00000
570.00000 684.00000
567.00000 669.00000
565.00000 653.00000
568.00000 638.00000
575.00000 624.00000
587.00000 614.00000
600.00000 607.00000
616.00000 605.00000
631.00000 604.00000
646.00000 603.00000
662.00000 602.00000
677.00000 602.00000
693.00000 602.00000
708.00000 603.00000
724.00000 603.00000
739.00000 604.00000
755.00000 604.00000
770.00000 604.00000
786.00000 605.00000
801.00000 605.00000
817.00000 605.00000
832.00000 606.00000
848.00000 606.00000
863.00000 607.00000
879.00000 607.00000
894.00000 607.00000
909.00000 608.00000
925.00000 608.00000
940.00000 608.00000
956.00000 609.00000
971.00000 609.00000
987.00000 609.00000
1002.00000 608.00000
1018.00000 608.00000
1033.00000 609.00000
1049.00000 610.00000
1064.00000 613.00000
1069.00000 628.00000
1078.00000 640.00000
1089.00000 651.00000
1101.00000 660.00000
1115.00000 667.00000
1130.00000 672.00000
IMAGE=PP0271_h.JPG
ID=741 
LM=0
CURVES=1
POINTS=100
1275.00000 636.00000
1278.00000 651.00000
1281.00000 667.00000
1284.00000 682.00000
1288.00000 698.00000
1291.00000 713.00000
1294.00000 728.00000
1297.00000 744.00000
1300.00000 759.00000
1304.00000 774.00000
1308.00000 790.00000
1308.00000 805.00000
1308.00000 821.00000
1301.00000 834.00000
1290.00000 845.00000
1277.00000 854.00000
1262.00000 856.00000
1246.00000 858.00000
1231.00000 861.00000
1215.00000 863.00000
1200.00000 865.00000
1184.00000 865.00000
1168.00000 864.00000
1153.00000 864.00000
1137.00000 863.00000
1121.00000 862.00000
1106.00000 861.00000
1090.00000 860.00000
1074.00000 858.00000
1059.00000 857.00000
1043.00000 855.00000
1027.00000 853.00000
1012.00000 851.00000
996.00000 849.00000
981.00000 845.00000
966.00000 842.00000
950.00000 838.00000
935.00000 834.00000
920.00000 830.00000
905.00000 825.00000
890.00000 820.00000
875.00000 815.00000
861.00000 809.00000
846.00000 803.00000
831.00000 798.00000
817.00000 793.00000
802.00000 787.00000
788.00000 780.00000
774.00000 773.00000
760.00000 765.00000
746.00000 758.00000
733.00000 749.00000
721.00000 739.00000
709.00000 730.00000
700.00000 717.00000
690.00000 704.00000
685.00000 689.00000
682.00000 674.00000
679.00000 659.00000
681.00000 643.00000
684.00000 628.00000
690.00000 614.00000
704.00000 607.00000
719.00000 602.00000
734.00000 599.00000
750.00000 597.00000
766.00000 595.00000
781.00000 592.00000
797.00000 590.00000
812.00000 587.00000
828.00000 586.00000
843.00000 585.00000
859.00000 584.00000
875.00000 583.00000
891.00000 583.00000
906.00000 582.00000
922.00000 581.00000
938.00000 580.00000
953.00000 579.00000
969.00000 578.00000
985.00000 578.00000
1000.00000 577.00000
1016.00000 576.00000
1032.00000 576.00000
1047.00000 575.00000
1063.00000 575.00000
1079.00000 575.00000
1095.00000 574.00000
1110.00000 573.00000
1126.00000 573.00000
1142.00000 572.00000
1157.00000 573.00000
1173.00000 574.00000
1185.00000 582.00000
1194.00000 595.00000
1204.00000 606.00000
1217.00000 615.00000
1231.00000 622.00000
1246.00000 627.00000
1261.00000 631.00000
IMAGE=PP0272_h.JPG
ID=742 
LM=0
CURVES=1
POINTS=100
1172.00000 677.00000
1177.00000 692.00000
1181.00000 707.00000
1185.00000 723.00000
1187.00000 738.00000
1189.00000 754.00000
1193.00000 769.00000
1196.00000 785.00000
1200.00000 800.00000
1204.00000 816.00000
1208.00000 831.00000
1210.00000 847.00000
1208.00000 862.00000
1199.00000 875.00000
1186.00000 884.00000
1172.00000 891.00000
1156.00000 893.00000
1140.00000 894.00000
1124.00000 896.00000
1109.00000 897.00000
1093.00000 899.00000
1077.00000 899.00000
1061.00000 898.00000
1046.00000 898.00000
1030.00000 897.00000
1014.00000 895.00000
998.00000 895.00000
982.00000 894.00000
967.00000 893.00000
951.00000 891.00000
935.00000 890.00000
919.00000 888.00000
904.00000 885.00000
888.00000 882.00000
873.00000 879.00000
858.00000 875.00000
842.00000 871.00000
827.00000 866.00000
812.00000 862.00000
797.00000 857.00000
782.00000 853.00000
767.00000 848.00000
752.00000 843.00000
737.00000 838.00000
722.00000 832.00000
707.00000 827.00000
692.00000 821.00000
678.00000 814.00000
664.00000 807.00000
651.00000 798.00000
638.00000 789.00000
625.00000 780.00000
613.00000 769.00000
601.00000 759.00000
592.00000 746.00000
585.00000 732.00000
580.00000 717.00000
577.00000 702.00000
577.00000 686.00000
578.00000 670.00000
582.00000 655.00000
589.00000 641.00000
599.00000 629.00000
614.00000 624.00000
630.00000 621.00000
646.00000 619.00000
661.00000 617.00000
677.00000 615.00000
693.00000 613.00000
708.00000 612.00000
724.00000 611.00000
740.00000 611.00000
756.00000 611.00000
772.00000 610.00000
788.00000 610.00000
803.00000 609.00000
819.00000 609.00000
835.00000 609.00000
851.00000 609.00000
867.00000 609.00000
882.00000 609.00000
898.00000 609.00000
914.00000 609.00000
930.00000 610.00000
946.00000 610.00000
962.00000 610.00000
977.00000 610.00000
993.00000 610.00000
1009.00000 610.00000
1025.00000 610.00000
1041.00000 610.00000
1056.00000 611.00000
1072.00000 611.00000
1085.00000 620.00000
1091.00000 634.00000
1101.00000 646.00000
1114.00000 655.00000
1129.00000 662.00000
1144.00000 667.00000
1159.00000 671.00000
IMAGE=PP0273_h.JPG
ID=743 
LM=0
CURVES=1
POINTS=100
1176.00000 676.00000
1181.00000 691.00000
1185.00000 707.00000
1189.00000 722.00000
1192.00000 738.00000
1195.00000 753.00000
1197.00000 769.00000
1200.00000 785.00000
1203.00000 801.00000
1206.00000 816.00000
1209.00000 832.00000
1208.00000 848.00000
1206.00000 864.00000
1198.00000 877.00000
1186.00000 887.00000
1171.00000 893.00000
1155.00000 896.00000
1139.00000 898.00000
1123.00000 899.00000
1107.00000 900.00000
1091.00000 901.00000
1075.00000 901.00000
1060.00000 900.00000
1044.00000 899.00000
1028.00000 898.00000
1012.00000 897.00000
996.00000 895.00000
980.00000 894.00000
964.00000 892.00000
948.00000 890.00000
933.00000 888.00000
917.00000 887.00000
901.00000 885.00000
885.00000 883.00000
869.00000 879.00000
854.00000 876.00000
838.00000 872.00000
823.00000 867.00000
808.00000 863.00000
793.00000 858.00000
778.00000 853.00000
763.00000 848.00000
747.00000 842.00000
732.00000 837.00000
717.00000 832.00000
703.00000 826.00000
688.00000 820.00000
673.00000 813.00000
659.00000 805.00000
646.00000 796.00000
633.00000 787.00000
620.00000 778.00000
609.00000 767.00000
597.00000 756.00000
589.00000 742.00000
582.00000 728.00000
578.00000 713.00000
575.00000 697.00000
574.00000 681.00000
577.00000 665.00000
583.00000 651.00000
591.00000 637.00000
603.00000 627.00000
619.00000 623.00000
634.00000 619.00000
650.00000 616.00000
666.00000 614.00000
682.00000 613.00000
697.00000 611.00000
713.00000 610.00000
729.00000 609.00000
745.00000 608.00000
761.00000 608.00000
777.00000 607.00000
793.00000 606.00000
809.00000 606.00000
825.00000 606.00000
841.00000 606.00000
857.00000 606.00000
873.00000 606.00000
889.00000 606.00000
905.00000 607.00000
921.00000 607.00000
936.00000 607.00000
952.00000 607.00000
968.00000 607.00000
984.00000 608.00000
1000.00000 608.00000
1016.00000 607.00000
1032.00000 607.00000
1048.00000 606.00000
1064.00000 606.00000
1080.00000 606.00000
1083.00000 622.00000
1092.00000 635.00000
1104.00000 645.00000
1117.00000 654.00000
1132.00000 661.00000
1147.00000 667.00000
1162.00000 671.00000
IMAGE=PP0273_h2.JPG
ID=744 
LM=0
CURVES=1
POINTS=100
1125.00000 656.00000
1131.00000 669.00000
1137.00000 682.00000
1141.00000 696.00000
1144.00000 710.00000
1148.00000 725.00000
1151.00000 739.00000
1154.00000 753.00000
1157.00000 767.00000
1160.00000 781.00000
1162.00000 795.00000
1165.00000 810.00000
1168.00000 824.00000
1167.00000 838.00000
1159.00000 850.00000
1147.00000 857.00000
1133.00000 863.00000
1119.00000 866.00000
1105.00000 869.00000
1091.00000 871.00000
1076.00000 874.00000
1062.00000 876.00000
1048.00000 877.00000
1033.00000 877.00000
1019.00000 876.00000
1004.00000 876.00000
990.00000 874.00000
975.00000 873.00000
961.00000 870.00000
947.00000 868.00000
933.00000 865.00000
918.00000 862.00000
904.00000 860.00000
890.00000 857.00000
876.00000 854.00000
862.00000 851.00000
848.00000 847.00000
834.00000 843.00000
820.00000 838.00000
806.00000 833.00000
793.00000 828.00000
779.00000 823.00000
766.00000 818.00000
752.00000 813.00000
739.00000 807.00000
725.00000 801.00000
712.00000 795.00000
699.00000 789.00000
686.00000 782.00000
674.00000 775.00000
661.00000 768.00000
649.00000 760.00000
638.00000 750.00000
627.00000 741.00000
618.00000 730.00000
610.00000 718.00000
602.00000 706.00000
597.00000 693.00000
595.00000 678.00000
594.00000 664.00000
596.00000 649.00000
599.00000 635.00000
604.00000 622.00000
615.00000 612.00000
628.00000 607.00000
642.00000 602.00000
656.00000 601.00000
671.00000 600.00000
685.00000 599.00000
700.00000 598.00000
714.00000 598.00000
729.00000 597.00000
743.00000 597.00000
758.00000 598.00000
772.00000 598.00000
787.00000 597.00000
801.00000 596.00000
816.00000 596.00000
830.00000 595.00000
845.00000 595.00000
859.00000 596.00000
874.00000 596.00000
888.00000 597.00000
903.00000 597.00000
917.00000 596.00000
931.00000 595.00000
946.00000 595.00000
960.00000 596.00000
975.00000 596.00000
989.00000 596.00000
1004.00000 596.00000
1018.00000 595.00000
1033.00000 595.00000
1047.00000 596.00000
1050.00000 611.00000
1058.00000 622.00000
1068.00000 633.00000
1080.00000 640.00000
1093.00000 646.00000
1107.00000 651.00000
IMAGE=PP0274_h.JPG
ID=745 
LM=0
CURVES=1
POINTS=100
1188.00000 670.00000
1190.00000 687.00000
1192.00000 703.00000
1195.00000 720.00000
1199.00000 736.00000
1203.00000 753.00000
1206.00000 769.00000
1209.00000 786.00000
1213.00000 802.00000
1217.00000 819.00000
1222.00000 835.00000
1224.00000 851.00000
1227.00000 868.00000
1223.00000 884.00000
1212.00000 897.00000
1198.00000 906.00000
1183.00000 913.00000
1166.00000 915.00000
1149.00000 916.00000
1132.00000 915.00000
1116.00000 915.00000
1099.00000 914.00000
1082.00000 912.00000
1065.00000 910.00000
1049.00000 908.00000
1032.00000 906.00000
1015.00000 904.00000
998.00000 902.00000
982.00000 900.00000
965.00000 897.00000
949.00000 893.00000
932.00000 890.00000
916.00000 887.00000
899.00000 883.00000
883.00000 880.00000
866.00000 876.00000
850.00000 872.00000
834.00000 867.00000
818.00000 861.00000
802.00000 856.00000
786.00000 851.00000
770.00000 845.00000
755.00000 838.00000
740.00000 831.00000
724.00000 824.00000
709.00000 816.00000
694.00000 809.00000
679.00000 802.00000
664.00000 794.00000
650.00000 785.00000
635.00000 776.00000
622.00000 767.00000
609.00000 755.00000
597.00000 743.00000
586.00000 730.00000
578.00000 716.00000
571.00000 701.00000
568.00000 684.00000
566.00000 667.00000
567.00000 651.00000
571.00000 634.00000
576.00000 618.00000
589.00000 608.00000
605.00000 601.00000
621.00000 598.00000
638.00000 596.00000
655.00000 594.00000
671.00000 591.00000
688.00000 589.00000
705.00000 588.00000
722.00000 587.00000
738.00000 586.00000
755.00000 585.00000
772.00000 585.00000
789.00000 585.00000
806.00000 584.00000
823.00000 584.00000
839.00000 585.00000
856.00000 586.00000
873.00000 587.00000
890.00000 588.00000
907.00000 589.00000
923.00000 589.00000
940.00000 589.00000
957.00000 589.00000
974.00000 589.00000
991.00000 590.00000
1008.00000 590.00000
1024.00000 590.00000
1041.00000 589.00000
1058.00000 590.00000
1075.00000 591.00000
1092.00000 593.00000
1096.00000 609.00000
1100.00000 625.00000
1112.00000 637.00000
1126.00000 646.00000
1141.00000 654.00000
1157.00000 659.00000
1173.00000 664.00000
IMAGE=PP0275_h.JPG
ID=746 
LM=0
CURVES=1
POINTS=100
1156.00000 675.00000
1160.00000 690.00000
1165.00000 704.00000
1169.00000 719.00000
1173.00000 733.00000
1176.00000 748.00000
1179.00000 763.00000
1181.00000 778.00000
1184.00000 793.00000
1187.00000 807.00000
1190.00000 822.00000
1191.00000 837.00000
1191.00000 852.00000
1188.00000 867.00000
1179.00000 879.00000
1167.00000 889.00000
1153.00000 895.00000
1138.00000 896.00000
1123.00000 898.00000
1108.00000 900.00000
1093.00000 901.00000
1078.00000 902.00000
1063.00000 901.00000
1048.00000 901.00000
1033.00000 900.00000
1017.00000 899.00000
1002.00000 897.00000
987.00000 896.00000
972.00000 894.00000
957.00000 893.00000
942.00000 891.00000
927.00000 889.00000
912.00000 886.00000
898.00000 883.00000
883.00000 880.00000
868.00000 877.00000
853.00000 873.00000
839.00000 869.00000
824.00000 864.00000
810.00000 859.00000
796.00000 855.00000
781.00000 850.00000
767.00000 845.00000
753.00000 840.00000
739.00000 834.00000
725.00000 828.00000
711.00000 822.00000
697.00000 815.00000
684.00000 808.00000
671.00000 800.00000
659.00000 792.00000
646.00000 783.00000
634.00000 774.00000
623.00000 763.00000
614.00000 751.00000
606.00000 738.00000
601.00000 724.00000
599.00000 709.00000
597.00000 694.00000
599.00000 679.00000
603.00000 665.00000
609.00000 651.00000
617.00000 638.00000
630.00000 631.00000
645.00000 628.00000
660.00000 626.00000
675.00000 624.00000
690.00000 622.00000
705.00000 618.00000
720.00000 617.00000
735.00000 616.00000
750.00000 616.00000
765.00000 615.00000
780.00000 615.00000
796.00000 614.00000
811.00000 614.00000
826.00000 613.00000
841.00000 613.00000
856.00000 612.00000
871.00000 612.00000
886.00000 611.00000
901.00000 611.00000
917.00000 610.00000
932.00000 609.00000
947.00000 608.00000
962.00000 608.00000
977.00000 607.00000
992.00000 607.00000
1007.00000 607.00000
1022.00000 607.00000
1038.00000 607.00000
1053.00000 607.00000
1068.00000 607.00000
1072.00000 621.00000
1080.00000 634.00000
1090.00000 645.00000
1103.00000 654.00000
1116.00000 662.00000
1130.00000 667.00000
1144.00000 672.00000
IMAGE=PP0276_h.JPG
ID=747 
LM=0
CURVES=1
POINTS=100
1164.00000 622.00000
1166.00000 638.00000
1169.00000 655.00000
1172.00000 671.00000
1176.00000 687.00000
1180.00000 703.00000
1182.00000 720.00000
1184.00000 736.00000
1187.00000 753.00000
1191.00000 769.00000
1195.00000 785.00000
1193.00000 801.00000
1187.00000 816.00000
1173.00000 827.00000
1158.00000 833.00000
1142.00000 835.00000
1125.00000 838.00000
1109.00000 842.00000
1093.00000 844.00000
1076.00000 845.00000
1060.00000 846.00000
1043.00000 844.00000
1027.00000 842.00000
1010.00000 840.00000
994.00000 838.00000
977.00000 836.00000
961.00000 834.00000
945.00000 831.00000
928.00000 828.00000
912.00000 825.00000
896.00000 822.00000
879.00000 818.00000
864.00000 813.00000
848.00000 809.00000
832.00000 804.00000
816.00000 800.00000
800.00000 796.00000
783.00000 792.00000
768.00000 787.00000
752.00000 782.00000
736.00000 776.00000
720.00000 771.00000
705.00000 766.00000
689.00000 760.00000
674.00000 753.00000
659.00000 748.00000
643.00000 741.00000
629.00000 733.00000
614.00000 725.00000
600.00000 716.00000
587.00000 707.00000
574.00000 696.00000
562.00000 685.00000
552.00000 672.00000
543.00000 658.00000
534.00000 644.00000
528.00000 628.00000
525.00000 612.00000
527.00000 595.00000
529.00000 579.00000
537.00000 564.00000
550.00000 554.00000
566.00000 549.00000
582.00000 547.00000
599.00000 546.00000
615.00000 546.00000
632.00000 545.00000
648.00000 545.00000
665.00000 545.00000
682.00000 545.00000
698.00000 544.00000
715.00000 543.00000
731.00000 543.00000
748.00000 543.00000
764.00000 543.00000
781.00000 544.00000
798.00000 545.00000
814.00000 545.00000
831.00000 546.00000
847.00000 546.00000
864.00000 546.00000
880.00000 546.00000
897.00000 546.00000
914.00000 546.00000
930.00000 547.00000
947.00000 547.00000
963.00000 547.00000
980.00000 547.00000
997.00000 548.00000
1013.00000 548.00000
1030.00000 549.00000
1046.00000 550.00000
1063.00000 551.00000
1072.00000 564.00000
1080.00000 579.00000
1090.00000 592.00000
1103.00000 602.00000
1118.00000 610.00000
1133.00000 616.00000
1149.00000 621.00000
IMAGE=PP0277_h.JPG
ID=748 
LM=0
CURVES=1
POINTS=100
1055.00000 637.00000
1059.00000 651.00000
1063.00000 665.00000
1067.00000 679.00000
1071.00000 694.00000
1074.00000 708.00000
1077.00000 722.00000
1080.00000 737.00000
1084.00000 751.00000
1087.00000 765.00000
1090.00000 780.00000
1092.00000 794.00000
1094.00000 809.00000
1087.00000 821.00000
1075.00000 830.00000
1062.00000 836.00000
1047.00000 839.00000
1033.00000 843.00000
1019.00000 846.00000
1005.00000 850.00000
990.00000 852.00000
975.00000 853.00000
961.00000 853.00000
946.00000 852.00000
931.00000 850.00000
917.00000 849.00000
902.00000 847.00000
888.00000 845.00000
873.00000 844.00000
859.00000 842.00000
844.00000 840.00000
829.00000 838.00000
815.00000 836.00000
800.00000 834.00000
786.00000 831.00000
772.00000 828.00000
757.00000 825.00000
743.00000 822.00000
728.00000 819.00000
714.00000 815.00000
701.00000 810.00000
687.00000 805.00000
673.00000 800.00000
660.00000 794.00000
646.00000 789.00000
632.00000 784.00000
618.00000 778.00000
605.00000 772.00000
592.00000 765.00000
579.00000 758.00000
567.00000 750.00000
556.00000 741.00000
545.00000 731.00000
535.00000 720.00000
526.00000 708.00000
517.00000 697.00000
512.00000 683.00000
508.00000 669.00000
506.00000 654.00000
507.00000 640.00000
510.00000 625.00000
516.00000 612.00000
526.00000 601.00000
539.00000 594.00000
552.00000 588.00000
566.00000 585.00000
581.00000 584.00000
596.00000 583.00000
610.00000 582.00000
625.00000 582.00000
640.00000 581.00000
654.00000 581.00000
669.00000 580.00000
684.00000 580.00000
698.00000 580.00000
713.00000 580.00000
728.00000 580.00000
742.00000 580.00000
757.00000 580.00000
772.00000 580.00000
787.00000 580.00000
801.00000 580.00000
816.00000 580.00000
831.00000 581.00000
845.00000 582.00000
860.00000 582.00000
875.00000 582.00000
889.00000 582.00000
904.00000 582.00000
919.00000 582.00000
933.00000 582.00000
948.00000 581.00000
963.00000 580.00000
974.00000 586.00000
979.00000 600.00000
990.00000 609.00000
1002.00000 618.00000
1014.00000 626.00000
1028.00000 631.00000
1042.00000 635.00000
IMAGE=PP0278.JPG
ID=749 
LM=0
CURVES=1
POINTS=100
1115.00000 591.00000
1119.00000 607.00000
1122.00000 623.00000
1126.00000 638.00000
1131.00000 654.00000
1137.00000 669.00000
1145.00000 683.00000
1153.00000 698.00000
1160.00000 712.00000
1167.00000 727.00000
1171.00000 742.00000
1172.00000 759.00000
1165.00000 773.00000
1154.00000 785.00000
1141.00000 795.00000
1126.00000 802.00000
1110.00000 805.00000
1094.00000 805.00000
1078.00000 807.00000
1062.00000 808.00000
1046.00000 808.00000
1029.00000 807.00000
1013.00000 806.00000
997.00000 804.00000
981.00000 802.00000
965.00000 800.00000
949.00000 797.00000
933.00000 794.00000
917.00000 790.00000
901.00000 787.00000
885.00000 784.00000
869.00000 781.00000
853.00000 778.00000
837.00000 775.00000
821.00000 771.00000
806.00000 767.00000
790.00000 763.00000
774.00000 759.00000
759.00000 754.00000
743.00000 749.00000
727.00000 745.00000
712.00000 740.00000
696.00000 736.00000
681.00000 731.00000
665.00000 726.00000
650.00000 721.00000
634.00000 716.00000
619.00000 710.00000
605.00000 702.00000
591.00000 694.00000
578.00000 684.00000
566.00000 674.00000
554.00000 662.00000
543.00000 650.00000
533.00000 637.00000
524.00000 624.00000
517.00000 609.00000
512.00000 594.00000
509.00000 578.00000
508.00000 561.00000
512.00000 546.00000
519.00000 531.00000
531.00000 521.00000
547.00000 519.00000
563.00000 517.00000
580.00000 516.00000
596.00000 515.00000
612.00000 514.00000
628.00000 514.00000
645.00000 513.00000
661.00000 513.00000
677.00000 513.00000
693.00000 513.00000
710.00000 514.00000
726.00000 515.00000
742.00000 515.00000
758.00000 516.00000
775.00000 516.00000
791.00000 517.00000
807.00000 519.00000
823.00000 520.00000
839.00000 520.00000
856.00000 521.00000
872.00000 521.00000
888.00000 520.00000
904.00000 521.00000
920.00000 522.00000
937.00000 523.00000
953.00000 523.00000
969.00000 522.00000
985.00000 522.00000
1002.00000 523.00000
1018.00000 523.00000
1034.00000 526.00000
1035.00000 542.00000
1044.00000 555.00000
1057.00000 566.00000
1070.00000 575.00000
1085.00000 582.00000
1100.00000 588.00000
IMAGE=PP0279_h.JPG
ID=750 
LM=0
CURVES=1
POINTS=100
1123.00000 633.00000
1130.00000 649.00000
1137.00000 664.00000
1142.00000 680.00000
1147.00000 696.00000
1152.00000 713.00000
1156.00000 729.00000
1161.00000 745.00000
1164.00000 762.00000
1167.00000 779.00000
1169.00000 796.00000
1172.00000 812.00000
1162.00000 826.00000
1149.00000 836.00000
1133.00000 842.00000
1116.00000 842.00000
1099.00000 844.00000
1082.00000 846.00000
1065.00000 847.00000
1048.00000 848.00000
1031.00000 849.00000
1014.00000 847.00000
997.00000 846.00000
981.00000 844.00000
964.00000 843.00000
947.00000 842.00000
930.00000 840.00000
913.00000 838.00000
896.00000 837.00000
879.00000 835.00000
862.00000 834.00000
845.00000 832.00000
829.00000 829.00000
812.00000 826.00000
795.00000 822.00000
779.00000 819.00000
762.00000 814.00000
746.00000 809.00000
730.00000 805.00000
713.00000 802.00000
696.00000 798.00000
680.00000 794.00000
663.00000 791.00000
647.00000 787.00000
631.00000 782.00000
615.00000 776.00000
599.00000 770.00000
583.00000 764.00000
567.00000 757.00000
552.00000 749.00000
538.00000 740.00000
524.00000 730.00000
514.00000 717.00000
504.00000 703.00000
494.00000 689.00000
485.00000 675.00000
478.00000 660.00000
475.00000 643.00000
472.00000 626.00000
475.00000 610.00000
479.00000 593.00000
492.00000 582.00000
508.00000 577.00000
524.00000 573.00000
541.00000 572.00000
558.00000 571.00000
575.00000 571.00000
592.00000 570.00000
609.00000 569.00000
626.00000 568.00000
643.00000 568.00000
660.00000 568.00000
677.00000 567.00000
694.00000 567.00000
711.00000 566.00000
728.00000 566.00000
745.00000 566.00000
762.00000 566.00000
779.00000 566.00000
796.00000 566.00000
813.00000 566.00000
830.00000 566.00000
846.00000 566.00000
863.00000 566.00000
880.00000 567.00000
897.00000 567.00000
914.00000 567.00000
931.00000 566.00000
948.00000 566.00000
965.00000 566.00000
982.00000 566.00000
999.00000 565.00000
1016.00000 564.00000
1032.00000 569.00000
1042.00000 582.00000
1052.00000 596.00000
1065.00000 607.00000
1079.00000 617.00000
1095.00000 622.00000
1111.00000 627.00000
IMAGE=PP0280_h.JPG
ID=751 
LM=0
CURVES=1
POINTS=100
1167.00000 636.00000
1169.00000 653.00000
1172.00000 669.00000
1175.00000 685.00000
1178.00000 702.00000
1180.00000 718.00000
1182.00000 735.00000
1183.00000 751.00000
1186.00000 768.00000
1192.00000 783.00000
1198.00000 799.00000
1195.00000 815.00000
1185.00000 828.00000
1171.00000 837.00000
1155.00000 843.00000
1139.00000 846.00000
1122.00000 848.00000
1106.00000 850.00000
1089.00000 851.00000
1073.00000 852.00000
1056.00000 853.00000
1039.00000 852.00000
1023.00000 851.00000
1006.00000 850.00000
990.00000 848.00000
973.00000 846.00000
957.00000 844.00000
940.00000 841.00000
924.00000 839.00000
907.00000 837.00000
891.00000 835.00000
874.00000 832.00000
858.00000 830.00000
841.00000 827.00000
825.00000 824.00000
809.00000 820.00000
792.00000 817.00000
776.00000 814.00000
760.00000 810.00000
744.00000 806.00000
728.00000 801.00000
712.00000 796.00000
696.00000 791.00000
680.00000 785.00000
665.00000 780.00000
649.00000 773.00000
634.00000 766.00000
620.00000 758.00000
605.00000 750.00000
592.00000 740.00000
578.00000 731.00000
565.00000 721.00000
554.00000 708.00000
544.00000 694.00000
537.00000 679.00000
530.00000 664.00000
525.00000 648.00000
523.00000 632.00000
524.00000 615.00000
530.00000 600.00000
539.00000 586.00000
550.00000 573.00000
564.00000 565.00000
580.00000 559.00000
596.00000 558.00000
613.00000 557.00000
630.00000 557.00000
646.00000 557.00000
663.00000 557.00000
680.00000 557.00000
696.00000 557.00000
713.00000 557.00000
729.00000 558.00000
746.00000 558.00000
763.00000 558.00000
779.00000 558.00000
796.00000 559.00000
813.00000 559.00000
829.00000 560.00000
846.00000 561.00000
863.00000 562.00000
879.00000 563.00000
896.00000 564.00000
912.00000 564.00000
929.00000 564.00000
946.00000 564.00000
962.00000 565.00000
979.00000 565.00000
996.00000 565.00000
1012.00000 566.00000
1029.00000 566.00000
1046.00000 567.00000
1062.00000 567.00000
1079.00000 568.00000
1088.00000 581.00000
1097.00000 595.00000
1110.00000 606.00000
1124.00000 615.00000
1138.00000 623.00000
1153.00000 631.00000
IMAGE=PP0281_h.JPG
ID=752 
LM=0
CURVES=1
POINTS=100
1165.00000 651.00000
1171.00000 667.00000
1177.00000 683.00000
1183.00000 699.00000
1189.00000 715.00000
1195.00000 731.00000
1202.00000 747.00000
1209.00000 762.00000
1215.00000 779.00000
1221.00000 795.00000
1226.00000 811.00000
1228.00000 828.00000
1225.00000 845.00000
1216.00000 859.00000
1203.00000 871.00000
1187.00000 874.00000
1170.00000 876.00000
1153.00000 879.00000
1136.00000 882.00000
1119.00000 883.00000
1102.00000 884.00000
1085.00000 885.00000
1067.00000 885.00000
1050.00000 885.00000
1033.00000 884.00000
1016.00000 883.00000
999.00000 882.00000
982.00000 880.00000
965.00000 878.00000
948.00000 876.00000
931.00000 874.00000
914.00000 871.00000
897.00000 868.00000
881.00000 865.00000
864.00000 862.00000
847.00000 859.00000
830.00000 854.00000
814.00000 849.00000
797.00000 845.00000
781.00000 840.00000
764.00000 836.00000
748.00000 832.00000
731.00000 827.00000
715.00000 823.00000
698.00000 818.00000
682.00000 813.00000
666.00000 808.00000
650.00000 802.00000
635.00000 794.00000
620.00000 786.00000
605.00000 777.00000
591.00000 767.00000
578.00000 756.00000
567.00000 743.00000
557.00000 729.00000
548.00000 714.00000
542.00000 699.00000
536.00000 682.00000
530.00000 666.00000
526.00000 650.00000
527.00000 633.00000
532.00000 616.00000
544.00000 603.00000
560.00000 598.00000
577.00000 595.00000
594.00000 594.00000
611.00000 593.00000
628.00000 593.00000
645.00000 592.00000
662.00000 589.00000
679.00000 587.00000
696.00000 586.00000
713.00000 587.00000
730.00000 587.00000
747.00000 588.00000
764.00000 588.00000
781.00000 587.00000
799.00000 587.00000
816.00000 586.00000
833.00000 585.00000
850.00000 585.00000
867.00000 584.00000
884.00000 584.00000
901.00000 584.00000
918.00000 584.00000
935.00000 584.00000
953.00000 584.00000
970.00000 584.00000
987.00000 584.00000
1004.00000 585.00000
1021.00000 585.00000
1038.00000 586.00000
1055.00000 587.00000
1072.00000 591.00000
1079.00000 606.00000
1089.00000 620.00000
1102.00000 631.00000
1118.00000 638.00000
1134.00000 644.00000
1150.00000 649.00000
IMAGE=PP0282_h.JPG
ID=753 
LM=0
CURVES=1
POINTS=100
1179.00000 663.00000
1183.00000 677.00000
1188.00000 692.00000
1192.00000 706.00000
1197.00000 720.00000
1204.00000 734.00000
1208.00000 748.00000
1213.00000 762.00000
1217.00000 777.00000
1221.00000 791.00000
1223.00000 806.00000
1222.00000 821.00000
1213.00000 833.00000
1203.00000 844.00000
1189.00000 850.00000
1175.00000 854.00000
1160.00000 856.00000
1145.00000 858.00000
1130.00000 859.00000
1115.00000 861.00000
1100.00000 862.00000
1085.00000 862.00000
1070.00000 862.00000
1055.00000 861.00000
1040.00000 860.00000
1025.00000 859.00000
1010.00000 857.00000
995.00000 856.00000
980.00000 854.00000
965.00000 852.00000
950.00000 850.00000
936.00000 847.00000
921.00000 844.00000
906.00000 840.00000
892.00000 836.00000
877.00000 833.00000
863.00000 829.00000
848.00000 825.00000
834.00000 820.00000
820.00000 816.00000
805.00000 812.00000
791.00000 807.00000
777.00000 801.00000
763.00000 796.00000
749.00000 791.00000
735.00000 786.00000
721.00000 779.00000
707.00000 773.00000
694.00000 766.00000
682.00000 757.00000
669.00000 749.00000
658.00000 740.00000
646.00000 730.00000
636.00000 720.00000
627.00000 707.00000
619.00000 695.00000
613.00000 681.00000
607.00000 667.00000
606.00000 652.00000
606.00000 637.00000
609.00000 623.00000
620.00000 613.00000
634.00000 608.00000
648.00000 605.00000
663.00000 605.00000
678.00000 604.00000
693.00000 604.00000
708.00000 605.00000
724.00000 605.00000
739.00000 604.00000
754.00000 604.00000
769.00000 604.00000
784.00000 604.00000
799.00000 604.00000
814.00000 605.00000
829.00000 605.00000
844.00000 606.00000
859.00000 606.00000
874.00000 607.00000
889.00000 607.00000
904.00000 608.00000
919.00000 608.00000
934.00000 608.00000
949.00000 608.00000
964.00000 608.00000
979.00000 608.00000
994.00000 608.00000
1009.00000 608.00000
1024.00000 608.00000
1039.00000 608.00000
1054.00000 608.00000
1069.00000 608.00000
1084.00000 608.00000
1099.00000 609.00000
1110.00000 615.00000
1117.00000 629.00000
1127.00000 640.00000
1139.00000 649.00000
1152.00000 656.00000
1166.00000 662.00000
IMAGE=PP0283_h.JPG
ID=754 
LM=0
CURVES=1
POINTS=100
1155.00000 646.00000
1159.00000 662.00000
1164.00000 678.00000
1169.00000 694.00000
1175.00000 710.00000
1180.00000 726.00000
1184.00000 742.00000
1190.00000 758.00000
1195.00000 774.00000
1201.00000 790.00000
1205.00000 806.00000
1206.00000 823.00000
1200.00000 838.00000
1188.00000 850.00000
1174.00000 858.00000
1157.00000 863.00000
1141.00000 863.00000
1124.00000 866.00000
1108.00000 870.00000
1091.00000 873.00000
1075.00000 875.00000
1058.00000 876.00000
1041.00000 877.00000
1024.00000 877.00000
1008.00000 877.00000
991.00000 876.00000
974.00000 874.00000
958.00000 872.00000
941.00000 871.00000
924.00000 870.00000
907.00000 868.00000
891.00000 867.00000
874.00000 865.00000
857.00000 863.00000
841.00000 860.00000
824.00000 857.00000
808.00000 854.00000
792.00000 850.00000
776.00000 844.00000
760.00000 839.00000
744.00000 834.00000
728.00000 828.00000
712.00000 823.00000
696.00000 818.00000
681.00000 812.00000
665.00000 806.00000
649.00000 800.00000
634.00000 793.00000
619.00000 785.00000
606.00000 775.00000
593.00000 765.00000
581.00000 753.00000
569.00000 741.00000
558.00000 728.00000
549.00000 714.00000
540.00000 700.00000
536.00000 684.00000
533.00000 667.00000
532.00000 650.00000
530.00000 634.00000
530.00000 617.00000
534.00000 600.00000
546.00000 589.00000
562.00000 583.00000
578.00000 582.00000
595.00000 581.00000
612.00000 581.00000
629.00000 580.00000
646.00000 580.00000
662.00000 580.00000
679.00000 579.00000
696.00000 579.00000
713.00000 579.00000
729.00000 579.00000
746.00000 579.00000
763.00000 578.00000
780.00000 578.00000
796.00000 578.00000
813.00000 578.00000
830.00000 578.00000
847.00000 578.00000
864.00000 578.00000
880.00000 578.00000
897.00000 577.00000
914.00000 577.00000
931.00000 577.00000
947.00000 578.00000
964.00000 578.00000
981.00000 578.00000
998.00000 577.00000
1014.00000 577.00000
1031.00000 577.00000
1048.00000 578.00000
1064.00000 583.00000
1072.00000 597.00000
1082.00000 611.00000
1094.00000 623.00000
1107.00000 633.00000
1123.00000 639.00000
1139.00000 644.00000
IMAGE=PP0284_h.JPG
ID=755 
LM=0
CURVES=1
POINTS=100
1100.00000 638.00000
1104.00000 654.00000
1107.00000 671.00000
1110.00000 687.00000
1113.00000 703.00000
1115.00000 720.00000
1120.00000 736.00000
1124.00000 752.00000
1129.00000 768.00000
1134.00000 784.00000
1138.00000 800.00000
1138.00000 817.00000
1134.00000 833.00000
1123.00000 845.00000
1109.00000 855.00000
1094.00000 861.00000
1077.00000 863.00000
1061.00000 865.00000
1044.00000 866.00000
1027.00000 867.00000
1011.00000 868.00000
994.00000 867.00000
977.00000 866.00000
961.00000 865.00000
944.00000 863.00000
927.00000 862.00000
911.00000 860.00000
894.00000 857.00000
878.00000 855.00000
861.00000 852.00000
845.00000 848.00000
829.00000 845.00000
813.00000 841.00000
796.00000 837.00000
780.00000 833.00000
764.00000 828.00000
748.00000 824.00000
732.00000 819.00000
717.00000 813.00000
701.00000 808.00000
685.00000 802.00000
669.00000 797.00000
653.00000 792.00000
637.00000 787.00000
622.00000 781.00000
606.00000 775.00000
591.00000 769.00000
577.00000 760.00000
562.00000 752.00000
549.00000 742.00000
535.00000 732.00000
523.00000 722.00000
511.00000 710.00000
499.00000 698.00000
490.00000 684.00000
483.00000 669.00000
476.00000 654.00000
471.00000 638.00000
467.00000 622.00000
469.00000 605.00000
470.00000 588.00000
480.00000 576.00000
495.00000 569.00000
512.00000 565.00000
528.00000 563.00000
545.00000 562.00000
562.00000 562.00000
578.00000 563.00000
595.00000 563.00000
612.00000 564.00000
628.00000 565.00000
645.00000 565.00000
661.00000 566.00000
678.00000 567.00000
695.00000 567.00000
711.00000 568.00000
728.00000 569.00000
745.00000 570.00000
761.00000 570.00000
778.00000 571.00000
795.00000 572.00000
811.00000 573.00000
828.00000 573.00000
845.00000 574.00000
861.00000 574.00000
878.00000 574.00000
895.00000 575.00000
911.00000 575.00000
928.00000 575.00000
945.00000 575.00000
961.00000 575.00000
978.00000 576.00000
995.00000 577.00000
1011.00000 579.00000
1017.00000 595.00000
1026.00000 609.00000
1039.00000 619.00000
1054.00000 627.00000
1070.00000 632.00000
1086.00000 636.00000
IMAGE=PP0285_h.JPG
ID=756 
LM=0
CURVES=1
POINTS=100
1117.00000 651.00000
1121.00000 666.00000
1126.00000 681.00000
1129.00000 696.00000
1133.00000 712.00000
1136.00000 727.00000
1141.00000 742.00000
1145.00000 757.00000
1148.00000 772.00000
1151.00000 788.00000
1153.00000 803.00000
1150.00000 819.00000
1146.00000 833.00000
1133.00000 843.00000
1118.00000 848.00000
1103.00000 850.00000
1088.00000 853.00000
1072.00000 855.00000
1056.00000 856.00000
1041.00000 857.00000
1025.00000 857.00000
1009.00000 856.00000
994.00000 855.00000
978.00000 854.00000
963.00000 853.00000
947.00000 852.00000
931.00000 850.00000
916.00000 848.00000
900.00000 846.00000
885.00000 843.00000
869.00000 841.00000
854.00000 839.00000
838.00000 836.00000
823.00000 833.00000
808.00000 830.00000
792.00000 827.00000
777.00000 824.00000
762.00000 820.00000
746.00000 817.00000
731.00000 813.00000
716.00000 808.00000
701.00000 804.00000
686.00000 799.00000
671.00000 795.00000
656.00000 790.00000
642.00000 785.00000
627.00000 779.00000
613.00000 773.00000
599.00000 766.00000
587.00000 756.00000
575.00000 745.00000
564.00000 734.00000
554.00000 722.00000
545.00000 709.00000
536.00000 696.00000
530.00000 682.00000
526.00000 667.00000
524.00000 652.00000
522.00000 636.00000
525.00000 621.00000
530.00000 606.00000
542.00000 596.00000
557.00000 592.00000
572.00000 589.00000
588.00000 589.00000
604.00000 588.00000
619.00000 588.00000
635.00000 587.00000
650.00000 586.00000
666.00000 586.00000
682.00000 585.00000
697.00000 585.00000
713.00000 585.00000
729.00000 585.00000
744.00000 585.00000
760.00000 585.00000
776.00000 585.00000
791.00000 585.00000
807.00000 585.00000
823.00000 585.00000
838.00000 585.00000
854.00000 585.00000
870.00000 585.00000
885.00000 585.00000
901.00000 586.00000
917.00000 586.00000
932.00000 586.00000
948.00000 586.00000
964.00000 586.00000
979.00000 586.00000
995.00000 586.00000
1011.00000 586.00000
1026.00000 586.00000
1036.00000 597.00000
1042.00000 611.00000
1051.00000 624.00000
1063.00000 634.00000
1078.00000 640.00000
1093.00000 644.00000
1108.00000 648.00000
IMAGE=PP0286_h.JPG
ID=757 
LM=0
CURVES=1
POINTS=100
1146.00000 648.00000
1149.00000 665.00000
1155.00000 680.00000
1162.00000 696.00000
1168.00000 712.00000
1174.00000 728.00000
1179.00000 744.00000
1183.00000 760.00000
1187.00000 777.00000
1192.00000 793.00000
1197.00000 809.00000
1199.00000 826.00000
1191.00000 841.00000
1179.00000 853.00000
1164.00000 861.00000
1147.00000 864.00000
1131.00000 866.00000
1114.00000 868.00000
1097.00000 869.00000
1080.00000 869.00000
1063.00000 869.00000
1046.00000 868.00000
1029.00000 868.00000
1012.00000 866.00000
995.00000 865.00000
978.00000 863.00000
962.00000 861.00000
945.00000 860.00000
928.00000 858.00000
911.00000 857.00000
894.00000 855.00000
877.00000 853.00000
860.00000 851.00000
844.00000 848.00000
827.00000 845.00000
810.00000 842.00000
794.00000 838.00000
777.00000 835.00000
761.00000 830.00000
744.00000 827.00000
728.00000 822.00000
712.00000 818.00000
696.00000 812.00000
680.00000 807.00000
664.00000 801.00000
648.00000 795.00000
632.00000 788.00000
617.00000 780.00000
602.00000 772.00000
588.00000 764.00000
573.00000 755.00000
559.00000 745.00000
547.00000 734.00000
535.00000 722.00000
525.00000 708.00000
515.00000 694.00000
508.00000 679.00000
504.00000 662.00000
500.00000 646.00000
499.00000 629.00000
501.00000 612.00000
513.00000 601.00000
529.00000 596.00000
546.00000 593.00000
563.00000 592.00000
580.00000 592.00000
596.00000 591.00000
613.00000 591.00000
630.00000 590.00000
647.00000 590.00000
664.00000 589.00000
681.00000 589.00000
698.00000 589.00000
715.00000 588.00000
732.00000 588.00000
749.00000 588.00000
766.00000 588.00000
783.00000 589.00000
800.00000 589.00000
817.00000 589.00000
834.00000 589.00000
851.00000 589.00000
868.00000 588.00000
885.00000 588.00000
902.00000 588.00000
919.00000 588.00000
935.00000 588.00000
952.00000 588.00000
969.00000 588.00000
986.00000 588.00000
1003.00000 588.00000
1020.00000 587.00000
1037.00000 586.00000
1054.00000 587.00000
1067.00000 597.00000
1074.00000 612.00000
1084.00000 626.00000
1098.00000 636.00000
1112.00000 644.00000
1129.00000 648.00000
IMAGE=PP0287_h.JPG
ID=758 
LM=0
CURVES=1
POINTS=100
1160.00000 625.00000
1164.00000 639.00000
1168.00000 654.00000
1171.00000 668.00000
1174.00000 683.00000
1177.00000 698.00000
1180.00000 712.00000
1183.00000 727.00000
1187.00000 741.00000
1191.00000 755.00000
1193.00000 770.00000
1192.00000 785.00000
1188.00000 799.00000
1177.00000 809.00000
1164.00000 816.00000
1150.00000 820.00000
1135.00000 821.00000
1120.00000 822.00000
1105.00000 823.00000
1090.00000 823.00000
1075.00000 823.00000
1060.00000 823.00000
1045.00000 822.00000
1031.00000 821.00000
1016.00000 820.00000
1001.00000 819.00000
986.00000 818.00000
971.00000 816.00000
956.00000 814.00000
942.00000 812.00000
927.00000 809.00000
912.00000 807.00000
898.00000 804.00000
883.00000 801.00000
869.00000 798.00000
854.00000 795.00000
839.00000 792.00000
825.00000 789.00000
810.00000 786.00000
796.00000 782.00000
781.00000 778.00000
767.00000 775.00000
753.00000 771.00000
739.00000 766.00000
725.00000 760.00000
711.00000 754.00000
698.00000 748.00000
685.00000 741.00000
672.00000 733.00000
660.00000 724.00000
648.00000 715.00000
637.00000 705.00000
627.00000 694.00000
617.00000 683.00000
610.00000 670.00000
606.00000 656.00000
602.00000 641.00000
600.00000 627.00000
597.00000 612.00000
599.00000 597.00000
601.00000 582.00000
608.00000 569.00000
620.00000 562.00000
634.00000 558.00000
649.00000 556.00000
664.00000 554.00000
679.00000 554.00000
694.00000 555.00000
709.00000 556.00000
724.00000 556.00000
738.00000 556.00000
753.00000 557.00000
768.00000 558.00000
783.00000 559.00000
798.00000 560.00000
813.00000 561.00000
828.00000 561.00000
843.00000 561.00000
857.00000 560.00000
872.00000 560.00000
887.00000 559.00000
902.00000 558.00000
917.00000 558.00000
932.00000 558.00000
947.00000 558.00000
962.00000 558.00000
977.00000 558.00000
991.00000 558.00000
1006.00000 558.00000
1021.00000 558.00000
1036.00000 558.00000
1051.00000 559.00000
1065.00000 564.00000
1068.00000 578.00000
1077.00000 590.00000
1089.00000 599.00000
1102.00000 606.00000
1116.00000 611.00000
1131.00000 615.00000
1145.00000 619.00000
IMAGE=PP0288_h.JPG
ID=759 
LM=0
CURVES=1
POINTS=100
1156.00000 677.00000
1160.00000 691.00000
1164.00000 706.00000
1167.00000 721.00000
1170.00000 735.00000
1173.00000 750.00000
1176.00000 765.00000
1179.00000 780.00000
1183.00000 794.00000
1187.00000 809.00000
1190.00000 823.00000
1188.00000 838.00000
1184.00000 852.00000
1173.00000 862.00000
1159.00000 868.00000
1145.00000 871.00000
1130.00000 872.00000
1115.00000 872.00000
1100.00000 873.00000
1085.00000 874.00000
1070.00000 875.00000
1055.00000 873.00000
1040.00000 872.00000
1025.00000 870.00000
1010.00000 868.00000
995.00000 866.00000
980.00000 864.00000
966.00000 861.00000
951.00000 859.00000
936.00000 858.00000
921.00000 856.00000
906.00000 854.00000
891.00000 852.00000
876.00000 850.00000
861.00000 848.00000
847.00000 845.00000
832.00000 842.00000
817.00000 838.00000
803.00000 834.00000
788.00000 830.00000
774.00000 826.00000
759.00000 822.00000
745.00000 817.00000
731.00000 812.00000
717.00000 806.00000
704.00000 800.00000
690.00000 793.00000
677.00000 787.00000
663.00000 780.00000
651.00000 771.00000
638.00000 763.00000
626.00000 754.00000
614.00000 745.00000
603.00000 735.00000
594.00000 723.00000
587.00000 710.00000
583.00000 695.00000
581.00000 680.00000
582.00000 665.00000
584.00000 651.00000
589.00000 636.00000
600.00000 627.00000
614.00000 622.00000
629.00000 619.00000
644.00000 618.00000
659.00000 618.00000
674.00000 619.00000
689.00000 619.00000
704.00000 620.00000
719.00000 620.00000
734.00000 620.00000
749.00000 620.00000
764.00000 620.00000
779.00000 621.00000
794.00000 621.00000
809.00000 621.00000
824.00000 621.00000
839.00000 621.00000
854.00000 622.00000
869.00000 622.00000
884.00000 622.00000
899.00000 622.00000
914.00000 622.00000
929.00000 622.00000
944.00000 622.00000
959.00000 622.00000
974.00000 622.00000
990.00000 622.00000
1005.00000 622.00000
1020.00000 622.00000
1035.00000 622.00000
1050.00000 622.00000
1065.00000 623.00000
1074.00000 630.00000
1079.00000 643.00000
1089.00000 655.00000
1101.00000 663.00000
1114.00000 670.00000
1129.00000 673.00000
1144.00000 675.00000
IMAGE=PP0289_h.JPG
ID=760 
LM=0
CURVES=1
POINTS=100
1159.00000 645.00000
1164.00000 660.00000
1168.00000 675.00000
1173.00000 690.00000
1176.00000 706.00000
1180.00000 721.00000
1184.00000 737.00000
1188.00000 752.00000
1191.00000 767.00000
1194.00000 783.00000
1195.00000 799.00000
1194.00000 814.00000
1189.00000 829.00000
1177.00000 840.00000
1163.00000 848.00000
1148.00000 851.00000
1132.00000 853.00000
1116.00000 854.00000
1101.00000 856.00000
1085.00000 858.00000
1069.00000 859.00000
1053.00000 858.00000
1038.00000 858.00000
1022.00000 856.00000
1006.00000 854.00000
991.00000 852.00000
975.00000 850.00000
959.00000 848.00000
944.00000 845.00000
928.00000 843.00000
912.00000 841.00000
897.00000 838.00000
881.00000 834.00000
866.00000 831.00000
851.00000 827.00000
835.00000 823.00000
820.00000 819.00000
805.00000 815.00000
790.00000 810.00000
774.00000 806.00000
759.00000 801.00000
744.00000 797.00000
729.00000 791.00000
714.00000 786.00000
700.00000 780.00000
685.00000 775.00000
670.00000 769.00000
656.00000 762.00000
642.00000 755.00000
629.00000 746.00000
616.00000 737.00000
603.00000 727.00000
592.00000 717.00000
580.00000 705.00000
572.00000 692.00000
566.00000 678.00000
562.00000 662.00000
560.00000 646.00000
560.00000 631.00000
562.00000 615.00000
567.00000 600.00000
576.00000 587.00000
591.00000 582.00000
606.00000 579.00000
622.00000 578.00000
638.00000 578.00000
653.00000 578.00000
669.00000 577.00000
685.00000 576.00000
701.00000 576.00000
717.00000 575.00000
732.00000 575.00000
748.00000 574.00000
764.00000 573.00000
780.00000 573.00000
796.00000 573.00000
811.00000 573.00000
827.00000 573.00000
843.00000 573.00000
859.00000 573.00000
875.00000 573.00000
891.00000 573.00000
906.00000 573.00000
922.00000 574.00000
938.00000 574.00000
954.00000 574.00000
970.00000 575.00000
985.00000 575.00000
1001.00000 575.00000
1017.00000 575.00000
1033.00000 575.00000
1049.00000 576.00000
1064.00000 576.00000
1072.00000 590.00000
1078.00000 604.00000
1087.00000 617.00000
1099.00000 627.00000
1113.00000 634.00000
1128.00000 639.00000
1144.00000 641.00000
IMAGE=PP0290_h.JPG
ID=761 
LM=0
CURVES=1
POINTS=100
1111.00000 696.00000
1115.00000 711.00000
1119.00000 726.00000
1122.00000 741.00000
1125.00000 756.00000
1128.00000 772.00000
1132.00000 787.00000
1135.00000 802.00000
1138.00000 817.00000
1141.00000 832.00000
1144.00000 847.00000
1144.00000 863.00000
1135.00000 875.00000
1121.00000 883.00000
1106.00000 886.00000
1091.00000 887.00000
1075.00000 888.00000
1060.00000 889.00000
1044.00000 887.00000
1029.00000 886.00000
1014.00000 884.00000
998.00000 882.00000
983.00000 880.00000
968.00000 877.00000
952.00000 875.00000
937.00000 872.00000
922.00000 870.00000
906.00000 867.00000
891.00000 864.00000
876.00000 861.00000
861.00000 859.00000
846.00000 855.00000
831.00000 852.00000
815.00000 849.00000
800.00000 846.00000
785.00000 842.00000
770.00000 838.00000
755.00000 834.00000
740.00000 830.00000
725.00000 826.00000
710.00000 822.00000
695.00000 818.00000
681.00000 813.00000
666.00000 809.00000
651.00000 804.00000
637.00000 798.00000
623.00000 791.00000
610.00000 783.00000
596.00000 775.00000
584.00000 766.00000
571.00000 758.00000
559.00000 747.00000
548.00000 737.00000
539.00000 725.00000
531.00000 711.00000
523.00000 698.00000
519.00000 683.00000
515.00000 668.00000
515.00000 652.00000
517.00000 637.00000
522.00000 622.00000
536.00000 616.00000
551.00000 616.00000
567.00000 616.00000
582.00000 617.00000
598.00000 617.00000
613.00000 618.00000
629.00000 620.00000
644.00000 620.00000
660.00000 621.00000
675.00000 622.00000
691.00000 622.00000
706.00000 623.00000
722.00000 623.00000
737.00000 624.00000
752.00000 625.00000
768.00000 625.00000
783.00000 626.00000
799.00000 626.00000
814.00000 627.00000
830.00000 627.00000
845.00000 628.00000
861.00000 629.00000
876.00000 630.00000
892.00000 630.00000
907.00000 631.00000
923.00000 631.00000
938.00000 631.00000
954.00000 632.00000
969.00000 632.00000
985.00000 632.00000
1000.00000 632.00000
1016.00000 633.00000
1030.00000 639.00000
1033.00000 654.00000
1043.00000 666.00000
1055.00000 675.00000
1069.00000 683.00000
1083.00000 689.00000
1098.00000 693.00000
IMAGE=PP0291_h.JPG
ID=762 
LM=0
CURVES=1
POINTS=100
1129.00000 663.00000
1133.00000 677.00000
1137.00000 690.00000
1141.00000 704.00000
1145.00000 717.00000
1149.00000 731.00000
1152.00000 745.00000
1156.00000 759.00000
1158.00000 773.00000
1161.00000 786.00000
1163.00000 800.00000
1158.00000 814.00000
1149.00000 825.00000
1137.00000 832.00000
1124.00000 836.00000
1109.00000 837.00000
1095.00000 838.00000
1081.00000 839.00000
1067.00000 838.00000
1053.00000 837.00000
1039.00000 836.00000
1025.00000 834.00000
1010.00000 833.00000
996.00000 832.00000
982.00000 831.00000
968.00000 830.00000
954.00000 829.00000
940.00000 828.00000
926.00000 827.00000
911.00000 826.00000
897.00000 824.00000
883.00000 823.00000
869.00000 822.00000
855.00000 821.00000
841.00000 819.00000
827.00000 817.00000
813.00000 814.00000
799.00000 811.00000
785.00000 808.00000
772.00000 805.00000
758.00000 801.00000
744.00000 797.00000
731.00000 793.00000
717.00000 789.00000
704.00000 783.00000
691.00000 778.00000
678.00000 772.00000
666.00000 765.00000
653.00000 758.00000
642.00000 750.00000
631.00000 741.00000
621.00000 731.00000
612.00000 720.00000
604.00000 708.00000
596.00000 697.00000
590.00000 684.00000
587.00000 670.00000
584.00000 656.00000
583.00000 642.00000
584.00000 628.00000
590.00000 615.00000
601.00000 609.00000
615.00000 607.00000
630.00000 607.00000
644.00000 606.00000
658.00000 605.00000
672.00000 605.00000
686.00000 605.00000
700.00000 605.00000
715.00000 605.00000
729.00000 605.00000
743.00000 605.00000
757.00000 605.00000
771.00000 605.00000
786.00000 605.00000
800.00000 605.00000
814.00000 605.00000
828.00000 605.00000
842.00000 605.00000
857.00000 605.00000
871.00000 605.00000
885.00000 605.00000
899.00000 605.00000
913.00000 605.00000
927.00000 605.00000
942.00000 605.00000
956.00000 605.00000
970.00000 605.00000
984.00000 606.00000
998.00000 606.00000
1012.00000 606.00000
1027.00000 605.00000
1041.00000 605.00000
1053.00000 612.00000
1058.00000 625.00000
1065.00000 637.00000
1076.00000 647.00000
1088.00000 653.00000
1102.00000 657.00000
1116.00000 658.00000
IMAGE=PP0292_h.JPG
ID=763 
LM=0
CURVES=1
POINTS=100
1071.00000 666.00000
1078.00000 682.00000
1085.00000 698.00000
1090.00000 715.00000
1095.00000 732.00000
1099.00000 749.00000
1103.00000 766.00000
1106.00000 783.00000
1108.00000 801.00000
1110.00000 818.00000
1113.00000 836.00000
1116.00000 853.00000
1118.00000 870.00000
1112.00000 887.00000
1100.00000 899.00000
1084.00000 907.00000
1067.00000 911.00000
1050.00000 913.00000
1032.00000 912.00000
1015.00000 911.00000
997.00000 909.00000
980.00000 908.00000
962.00000 906.00000
945.00000 904.00000
928.00000 901.00000
910.00000 898.00000
893.00000 895.00000
876.00000 892.00000
859.00000 888.00000
841.00000 884.00000
824.00000 880.00000
807.00000 876.00000
790.00000 872.00000
773.00000 867.00000
757.00000 862.00000
740.00000 857.00000
723.00000 851.00000
706.00000 846.00000
690.00000 841.00000
673.00000 835.00000
656.00000 830.00000
640.00000 823.00000
623.00000 817.00000
607.00000 810.00000
591.00000 803.00000
575.00000 796.00000
559.00000 789.00000
543.00000 781.00000
528.00000 773.00000
512.00000 765.00000
497.00000 756.00000
484.00000 744.00000
471.00000 732.00000
460.00000 719.00000
448.00000 704.00000
440.00000 690.00000
434.00000 673.00000
429.00000 657.00000
426.00000 639.00000
425.00000 622.00000
423.00000 604.00000
430.00000 588.00000
446.00000 584.00000
463.00000 582.00000
481.00000 581.00000
499.00000 581.00000
516.00000 581.00000
534.00000 580.00000
551.00000 580.00000
569.00000 580.00000
586.00000 581.00000
604.00000 581.00000
622.00000 582.00000
639.00000 583.00000
657.00000 583.00000
674.00000 584.00000
692.00000 584.00000
709.00000 584.00000
727.00000 585.00000
744.00000 585.00000
762.00000 586.00000
780.00000 586.00000
797.00000 586.00000
815.00000 587.00000
832.00000 587.00000
850.00000 587.00000
867.00000 586.00000
885.00000 586.00000
903.00000 586.00000
920.00000 586.00000
938.00000 586.00000
955.00000 587.00000
973.00000 587.00000
980.00000 601.00000
986.00000 618.00000
996.00000 632.00000
1009.00000 645.00000
1023.00000 655.00000
1039.00000 662.00000
1056.00000 665.00000
IMAGE=PP0293_h.JPG
ID=764 
LM=0
CURVES=1
POINTS=100
1100.00000 735.00000
1103.00000 751.00000
1106.00000 768.00000
1109.00000 784.00000
1112.00000 800.00000
1115.00000 817.00000
1118.00000 833.00000
1121.00000 850.00000
1124.00000 866.00000
1128.00000 882.00000
1132.00000 898.00000
1135.00000 915.00000
1135.00000 931.00000
1129.00000 947.00000
1117.00000 958.00000
1103.00000 966.00000
1087.00000 970.00000
1070.00000 972.00000
1054.00000 974.00000
1037.00000 975.00000
1020.00000 976.00000
1004.00000 977.00000
987.00000 977.00000
971.00000 976.00000
954.00000 975.00000
938.00000 972.00000
921.00000 970.00000
905.00000 967.00000
888.00000 964.00000
872.00000 961.00000
856.00000 957.00000
840.00000 953.00000
823.00000 949.00000
807.00000 945.00000
791.00000 941.00000
775.00000 936.00000
760.00000 931.00000
744.00000 925.00000
728.00000 920.00000
712.00000 915.00000
697.00000 909.00000
681.00000 903.00000
666.00000 896.00000
651.00000 890.00000
635.00000 883.00000
620.00000 876.00000
605.00000 869.00000
591.00000 861.00000
577.00000 852.00000
563.00000 843.00000
549.00000 834.00000
536.00000 824.00000
524.00000 812.00000
513.00000 800.00000
504.00000 786.00000
495.00000 772.00000
487.00000 757.00000
482.00000 741.00000
477.00000 725.00000
479.00000 709.00000
482.00000 692.00000
488.00000 677.00000
501.00000 668.00000
517.00000 661.00000
533.00000 661.00000
550.00000 662.00000
566.00000 662.00000
583.00000 661.00000
600.00000 661.00000
616.00000 660.00000
633.00000 658.00000
649.00000 657.00000
666.00000 656.00000
683.00000 655.00000
699.00000 654.00000
716.00000 654.00000
732.00000 654.00000
749.00000 654.00000
766.00000 654.00000
782.00000 654.00000
799.00000 654.00000
816.00000 654.00000
832.00000 654.00000
849.00000 655.00000
865.00000 655.00000
882.00000 656.00000
899.00000 656.00000
915.00000 657.00000
932.00000 657.00000
949.00000 657.00000
965.00000 657.00000
982.00000 658.00000
998.00000 658.00000
1007.00000 671.00000
1014.00000 686.00000
1025.00000 699.00000
1038.00000 709.00000
1052.00000 718.00000
1067.00000 725.00000
1083.00000 730.00000
IMAGE=PP0294_h.JPG
ID=765 
LM=0
CURVES=1
POINTS=100
1140.00000 660.00000
1145.00000 675.00000
1150.00000 689.00000
1154.00000 704.00000
1158.00000 719.00000
1162.00000 734.00000
1165.00000 749.00000
1169.00000 764.00000
1172.00000 779.00000
1174.00000 794.00000
1177.00000 809.00000
1180.00000 824.00000
1182.00000 839.00000
1177.00000 854.00000
1166.00000 864.00000
1151.00000 870.00000
1136.00000 873.00000
1121.00000 877.00000
1106.00000 879.00000
1091.00000 880.00000
1075.00000 881.00000
1060.00000 881.00000
1045.00000 881.00000
1029.00000 880.00000
1014.00000 879.00000
999.00000 877.00000
983.00000 875.00000
968.00000 874.00000
953.00000 872.00000
938.00000 870.00000
922.00000 868.00000
907.00000 865.00000
892.00000 862.00000
877.00000 859.00000
862.00000 855.00000
847.00000 851.00000
832.00000 847.00000
818.00000 842.00000
803.00000 837.00000
789.00000 832.00000
774.00000 826.00000
760.00000 820.00000
746.00000 814.00000
732.00000 808.00000
718.00000 802.00000
704.00000 795.00000
690.00000 789.00000
676.00000 782.00000
662.00000 775.00000
649.00000 767.00000
636.00000 759.00000
624.00000 750.00000
612.00000 741.00000
600.00000 730.00000
591.00000 718.00000
582.00000 705.00000
575.00000 692.00000
571.00000 677.00000
566.00000 662.00000
567.00000 647.00000
568.00000 632.00000
572.00000 617.00000
579.00000 603.00000
592.00000 594.00000
607.00000 594.00000
622.00000 593.00000
638.00000 593.00000
653.00000 593.00000
668.00000 594.00000
684.00000 594.00000
699.00000 594.00000
714.00000 594.00000
730.00000 595.00000
745.00000 596.00000
761.00000 596.00000
776.00000 596.00000
791.00000 595.00000
807.00000 595.00000
822.00000 595.00000
838.00000 595.00000
853.00000 595.00000
868.00000 594.00000
884.00000 594.00000
899.00000 594.00000
914.00000 595.00000
930.00000 595.00000
945.00000 595.00000
961.00000 595.00000
976.00000 595.00000
991.00000 595.00000
1007.00000 595.00000
1022.00000 595.00000
1038.00000 595.00000
1051.00000 601.00000
1059.00000 615.00000
1069.00000 627.00000
1081.00000 636.00000
1093.00000 645.00000
1108.00000 650.00000
1122.00000 656.00000
IMAGE=PP0295_h.JPG
ID=766 
LM=0
CURVES=1
POINTS=100
1007.00000 636.00000
1010.00000 654.00000
1014.00000 671.00000
1017.00000 689.00000
1022.00000 706.00000
1026.00000 723.00000
1031.00000 740.00000
1036.00000 757.00000
1040.00000 775.00000
1045.00000 792.00000
1049.00000 809.00000
1052.00000 827.00000
1055.00000 844.00000
1056.00000 862.00000
1047.00000 878.00000
1033.00000 889.00000
1017.00000 897.00000
1000.00000 900.00000
982.00000 900.00000
964.00000 903.00000
947.00000 905.00000
929.00000 904.00000
911.00000 903.00000
893.00000 901.00000
876.00000 898.00000
858.00000 895.00000
841.00000 891.00000
823.00000 888.00000
806.00000 884.00000
788.00000 880.00000
771.00000 876.00000
753.00000 872.00000
736.00000 868.00000
719.00000 864.00000
701.00000 860.00000
684.00000 856.00000
666.00000 852.00000
649.00000 847.00000
632.00000 843.00000
614.00000 839.00000
597.00000 834.00000
581.00000 828.00000
563.00000 823.00000
547.00000 817.00000
530.00000 811.00000
513.00000 804.00000
497.00000 797.00000
481.00000 789.00000
465.00000 781.00000
450.00000 771.00000
435.00000 762.00000
420.00000 752.00000
407.00000 739.00000
395.00000 727.00000
385.00000 712.00000
375.00000 697.00000
367.00000 681.00000
362.00000 664.00000
359.00000 646.00000
360.00000 629.00000
363.00000 611.00000
367.00000 594.00000
374.00000 577.00000
384.00000 562.00000
400.00000 554.00000
417.00000 552.00000
435.00000 551.00000
453.00000 551.00000
471.00000 551.00000
489.00000 551.00000
507.00000 550.00000
524.00000 549.00000
542.00000 549.00000
560.00000 550.00000
578.00000 550.00000
596.00000 550.00000
614.00000 550.00000
631.00000 550.00000
649.00000 549.00000
667.00000 549.00000
685.00000 549.00000
703.00000 550.00000
721.00000 550.00000
738.00000 550.00000
756.00000 551.00000
774.00000 551.00000
792.00000 550.00000
810.00000 550.00000
828.00000 550.00000
845.00000 550.00000
863.00000 550.00000
881.00000 552.00000
899.00000 554.00000
911.00000 567.00000
919.00000 583.00000
931.00000 596.00000
945.00000 608.00000
959.00000 618.00000
975.00000 625.00000
992.00000 632.00000
IMAGE=PP0296_h.JPG
ID=767 
LM=0
CURVES=1
POINTS=100
1089.00000 629.00000
1093.00000 643.00000
1097.00000 656.00000
1101.00000 670.00000
1104.00000 683.00000
1108.00000 697.00000
1111.00000 711.00000
1114.00000 725.00000
1116.00000 738.00000
1118.00000 752.00000
1120.00000 766.00000
1119.00000 780.00000
1111.00000 792.00000
1099.00000 799.00000
1085.00000 804.00000
1072.00000 807.00000
1058.00000 808.00000
1044.00000 810.00000
1029.00000 811.00000
1015.00000 811.00000
1001.00000 811.00000
987.00000 810.00000
973.00000 810.00000
959.00000 809.00000
945.00000 808.00000
931.00000 807.00000
917.00000 805.00000
903.00000 804.00000
889.00000 802.00000
875.00000 800.00000
861.00000 798.00000
847.00000 795.00000
833.00000 793.00000
819.00000 790.00000
806.00000 787.00000
792.00000 783.00000
778.00000 779.00000
765.00000 775.00000
751.00000 771.00000
738.00000 766.00000
725.00000 761.00000
712.00000 755.00000
700.00000 749.00000
687.00000 743.00000
674.00000 737.00000
662.00000 730.00000
649.00000 723.00000
637.00000 717.00000
624.00000 710.00000
613.00000 702.00000
601.00000 694.00000
591.00000 684.00000
581.00000 674.00000
573.00000 663.00000
566.00000 651.00000
561.00000 637.00000
558.00000 623.00000
557.00000 609.00000
556.00000 595.00000
557.00000 581.00000
561.00000 568.00000
569.00000 556.00000
582.00000 552.00000
596.00000 550.00000
610.00000 549.00000
625.00000 549.00000
639.00000 549.00000
653.00000 550.00000
667.00000 550.00000
681.00000 551.00000
695.00000 552.00000
709.00000 553.00000
723.00000 554.00000
737.00000 556.00000
751.00000 556.00000
765.00000 557.00000
779.00000 558.00000
793.00000 558.00000
808.00000 559.00000
822.00000 559.00000
836.00000 559.00000
850.00000 560.00000
864.00000 560.00000
878.00000 561.00000
892.00000 561.00000
906.00000 562.00000
920.00000 562.00000
934.00000 563.00000
948.00000 564.00000
963.00000 565.00000
977.00000 565.00000
991.00000 566.00000
1005.00000 567.00000
1019.00000 569.00000
1023.00000 582.00000
1030.00000 594.00000
1039.00000 606.00000
1050.00000 614.00000
1063.00000 621.00000
1076.00000 625.00000
IMAGE=PP0297_h.JPG
ID=768 
LM=0
CURVES=1
POINTS=100
1145.00000 664.00000
1150.00000 679.00000
1155.00000 694.00000
1159.00000 709.00000
1164.00000 724.00000
1167.00000 740.00000
1170.00000 755.00000
1172.00000 771.00000
1174.00000 787.00000
1176.00000 802.00000
1178.00000 818.00000
1182.00000 833.00000
1186.00000 849.00000
1178.00000 862.00000
1166.00000 872.00000
1152.00000 879.00000
1136.00000 883.00000
1121.00000 887.00000
1105.00000 889.00000
1090.00000 891.00000
1074.00000 892.00000
1058.00000 891.00000
1042.00000 890.00000
1027.00000 889.00000
1011.00000 887.00000
995.00000 885.00000
980.00000 883.00000
964.00000 882.00000
948.00000 880.00000
933.00000 878.00000
917.00000 876.00000
901.00000 873.00000
886.00000 870.00000
870.00000 867.00000
855.00000 862.00000
840.00000 858.00000
825.00000 853.00000
810.00000 848.00000
795.00000 842.00000
780.00000 837.00000
766.00000 831.00000
751.00000 826.00000
736.00000 820.00000
721.00000 815.00000
707.00000 808.00000
692.00000 802.00000
678.00000 795.00000
664.00000 788.00000
650.00000 781.00000
637.00000 772.00000
623.00000 764.00000
610.00000 755.00000
597.00000 746.00000
584.00000 737.00000
573.00000 726.00000
562.00000 715.00000
556.00000 700.00000
554.00000 684.00000
555.00000 669.00000
557.00000 653.00000
560.00000 637.00000
566.00000 623.00000
576.00000 611.00000
589.00000 602.00000
604.00000 597.00000
620.00000 594.00000
635.00000 592.00000
651.00000 591.00000
667.00000 590.00000
683.00000 590.00000
698.00000 589.00000
714.00000 589.00000
730.00000 588.00000
746.00000 587.00000
762.00000 587.00000
777.00000 588.00000
793.00000 588.00000
809.00000 588.00000
825.00000 587.00000
840.00000 587.00000
856.00000 588.00000
872.00000 588.00000
888.00000 589.00000
904.00000 589.00000
919.00000 590.00000
935.00000 590.00000
951.00000 591.00000
967.00000 591.00000
983.00000 592.00000
998.00000 593.00000
1014.00000 593.00000
1030.00000 593.00000
1046.00000 593.00000
1058.00000 602.00000
1066.00000 616.00000
1074.00000 629.00000
1085.00000 640.00000
1098.00000 649.00000
1112.00000 656.00000
1127.00000 662.00000
IMAGE=PP0298_h.JPG
ID=769 
LM=0
CURVES=1
POINTS=100
1160.00000 646.00000
1165.00000 662.00000
1170.00000 677.00000
1174.00000 693.00000
1177.00000 709.00000
1179.00000 726.00000
1179.00000 742.00000
1180.00000 759.00000
1181.00000 775.00000
1185.00000 791.00000
1188.00000 807.00000
1190.00000 823.00000
1190.00000 840.00000
1184.00000 854.00000
1171.00000 864.00000
1158.00000 873.00000
1142.00000 877.00000
1126.00000 878.00000
1110.00000 879.00000
1093.00000 880.00000
1077.00000 882.00000
1060.00000 881.00000
1044.00000 880.00000
1028.00000 879.00000
1011.00000 877.00000
995.00000 875.00000
979.00000 873.00000
962.00000 870.00000
946.00000 868.00000
930.00000 865.00000
914.00000 862.00000
898.00000 858.00000
882.00000 854.00000
866.00000 849.00000
851.00000 844.00000
835.00000 839.00000
819.00000 834.00000
804.00000 828.00000
789.00000 822.00000
774.00000 815.00000
759.00000 808.00000
744.00000 801.00000
729.00000 794.00000
714.00000 788.00000
699.00000 781.00000
684.00000 774.00000
670.00000 767.00000
656.00000 757.00000
642.00000 748.00000
629.00000 738.00000
617.00000 728.00000
604.00000 717.00000
593.00000 705.00000
582.00000 693.00000
573.00000 679.00000
565.00000 665.00000
558.00000 650.00000
556.00000 634.00000
553.00000 617.00000
557.00000 601.00000
562.00000 586.00000
569.00000 571.00000
579.00000 558.00000
595.00000 554.00000
611.00000 554.00000
628.00000 554.00000
644.00000 554.00000
660.00000 554.00000
677.00000 554.00000
693.00000 554.00000
710.00000 554.00000
726.00000 554.00000
743.00000 554.00000
759.00000 554.00000
776.00000 554.00000
792.00000 555.00000
808.00000 555.00000
825.00000 556.00000
841.00000 557.00000
858.00000 557.00000
874.00000 558.00000
890.00000 559.00000
907.00000 559.00000
923.00000 560.00000
940.00000 560.00000
956.00000 560.00000
973.00000 561.00000
989.00000 562.00000
1005.00000 563.00000
1022.00000 564.00000
1038.00000 564.00000
1055.00000 565.00000
1070.00000 566.00000
1070.00000 583.00000
1074.00000 598.00000
1087.00000 608.00000
1101.00000 618.00000
1114.00000 627.00000
1129.00000 634.00000
1144.00000 641.00000
IMAGE=PP0299_h.JPG
ID=770 
LM=0
CURVES=1
POINTS=100
1154.00000 610.00000
1158.00000 627.00000
1163.00000 644.00000
1166.00000 661.00000
1168.00000 679.00000
1170.00000 696.00000
1173.00000 713.00000
1176.00000 730.00000
1178.00000 748.00000
1180.00000 765.00000
1182.00000 783.00000
1185.00000 800.00000
1187.00000 817.00000
1184.00000 834.00000
1170.00000 846.00000
1155.00000 853.00000
1138.00000 857.00000
1120.00000 858.00000
1103.00000 860.00000
1085.00000 862.00000
1068.00000 863.00000
1050.00000 862.00000
1033.00000 862.00000
1015.00000 860.00000
998.00000 857.00000
981.00000 854.00000
964.00000 851.00000
946.00000 848.00000
929.00000 845.00000
912.00000 842.00000
895.00000 838.00000
878.00000 834.00000
861.00000 830.00000
844.00000 826.00000
827.00000 821.00000
810.00000 816.00000
793.00000 811.00000
776.00000 806.00000
760.00000 801.00000
743.00000 795.00000
727.00000 790.00000
711.00000 783.00000
694.00000 777.00000
677.00000 771.00000
661.00000 765.00000
645.00000 758.00000
629.00000 751.00000
614.00000 742.00000
598.00000 734.00000
583.00000 725.00000
568.00000 717.00000
553.00000 707.00000
539.00000 697.00000
525.00000 686.00000
515.00000 672.00000
506.00000 657.00000
499.00000 641.00000
496.00000 624.00000
497.00000 606.00000
502.00000 589.00000
507.00000 573.00000
516.00000 558.00000
528.00000 545.00000
542.00000 535.00000
560.00000 533.00000
577.00000 532.00000
594.00000 530.00000
612.00000 528.00000
629.00000 527.00000
647.00000 526.00000
664.00000 526.00000
682.00000 526.00000
699.00000 526.00000
717.00000 527.00000
734.00000 527.00000
752.00000 528.00000
769.00000 529.00000
787.00000 529.00000
804.00000 530.00000
822.00000 530.00000
839.00000 531.00000
857.00000 532.00000
874.00000 532.00000
892.00000 532.00000
909.00000 532.00000
927.00000 532.00000
944.00000 532.00000
962.00000 532.00000
980.00000 532.00000
997.00000 532.00000
1015.00000 532.00000
1032.00000 532.00000
1050.00000 532.00000
1059.00000 545.00000
1067.00000 561.00000
1078.00000 575.00000
1092.00000 585.00000
1107.00000 594.00000
1122.00000 602.00000
1139.00000 608.00000
IMAGE=PP0300_h.JPG
ID=771 
LM=0
CURVES=1
POINTS=100
1153.00000 675.00000
1157.00000 691.00000
1161.00000 707.00000
1164.00000 723.00000
1168.00000 739.00000
1171.00000 756.00000
1173.00000 772.00000
1175.00000 788.00000
1178.00000 805.00000
1180.00000 821.00000
1183.00000 837.00000
1185.00000 854.00000
1188.00000 870.00000
1190.00000 886.00000
1184.00000 902.00000
1173.00000 913.00000
1158.00000 920.00000
1142.00000 924.00000
1125.00000 925.00000
1109.00000 924.00000
1092.00000 924.00000
1076.00000 923.00000
1059.00000 922.00000
1043.00000 920.00000
1026.00000 918.00000
1010.00000 915.00000
994.00000 912.00000
978.00000 908.00000
962.00000 905.00000
945.00000 902.00000
929.00000 898.00000
913.00000 895.00000
897.00000 892.00000
881.00000 888.00000
865.00000 883.00000
849.00000 878.00000
833.00000 874.00000
818.00000 869.00000
802.00000 863.00000
787.00000 858.00000
771.00000 852.00000
756.00000 846.00000
741.00000 838.00000
726.00000 831.00000
712.00000 823.00000
697.00000 816.00000
683.00000 808.00000
669.00000 799.00000
655.00000 790.00000
642.00000 780.00000
628.00000 771.00000
615.00000 761.00000
602.00000 751.00000
590.00000 739.00000
580.00000 726.00000
570.00000 713.00000
564.00000 698.00000
558.00000 682.00000
557.00000 666.00000
557.00000 649.00000
559.00000 633.00000
564.00000 618.00000
573.00000 604.00000
584.00000 592.00000
600.00000 587.00000
616.00000 584.00000
633.00000 583.00000
649.00000 582.00000
666.00000 582.00000
682.00000 582.00000
699.00000 583.00000
715.00000 583.00000
732.00000 583.00000
748.00000 584.00000
765.00000 584.00000
781.00000 584.00000
798.00000 585.00000
814.00000 585.00000
831.00000 586.00000
847.00000 586.00000
864.00000 587.00000
880.00000 587.00000
897.00000 587.00000
913.00000 588.00000
930.00000 589.00000
946.00000 590.00000
963.00000 590.00000
979.00000 591.00000
996.00000 592.00000
1012.00000 594.00000
1029.00000 595.00000
1045.00000 596.00000
1062.00000 597.00000
1068.00000 610.00000
1074.00000 626.00000
1083.00000 640.00000
1094.00000 652.00000
1106.00000 663.00000
1122.00000 669.00000
1138.00000 671.00000
IMAGE=PP0301_h.JPG
ID=772 
LM=0
CURVES=1
POINTS=100
1150.00000 639.00000
1153.00000 653.00000
1157.00000 667.00000
1160.00000 681.00000
1162.00000 695.00000
1164.00000 709.00000
1166.00000 724.00000
1167.00000 738.00000
1169.00000 752.00000
1171.00000 767.00000
1174.00000 781.00000
1173.00000 795.00000
1169.00000 809.00000
1160.00000 820.00000
1147.00000 826.00000
1133.00000 829.00000
1119.00000 830.00000
1104.00000 830.00000
1090.00000 830.00000
1076.00000 829.00000
1061.00000 828.00000
1047.00000 827.00000
1033.00000 825.00000
1018.00000 823.00000
1004.00000 821.00000
990.00000 819.00000
976.00000 817.00000
961.00000 815.00000
947.00000 813.00000
933.00000 810.00000
919.00000 807.00000
905.00000 804.00000
891.00000 801.00000
877.00000 798.00000
863.00000 794.00000
849.00000 790.00000
836.00000 786.00000
822.00000 782.00000
808.00000 777.00000
795.00000 772.00000
781.00000 768.00000
768.00000 763.00000
754.00000 758.00000
741.00000 752.00000
727.00000 747.00000
715.00000 740.00000
702.00000 734.00000
689.00000 728.00000
675.00000 722.00000
663.00000 715.00000
651.00000 707.00000
640.00000 698.00000
629.00000 689.00000
619.00000 679.00000
610.00000 667.00000
604.00000 654.00000
600.00000 640.00000
598.00000 626.00000
598.00000 612.00000
601.00000 598.00000
607.00000 585.00000
617.00000 574.00000
630.00000 569.00000
644.00000 568.00000
659.00000 568.00000
673.00000 567.00000
687.00000 567.00000
702.00000 567.00000
716.00000 566.00000
731.00000 566.00000
745.00000 566.00000
759.00000 566.00000
774.00000 566.00000
788.00000 566.00000
802.00000 566.00000
817.00000 566.00000
831.00000 567.00000
846.00000 567.00000
860.00000 568.00000
874.00000 569.00000
889.00000 570.00000
903.00000 570.00000
917.00000 571.00000
932.00000 572.00000
946.00000 573.00000
960.00000 573.00000
975.00000 573.00000
989.00000 573.00000
1004.00000 573.00000
1018.00000 573.00000
1032.00000 573.00000
1047.00000 574.00000
1061.00000 575.00000
1073.00000 582.00000
1078.00000 596.00000
1086.00000 607.00000
1097.00000 616.00000
1109.00000 624.00000
1122.00000 630.00000
1136.00000 635.00000
IMAGE=PP0302_h.JPG
ID=773 
LM=0
CURVES=1
POINTS=100
1241.00000 619.00000
1243.00000 633.00000
1246.00000 647.00000
1249.00000 661.00000
1253.00000 675.00000
1256.00000 688.00000
1258.00000 702.00000
1261.00000 716.00000
1264.00000 730.00000
1267.00000 744.00000
1269.00000 758.00000
1270.00000 772.00000
1271.00000 787.00000
1265.00000 799.00000
1253.00000 808.00000
1241.00000 814.00000
1227.00000 817.00000
1213.00000 819.00000
1198.00000 819.00000
1184.00000 819.00000
1170.00000 819.00000
1156.00000 819.00000
1142.00000 818.00000
1127.00000 817.00000
1113.00000 815.00000
1099.00000 813.00000
1085.00000 810.00000
1071.00000 807.00000
1057.00000 804.00000
1044.00000 801.00000
1030.00000 798.00000
1016.00000 795.00000
1002.00000 792.00000
988.00000 789.00000
974.00000 785.00000
960.00000 782.00000
947.00000 778.00000
933.00000 774.00000
920.00000 769.00000
906.00000 765.00000
893.00000 760.00000
880.00000 755.00000
866.00000 750.00000
853.00000 745.00000
840.00000 740.00000
826.00000 735.00000
813.00000 730.00000
800.00000 724.00000
788.00000 718.00000
775.00000 711.00000
763.00000 703.00000
752.00000 694.00000
742.00000 684.00000
733.00000 673.00000
725.00000 661.00000
718.00000 649.00000
713.00000 636.00000
711.00000 622.00000
710.00000 608.00000
713.00000 594.00000
716.00000 580.00000
722.00000 567.00000
732.00000 558.00000
745.00000 551.00000
759.00000 549.00000
773.00000 547.00000
787.00000 546.00000
802.00000 547.00000
816.00000 547.00000
830.00000 547.00000
844.00000 547.00000
859.00000 547.00000
873.00000 547.00000
887.00000 548.00000
901.00000 548.00000
915.00000 549.00000
930.00000 550.00000
944.00000 551.00000
958.00000 552.00000
972.00000 552.00000
986.00000 553.00000
1000.00000 553.00000
1015.00000 553.00000
1029.00000 554.00000
1043.00000 554.00000
1057.00000 554.00000
1072.00000 555.00000
1086.00000 556.00000
1100.00000 557.00000
1114.00000 558.00000
1128.00000 559.00000
1142.00000 559.00000
1157.00000 560.00000
1171.00000 561.00000
1176.00000 573.00000
1181.00000 586.00000
1189.00000 597.00000
1200.00000 607.00000
1212.00000 614.00000
1226.00000 617.00000
IMAGE=PP0303_h.JPG
ID=774 
LM=0
CURVES=1
POINTS=100
1246.00000 589.00000
1250.00000 604.00000
1254.00000 618.00000
1257.00000 633.00000
1259.00000 648.00000
1261.00000 663.00000
1264.00000 678.00000
1266.00000 693.00000
1266.00000 708.00000
1266.00000 723.00000
1267.00000 738.00000
1269.00000 753.00000
1271.00000 768.00000
1265.00000 782.00000
1252.00000 791.00000
1238.00000 795.00000
1223.00000 796.00000
1208.00000 798.00000
1193.00000 800.00000
1178.00000 802.00000
1163.00000 803.00000
1147.00000 802.00000
1132.00000 802.00000
1117.00000 801.00000
1102.00000 800.00000
1087.00000 799.00000
1072.00000 798.00000
1057.00000 797.00000
1042.00000 796.00000
1027.00000 793.00000
1012.00000 791.00000
997.00000 788.00000
982.00000 785.00000
968.00000 781.00000
953.00000 776.00000
938.00000 773.00000
924.00000 767.00000
910.00000 762.00000
896.00000 758.00000
882.00000 752.00000
868.00000 746.00000
854.00000 741.00000
840.00000 735.00000
826.00000 729.00000
812.00000 722.00000
799.00000 714.00000
786.00000 707.00000
773.00000 699.00000
759.00000 692.00000
746.00000 684.00000
734.00000 676.00000
721.00000 668.00000
710.00000 658.00000
699.00000 647.00000
691.00000 634.00000
684.00000 621.00000
679.00000 606.00000
677.00000 592.00000
677.00000 576.00000
680.00000 561.00000
685.00000 547.00000
692.00000 534.00000
703.00000 523.00000
717.00000 520.00000
732.00000 519.00000
747.00000 518.00000
763.00000 517.00000
778.00000 516.00000
793.00000 515.00000
808.00000 514.00000
823.00000 514.00000
838.00000 514.00000
853.00000 514.00000
869.00000 514.00000
884.00000 514.00000
899.00000 514.00000
914.00000 514.00000
929.00000 514.00000
944.00000 514.00000
959.00000 514.00000
975.00000 514.00000
990.00000 514.00000
1005.00000 514.00000
1020.00000 514.00000
1035.00000 514.00000
1050.00000 515.00000
1065.00000 515.00000
1080.00000 515.00000
1096.00000 515.00000
1111.00000 515.00000
1126.00000 515.00000
1141.00000 516.00000
1156.00000 518.00000
1168.00000 527.00000
1173.00000 541.00000
1180.00000 554.00000
1191.00000 564.00000
1204.00000 572.00000
1217.00000 579.00000
1232.00000 583.00000
IMAGE=PP0304_h.JPG
ID=775 
LM=0
CURVES=1
POINTS=100
1136.00000 644.00000
1142.00000 658.00000
1147.00000 671.00000
1152.00000 686.00000
1155.00000 700.00000
1159.00000 714.00000
1162.00000 729.00000
1165.00000 743.00000
1170.00000 757.00000
1175.00000 771.00000
1177.00000 786.00000
1173.00000 800.00000
1168.00000 814.00000
1156.00000 823.00000
1142.00000 829.00000
1128.00000 833.00000
1113.00000 836.00000
1099.00000 840.00000
1084.00000 842.00000
1070.00000 844.00000
1055.00000 845.00000
1040.00000 845.00000
1025.00000 845.00000
1010.00000 843.00000
996.00000 842.00000
981.00000 840.00000
966.00000 839.00000
951.00000 838.00000
936.00000 837.00000
922.00000 836.00000
907.00000 835.00000
892.00000 833.00000
877.00000 831.00000
863.00000 828.00000
849.00000 824.00000
834.00000 820.00000
820.00000 815.00000
806.00000 811.00000
792.00000 806.00000
779.00000 800.00000
765.00000 795.00000
751.00000 789.00000
737.00000 784.00000
723.00000 778.00000
710.00000 772.00000
696.00000 766.00000
683.00000 759.00000
670.00000 752.00000
657.00000 745.00000
644.00000 738.00000
632.00000 729.00000
621.00000 719.00000
612.00000 708.00000
603.00000 696.00000
595.00000 683.00000
588.00000 670.00000
585.00000 655.00000
583.00000 641.00000
582.00000 626.00000
584.00000 611.00000
589.00000 597.00000
597.00000 585.00000
609.00000 576.00000
623.00000 571.00000
638.00000 570.00000
652.00000 569.00000
667.00000 569.00000
682.00000 569.00000
697.00000 570.00000
712.00000 570.00000
727.00000 571.00000
741.00000 571.00000
756.00000 572.00000
771.00000 573.00000
786.00000 573.00000
801.00000 574.00000
815.00000 575.00000
830.00000 575.00000
845.00000 576.00000
860.00000 576.00000
875.00000 577.00000
890.00000 578.00000
904.00000 578.00000
919.00000 579.00000
934.00000 579.00000
949.00000 579.00000
964.00000 579.00000
979.00000 579.00000
993.00000 580.00000
1008.00000 581.00000
1023.00000 581.00000
1038.00000 581.00000
1053.00000 581.00000
1066.00000 583.00000
1068.00000 597.00000
1074.00000 611.00000
1085.00000 621.00000
1097.00000 630.00000
1110.00000 637.00000
1124.00000 640.00000
IMAGE=PP0305_h.JPG
ID=776 
LM=0
CURVES=1
POINTS=100
1171.00000 654.00000
1175.00000 668.00000
1178.00000 681.00000
1180.00000 695.00000
1183.00000 709.00000
1186.00000 723.00000
1190.00000 736.00000
1194.00000 750.00000
1199.00000 763.00000
1203.00000 777.00000
1206.00000 790.00000
1203.00000 804.00000
1196.00000 817.00000
1186.00000 827.00000
1174.00000 833.00000
1160.00000 837.00000
1146.00000 838.00000
1132.00000 840.00000
1118.00000 842.00000
1104.00000 843.00000
1090.00000 844.00000
1076.00000 844.00000
1062.00000 843.00000
1048.00000 842.00000
1034.00000 841.00000
1020.00000 840.00000
1006.00000 839.00000
992.00000 838.00000
978.00000 837.00000
964.00000 835.00000
950.00000 832.00000
936.00000 829.00000
922.00000 827.00000
908.00000 824.00000
895.00000 820.00000
881.00000 816.00000
868.00000 812.00000
854.00000 808.00000
841.00000 803.00000
828.00000 798.00000
814.00000 794.00000
801.00000 790.00000
788.00000 784.00000
775.00000 780.00000
762.00000 775.00000
749.00000 768.00000
736.00000 762.00000
723.00000 757.00000
711.00000 750.00000
699.00000 742.00000
688.00000 734.00000
677.00000 725.00000
666.00000 715.00000
658.00000 704.00000
650.00000 692.00000
645.00000 679.00000
640.00000 666.00000
637.00000 652.00000
635.00000 638.00000
637.00000 625.00000
640.00000 611.00000
651.00000 603.00000
664.00000 599.00000
678.00000 596.00000
692.00000 595.00000
706.00000 594.00000
720.00000 594.00000
734.00000 592.00000
748.00000 589.00000
762.00000 587.00000
776.00000 587.00000
790.00000 586.00000
804.00000 586.00000
819.00000 587.00000
833.00000 587.00000
847.00000 587.00000
861.00000 587.00000
875.00000 587.00000
889.00000 588.00000
903.00000 588.00000
917.00000 588.00000
931.00000 588.00000
945.00000 588.00000
959.00000 589.00000
974.00000 589.00000
988.00000 589.00000
1002.00000 589.00000
1016.00000 589.00000
1030.00000 589.00000
1044.00000 588.00000
1058.00000 588.00000
1072.00000 588.00000
1080.00000 598.00000
1087.00000 611.00000
1096.00000 621.00000
1106.00000 631.00000
1118.00000 638.00000
1131.00000 643.00000
1145.00000 646.00000
1159.00000 649.00000
IMAGE=PP0306_h.JPG
ID=777 
LM=0
CURVES=1
POINTS=100
1172.00000 639.00000
1175.00000 653.00000
1178.00000 666.00000
1182.00000 680.00000
1186.00000 693.00000
1190.00000 706.00000
1194.00000 719.00000
1197.00000 733.00000
1199.00000 747.00000
1202.00000 760.00000
1205.00000 774.00000
1205.00000 788.00000
1202.00000 801.00000
1197.00000 814.00000
1186.00000 823.00000
1174.00000 829.00000
1160.00000 832.00000
1147.00000 831.00000
1133.00000 829.00000
1119.00000 830.00000
1105.00000 830.00000
1091.00000 830.00000
1077.00000 829.00000
1063.00000 827.00000
1050.00000 825.00000
1036.00000 822.00000
1022.00000 820.00000
1009.00000 818.00000
995.00000 816.00000
981.00000 812.00000
968.00000 809.00000
955.00000 805.00000
941.00000 802.00000
927.00000 799.00000
914.00000 796.00000
901.00000 792.00000
887.00000 788.00000
874.00000 784.00000
861.00000 780.00000
848.00000 775.00000
834.00000 771.00000
821.00000 766.00000
808.00000 761.00000
795.00000 756.00000
782.00000 752.00000
768.00000 749.00000
755.00000 744.00000
742.00000 739.00000
729.00000 734.00000
718.00000 727.00000
706.00000 720.00000
695.00000 711.00000
683.00000 703.00000
673.00000 693.00000
666.00000 682.00000
662.00000 669.00000
657.00000 656.00000
653.00000 642.00000
652.00000 628.00000
652.00000 614.00000
655.00000 601.00000
663.00000 590.00000
674.00000 581.00000
687.00000 576.00000
700.00000 572.00000
714.00000 570.00000
728.00000 569.00000
742.00000 567.00000
755.00000 565.00000
769.00000 564.00000
783.00000 563.00000
797.00000 563.00000
811.00000 563.00000
825.00000 564.00000
839.00000 564.00000
853.00000 565.00000
867.00000 565.00000
880.00000 566.00000
894.00000 566.00000
908.00000 567.00000
922.00000 567.00000
936.00000 568.00000
950.00000 568.00000
964.00000 569.00000
978.00000 570.00000
992.00000 570.00000
1005.00000 571.00000
1019.00000 572.00000
1033.00000 572.00000
1047.00000 573.00000
1061.00000 573.00000
1075.00000 573.00000
1089.00000 573.00000
1097.00000 583.00000
1103.00000 596.00000
1109.00000 608.00000
1119.00000 618.00000
1130.00000 627.00000
1143.00000 632.00000
1156.00000 637.00000
IMAGE=PP0307_h.JPG
ID=778 
LM=0
CURVES=1
POINTS=100
1113.00000 617.00000
1117.00000 629.00000
1122.00000 642.00000
1126.00000 654.00000
1130.00000 667.00000
1133.00000 679.00000
1137.00000 692.00000
1140.00000 705.00000
1143.00000 717.00000
1147.00000 730.00000
1151.00000 742.00000
1154.00000 755.00000
1152.00000 768.00000
1145.00000 779.00000
1136.00000 788.00000
1124.00000 793.00000
1111.00000 796.00000
1098.00000 797.00000
1085.00000 797.00000
1072.00000 798.00000
1058.00000 799.00000
1045.00000 799.00000
1032.00000 798.00000
1019.00000 798.00000
1006.00000 797.00000
993.00000 795.00000
980.00000 794.00000
967.00000 792.00000
954.00000 790.00000
941.00000 788.00000
929.00000 785.00000
916.00000 782.00000
903.00000 780.00000
890.00000 778.00000
877.00000 775.00000
864.00000 772.00000
852.00000 769.00000
839.00000 765.00000
827.00000 761.00000
814.00000 757.00000
802.00000 752.00000
790.00000 748.00000
777.00000 744.00000
765.00000 739.00000
754.00000 733.00000
741.00000 728.00000
729.00000 723.00000
717.00000 718.00000
705.00000 713.00000
694.00000 707.00000
683.00000 699.00000
672.00000 692.00000
662.00000 684.00000
653.00000 675.00000
643.00000 665.00000
635.00000 655.00000
629.00000 643.00000
624.00000 631.00000
622.00000 618.00000
621.00000 605.00000
623.00000 593.00000
630.00000 581.00000
641.00000 576.00000
654.00000 572.00000
667.00000 570.00000
680.00000 569.00000
693.00000 568.00000
706.00000 567.00000
719.00000 566.00000
732.00000 565.00000
745.00000 565.00000
759.00000 564.00000
772.00000 564.00000
785.00000 564.00000
798.00000 563.00000
811.00000 563.00000
824.00000 563.00000
837.00000 562.00000
850.00000 562.00000
863.00000 562.00000
876.00000 563.00000
889.00000 563.00000
902.00000 562.00000
916.00000 562.00000
929.00000 562.00000
942.00000 562.00000
955.00000 562.00000
968.00000 562.00000
981.00000 562.00000
994.00000 562.00000
1007.00000 562.00000
1020.00000 562.00000
1033.00000 562.00000
1046.00000 564.00000
1050.00000 577.00000
1058.00000 587.00000
1067.00000 596.00000
1077.00000 605.00000
1088.00000 612.00000
1101.00000 615.00000
IMAGE=PP0308_h.JPG
ID=779 
LM=0
CURVES=1
POINTS=100
1170.00000 634.00000
1173.00000 646.00000
1177.00000 658.00000
1180.00000 671.00000
1183.00000 683.00000
1186.00000 695.00000
1189.00000 708.00000
1192.00000 720.00000
1195.00000 732.00000
1198.00000 744.00000
1199.00000 757.00000
1201.00000 770.00000
1201.00000 782.00000
1194.00000 792.00000
1184.00000 800.00000
1172.00000 805.00000
1160.00000 808.00000
1147.00000 810.00000
1135.00000 810.00000
1122.00000 811.00000
1109.00000 811.00000
1097.00000 812.00000
1084.00000 813.00000
1071.00000 813.00000
1059.00000 811.00000
1046.00000 810.00000
1034.00000 809.00000
1021.00000 808.00000
1008.00000 807.00000
996.00000 805.00000
984.00000 802.00000
971.00000 800.00000
959.00000 798.00000
946.00000 795.00000
934.00000 792.00000
922.00000 789.00000
910.00000 785.00000
898.00000 780.00000
886.00000 776.00000
874.00000 772.00000
862.00000 768.00000
850.00000 763.00000
838.00000 759.00000
827.00000 754.00000
815.00000 749.00000
803.00000 744.00000
792.00000 739.00000
780.00000 734.00000
769.00000 728.00000
758.00000 721.00000
748.00000 714.00000
738.00000 706.00000
729.00000 697.00000
720.00000 688.00000
713.00000 678.00000
708.00000 666.00000
703.00000 655.00000
701.00000 642.00000
698.00000 630.00000
698.00000 617.00000
701.00000 605.00000
708.00000 594.00000
719.00000 589.00000
731.00000 585.00000
744.00000 583.00000
756.00000 582.00000
769.00000 581.00000
782.00000 581.00000
794.00000 580.00000
807.00000 580.00000
820.00000 579.00000
832.00000 578.00000
845.00000 578.00000
857.00000 577.00000
870.00000 577.00000
883.00000 577.00000
895.00000 577.00000
908.00000 577.00000
921.00000 577.00000
933.00000 577.00000
946.00000 577.00000
959.00000 577.00000
971.00000 577.00000
984.00000 577.00000
997.00000 576.00000
1009.00000 576.00000
1022.00000 576.00000
1034.00000 577.00000
1047.00000 577.00000
1060.00000 577.00000
1072.00000 577.00000
1085.00000 577.00000
1098.00000 577.00000
1101.00000 589.00000
1107.00000 600.00000
1115.00000 610.00000
1125.00000 618.00000
1135.00000 626.00000
1147.00000 630.00000
1159.00000 633.00000
IMAGE=PP0309_h.JPG
ID=780 
LM=0
CURVES=1
POINTS=100
1140.00000 616.00000
1143.00000 629.00000
1146.00000 642.00000
1149.00000 656.00000
1151.00000 669.00000
1154.00000 682.00000
1156.00000 695.00000
1159.00000 709.00000
1163.00000 722.00000
1166.00000 735.00000
1170.00000 748.00000
1171.00000 761.00000
1168.00000 774.00000
1161.00000 785.00000
1150.00000 794.00000
1138.00000 800.00000
1125.00000 802.00000
1111.00000 803.00000
1098.00000 803.00000
1084.00000 804.00000
1071.00000 807.00000
1058.00000 807.00000
1044.00000 806.00000
1031.00000 806.00000
1017.00000 805.00000
1004.00000 804.00000
990.00000 802.00000
977.00000 800.00000
964.00000 797.00000
950.00000 795.00000
937.00000 792.00000
924.00000 789.00000
911.00000 785.00000
898.00000 782.00000
885.00000 779.00000
871.00000 776.00000
859.00000 772.00000
846.00000 768.00000
833.00000 765.00000
820.00000 761.00000
807.00000 757.00000
794.00000 754.00000
781.00000 750.00000
768.00000 745.00000
756.00000 740.00000
744.00000 734.00000
731.00000 728.00000
719.00000 722.00000
707.00000 716.00000
696.00000 709.00000
684.00000 702.00000
673.00000 694.00000
663.00000 685.00000
654.00000 675.00000
646.00000 664.00000
641.00000 652.00000
636.00000 639.00000
633.00000 626.00000
631.00000 613.00000
629.00000 599.00000
633.00000 586.00000
645.00000 580.00000
658.00000 576.00000
671.00000 573.00000
684.00000 571.00000
698.00000 569.00000
711.00000 567.00000
724.00000 564.00000
737.00000 561.00000
751.00000 560.00000
764.00000 558.00000
778.00000 557.00000
791.00000 557.00000
805.00000 556.00000
818.00000 556.00000
832.00000 555.00000
845.00000 555.00000
859.00000 555.00000
872.00000 555.00000
886.00000 555.00000
899.00000 555.00000
913.00000 555.00000
926.00000 555.00000
940.00000 555.00000
953.00000 555.00000
967.00000 555.00000
980.00000 555.00000
994.00000 556.00000
1007.00000 556.00000
1021.00000 556.00000
1034.00000 556.00000
1048.00000 556.00000
1058.00000 563.00000
1062.00000 576.00000
1068.00000 588.00000
1078.00000 597.00000
1090.00000 604.00000
1103.00000 609.00000
1116.00000 613.00000
1129.00000 614.00000
IMAGE=PP0310_h.JPG
ID=781 
LM=0
CURVES=1
POINTS=100
1075.00000 652.00000
1079.00000 664.00000
1083.00000 675.00000
1087.00000 687.00000
1090.00000 699.00000
1094.00000 711.00000
1097.00000 723.00000
1100.00000 735.00000
1103.00000 747.00000
1106.00000 758.00000
1109.00000 770.00000
1108.00000 783.00000
1103.00000 794.00000
1095.00000 803.00000
1083.00000 808.00000
1072.00000 812.00000
1059.00000 813.00000
1047.00000 815.00000
1035.00000 816.00000
1023.00000 817.00000
1010.00000 818.00000
998.00000 818.00000
986.00000 817.00000
973.00000 817.00000
961.00000 816.00000
949.00000 814.00000
937.00000 813.00000
925.00000 811.00000
912.00000 810.00000
900.00000 808.00000
888.00000 806.00000
876.00000 804.00000
864.00000 802.00000
851.00000 800.00000
839.00000 797.00000
827.00000 794.00000
816.00000 791.00000
804.00000 787.00000
792.00000 783.00000
781.00000 779.00000
769.00000 776.00000
757.00000 772.00000
746.00000 767.00000
734.00000 762.00000
723.00000 758.00000
711.00000 753.00000
700.00000 748.00000
689.00000 742.00000
679.00000 736.00000
668.00000 729.00000
658.00000 722.00000
648.00000 714.00000
639.00000 706.00000
630.00000 699.00000
621.00000 689.00000
615.00000 679.00000
609.00000 668.00000
606.00000 656.00000
604.00000 644.00000
605.00000 632.00000
608.00000 620.00000
618.00000 612.00000
629.00000 609.00000
641.00000 606.00000
654.00000 605.00000
666.00000 605.00000
678.00000 605.00000
691.00000 605.00000
703.00000 604.00000
715.00000 604.00000
728.00000 603.00000
740.00000 602.00000
752.00000 602.00000
764.00000 602.00000
777.00000 602.00000
789.00000 602.00000
801.00000 601.00000
814.00000 600.00000
826.00000 599.00000
838.00000 598.00000
851.00000 598.00000
863.00000 597.00000
875.00000 597.00000
888.00000 597.00000
900.00000 597.00000
912.00000 597.00000
925.00000 597.00000
937.00000 597.00000
949.00000 597.00000
962.00000 598.00000
974.00000 598.00000
986.00000 599.00000
998.00000 599.00000
1010.00000 602.00000
1014.00000 613.00000
1021.00000 623.00000
1030.00000 632.00000
1039.00000 640.00000
1050.00000 645.00000
1062.00000 649.00000
IMAGE=PP0311_h.JPG
ID=782 
LM=0
CURVES=1
POINTS=100
1120.00000 713.00000
1122.00000 728.00000
1123.00000 743.00000
1126.00000 757.00000
1129.00000 772.00000
1132.00000 786.00000
1135.00000 801.00000
1139.00000 815.00000
1143.00000 829.00000
1146.00000 844.00000
1149.00000 858.00000
1152.00000 873.00000
1153.00000 888.00000
1147.00000 901.00000
1137.00000 912.00000
1123.00000 918.00000
1109.00000 920.00000
1094.00000 922.00000
1079.00000 924.00000
1064.00000 924.00000
1050.00000 925.00000
1035.00000 924.00000
1020.00000 924.00000
1005.00000 923.00000
990.00000 921.00000
976.00000 920.00000
961.00000 918.00000
946.00000 916.00000
932.00000 914.00000
917.00000 911.00000
902.00000 909.00000
888.00000 907.00000
873.00000 905.00000
859.00000 901.00000
844.00000 898.00000
830.00000 894.00000
815.00000 891.00000
801.00000 886.00000
787.00000 882.00000
773.00000 878.00000
759.00000 873.00000
745.00000 868.00000
731.00000 863.00000
717.00000 858.00000
703.00000 853.00000
690.00000 846.00000
676.00000 841.00000
663.00000 833.00000
650.00000 825.00000
637.00000 818.00000
625.00000 810.00000
613.00000 801.00000
602.00000 791.00000
591.00000 781.00000
584.00000 768.00000
578.00000 755.00000
572.00000 741.00000
569.00000 727.00000
568.00000 712.00000
569.00000 697.00000
571.00000 682.00000
577.00000 669.00000
588.00000 658.00000
601.00000 651.00000
615.00000 647.00000
629.00000 645.00000
644.00000 643.00000
659.00000 641.00000
673.00000 638.00000
688.00000 636.00000
703.00000 635.00000
718.00000 634.00000
733.00000 634.00000
747.00000 635.00000
762.00000 636.00000
777.00000 637.00000
792.00000 638.00000
807.00000 638.00000
822.00000 639.00000
836.00000 639.00000
851.00000 640.00000
866.00000 641.00000
881.00000 641.00000
896.00000 642.00000
910.00000 643.00000
925.00000 643.00000
940.00000 644.00000
955.00000 644.00000
970.00000 645.00000
985.00000 645.00000
999.00000 646.00000
1014.00000 647.00000
1029.00000 647.00000
1035.00000 660.00000
1042.00000 673.00000
1051.00000 685.00000
1063.00000 694.00000
1075.00000 702.00000
1089.00000 706.00000
1104.00000 709.00000
IMAGE=PP0312_h.JPG
ID=783 
LM=0
CURVES=1
POINTS=100
1135.00000 621.00000
1142.00000 635.00000
1149.00000 648.00000
1154.00000 662.00000
1158.00000 677.00000
1161.00000 692.00000
1163.00000 707.00000
1165.00000 722.00000
1168.00000 737.00000
1171.00000 752.00000
1174.00000 767.00000
1176.00000 782.00000
1175.00000 797.00000
1171.00000 812.00000
1162.00000 824.00000
1151.00000 834.00000
1137.00000 841.00000
1122.00000 845.00000
1107.00000 847.00000
1092.00000 848.00000
1077.00000 849.00000
1062.00000 849.00000
1046.00000 849.00000
1031.00000 848.00000
1016.00000 847.00000
1001.00000 846.00000
986.00000 844.00000
971.00000 841.00000
956.00000 839.00000
941.00000 836.00000
926.00000 833.00000
911.00000 830.00000
896.00000 827.00000
881.00000 824.00000
866.00000 820.00000
851.00000 817.00000
837.00000 813.00000
822.00000 809.00000
807.00000 805.00000
793.00000 801.00000
778.00000 797.00000
763.00000 793.00000
749.00000 788.00000
735.00000 783.00000
721.00000 777.00000
706.00000 771.00000
693.00000 765.00000
679.00000 759.00000
666.00000 751.00000
653.00000 743.00000
640.00000 735.00000
627.00000 726.00000
616.00000 716.00000
604.00000 706.00000
594.00000 695.00000
587.00000 681.00000
582.00000 667.00000
578.00000 652.00000
577.00000 637.00000
578.00000 622.00000
580.00000 607.00000
585.00000 593.00000
594.00000 580.00000
607.00000 572.00000
621.00000 567.00000
636.00000 564.00000
651.00000 561.00000
666.00000 559.00000
681.00000 557.00000
696.00000 555.00000
711.00000 553.00000
727.00000 553.00000
742.00000 553.00000
757.00000 553.00000
772.00000 553.00000
787.00000 553.00000
803.00000 553.00000
818.00000 554.00000
833.00000 554.00000
848.00000 554.00000
864.00000 554.00000
879.00000 554.00000
894.00000 554.00000
909.00000 554.00000
925.00000 554.00000
940.00000 554.00000
955.00000 554.00000
970.00000 554.00000
985.00000 554.00000
1001.00000 554.00000
1016.00000 554.00000
1031.00000 554.00000
1046.00000 554.00000
1061.00000 558.00000
1066.00000 572.00000
1074.00000 585.00000
1085.00000 596.00000
1097.00000 605.00000
1110.00000 613.00000
1124.00000 619.00000
IMAGE=PP0313_h.JPG
ID=784 
LM=0
CURVES=1
POINTS=100
1106.00000 635.00000
1109.00000 648.00000
1112.00000 661.00000
1116.00000 674.00000
1119.00000 687.00000
1123.00000 700.00000
1127.00000 712.00000
1130.00000 725.00000
1132.00000 738.00000
1135.00000 751.00000
1139.00000 764.00000
1141.00000 777.00000
1143.00000 791.00000
1137.00000 803.00000
1129.00000 813.00000
1117.00000 820.00000
1105.00000 824.00000
1091.00000 823.00000
1078.00000 825.00000
1065.00000 828.00000
1052.00000 829.00000
1039.00000 830.00000
1025.00000 831.00000
1012.00000 831.00000
999.00000 830.00000
985.00000 829.00000
972.00000 827.00000
959.00000 826.00000
946.00000 824.00000
932.00000 822.00000
919.00000 820.00000
906.00000 818.00000
893.00000 816.00000
880.00000 814.00000
866.00000 812.00000
853.00000 809.00000
841.00000 805.00000
828.00000 802.00000
815.00000 798.00000
802.00000 794.00000
789.00000 790.00000
777.00000 786.00000
764.00000 782.00000
751.00000 778.00000
739.00000 773.00000
726.00000 768.00000
714.00000 763.00000
702.00000 757.00000
690.00000 752.00000
679.00000 744.00000
668.00000 737.00000
658.00000 728.00000
648.00000 719.00000
639.00000 709.00000
631.00000 699.00000
624.00000 687.00000
618.00000 675.00000
615.00000 662.00000
613.00000 649.00000
612.00000 636.00000
613.00000 622.00000
617.00000 610.00000
623.00000 598.00000
634.00000 591.00000
647.00000 589.00000
661.00000 588.00000
674.00000 586.00000
687.00000 585.00000
700.00000 584.00000
714.00000 583.00000
727.00000 581.00000
740.00000 580.00000
754.00000 579.00000
767.00000 579.00000
780.00000 578.00000
794.00000 578.00000
807.00000 579.00000
820.00000 579.00000
834.00000 578.00000
847.00000 578.00000
860.00000 578.00000
874.00000 578.00000
887.00000 578.00000
900.00000 578.00000
914.00000 578.00000
927.00000 578.00000
940.00000 578.00000
954.00000 578.00000
967.00000 578.00000
980.00000 578.00000
994.00000 578.00000
1007.00000 578.00000
1020.00000 578.00000
1032.00000 584.00000
1038.00000 596.00000
1046.00000 607.00000
1056.00000 616.00000
1067.00000 623.00000
1079.00000 628.00000
1092.00000 632.00000
IMAGE=PP0314_h.JPG
ID=785 
LM=0
CURVES=1
POINTS=100
1062.00000 621.00000
1066.00000 634.00000
1069.00000 647.00000
1073.00000 660.00000
1077.00000 673.00000
1081.00000 686.00000
1085.00000 699.00000
1088.00000 712.00000
1091.00000 726.00000
1093.00000 739.00000
1093.00000 753.00000
1089.00000 766.00000
1083.00000 777.00000
1071.00000 785.00000
1059.00000 789.00000
1045.00000 793.00000
1032.00000 796.00000
1019.00000 796.00000
1005.00000 797.00000
992.00000 797.00000
978.00000 797.00000
964.00000 797.00000
951.00000 796.00000
937.00000 794.00000
924.00000 793.00000
910.00000 792.00000
897.00000 790.00000
883.00000 789.00000
870.00000 787.00000
857.00000 785.00000
843.00000 783.00000
830.00000 781.00000
816.00000 779.00000
803.00000 776.00000
790.00000 773.00000
777.00000 770.00000
763.00000 767.00000
750.00000 763.00000
737.00000 760.00000
724.00000 756.00000
711.00000 753.00000
698.00000 749.00000
685.00000 744.00000
672.00000 740.00000
660.00000 736.00000
647.00000 730.00000
635.00000 725.00000
622.00000 720.00000
610.00000 714.00000
598.00000 707.00000
587.00000 699.00000
576.00000 691.00000
567.00000 682.00000
557.00000 672.00000
550.00000 660.00000
544.00000 648.00000
540.00000 635.00000
537.00000 622.00000
538.00000 608.00000
540.00000 595.00000
546.00000 583.00000
557.00000 576.00000
570.00000 572.00000
584.00000 571.00000
597.00000 569.00000
611.00000 568.00000
624.00000 567.00000
638.00000 565.00000
651.00000 564.00000
665.00000 563.00000
678.00000 562.00000
692.00000 560.00000
705.00000 559.00000
719.00000 558.00000
732.00000 557.00000
746.00000 557.00000
760.00000 557.00000
773.00000 556.00000
787.00000 556.00000
800.00000 556.00000
814.00000 556.00000
827.00000 556.00000
841.00000 557.00000
855.00000 557.00000
868.00000 557.00000
882.00000 558.00000
895.00000 559.00000
909.00000 559.00000
922.00000 560.00000
936.00000 561.00000
949.00000 561.00000
963.00000 561.00000
977.00000 561.00000
984.00000 571.00000
991.00000 583.00000
1000.00000 592.00000
1012.00000 599.00000
1024.00000 606.00000
1036.00000 611.00000
1049.00000 616.00000
IMAGE=PP0315_h.JPG
ID=786 
LM=0
CURVES=1
POINTS=100
1037.00000 716.00000
1040.00000 734.00000
1042.00000 751.00000
1045.00000 769.00000
1047.00000 787.00000
1049.00000 804.00000
1054.00000 822.00000
1058.00000 839.00000
1061.00000 857.00000
1063.00000 874.00000
1065.00000 892.00000
1057.00000 908.00000
1046.00000 922.00000
1031.00000 932.00000
1015.00000 938.00000
997.00000 940.00000
979.00000 941.00000
961.00000 942.00000
943.00000 942.00000
925.00000 942.00000
908.00000 942.00000
890.00000 940.00000
872.00000 938.00000
854.00000 936.00000
837.00000 935.00000
819.00000 933.00000
801.00000 931.00000
784.00000 928.00000
766.00000 926.00000
748.00000 923.00000
731.00000 919.00000
713.00000 916.00000
696.00000 912.00000
678.00000 908.00000
661.00000 903.00000
644.00000 899.00000
627.00000 893.00000
610.00000 887.00000
593.00000 881.00000
577.00000 874.00000
561.00000 867.00000
544.00000 860.00000
528.00000 852.00000
512.00000 845.00000
496.00000 837.00000
481.00000 827.00000
466.00000 818.00000
450.00000 809.00000
435.00000 800.00000
419.00000 792.00000
403.00000 784.00000
388.00000 774.00000
375.00000 762.00000
363.00000 749.00000
353.00000 734.00000
344.00000 719.00000
338.00000 702.00000
336.00000 684.00000
337.00000 666.00000
345.00000 650.00000
360.00000 640.00000
377.00000 636.00000
394.00000 632.00000
412.00000 630.00000
430.00000 629.00000
448.00000 628.00000
466.00000 627.00000
483.00000 626.00000
501.00000 625.00000
519.00000 624.00000
537.00000 624.00000
555.00000 624.00000
573.00000 625.00000
590.00000 625.00000
608.00000 626.00000
626.00000 626.00000
644.00000 627.00000
662.00000 629.00000
679.00000 630.00000
697.00000 631.00000
715.00000 632.00000
733.00000 633.00000
751.00000 634.00000
768.00000 636.00000
786.00000 637.00000
804.00000 638.00000
822.00000 639.00000
840.00000 639.00000
858.00000 638.00000
875.00000 638.00000
893.00000 638.00000
911.00000 638.00000
929.00000 640.00000
933.00000 657.00000
941.00000 673.00000
954.00000 686.00000
968.00000 696.00000
984.00000 704.00000
1002.00000 708.00000
1019.00000 712.00000
IMAGE=PP0316_h.JPG
ID=787 
LM=0
CURVES=1
POINTS=100
1263.00000 662.00000
1267.00000 677.00000
1271.00000 692.00000
1274.00000 707.00000
1277.00000 722.00000
1279.00000 737.00000
1282.00000 752.00000
1285.00000 767.00000
1288.00000 782.00000
1291.00000 797.00000
1294.00000 812.00000
1294.00000 827.00000
1293.00000 843.00000
1287.00000 857.00000
1277.00000 868.00000
1263.00000 875.00000
1248.00000 878.00000
1233.00000 880.00000
1218.00000 881.00000
1202.00000 881.00000
1187.00000 882.00000
1172.00000 881.00000
1156.00000 880.00000
1141.00000 879.00000
1126.00000 878.00000
1111.00000 876.00000
1095.00000 874.00000
1080.00000 871.00000
1065.00000 867.00000
1050.00000 864.00000
1035.00000 861.00000
1020.00000 858.00000
1006.00000 854.00000
991.00000 851.00000
976.00000 847.00000
961.00000 844.00000
946.00000 840.00000
932.00000 835.00000
917.00000 830.00000
902.00000 826.00000
888.00000 821.00000
873.00000 817.00000
858.00000 813.00000
844.00000 808.00000
829.00000 803.00000
814.00000 799.00000
800.00000 794.00000
785.00000 789.00000
771.00000 784.00000
757.00000 777.00000
743.00000 770.00000
730.00000 762.00000
718.00000 753.00000
707.00000 743.00000
697.00000 731.00000
690.00000 717.00000
684.00000 703.00000
681.00000 688.00000
681.00000 673.00000
683.00000 658.00000
690.00000 645.00000
701.00000 634.00000
715.00000 628.00000
730.00000 624.00000
745.00000 620.00000
760.00000 617.00000
775.00000 614.00000
790.00000 611.00000
804.00000 607.00000
820.00000 604.00000
835.00000 602.00000
850.00000 601.00000
865.00000 600.00000
881.00000 599.00000
896.00000 599.00000
911.00000 598.00000
927.00000 598.00000
942.00000 598.00000
957.00000 598.00000
973.00000 598.00000
988.00000 598.00000
1003.00000 598.00000
1019.00000 598.00000
1034.00000 598.00000
1049.00000 597.00000
1065.00000 597.00000
1080.00000 596.00000
1095.00000 595.00000
1110.00000 594.00000
1126.00000 594.00000
1141.00000 594.00000
1156.00000 594.00000
1172.00000 594.00000
1185.00000 600.00000
1188.00000 614.00000
1197.00000 627.00000
1208.00000 638.00000
1221.00000 646.00000
1234.00000 653.00000
1249.00000 658.00000
IMAGE=PP0317_h.JPG
ID=788 
LM=0
CURVES=1
POINTS=100
1147.00000 627.00000
1151.00000 639.00000
1155.00000 652.00000
1159.00000 664.00000
1162.00000 677.00000
1166.00000 689.00000
1168.00000 702.00000
1170.00000 715.00000
1172.00000 728.00000
1175.00000 741.00000
1177.00000 754.00000
1176.00000 767.00000
1172.00000 779.00000
1164.00000 789.00000
1153.00000 796.00000
1140.00000 800.00000
1127.00000 802.00000
1114.00000 803.00000
1101.00000 804.00000
1088.00000 804.00000
1075.00000 804.00000
1062.00000 804.00000
1049.00000 802.00000
1036.00000 801.00000
1023.00000 799.00000
1010.00000 797.00000
998.00000 795.00000
985.00000 793.00000
972.00000 791.00000
959.00000 789.00000
946.00000 787.00000
933.00000 786.00000
920.00000 783.00000
908.00000 780.00000
895.00000 777.00000
882.00000 775.00000
869.00000 772.00000
857.00000 768.00000
844.00000 765.00000
832.00000 761.00000
819.00000 757.00000
807.00000 753.00000
794.00000 749.00000
782.00000 745.00000
770.00000 740.00000
759.00000 734.00000
747.00000 728.00000
735.00000 722.00000
724.00000 716.00000
712.00000 710.00000
702.00000 702.00000
692.00000 694.00000
683.00000 684.00000
676.00000 673.00000
669.00000 662.00000
662.00000 651.00000
658.00000 639.00000
655.00000 626.00000
655.00000 613.00000
656.00000 600.00000
660.00000 587.00000
669.00000 579.00000
681.00000 573.00000
694.00000 570.00000
706.00000 567.00000
719.00000 567.00000
732.00000 566.00000
746.00000 566.00000
759.00000 565.00000
772.00000 564.00000
785.00000 564.00000
798.00000 563.00000
811.00000 563.00000
824.00000 563.00000
837.00000 563.00000
850.00000 563.00000
863.00000 563.00000
876.00000 563.00000
889.00000 564.00000
902.00000 565.00000
915.00000 565.00000
928.00000 566.00000
941.00000 566.00000
954.00000 566.00000
967.00000 566.00000
980.00000 566.00000
993.00000 566.00000
1006.00000 566.00000
1019.00000 566.00000
1032.00000 566.00000
1045.00000 566.00000
1058.00000 567.00000
1071.00000 568.00000
1079.00000 577.00000
1082.00000 590.00000
1089.00000 601.00000
1099.00000 609.00000
1110.00000 617.00000
1122.00000 622.00000
1134.00000 626.00000
IMAGE=PP0318_h.JPG
ID=789 
LM=0
CURVES=1
POINTS=100
1152.00000 692.00000
1156.00000 705.00000
1159.00000 718.00000
1163.00000 731.00000
1166.00000 743.00000
1169.00000 756.00000
1173.00000 769.00000
1176.00000 782.00000
1178.00000 795.00000
1180.00000 809.00000
1181.00000 822.00000
1181.00000 835.00000
1178.00000 848.00000
1168.00000 856.00000
1156.00000 862.00000
1143.00000 866.00000
1130.00000 867.00000
1117.00000 867.00000
1104.00000 868.00000
1090.00000 870.00000
1077.00000 872.00000
1064.00000 872.00000
1051.00000 871.00000
1037.00000 870.00000
1024.00000 869.00000
1011.00000 868.00000
997.00000 868.00000
984.00000 867.00000
971.00000 867.00000
958.00000 865.00000
944.00000 864.00000
931.00000 862.00000
918.00000 860.00000
905.00000 857.00000
892.00000 854.00000
879.00000 851.00000
866.00000 848.00000
853.00000 845.00000
840.00000 842.00000
828.00000 837.00000
815.00000 832.00000
803.00000 827.00000
791.00000 821.00000
779.00000 815.00000
767.00000 809.00000
755.00000 804.00000
743.00000 798.00000
731.00000 792.00000
720.00000 785.00000
709.00000 778.00000
698.00000 770.00000
688.00000 761.00000
679.00000 751.00000
671.00000 741.00000
666.00000 729.00000
661.00000 716.00000
658.00000 703.00000
656.00000 690.00000
655.00000 677.00000
659.00000 664.00000
664.00000 652.00000
674.00000 643.00000
685.00000 635.00000
697.00000 630.00000
710.00000 627.00000
723.00000 626.00000
737.00000 625.00000
750.00000 625.00000
763.00000 624.00000
776.00000 624.00000
790.00000 623.00000
803.00000 623.00000
816.00000 623.00000
830.00000 623.00000
843.00000 623.00000
856.00000 623.00000
870.00000 623.00000
883.00000 623.00000
896.00000 622.00000
910.00000 622.00000
923.00000 622.00000
936.00000 622.00000
950.00000 622.00000
963.00000 623.00000
976.00000 623.00000
990.00000 623.00000
1003.00000 623.00000
1016.00000 623.00000
1030.00000 623.00000
1043.00000 624.00000
1056.00000 624.00000
1070.00000 625.00000
1080.00000 628.00000
1081.00000 641.00000
1084.00000 654.00000
1091.00000 665.00000
1100.00000 674.00000
1112.00000 681.00000
1124.00000 686.00000
1137.00000 690.00000
IMAGE=PP0319_h.JPG
ID=790 
LM=0
CURVES=1
POINTS=100
1209.00000 622.00000
1213.00000 634.00000
1218.00000 647.00000
1222.00000 659.00000
1225.00000 672.00000
1228.00000 684.00000
1232.00000 697.00000
1235.00000 710.00000
1238.00000 722.00000
1242.00000 735.00000
1245.00000 747.00000
1247.00000 760.00000
1246.00000 773.00000
1237.00000 783.00000
1227.00000 792.00000
1215.00000 797.00000
1203.00000 801.00000
1190.00000 803.00000
1177.00000 804.00000
1164.00000 805.00000
1151.00000 806.00000
1138.00000 806.00000
1125.00000 806.00000
1112.00000 806.00000
1099.00000 804.00000
1086.00000 803.00000
1073.00000 802.00000
1060.00000 801.00000
1047.00000 800.00000
1034.00000 798.00000
1021.00000 797.00000
1008.00000 795.00000
995.00000 793.00000
982.00000 790.00000
969.00000 788.00000
957.00000 785.00000
944.00000 782.00000
931.00000 779.00000
918.00000 776.00000
906.00000 772.00000
894.00000 768.00000
881.00000 764.00000
869.00000 759.00000
857.00000 754.00000
845.00000 749.00000
833.00000 743.00000
821.00000 738.00000
810.00000 732.00000
798.00000 726.00000
788.00000 718.00000
777.00000 710.00000
768.00000 702.00000
759.00000 691.00000
751.00000 681.00000
744.00000 670.00000
738.00000 659.00000
734.00000 646.00000
732.00000 633.00000
731.00000 620.00000
733.00000 607.00000
735.00000 594.00000
738.00000 582.00000
743.00000 570.00000
752.00000 561.00000
765.00000 558.00000
778.00000 558.00000
791.00000 558.00000
804.00000 560.00000
817.00000 561.00000
830.00000 561.00000
843.00000 561.00000
856.00000 561.00000
869.00000 562.00000
882.00000 563.00000
895.00000 563.00000
909.00000 563.00000
922.00000 563.00000
935.00000 563.00000
[truncated: 2,984,198 more chars]
