# Supplementary material for: Integrative taxonomy of cryptic Pachypus chafers using museomics, morphometrics, barcoding, and genomic DNA analysis (Coleoptera: Scarabaeidae: Pachypodinae)
Source: Sci Rep. 2026 May 20;16:15710. doi: 10.1038/s41598-026-47761-7 (PMC13190838; doi:10.1038/s41598-026-47761-7)
Supplement: Supplementary file 6 — Supplementary Material 6 [file 41598_2026_47761_MOESM6_ESM.xlsx]

## Sheet: Sheet1
Voucher code	Measurem.	Elytra	Pronotum	Clypeus	Aed	Locality	Region	Country	Collector	Collection	Date	Source (examined material, verbatim)	Notes	Lat	Log	Eberle et al (2019) study	Species hypothesis (mzl-USOCs; Dietz et al. 2025)	Species hypothesis name (mzl-USOCs+geogr)
834183	x	x	x	x	x	Sardinia (W coast): Camping (Scioppadrosciu) 2 km W of Irgutosu, 62m	Sardinia	Italy	Ahrens & Fabrizi	ZFMK	8.-10.vi.2008	1 @ "834183 Pachypus candidae Italy, Sardinia (W coast): Camping (Scioppadrosciu) 2 km W of Irgutosu, 62m, 39°31'31,0''N, 08°28'20,3''E, , 8.-10.vi.2008, leg. Ahrens & Fabrizi" (ZFMK),		39.5253	8.47222	834183	P. sp3	P. occidentalis
836880	x	x	x	x	x	Sardinia: S Barusia (5km S of Marina di Tertenia)	Sardinia	Italy	D. Ahrens, S. Fabrizi	ZFMK	7.vii.2009	1 @ "836880 Pachypus candidae Italy, Sardinia: S Barusia (5km S of Marina di Tertenia), 39°36'41,3''N, 9°39'11,1''E, 9m, 7.2009, leg. S. Fabrizi" (ZFMK),		39.6114	9.65306	836880	P. sp4	P. pelegrinus
836881	x	x	x	x	x	Lazio: Selva del Circeo, 5km Nof Sabaudia	Lazio	Italy	D. Ahrens, S. Fabrizi	ZFMK	15.vii.2009	1 @ "836881 Pachypus candidae Italy, Lazio: Selva del Circeo, 5km N of Sabaudia, 41°19'50,5''N, 13°03'46,5''E, 54m, 15.07.2009, leg. D. Ahrens, S. Fabrizi" (ZFMK),		41.3306	13.0628	836881	P. excavatus	P. excavatus
836882		x	x			Lazio: Fonte di Lucullo (W Sabaudia)	Lazio	Italy	D. Ahrens, S. Fabrizi	ZFMK	15.vii.2009	1 @ "836882 Pachypus candidae Italy, Lazio: Fonte di Lucullo (W Sabaudia), 41°15'26,0''N, 13°03'41,2''E, 0m, 15.07.2009, leg. D. Ahrens, S. Fabrizi" (ZFMK),		41.2572	13.0614	836882	P. excavatus	P. excavatus
836883	x	x	x	x	x	Lazio: Fonte di Lucullo (W Sabaudia)	Lazio	Italy	D. Ahrens, S. Fabrizi	ZFMK	15.vii.2009	1 @ "836883 Pachypus candidae Italy, Lazio: Fonte di Lucullo (W Sabaudia), 41°15'26,0''N, 13°03'41,2''E, 0m, 15.07.2009, leg. D. Ahrens, S. Fabrizi" (ZFMK),		41.2572	13.0614	836883	P. excavatus	P. excavatus
836884	x	x	x	x	x	Lazio: Pineta di Torre Astura (S Nettuno)	Lazio	Italy	D. Ahrens, S. Fabrizi	ZFMK	11.vii.2009	1 @ "836884 Pachypus candidae Italy, Lazio: Pineta di Torre Astura (S Nettuno), 41°24'49,7''N, 12°45'30,6''E, 10m, 15.07.2009, leg. D. Ahrens, S. Fabrizi" (ZFMK),		41.4136	12.7583	836884	P. excavatus	P. excavatus
836885	x	x	x	x	x	Lazio: Pineta di Torre Astura (S Nettuno)	Lazio	Italy	D. Ahrens, S. Fabrizi	ZFMK	11.vii.2009	1 @ "836885 Pachypus candidae Italy, Lazio: Pineta di Torre Astura (S Nettuno), 41°24'49,7''N, 12°45'30,6''E, 10m, 15.07.2009, leg. D. Ahrens, S. Fabrizi" (ZFMK),		41.4136	12.7583	836885	P. excavatus	P. excavatus
836886						Lazio: W of Lago di Sabaudia	Lazio	Italy	D. Ahrens, S. Fabrizi	ZFMK	15.vii.2009	1 @ "836886 Pachypus candidae Italy, Lazio: W of Lago di Sabaudia, 41°17'05,3''N, 13°03'42,0''E, 21m, 15.07.2009, leg. D. Ahrens, S. Fabrizi" (ZFMK),		41.2847	13.0617	836886	P. excavatus	P. excavatus
836887	x	x	x	x	x	Sardinia: betw. Uta & Assemini (fiume Mannu)	Sardinia	Italy	D. Ahrens, S. Fabrizi	ZFMK	5.vii.2009	1 @ "836887 - Italy, Sardinia: betw. Uta & Assemini (fiume Mannu), 39°16'30,2''N, 8°59'26,1''E, 3m, 4.07.2009, leg. D. Ahrens, S. Fabrizi" (ZFMK),		39.275	8.99056	836887	P. melonii (clade 3)	P. impressus
836888	x	x	x	x	x	Sardinia: betw. Uta & Assemini (fiume Mannu)	Sardinia	Italy	D. Ahrens, S. Fabrizi	ZFMK	5.vii.2009	1 @ "836888 - Italy, Sardinia: betw. Uta & Assemini (fiume Mannu), 39°16'30,2''N, 8°59'26,1''E, 3m, 4.07.2009, leg. D. Ahrens, S. Fabrizi" (ZFMK),		39.275	8.99056	836888	P. melonii (clade 3)	P. impressus
836889	x	x	x	x	x	Sardinia: betw. Uta & Assemini (fiume Mannu)	Sardinia	Italy	D. Ahrens, S. Fabrizi	ZFMK	5.vii.2009	1 @ "836889 - Italy, Sardinia: betw. Uta & Assemini (fiume Mannu), 39°16'30,2''N, 8°59'26,1''E, 3m, 4.07.2009, leg. D. Ahrens, S. Fabrizi" (ZFMK),		39.275	8.99056	836889	P. melonii (clade 3)	P. impressus
836890	x	x	x	x	x	Sardinia: Foce del Fiumendosa (Muravera)	Sardinia	Italy	D. Ahrens, S. Fabrizi	ZFMK	5.vii.2009	1 @ "836890 - Italy, Sardinia: Foce del Fiumendosa (Muravera), 39°23'42,9''N, 9°26'38,5''E, 0-78m, 4.07.2009, leg. D. Ahrens, S. Fabrizi" (ZFMK),		39.395	9.44389	836890	P. sardiniensis	P. sardiniensis
836891	x	x	x	x	x	Sardinia: Foce del Fiumendosa (Muravera)	Sardinia	Italy	D. Ahrens, S. Fabrizi	ZFMK	5.vii.2009	1 @ "836891 - Italy, Sardinia: Foce del Fiumendosa (Muravera), 39°23'42,9''N, 9°26'38,5''E, 0-78m, 4.07.2009, leg. D. Ahrens, S. Fabrizi" (ZFMK),		39.395	9.44389	836891	P. sardiniensis	P. sardiniensis
836892	x	x	x	x	x	Sardinia: Foce del Fiumendosa (Muravera)	Sardinia	Italy	D. Ahrens, S. Fabrizi	ZFMK	5.vii.2009	1 @ "836892 - Italy, Sardinia: Foce del Fiumendosa (Muravera), 39°23'42,9''N, 9°26'38,5''E, 0-78m, 4.07.2009, leg. D. Ahrens, S. Fabrizi" (ZFMK),		39.395	9.44389	836892	P. sardiniensis	P. sardiniensis
836893	x	x	x	x	x	Sardinia: Foce del Fiumendosa (Muravera)	Sardinia	Italy	D. Ahrens, S. Fabrizi	ZFMK	5.vii.2009	1 @ "836893 - Italy, Sardinia: Foce del Fiumendosa (Muravera), 39°23'42,9''N, 9°26'38,5''E, 0-78m, 4.07.2009, leg. D. Ahrens, S. Fabrizi" (ZFMK),		39.395	9.44389	836893	P. sardiniensis	P. sardiniensis
836894	x	x	x	x		Sardinia: Foce del Fiumendosa (Muravera)	Sardinia	Italy	D. Ahrens, S. Fabrizi	ZFMK	5.vii.2009	1 @ "836894 - Italy, Sardinia: Foce del Fiumendosa (Muravera), 39°23'42,9''N, 9°26'38,5''E, 0-78m, 4.07.2009, leg. D. Ahrens, S. Fabrizi" (ZFMK),		39.395	9.44389	836894	P. sardiniensis	P. sardiniensis
836895	x	x	x	x	x	Sardinia: Foce del Fiumendosa (Muravera)	Sardinia	Italy	D. Ahrens, S. Fabrizi	ZFMK	5.vii.2009	1 @ "836895 - Italy, Sardinia: Foce del Fiumendosa (Muravera), 39°23'42,9''N, 9°26'38,5''E, 0-78m, 4.07.2009, leg. D. Ahrens, S. Fabrizi" (ZFMK),		39.395	9.44389	836895	P. sardiniensis	P. sardiniensis
836896	x	x	x	x		Sardinia: Foce del Fiumendosa (Muravera)	Sardinia	Italy	D. Ahrens, S. Fabrizi	ZFMK	5.vii.2009	1 @ "836896 - Italy, Sardinia: Foce del Fiumendosa (Muravera), 39°23'42,9''N, 9°26'38,5''E, 0-78m, 4.07.2009, leg. D. Ahrens, S. Fabrizi" (ZFMK),		39.395	9.44389	836896	P. sardiniensis	P. sardiniensis
836897	x	x	x	x		Sardinia: Foce del Fiumendosa (Muravera)	Sardinia	Italy	D. Ahrens, S. Fabrizi	ZFMK	5.vii.2009	1 @ "836897 - Italy, Sardinia: Foce del Fiumendosa (Muravera), 39°23'42,9''N, 9°26'38,5''E, 0-78m, 4.07.2009, leg. D. Ahrens, S. Fabrizi" (ZFMK),		39.395	9.44389	836897	P. sardiniensis	P. sardiniensis
836898						Sardinia: Foce del Fiumendosa (Muravera)	Sardinia	Italy	D. Ahrens, S. Fabrizi	ZFMK	5.vii.2009	1 @ "836898 - Italy, Sardinia: Foce del Fiumendosa (Muravera), 39°23'42,9''N, 9°26'38,5''E, 0-78m, 4.07.2009, leg. D. Ahrens, S. Fabrizi" (ZFMK),		39.395	9.44389	836898	P. sardiniensis	P. sardiniensis
836899	x	x	x	x		Sardinia: Foce del Fiumendosa (Muravera)	Sardinia	Italy	D. Ahrens, S. Fabrizi	ZFMK	5.vii.2009	1 @ "836899 - Italy, Sardinia: Foce del Fiumendosa (Muravera), 39°23'42,9''N, 9°26'38,5''E, 0-78m, 4.07.2009, leg. D. Ahrens, S. Fabrizi" (ZFMK),		39.395	9.44389	836899	P. sardiniensis	P. sardiniensis
836900	x	x	x	x	x	Sardinia: Foce del Fiumendosa (Muravera)	Sardinia	Italy	D. Ahrens, S. Fabrizi	ZFMK	5.vii.2009	1 @ "836900 - Italy, Sardinia: Foce del Fiumendosa (Muravera), 39°23'42,9''N, 9°26'38,5''E, 0-78m, 4.07.2009, leg. D. Ahrens, S. Fabrizi" (ZFMK),		39.395	9.44389	836900	P. sardiniensis	P. sardiniensis
836901	x	x	x			Sardinia: Foce del Fiumendosa (Muravera)	Sardinia	Italy	D. Ahrens, S. Fabrizi	ZFMK	5.vii.2009	1 @ "836901 - Italy, Sardinia: Foce del Fiumendosa (Muravera), 39°23'42,9''N, 9°26'38,5''E, 0-78m, 4.07.2009, leg. D. Ahrens, S. Fabrizi" (ZFMK),		39.395	9.44389	836901	P. sardiniensis	P. sardiniensis
836902	x	x	x	x	x	Castel di Guido	Lazio	Italy	D. Ahrens	ZFMK	vi.2000	1 @ "DNA voucher BMNH 836902/ Italia: Lazio: Castel di Guido, vi.2000, leg. D. Ahrens" (ZFMK),		41.8892	12.2639			P. excavatus
837882	x	x		x	x	Castel di Guido	Lazio	Italy	D. Ahrens	ZFMK	vi.2000	1 @ "DNA voucher BMNH 837882/ Italia: Lazio: Castel di Guido, vi.2000, leg. D. Ahrens" (ZFMK),		41.8892	12.2639			P. excavatus
837883	x	x	x	x	x	Castel di Guido	Lazio	Italy	D. Ahrens	ZFMK	vi.2000	1 @ "DNA voucher BMNH 837883/ Italia: Lazio: Castel di Guido, vi.2000, leg. D. Ahrens" (ZFMK),		41.8892	12.2639	837883	P. excavatus	P. excavatus
837884	x	x	x	x	x	Castel di Guido	Lazio	Italy	D. Ahrens	ZFMK	vi.2000	1 @ "DNA voucher BMNH 837884/ Italia: Lazio: Castel di Guido, vi.2000, leg. D. Ahrens" (ZFMK),		41.8892	12.2639	837884	P. excavatus	P. excavatus
837885	x	x	x	x	x	Castel di Guido	Lazio	Italy	D. Ahrens	ZFMK	vi.2000	1 @ "DNA voucher BMNH 837885/ Italia: Lazio: Castel di Guido, vi.2000, leg. D. Ahrens" (ZFMK),		41.8892	12.2639	837885	P. excavatus	P. excavatus
837886	x	x	x	x	x	Castel di Guido	Lazio	Italy	D. Ahrens	ZFMK	vi.2000	1 @ "DNA voucher BMNH 837886/ Italia: Lazio: Castel di Guido, vi.2000, leg. D. Ahrens" (ZFMK),		41.8892	12.2639	837886	P. excavatus	P. excavatus
837887	x	x	x	x	x	2 km S Santa Maria Navarese	Sardinia	Italy	D. Ahrens	ZFMK	18.vii.2001	1 @ "DNA voucher BMNH 837887/ Italy: Est-Sardegna: 2 km S Santa Maria Navarese, 15.-18.vii.2001, lg. D. Ahrens" (ZFMK),		39.98	9.68667	837887	P. sp4	P. pelegrinus
837888	x	x	x	x		2 km S Santa Maria Navarese	Sardinia	Italy	D. Ahrens	ZFMK	18.vii.2001	1 @ "DNA voucher BMNH 837888/ Italy: Est-Sardegna: 2 km S Santa Maria Navarese, 15.-18.vii.2001, lg. D. Ahrens" (ZFMK),		39.98	9.68667	837888		P. pelegrinus
837889	x	x	x	x	x	2 km S Santa Maria Navarese	Sardinia	Italy	D. Ahrens	ZFMK	18.vii.2001	1 @ "DNA voucher BMNH 837889/ Italy: Est-Sardegna: 2 km S Santa Maria Navarese, 15.-18.vii.2001, lg. D. Ahrens" (ZFMK),		39.98	9.68667			P. pelegrinus
837890	x	x	x	x	x	2 km S Santa Maria Navarese	Sardinia	Italy	D. Ahrens	ZFMK	18.vii.2001	1 @ "DNA voucher BMNH 837890/ Italy: Est-Sardegna: 2 km S Santa Maria Navarese, 15.-18.vii.2001, lg. D. Ahrens" (ZFMK),		39.98	9.68667	837890	P. sp4	P. pelegrinus
837891	x	x	x	x	x	Palinuro, Foce Mingardo	Campania	Italy	Bonometto	ZFMK	28.vii.1980	1 @ "DNA voucher BMNH 837891/ Palinuro - SA, Foce Mingardo, 28.7.1980, leg. Bonometto" (MSNV),						P. excavatus
837892	x	x	x	x	x	Palinuro, Foce Mingardo	Campania	Italy	Bonometto	ZFMK	30.vii.1980	1 @ "DNA voucher BMNH 837892/ Foce Mingardo Rdo Palinuro - SA, 30.7.1980, leg. Bonometto" (MSNV),						P. excavatus
837893	x	x	x	x	x	Policoro (alla luce)(MT)	Basilicata	Italy	P. Crovato	ZFMK	20.vii.1980	1 @ "DNA voucher BMNH 837893/ Policoro (alla luce)(MT), 20.vii.1980, leg. P. Crovato" (ZFMK),						P. candidae
837894	x	x	x	x	x	Policoro (MT)	Basilicata	Italy	F. Izzillo	ZFMK	7.viii.1995	1 @ "DNA voucher BMNH 837894/ Policoro (MT) in volo, 7.8.95, leg. F. Izzillo" (ZFMK),						P. candidae
-						Torre delle Stelle		Italy	D. Cillo	CDCC	15.VI.2012	1 ♂ “ITALY – Sardegna Maracalagonis Torre delle Stelle 15.VI.2012 Leg. D. Cillo” (CDCC).		39.149	9.39793			P. sardiniensis
-						S. Teodoro		Italy	Franzini	CMUC	20.VI.1994	2 ♂♂ “S. Teodoro (SS) 20 VI 1994 leg. G. Franzini”,		40.784	9.66401			P. baroniensis
-						Badesi Mare		Italy	Franzini	CMUC	VIII.2003	3 ♂♂ "Badesi Mare (SS) VIII.2003 Leg. M. Franzini”,		40.9714	8.86331			P. occidentalis
-						Badesi		Italy	Franzini	CMUC	VIII.1991	3 ♂♂ "I - Badesi (SS) 8-1991 leg. Franzini”,		40.9693	8.87481			P. occidentalis
-						Badesi		Italy	Franzini	CMUC	VIII.1991	5 ♂♂ "I - Badesi (SS) VIII-1991 leg. Franzini”,		40.9693	8.87481			P. occidentalis
-						Ghisonaccia		France	V. Gallerati	CVGS	7-12.7.2019	6 ♂♂ “CORSICA 7-12.7.2019 Ghisonaccia 42.016, 9.460 Leg. V. Gallerati”,		42.016	9.46			P. cornutus
-						Ghisonaccia		France	V. Gallerati	CVGS	9.VII.2019	1 ♂ “CORSICA 9.VII.2019 Ghisonaccia 42.016, 9.460 Leg. V. Gallerati”,		42.016	9.46			P. cornutus
-						Ghisonaccia		France	V. Gallerati	CVGS	8.VII.2019	1 ♂ “CORSICA 8.VII.2019 Ghisonaccia 42.016, 9.460 Leg. V. Gallerati”,		42.016	9.46			P. cornutus
-						Val Solenzara, Ponte Grossu		France	V. Gallerati	CVGS	10.VII.2019	1 ♂ “CORSICA 10.VII.2019 Val Solenzara, Ponte Grossu 41.835, 9.320 Leg. V. Gallerati”,		41.835	9.32			P. cornutus
-						Paddaghiu		France	V. Gallerati	CMUC	11.7.2019	4 ♂♂ “CORSICA 11.7.2019 S of Sartene, Paddaghiu 41.534, 8.918 Leg. V. Gallerati/ Coll. M. Uliana” (CMUV),		41.534	8.918			P. cornutus
-						Paddaghiu		France	V. Gallerati	CVGS	11.7.2019	3 ♂♂ “CORSICA 11.7.2019 S of Sartene, Paddaghiu 41.534, 8.918 Leg. V. Gallerati”,		41.534	8.918			P. cornutus
-						Corte		France	V. Gallerati	CVGS	8.VII.2019	1 ♂ “CORSICA Corte, 8.VII.2019 42.286, 9.198 Leg. V. Gallerati”,		42.286	9.198			P. cornutus
-						Chisa		France	V. Gallerati	CVGS	VII.2019	1 ♂ “CORSICA Chisa, VII.2019 41.923, 9.260 Leg. V. Gallerati ”,		41.923	9.26			P. cornutus
-						Norsi		Italy	L. Forbicioni	CLFP	4.VII.2018	1 ♂ "Capoliveri Norsi 4.VII.2018 leg. L. Forbicioni”		42.7663	10.3428			P. franginii
-						Norsi		Italy	L. Forbicioni	CLFP	18.VI 2014	5 ♂♂ “18.VI 2014 - TOSCANA Capoliveri (Li) Loc. Norsi leg. L. Forbicioni”		42.7663	10.3428			P. franginii
-						Norsi		Italy	L. Forbicioni	CSNC	3.VI.2013	1 ♂ "Loc. Norsi Capoliveri Portoferraio (LI) 03.VI.2013 Leg: Forbicioni L.”		42.7663	10.3428			P. franginii
-						Norsi		Italy	L. Forbicioni	CMBB	3.VI.2013	1 ♂ "Loc. Norsi Capoliveri Portoferraio (LI) 03.VI.2013 Leg: Forbicioni L.”		42.7663	10.3428			P. franginii
-						Buraccio		Italy	L. Forbicioni	CLFP	30.VI.2017	1 ♂ “ITALIA Toscana (LI) Portoferraio – 40 mt. 30.VI.2017 – Buraccio L. Forbicioni leg/ Case Galletti 42°46'47,6’’ N 10°21'16,7’’E"		42.7797	10.3569			P. franginii
-						Buraccio		Italy	L. Forbicioni	CLFP	29.VI.2017	1 ♂ “ITALIA Toscana (LI) Portoferraio/ P. Azurro, 29.VI.2017 L. Forbicioni leg/ Fosso del Buraccio 42°46’47,1’’N 10°21’25,2’’E”		42.7797	10.3569			P. franginii
-						Norsi		Italy	L. Forbicioni	CLFP	4. VII.2018	1 ♂ “IT Toscana (LI) Capoliveri - Loc. Norsi 04. VII.2018 L. Forbicioni leg”		42.7663	10.3428			P. franginii
-						Barabarca		Italy	A. Pinna	CLFP	25.VIII.2014	1 ♂ “25.VIII.2014 Capoliveri (LI) Loc. Barabarca/ leg. Antonio Pinna”		42.7484	10.361			P. franginii
-						Barabarca		Italy	L. Forbicioni	CLFP	17.VI.2010	1 ♂ “Capoliveri Norsi 17.VI.2010 lg. G. Frangini Coll. Leonardo Forbicioni”		42.7663	10.3428			P. franginii
DA2505	x	x	x	x	x	Sicilia: Catania Piazza S. Maria di Gesu	Sicily	Italy	A. Marletta	ZFMK	6.x.2009	1 @ "X-DA2505 Italy, Sicilia: Catania Piazza S. Maria di Gesu, 6.x.2009, leg. A. Marletta Pachypus caesus" (ZFMK),		37.5122	15.0831	DA2505	P. caesus	P. caesus
DA2506	x	x	x		x	Sicilia: Catania Villa Bellini	Sicily	Italy	M.T. Spena	ZFMK	4.x.2006	1 @ "X-DA2506 Italy, Sicilia: Catania Villa Bellini, 4.x.2006, leg. M.T. Spena Pachypus caesus" (ZFMK),		37.5122	15.0831	DA2506	P. caesus	P. caesus
DA2560	x	x	x	x	x	Giardino Bellini, Catania	Sicily	Italy	M.T. Spena	ZFMK	08.08.2010	1 @ "X-DA2560 Italy Catania (CT): Giardino Bellini 8.VIII.2010 M.T. Spena"		37.5122	15.0831	DA2560	P. caesus	P. caesus
DA2561	x	x	x	x	x	Giardino Bellini, Catania	Sicily	Italy	A. Marletta	ZFMK	09.08.2010	1 @ "X-DA2561 Italy Catania (CT): Giardino Bellini 9.VIII.2010 A. Marletta"		37.5122	15.0831	DA2561	P. caesus	P. caesus
DA2562	x	x	x	x	x	Cefalù	Sicily	Italy	I. Sparacio	ZFMK	30.09.2003	1 @ "X-DA2562 Italy Sicilia (PA) Cefalù 30.IX.2003 I. Sparacio"		38.032	14.0048	DA2562	P. caesus	P. caesus
DA2563	x	x	x	x	x	Assemini	Sardinia	Italy	C. Meloni	ZFMK	20.06.2003	1 @ "X-DA2563 Italy SARDEGNA (CA) Assemini 20.VI.2003 C. Meloni"		39.2856	8.98333	DA2563	P. melonii (clade 3)	P. impressus
DA2564	x	x	x	x	x	Assemini	Sardinia	Italy	C. Meloni	ZFMK	20.06.2003	1 @ "X-DA2564 Italy SARDEGNA (CA) Assemini 20.VI.2003 C. Meloni"		39.2856	8.98333	DA2564	P. melonii (clade 3)	P. impressus
DA2565	x	x	x	x	x	Muravera	Sardinia	Italy	I. Sparacio	ZFMK	02.07.2003	1 @ "X-DA2565 Italy SARDEGNA (CA) Muravera 2.VII.2003 I. Sparacio"		39.4283	9.625	DA2565	P. sardiniensis	P. sardiniensis
DA2566	x	x	x	x	x	Muravera	Sardinia	Italy	I. Sparacio	ZFMK	02.07.2003	1 @ "X-DA2566 Italy SARDEGNA (CA) Muravera 2.VII.2003 I. Sparacio"		39.4283	9.625	DA2566	P. sardiniensis	P. sardiniensis
DA2567	x	x	x	x	x	Circeo National Park, Mt. Circeo, Quarto Freddo, Peretto (CONECOFOR SITE) 120 m	Lazio	Italy	C. Cocciufa	ZFMK	14.07.2010	1 @ "X-DA2567 Italy Lazio: (Latina Prov.) Circeo National Park, Mt. Circeo, Quarto Freddo, Peretto (CONECOFOR SITE) 120 m 14.VII.2010 C. Cocciufa"		41.2409	13.0696	DA2567	P. excavatus	P. excavatus
DA2568	x	x	x	x	x	Monti Ausoni, Sugherete di San Vito e Valle Marina, San Vito 70 m,	Lazio	Italy	G. Carpaneto	ZFMK	13.07.2010	1 @ "X-DA2568 Italy Lazio: (Latina Prov.) Monti Ausoni, Sugherete di San Vito e Valle Marina, San Vito 70 m, 13.VII.2010 G. Carpaneto"		41.3667	13.3333	DA2568	P. excavatus	P. excavatus
DA2569	x	x	x	x	x	Monti Ausoni, Sugherete di San Vito e Valle Marina, San Vito 70 m,	Lazio	Italy	G. Carpaneto	ZFMK	13.07.2010	1 @ "X-DA2569 Italy Lazio: (Latina Prov.) Monti Ausoni, Sugherete di San Vito e Valle Marina, San Vito 70 m, 13.VII.2010 G. Carpaneto"		41.3667	13.3333	DA2569	P. excavatus	P. excavatus
DA2570	x	x	x	x	x	Monti Ausoni, Sugherete di San Vito e Valle Marina, San Vito 70 m,	Lazio	Italy	G. Carpaneto	ZFMK	13.07.2010	1 @ "X-DA2570 Italy Lazio: (Latina Prov.) Monti Ausoni, Sugherete di San Vito e Valle Marina, San Vito 70 m, 13.VII.2010 G. Carpaneto"		41.3667	13.3333	DA2570	P. excavatus	P. excavatus
DA2571	x	x	x	x	x	Fiume Lato	Puglia	Italy	P. Fontana	ZFMK	15.06.2010	1 @ "X-DA2571 Italy Puglia: Fiume Lato 15.VI.2010 P. Fontana"		40.4958	16.9908	DA2571	P. candidae	P. candidae
DA2572	x	x	x	x	x	Fiume Lato	Puglia	Italy	P. Fontana	ZFMK	15.06.2010	1 @ "X-DA2572 Italy Puglia: Fiume Lato 15.VI.2010 P. Fontana"		40.4958	16.9908	DA2572	P. candidae	P. candidae
DA2573	x	x	x	x	x	Bosco Polverino, 40 m	Lazio	Italy	G. Carpaneto	ZFMK	11.08.2010	1 @ "X-DA2573 Italy Lazio: (Frosinone Prov.) Bosco Polverino 33T 348990E 4588774 N 40 m 11.VIII.2010 G. Carpaneto"		41.4361	13.1872	DA2573	P. excavatus	P. excavatus
DA2574	x	x	x	x	x	Bosco Polverino, 40 m	Lazio	Italy	G. Carpaneto	ZFMK	11.08.2010	1 @ "X-DA2574 Italy Lazio: (Frosinone Prov.) Bosco Polverino 33T 348990E 4588774 N 40 m 11.VIII.2010 G. Carpaneto"		41.4361	13.1872		P. excavatus	P. excavatus
DA2575	x	x	x	x	x	Bosco Polverino, 40 m	Lazio	Italy	G. Carpaneto	ZFMK	11.08.2010	1 @ "X-DA2575 Italy Lazio: (Frosinone Prov.) Bosco Polverino 33T 348990E 4588774 N 40 m 11.VIII.2010 G. Carpaneto"		41.4361	13.1872	DA2575	P. excavatus	P. excavatus
DA2576	x	x	x	x	x	Bosco Polverino, 40 m	Lazio	Italy	G. Carpaneto	ZFMK	11.08.2010	1 @ "X-DA2576 Italy Lazio: (Frosinone Prov.) Bosco Polverino 33T 348990E 4588774 N 40 m 11.VIII.2010 G. Carpaneto"		41.4361	13.1872		P. excavatus	P. excavatus
DA2577	x	x	x		x	San Teodoro, Cala d’Ambra, 2 m	Sardinia	Italy	G. Carpaneto	ZFMK	09-15.06.2010	1 @ "X-DA2577 Italy SARDEGNA (OT) San Teodoro, Cala d’Ambra 32T 557486E 4513314 N, 2 m, 9-15.VI.2010 G. Carpaneto"		40.775	9.67722	DA2577	P. sp2 (clade 2)	P. baroniensis
DA2578	x	x	x	x	x	San Teodoro, Cala d’Ambra, 2 m	Sardinia	Italy	G. Carpaneto	ZFMK	09-15.06.2010	1 @ "X-DA2578 Italy SARDEGNA (OT) San Teodoro, Cala d’Ambra 32T 557486E 4513314 N, 2 m, 9-15.VI.2010 G. Carpaneto"		40.775	9.67722	DA2578	P. sp2 (clade 2)	P. baroniensis
DA2579	x	x	x	x		San Teodoro, Cala d’Ambra, 2 m	Sardinia	Italy	G. Carpaneto	ZFMK	09-15.06.2010	1 @ "X-DA2579 Italy SARDEGNA (OT) San Teodoro, Cala d’Ambra 32T 557486E 4513314 N, 2 m, 9-15.VI.2010 G. Carpaneto"		40.775	9.67722	DA2579	P. sp2 (clade 2)	P. baroniensis
DA2580	x	x	x	x	x	San Teodoro, Cala d’Ambra, 2 m	Sardinia	Italy	G. Carpaneto	ZFMK	09-15.06.2010	1 @ "X-DA2580 Italy SARDEGNA (OT) San Teodoro, Cala d’Ambra 32T 557486E 4513314 N, 2 m, 9-15.VI.2010 G. Carpaneto"		40.775	9.67722	DA2580	P. sp2 (clade 2)	P. baroniensis
DA2581	x	x	x	x	x	San Teodoro, Cala d’Ambra, 2 m	Sardinia	Italy	G. Carpaneto	ZFMK	09-15.06.2010	1 @ "X-DA2581 Italy SARDEGNA (OT) San Teodoro, Cala d’Ambra 32T 557486E 4513314 N, 2 m, 9-15.VI.2010 G. Carpaneto"		40.775	9.67722	DA2581	P. sp2 (clade 2)	P. baroniensis
DA2582	x	x	x	x	x	Torre Gianola Scauri, 6km E Formia	Lazio	Italy	D. Ahrens	ZFMK	06.07.2010	1 @ "X-DA2582 Italy Torre Gianola Scauri, 6km E Formia 6.VII.2010 D. Ahrens"		41.2468	13.6807	DA2582	P. excavatus	P. excavatus
DA2583	x	x	x	x	x	Torre Gianola Scauri, 6km E Formia	Lazio	Italy	D. Ahrens	ZFMK	06.07.2010	1 @ "X-DA2583 Italy Torre Gianola Scauri, 6km E Formia 6.VII.2010 D. Ahrens"		41.2468	13.6807	DA2583	P. excavatus	P. excavatus
DA2585	x	x	x	x	x	Porto Pino env. (3 km S)	Sardinia	Italy	D. Ahrens	ZFMK	19.07.2010	1 @ "X-DA2585 Italy Sardegna: Porto Pino env. (3 km S) 19.VII.2010 D. Ahrens"		38.9433	8.64056	DA2585	P. melonii (clade 2)	P. matzaccara
DA2586	x	x	x	x	x	Vignola Mare, Camping	Sardinia	Italy	S. Fabrizi & D. Ahrens	ZFMK	vii.2010	1 @ "X-DA2586 Italy Sardegna: Camping Vignola Mare 41°07'37,05''N, 09°04'23,52''E 2010 S. Fabrizi & D. Ahrens"		41.1296	9.09166	DA2586	P. sp5	P. cornutus
DA2588	x	x	x	x	x	Vignola Mare, Camping	Sardinia	Italy	S. Fabrizi & D. Ahrens	ZFMK	vii.2010	1 @ "X-DA2588 Italy Sardegna: Camping Vignola Mare 41°07'37,05''N, 09°04'23,52''E 2010 S. Fabrizi & D. Ahrens"		41.1296	9.09166	DA2588	P. sp3	P. occidentalis
DA2589	x	x	x	x	x	Vignola Mare, Camping	Sardinia	Italy	S. Fabrizi & D. Ahrens	ZFMK	vii.2010	1 @ "X-DA2589 Italy Sardegna: Camping Vignola Mare 41°07'37,05''N, 09°04'23,52''E 2010 S. Fabrizi & D. Ahrens"		41.1296	9.09166	DA2589	P. sp3	P. occidentalis
DA2594	x		x	x	x	Vignola Mare, Camping	Sardinia	Italy	S. Fabrizi & D. Ahrens	ZFMK	vii.2010	1 @ "X-DA2594 Italy Sardegna: Camping Vignola Mare 41°07'37,05''N, 09°04'23,52''E 2010 S. Fabrizi & D. Ahrens"		41.1296	9.09166	DA2594	P. sp3	P. occidentalis
DA2595	x	x	x	x	x	Vignola Mare, Camping	Sardinia	Italy	S. Fabrizi & D. Ahrens	ZFMK	vii.2010	1 @ "X-DA2595 Italy Sardegna: Camping Vignola Mare 41°07'37,05''N, 09°04'23,52''E 2010 S. Fabrizi & D. Ahrens"		41.1296	9.09166	DA2595	P. sp3	P. occidentalis
DA2597	x	x	x	x	x	Vignola Mare, Camping	Sardinia	Italy	S. Fabrizi & D. Ahrens	ZFMK	vii.2010	1 @ "X-DA2597 Italy Sardegna: Camping Vignola Mare 41°07'37,05''N, 09°04'23,52''E 2010 S. Fabrizi & D. Ahrens"		41.1296	9.09166	DA2597	P. sp3	P. occidentalis
DA2598	x	x	x	x	x	Vignola Mare, Camping	Sardinia	Italy	S. Fabrizi & D. Ahrens	ZFMK	vii.2010	1 @ "X-DA2598 Italy Sardegna: Camping Vignola Mare 41°07'37,05''N, 09°04'23,52''E 2010 S. Fabrizi & D. Ahrens"		41.1296	9.09166	DA2598	P. sp3	P. occidentalis
DA2606	x	x	x	x	x	Vignola Mare, Camping	Sardinia	Italy	S. Fabrizi & D. Ahrens	ZFMK	vii.2010	1 @ "X-DA2606 Italy Sardegna: Camping Vignola Mare 41°07'37,05''N, 09°04'23,52''E 2010 S. Fabrizi & D. Ahrens"		41.1296	9.09166	DA2606	P. sp3	P. occidentalis
DA2609						Valledoria	Sardinia	Italy	S. Fabrizi & D. Ahrens	ZFMK	vii.2010	1 @ "X-DA2609 Italy Sardegna: Valledoria 40.93700N, 8.812998E 2010 S. Fabrizi & D. Ahrens"	no genital	40.937	8.813			P. occidentalis
DA2610		x	x	x	x	Valledoria	Sardinia	Italy	S. Fabrizi & D. Ahrens	ZFMK	vii.2010	1 @ "X-DA2610 Italy Sardegna: Valledoria 40.93700N, 8.812998E 2010 S. Fabrizi & D. Ahrens"		40.937	8.813			P. occidentalis
DA2611		x	x	x	x	Valledoria	Sardinia	Italy	S. Fabrizi & D. Ahrens	ZFMK	vii.2010	1 @ "X-DA2611 Italy Sardegna: Valledoria 40.93700N, 8.812998E 2010 S. Fabrizi & D. Ahrens"		40.937	8.813			P. occidentalis
DA2612		x	x	x	x	Valledoria	Sardinia	Italy	S. Fabrizi & D. Ahrens	ZFMK	vii.2010	1 @ "X-DA2612 Italy Sardegna: Valledoria 40.93700N, 8.812998E 2010 S. Fabrizi & D. Ahrens"		40.937	8.813			P. occidentalis
DA2613		x	x	x	x	Valledoria	Sardinia	Italy	S. Fabrizi & D. Ahrens	ZFMK	vii.2010	1 @ "X-DA2613 Italy Sardegna: Valledoria 40.93700N, 8.812998E 2010 S. Fabrizi & D. Ahrens"		40.937	8.813			P. occidentalis
DA2614		x	x	x	x	Valledoria	Sardinia	Italy	S. Fabrizi & D. Ahrens	ZFMK	vii.2010	1 @ "X-DA2614 Italy Sardegna: Valledoria 40.93700N, 8.812998E 2010 S. Fabrizi & D. Ahrens"		40.937	8.813			P. occidentalis
DA2615						Valledoria	Sardinia	Italy	S. Fabrizi & D. Ahrens	ZFMK	vii.2010	1 @ "X-DA2615 Italy Sardegna: Valledoria 40.93700N, 8.812998E 2010 S. Fabrizi & D. Ahrens"	no genital	40.937	8.813			P. occidentalis
DA2616						Valledoria	Sardinia	Italy	S. Fabrizi & D. Ahrens	ZFMK	vii.2010	1 @ "X-DA2616 Italy Sardegna: Valledoria 40.93700N, 8.812998E 2010 S. Fabrizi & D. Ahrens"		40.937	8.813			P. occidentalis
DA2618		x	x	x	x	Valledoria	Sardinia	Italy	S. Fabrizi & D. Ahrens	ZFMK	vii.2010	1 @ "X-DA2618 Italy Sardegna: Valledoria 40.93700N, 8.812998E 2010 S. Fabrizi & D. Ahrens"		40.937	8.813			P. occidentalis
DA2619		x	x	x	x	Valledoria	Sardinia	Italy	S. Fabrizi & D. Ahrens	ZFMK	vii.2010	1 @ "X-DA2619 Italy Sardegna: Valledoria 40.93700N, 8.812998E 2010 S. Fabrizi & D. Ahrens"		40.937	8.813			P. occidentalis
DA2620		x	x	x	x	Valledoria	Sardinia	Italy	S. Fabrizi & D. Ahrens	ZFMK	vii.2010	1 @ "X-DA2620 Italy Sardegna: Valledoria 40.93700N, 8.812998E 2010 S. Fabrizi & D. Ahrens"		40.937	8.813			P. occidentalis
DA2621		x	x	x	x	Valledoria	Sardinia	Italy	S. Fabrizi & D. Ahrens	ZFMK	vii.2010	1 @ "X-DA2621 Italy Sardegna: Valledoria 40.93700N, 8.812998E 2010 S. Fabrizi & D. Ahrens"		40.937	8.813			P. occidentalis
DA2622		x	x	x	x	Valledoria	Sardinia	Italy	S. Fabrizi & D. Ahrens	ZFMK	vii.2010	1 @ "X-DA2622 Italy Sardegna: Valledoria 40.93700N, 8.812998E 2010 S. Fabrizi & D. Ahrens"	no DNA sample, since no legs available	40.937	8.813			P. occidentalis
DA2623		x	x	x	x	Valledoria	Sardinia	Italy	S. Fabrizi & D. Ahrens	ZFMK	vii.2010	1 @ "X-DA2623 Italy Sardegna: Valledoria 40.93700N, 8.812998E 2010 S. Fabrizi & D. Ahrens"		40.937	8.813			P. occidentalis
DA2624		x	x	x	x	Valledoria	Sardinia	Italy	S. Fabrizi & D. Ahrens	ZFMK	vii.2010	1 @ "X-DA2624 Italy Sardegna: Valledoria 40.93700N, 8.812998E 2010 S. Fabrizi & D. Ahrens"		40.937	8.813			P. occidentalis
DA2625						Valledoria	Sardinia	Italy	S. Fabrizi & D. Ahrens	ZFMK	vii.2010	1 @ "X-DA2625 Italy Sardegna: Valledoria 40.93700N, 8.812998E 2010 S. Fabrizi & D. Ahrens"	no genital, no DNA/ no legs	40.937	8.813			P. occidentalis
DA2626	x	x	x	x	x	Valledoria	Sardinia	Italy	S. Fabrizi & D. Ahrens	ZFMK	vii.2010	1 @ "X-DA2626 Italy Sardegna: Valledoria 40.93700N, 8.812998E 2010 S. Fabrizi & D. Ahrens"		40.937	8.813	DA2626	P. sp3	P. occidentalis
DA2627		x				Valledoria	Sardinia	Italy	S. Fabrizi & D. Ahrens	ZFMK	vii.2010	1 @ "X-DA2627 Italy Sardegna: Valledoria 40.93700N, 8.812998E 2010 S. Fabrizi & D. Ahrens"	broken	40.937	8.813			P. occidentalis
DA2630		x	x	x	x	Valledoria	Sardinia	Italy	S. Fabrizi & D. Ahrens	ZFMK	vii.2010	1 @ "X-DA2630 Italy Sardegna: Valledoria 40.93700N, 8.812998E 2010 S. Fabrizi & D. Ahrens"		40.937	8.813			P. occidentalis
DA2631		x	x			Valledoria	Sardinia	Italy	S. Fabrizi & D. Ahrens	ZFMK	vii.2010	1 @ "X-DA2631 Italy Sardegna: Valledoria 40.93700N, 8.812998E 2010 S. Fabrizi & D. Ahrens"	broken	40.937	8.813			P. occidentalis
DA2632	x	x	x	x	x	Valledoria	Sardinia	Italy	S. Fabrizi & D. Ahrens	ZFMK	vii.2010	1 @ "X-DA2632 Italy Sardegna: Valledoria 40.93700N, 8.812998E 2010 S. Fabrizi & D. Ahrens"		40.937	8.813	DA2632	P. sp3	P. occidentalis
DA2633		x	x	x	x	Valledoria	Sardinia	Italy	S. Fabrizi & D. Ahrens	ZFMK	vii.2010	1 @ "X-DA2633 Italy Sardegna: Valledoria 40.93700N, 8.812998E 2010 S. Fabrizi & D. Ahrens"		40.937	8.813			P. occidentalis
DA2636	x	x	x	x	x	Valledoria	Sardinia	Italy	S. Fabrizi & D. Ahrens	ZFMK	vii.2010	1 @ "X-DA2636 Italy Sardegna: Valledoria 40.93700N, 8.812998E 2010 S. Fabrizi & D. Ahrens"		40.937	8.813	DA2636	P. sp3	P. occidentalis
DA2637						Valledoria	Sardinia	Italy	S. Fabrizi & D. Ahrens	ZFMK	vii.2010	1 @ "X-DA2637 Italy Sardegna: Valledoria 40.93700N, 8.812998E 2010 S. Fabrizi & D. Ahrens"		40.937	8.813			P. occidentalis
DA2638						Valledoria	Sardinia	Italy	S. Fabrizi & D. Ahrens	ZFMK	vii.2010	1 @ "X-DA2638 Italy Sardegna: Valledoria 40.93700N, 8.812998E 2010 S. Fabrizi & D. Ahrens"	no genital	40.937	8.813			P. occidentalis
DA2639	x	x	x	x	x	Valledoria	Sardinia	Italy	S. Fabrizi & D. Ahrens	ZFMK	vii.2010	1 @ "X-DA2639 Italy Sardegna: Valledoria 40.93700N, 8.812998E 2010 S. Fabrizi & D. Ahrens"		40.937	8.813	DA2639	P. sp3	P. occidentalis
DA2640						Valledoria	Sardinia	Italy	S. Fabrizi & D. Ahrens	ZFMK	vii.2010	1 @ "X-DA2640 Italy Sardegna: Valledoria 40.93700N, 8.812998E 2010 S. Fabrizi & D. Ahrens"	fragments	40.937	8.813			P. occidentalis
DA2641						Valledoria	Sardinia	Italy	S. Fabrizi & D. Ahrens	ZFMK	vii.2010	1 @ "X-DA2641 Italy Sardegna: Valledoria 40.93700N, 8.812998E 2010 S. Fabrizi & D. Ahrens"	no genital	40.937	8.813			P. occidentalis
DA2649		x	x	x	x	dunes between Torre dei Corsari and Pistis, 40m	Sardinia	Italy	S. Fabrizi & D. Ahrens	ZFMK	05-07.07.2011	1 @ "X-DA2649 Italy Sardinia: dunes between Torre dei Corsari and Pistis, 40m 39*41'20,0''N; 08*27'25,4''E 5-7.VII.2011 S. Fabrizi & D. Ahrens"		39.6889	8.45694			P. occidentalis
DA2650		x	x	x	x	dunes between Torre dei Corsari and Pistis, 40m	Sardinia	Italy	S. Fabrizi & D. Ahrens	ZFMK	05-07.07.2011	1 @ "X-DA2650 Italy Sardinia: dunes between Torre dei Corsari and Pistis, 40m 39*41'20,0''N; 08*27'25,4''E 5-7.VII.2011 S. Fabrizi & D. Ahrens"		39.6889	8.45694			P. occidentalis
DA2651		x	x	x	x	dunes between Torre dei Corsari and Pistis, 40m	Sardinia	Italy	S. Fabrizi & D. Ahrens	ZFMK	05-07.07.2011	1 @ "X-DA2651 Italy Sardinia: dunes between Torre dei Corsari and Pistis, 40m 39*41'20,0''N; 08*27'25,4''E 5-7.VII.2011 S. Fabrizi & D. Ahrens"		39.6889	8.45694			P. occidentalis
DA2656	x	x	x	x	x	Portixeddu, 0-42m	Sardinia	Italy	S. Fabrizi & D. Ahrens	ZFMK	09-11.07.2011	1 @ "X-DA2656 Italy Sardinia: Portixeddu, 0-42m 39*26'29,8''N; 08*25'22,3''E 9.-11.VII.2011 S. Fabrizi & D. Ahrens"		39.4406	8.42333	DA2656	P. sp3	P. occidentalis
DA2656					x	Portixeddu, 0-42m	Sardinia	Italy	S. Fabrizi & D. Ahrens	ZFMK	09-11.07.2011	1 @ "X-DA2656 Italy Sardinia: Portixeddu, 0-42m 39*26'29,8''N; 08*25'22,3''E 9.-11.VII.2011 S. Fabrizi & D. Ahrens"		39.4406	8.42333	DA2656	P. sp3	P. occidentalis
DA2657	x	x	x	x	x	Portixeddu, 0-42m	Sardinia	Italy	S. Fabrizi & D. Ahrens	ZFMK	09-11.07.2011	1 @ "X-DA2657 Italy Sardinia: Portixeddu, 0-42m 39*26'29,8''N; 08*25'22,3''E 9.-11.VII.2011 S. Fabrizi & D. Ahrens"		39.4406	8.42333	DA2657	P. sp3	P. occidentalis
DA2658	x	x	x	x	x	Bosa Marina, 16m	Sardinia	Italy	S. Fabrizi & D. Ahrens	ZFMK	02.07.2011	1 @ "X-DA2658 Italy Sardinia: Bosa Marina, 16m 40*16'31,5''N; 08*29'05,3''E 2.VII.2011 S. Fabrizi & D. Ahrens"		40.2753	8.48472	DA2658	P. sp3	P. occidentalis
DA2659	x	x	x	x	x	Bosa Marina, 16m	Sardinia	Italy	S. Fabrizi & D. Ahrens	ZFMK	02.07.2011	1 @ "X-DA2659 Italy Sardinia: Bosa Marina, 16m 40*16'31,5''N; 08*29'05,3''E 2.VII.2011 S. Fabrizi & D. Ahrens"		40.2753	8.48472	DA2659	P. sp3	P. occidentalis
DA2660		x	x	x	x	Bosa Marina, 16m	Sardinia	Italy	S. Fabrizi & D. Ahrens	ZFMK	02.07.2011	1 @ "X-DA2660 Italy Sardinia: Bosa Marina, 16m 40*16'31,5''N; 08*29'05,3''E 2.VII.2011 S. Fabrizi & D. Ahrens"		40.2753	8.48472			P. occidentalis
DA2661						Bosa Marina, 16m	Sardinia	Italy	S. Fabrizi & D. Ahrens	ZFMK	02.07.2011	1 @ "X-DA2661 Italy Sardinia: Bosa Marina, 16m 40*16'31,5''N; 08*29'05,3''E 2.VII.2011 S. Fabrizi & D. Ahrens"		40.2753	8.48472			P. occidentalis
DA2665						Is Arenas, 15m	Sardinia	Italy	S. Fabrizi & D. Ahrens	ZFMK	28.06.-4.07.2011	1 @ "X-DA2665 Italy Sardinia: Is Arenas, 15m 28.VI.-4.VII.2011"	no genital, no thorax/ head	40.0717	8.48611			P. occidentalis
DA2666		x	x	x	x	Is Arenas, 15m	Sardinia	Italy	S. Fabrizi & D. Ahrens	ZFMK	28.06.-4.07.2011	1 @ "X-DA2666 Italy Sardinia: Is Arenas, 15m 28.VI.-4.VII.2011"		40.0717	8.48611			P. occidentalis
DA2667		x	x	x	x	Is Arenas, 15m	Sardinia	Italy	S. Fabrizi & D. Ahrens	ZFMK	28.06.-4.07.2011	1 @ "X-DA2667 Italy Sardinia: Is Arenas, 15m 28.VI.-4.VII.2011"		40.0717	8.48611			P. occidentalis
DA2668		x	x			Is Arenas, 15m	Sardinia	Italy	S. Fabrizi & D. Ahrens	ZFMK	28.06.-4.07.2011	1 @ "X-DA2668 Italy Sardinia: Is Arenas, 15m 28.VI.-4.VII.2011"	no genital	40.0717	8.48611			P. occidentalis
DA2669						Is Arenas, 15m	Sardinia	Italy	S. Fabrizi & D. Ahrens	ZFMK	28.06.-4.07.2011	1 @ "X-DA2669 Italy Sardinia: Is Arenas, 15m 28.VI.-4.VII.2011"	see DA2667	40.0717	8.48611			P. occidentalis
DA2670						Is Arenas, 15m	Sardinia	Italy	S. Fabrizi & D. Ahrens	ZFMK	28.06.-4.07.2011	1 @ "X-DA2670 Italy Sardinia: Is Arenas, 15m 28.VI.-4.VII.2011"	female	40.0717	8.48611			P. occidentalis
DA2671						Is Arenas, 15m	Sardinia	Italy	S. Fabrizi & D. Ahrens	ZFMK	28.06.-4.07.2011	1 @ "X-DA2671 Italy Sardinia: Is Arenas, 15m 28.VI.-4.VII.2011"	no genital	40.0717	8.48611			P. occidentalis
DA2672						Is Arenas, 15m	Sardinia	Italy	S. Fabrizi & D. Ahrens	ZFMK	28.06.-4.07.2011	1 @ "X-DA2672 Italy Sardinia: Is Arenas, 15m 28.VI.-4.VII.2011"	no genital	40.0717	8.48611			P. occidentalis
DA2673						Is Arenas, 15m	Sardinia	Italy	S. Fabrizi & D. Ahrens	ZFMK	28.06.-4.07.2011	1 @ "X-DA2673 Italy Sardinia: Is Arenas, 15m 28.VI.-4.VII.2011"	no genital	40.0717	8.48611			P. occidentalis
DA2674						Is Arenas, 15m	Sardinia	Italy	S. Fabrizi & D. Ahrens	ZFMK	28.06.-4.07.2011	1 @ "X-DA2674 Italy Sardinia: Is Arenas, 15m 28.VI.-4.VII.2011"	no genital	40.0717	8.48611			P. occidentalis
DA2675						Is Arenas, 15m	Sardinia	Italy	S. Fabrizi & D. Ahrens	ZFMK	28.06.-4.07.2011	1 @ "X-DA2675 Italy Sardinia: Is Arenas, 15m 28.VI.-4.VII.2011"	no genital	40.0717	8.48611			P. occidentalis
DA2676						Is Arenas, 15m	Sardinia	Italy	S. Fabrizi & D. Ahrens	ZFMK	28.06.-4.07.2011	1 @ "X-DA2676 Italy Sardinia: Is Arenas, 15m 28.VI.-4.VII.2011"	no genital	40.0717	8.48611			P. occidentalis
DA2677		x	x	x	x	Is Arenas, 15m	Sardinia	Italy	S. Fabrizi & D. Ahrens	ZFMK	28.06.-4.07.2011	1 @ "X-DA2677 Italy Sardinia: Is Arenas, 15m 28.VI.-4.VII.2011"		40.0717	8.48611			P. occidentalis
DA2678						Is Arenas, 15m	Sardinia	Italy	S. Fabrizi & D. Ahrens	ZFMK	28.06.-4.07.2011	1 @ "X-DA2678 Italy Sardinia: Is Arenas, 15m 28.VI.-4.VII.2011"		40.0717	8.48611			P. occidentalis
DA2681						Is Arenas, 15m	Sardinia	Italy	S. Fabrizi & D. Ahrens	ZFMK	28.06.-4.07.2011	1 @ "X-DA2681 Italy Sardinia: Is Arenas, 15m 28.VI.-4.VII.2011"		40.0717	8.48611			P. occidentalis
DA2688		x	x			Portixeddu, 0-42m	Sardinia	Italy	S. Fabrizi & D. Ahrens	ZFMK	09-11.07.2011	1 @ "X-DA2688 Italy Sardinia: Portixeddu, 0-42m 39*26'29,8''N; 08*25'22,3''E 9.-11.VII.2011 S. Fabrizi & D. Ahrens"	no genital	39.4406	8.42333			P. occidentalis
DA2689		x	x	x	x	Portixeddu, 0-42m	Sardinia	Italy	S. Fabrizi & D. Ahrens	ZFMK	09-11.07.2011	1 @ "X-DA2689 Italy Sardinia: Portixeddu, 0-42m 39*26'29,8''N; 08*25'22,3''E 9.-11.VII.2011 S. Fabrizi & D. Ahrens"		39.4406	8.42333			P. occidentalis
DA2690						Portixeddu, 0-42m	Sardinia	Italy	S. Fabrizi & D. Ahrens	ZFMK	09-11.07.2011	1 @ "X-DA2690 Italy Sardinia: Portixeddu, 0-42m 39*26'29,8''N; 08*25'22,3''E 9.-11.VII.2011 S. Fabrizi & D. Ahrens"		39.4406	8.42333			P. occidentalis
DA2691		x	x	x	x	Portixeddu, 0-42m	Sardinia	Italy	S. Fabrizi & D. Ahrens	ZFMK	09-11.07.2011	1 @ "X-DA2691 Italy Sardinia: Portixeddu, 0-42m 39*26'29,8''N; 08*25'22,3''E 9.-11.VII.2011 S. Fabrizi & D. Ahrens"		39.4406	8.42333			P. occidentalis
DA2692						Portixeddu, 0-42m	Sardinia	Italy	S. Fabrizi & D. Ahrens	ZFMK	09-11.07.2011	1 @ "X-DA2692 Italy Sardinia: Portixeddu, 0-42m 39*26'29,8''N; 08*25'22,3''E 9.-11.VII.2011 S. Fabrizi & D. Ahrens"		39.4406	8.42333			P. occidentalis
DA2698						Portixeddu, 0-42m	Sardinia	Italy	S. Fabrizi & D. Ahrens	ZFMK	09-11.07.2011	1 @ "X-DA2698 Italy Sardinia: Portixeddu, 0-42m 39*26'29,8''N; 08*25'22,3''E 9.-11.VII.2011 S. Fabrizi & D. Ahrens"		39.4406	8.42333			P. occidentalis
DA2699						Piscinas (dune), 55m	Sardinia	Italy	S. Fabrizi & D. Ahrens	ZFMK	07-09.07.2011	1 @ "X-DA2699 Italy Sardinia: Piscinas (dune), 55m 39*31'33,4''N; 08*28'14,9''E 7.-9.VII.2011"	no genital	39.5253	8.47222			P. occidentalis
DA2700						Piscinas (dune), 55m	Sardinia	Italy	S. Fabrizi & D. Ahrens	ZFMK	07-09.07.2011	1 @ "X-DA2700 Italy Sardinia: Piscinas (dune), 55m 39*31'33,4''N; 08*28'14,9''E 7.-9.VII.2011"	no genital	39.5253	8.47222			P. occidentalis
DA2701						Piscinas (dune), 55m	Sardinia	Italy	S. Fabrizi & D. Ahrens	ZFMK	07-09.07.2011	1 @ "X-DA2701 Italy Sardinia: Piscinas (dune), 55m 39*31'33,4''N; 08*28'14,9''E 7.-9.VII.2011"		39.5253	8.47222			P. occidentalis
DA2702		x	x	x	x	Piscinas (dune), 55m	Sardinia	Italy	S. Fabrizi & D. Ahrens	ZFMK	07-09.07.2011	1 @ "X-DA2702 Italy Sardinia: Piscinas (dune), 55m 39*31'33,4''N; 08*28'14,9''E 7.-9.VII.2011"		39.5253	8.47222			P. occidentalis
DA2703						Piscinas (dune), 55m	Sardinia	Italy	S. Fabrizi & D. Ahrens	ZFMK	07-09.07.2011	1 @ "X-DA2703 Italy Sardinia: Piscinas (dune), 55m 39*31'33,4''N; 08*28'14,9''E 7.-9.VII.2011"	no genital	39.5253	8.47222			P. occidentalis
DA2704						Piscinas (dune), 55m	Sardinia	Italy	S. Fabrizi & D. Ahrens	ZFMK	07-09.07.2011	1 @ "X-DA2704 Italy Sardinia: Piscinas (dune), 55m 39*31'33,4''N; 08*28'14,9''E 7.-9.VII.2011"	no genital	39.5253	8.47222			P. occidentalis
DA2705						Piscinas (dune), 55m	Sardinia	Italy	S. Fabrizi & D. Ahrens	ZFMK	07-09.07.2011	1 @ "X-DA2705 Italy Sardinia: Piscinas (dune), 55m 39*31'33,4''N; 08*28'14,9''E 7.-9.VII.2011"		39.5253	8.47222			P. occidentalis
DA2707		x	x	x	x	dunes between Torre dei Corsari and Pistis, 40m	Sardinia	Italy	S. Fabrizi & D. Ahrens	ZFMK	05-07.07.2011	1 @ "X-DA2707 Italy Sardinia: dunes between Torre dei Corsari and Pistis, 40m 39*41'20,0''N; 08*27'25,4''E 5-7.VII.2011 S. Fabrizi & D. Ahrens"		39.6889	8.45694			P. occidentalis
DA2708		x	x	x	x	dunes between Torre dei Corsari and Pistis, 40m	Sardinia	Italy	S. Fabrizi & D. Ahrens	ZFMK	05-07.07.2011	1 @ "X-DA2708 Italy Sardinia: dunes between Torre dei Corsari and Pistis, 40m 39*41'20,0''N; 08*27'25,4''E 5-7.VII.2011 S. Fabrizi & D. Ahrens"		39.6889	8.45694			P. occidentalis
DA2709	x	x	x	x	x	dunes between Torre dei Corsari and Pistis, 40m	Sardinia	Italy	S. Fabrizi & D. Ahrens	ZFMK	05-07.07.2011	1 @ "X-DA2709 Italy Sardinia: dunes between Torre dei Corsari and Pistis, 40m 39*41'20,0''N; 08*27'25,4''E 5-7.VII.2011 S. Fabrizi & D. Ahrens"		39.6889	8.45694	DA2709	P. sp3	P. occidentalis
DA2715		x	x	x	x	dunes between Torre dei Corsari and Pistis, 40m	Sardinia	Italy	S. Fabrizi & D. Ahrens	ZFMK	05-07.07.2011	1 @ "X-DA2715 Italy Sardinia: dunes between Torre dei Corsari and Pistis, 40m 39*41'20,0''N; 08*27'25,4''E 5-7.VII.2011 S. Fabrizi & D. Ahrens"		39.6889	8.45694			P. occidentalis
DA2716		x	x	x	x	dunes between Torre dei Corsari and Pistis, 40m	Sardinia	Italy	S. Fabrizi & D. Ahrens	ZFMK	05-07.07.2011	1 @ "X-DA2716 Italy Sardinia: dunes between Torre dei Corsari and Pistis, 40m 39*41'20,0''N; 08*27'25,4''E 5-7.VII.2011 S. Fabrizi & D. Ahrens"		39.6889	8.45694			P. occidentalis
DA2717		x	x	x	x	dunes between Torre dei Corsari and Pistis, 40m	Sardinia	Italy	S. Fabrizi & D. Ahrens	ZFMK	05-07.07.2011	1 @ "X-DA2717 Italy Sardinia: dunes between Torre dei Corsari and Pistis, 40m 39*41'20,0''N; 08*27'25,4''E 5-7.VII.2011 S. Fabrizi & D. Ahrens"		39.6889	8.45694			P. occidentalis
DA2718		x	x	x	x	dunes between Torre dei Corsari and Pistis, 40m	Sardinia	Italy	S. Fabrizi & D. Ahrens	ZFMK	05-07.07.2011	1 @ "X-DA2718 Italy Sardinia: dunes between Torre dei Corsari and Pistis, 40m 39*41'20,0''N; 08*27'25,4''E 5-7.VII.2011 S. Fabrizi & D. Ahrens"		39.6889	8.45694			P. occidentalis
DA2719	x	x	x	x	x	dunes between Torre dei Corsari and Pistis, 40m	Sardinia	Italy	S. Fabrizi & D. Ahrens	ZFMK	05-07.07.2011	1 @ "X-DA2719 Italy Sardinia: dunes between Torre dei Corsari and Pistis, 40m 39*41'20,0''N; 08*27'25,4''E 5-7.VII.2011 S. Fabrizi & D. Ahrens"		39.6889	8.45694	DA2719	P. sp3	P. occidentalis
DA2720		x	x	x	x	dunes between Torre dei Corsari and Pistis, 40m	Sardinia	Italy	S. Fabrizi & D. Ahrens	ZFMK	05-07.07.2011	1 @ "X-DA2720 Italy Sardinia: dunes between Torre dei Corsari and Pistis, 40m 39*41'20,0''N; 08*27'25,4''E 5-7.VII.2011 S. Fabrizi & D. Ahrens"		39.6889	8.45694			P. occidentalis
DA2721		x	x	x	x	dunes between Torre dei Corsari and Pistis, 40m	Sardinia	Italy	S. Fabrizi & D. Ahrens	ZFMK	05-07.07.2011	1 @ "X-DA2721 Italy Sardinia: dunes between Torre dei Corsari and Pistis, 40m 39*41'20,0''N; 08*27'25,4''E 5-7.VII.2011 S. Fabrizi & D. Ahrens"		39.6889	8.45694			P. occidentalis
DA2722		x	x	x	x	dunes between Torre dei Corsari and Pistis, 40m	Sardinia	Italy	S. Fabrizi & D. Ahrens	ZFMK	05-07.07.2011	1 @ "X-DA2722 Italy Sardinia: dunes between Torre dei Corsari and Pistis, 40m 39*41'20,0''N; 08*27'25,4''E 5-7.VII.2011 S. Fabrizi & D. Ahrens"		39.6889	8.45694			P. occidentalis
DA2723						dunes between Torre dei Corsari and Pistis, 40m	Sardinia	Italy	S. Fabrizi & D. Ahrens	ZFMK	05-07.07.2011	1 @ "X-DA2723 Italy Sardinia: dunes between Torre dei Corsari and Pistis, 40m 39*41'20,0''N; 08*27'25,4''E 5-7.VII.2011 S. Fabrizi & D. Ahrens"	no elytra	39.6889	8.45694			P. occidentalis
DA2725	x	x	x	x		Cala Pineta, near St. Lucia (Nuoro), 12 m	Sardinia	Italy	S. Fabrizi & D. Ahrens	ZFMK	14-14.07.2011	1 @ "X-DA2725 Italy Sardinia: Cala Pineta, near St. Lucia (Nuoro), 12 m 40*34'07,7''N; 09*47'17,1''E 14.-14.VII.2011 S. Fabrizi & D. Ahrens"		40.5686	9.78806	DA2725	P. sp2 (clade 1)	P. gallurensis
DA2726	x	x				Cala Pineta, near St. Lucia (Nuoro), 12 m	Sardinia	Italy	S. Fabrizi & D. Ahrens	ZFMK	14-14.07.2011	1 @ "X-DA2726 Italy Sardinia: Cala Pineta, near St. Lucia (Nuoro), 12 m 40*34'07,7''N; 09*47'17,1''E 14.-14.VII.2011 S. Fabrizi & D. Ahrens"		40.5686	9.78806	DA2726	P. sp2 (clade 1)	P. gallurensis
DA2729	x	x	x	x	x	Castel di Guido	Lazio	Italy	S. Fabrizi & D. Ahrens	ZFMK	21.07.2011	1 @ "X-DA2729 Italy Lazio: Castel di Guido 41.902788°N; 12.306747°E 21.VII.2011 S. Fabrizi & D. Ahrens"		41.8892	12.2639	DA2729	P. excavatus	P. excavatus
DA2730	x	x	x	x	x	Castel di Guido	Lazio	Italy	S. Fabrizi & D. Ahrens	ZFMK	21.07.2011	1 @ "X-DA2730 Italy Lazio: Castel di Guido 41.902788°N; 12.306747°E 21.VII.2011 S. Fabrizi & D. Ahrens"		41.8892	12.2639	DA2730	P. excavatus	P. excavatus
DA2733		x	x	x	x	Piscinas (dune), 55m	Sardinia	Italy	S. Fabrizi & D. Ahrens	ZFMK	07-09.07.2011	1 @ "X-DA2733 Italy Sardinia: Piscinas (dune), 55m 39*31'33,4''N; 08*28'14,9''E 7.-9.VII.2011"		39.5259	8.47081			P. occidentalis
DA2734						Piscinas (dune), 55m	Sardinia	Italy	S. Fabrizi & D. Ahrens	ZFMK	07-09.07.2011	1 @ "X-DA2734 Italy Sardinia: Piscinas (dune), 55m 39*31'33,4''N; 08*28'14,9''E 7.-9.VII.2011"	no genital	39.5259	8.47081			P. occidentalis
DA2735						Piscinas (dune), 55m	Sardinia	Italy	S. Fabrizi & D. Ahrens	ZFMK	07-09.07.2011	1 @ "X-DA2735 Italy Sardinia: Piscinas (dune), 55m 39*31'33,4''N; 08*28'14,9''E 7.-9.VII.2011"	no genital	39.5259	8.47081			P. occidentalis
DA2736						Piscinas (dune), 55m	Sardinia	Italy	S. Fabrizi & D. Ahrens	ZFMK	07-09.07.2011	1 @ "X-DA2736 Italy Sardinia: Piscinas (dune), 55m 39*31'33,4''N; 08*28'14,9''E 7.-9.VII.2011"	no genital	39.5259	8.47081			P. occidentalis
DA2737						Piscinas (dune), 55m	Sardinia	Italy	S. Fabrizi & D. Ahrens	ZFMK	07-09.07.2011	1 @ "X-DA2737 Italy Sardinia: Piscinas (dune), 55m 39*31'33,4''N; 08*28'14,9''E 7.-9.VII.2011"	no genital, no elytra	39.5259	8.47081			P. occidentalis
DA2738						Piscinas (dune), 55m	Sardinia	Italy	S. Fabrizi & D. Ahrens	ZFMK	07-09.07.2011	1 @ "X-DA2738 Italy Sardinia: Piscinas (dune), 55m 39*31'33,4''N; 08*28'14,9''E 7.-9.VII.2011"	no genital, no elytra	39.5259	8.47081			P. occidentalis
DA2739	x	x	x	x	x	Piscinas (dune), 55m	Sardinia	Italy	S. Fabrizi & D. Ahrens	ZFMK	07-09.07.2011	1 @ "X-DA2739 Italy Sardinia: Piscinas (dune), 55m 39*31'33,4''N; 08*28'14,9''E 7.-9.VII.2011"		39.5259	8.47081	DA2739	P. sp3	P. occidentalis
DA2740	x	x	x	x	x	Piscinas (dune), 55m	Sardinia	Italy	S. Fabrizi & D. Ahrens	ZFMK	07-09.07.2011	1 @ "X-DA2740 Italy Sardinia: Piscinas (dune), 55m 39*31'33,4''N; 08*28'14,9''E 7.-9.VII.2011"		39.5259	8.47081	DA2740	P. sp3	P. occidentalis
DA2741						Piscinas (dune), 55m	Sardinia	Italy	S. Fabrizi & D. Ahrens	ZFMK	07-09.07.2011	1 @ "X-DA2741 Italy Sardinia: Piscinas (dune), 55m 39*31'33,4''N; 08*28'14,9''E 7.-9.VII.2011"	no genital	39.5259	8.47081			P. occidentalis
DA2742	x	x	x	x		Piscinas (dune), 55m	Sardinia	Italy	S. Fabrizi & D. Ahrens	ZFMK	07-09.07.2011	1 @ "X-DA2742 Italy Sardinia: Piscinas (dune), 55m 39*31'33,4''N; 08*28'14,9''E 7.-9.VII.2011"		39.5259	8.47081	DA2742	P. sp3	P. occidentalis
DA2743		x	x	x	x	Piscinas (dune), 55m	Sardinia	Italy	S. Fabrizi & D. Ahrens	ZFMK	07-09.07.2011	1 @ "X-DA2743 Italy Sardinia: Piscinas (dune), 55m 39*31'33,4''N; 08*28'14,9''E 7.-9.VII.2011"		39.5259	8.47081			P. occidentalis
DA2744						Piscinas (dune), 55m	Sardinia	Italy	S. Fabrizi & D. Ahrens	ZFMK	07-09.07.2011	1 @ "X-DA2744 Italy Sardinia: Piscinas (dune), 55m 39*31'33,4''N; 08*28'14,9''E 7.-9.VII.2011"	no genital	39.5259	8.47081			P. occidentalis
DA2745		x	x	x	x	Piscinas (dune), 55m	Sardinia	Italy	S. Fabrizi & D. Ahrens	ZFMK	07-09.07.2011	1 @ "X-DA2745 Italy Sardinia: Piscinas (dune), 55m 39*31'33,4''N; 08*28'14,9''E 7.-9.VII.2011"		39.5259	8.47081			P. occidentalis
DA2746		x	x	x	x	Piscinas (dune), 55m	Sardinia	Italy	S. Fabrizi & D. Ahrens	ZFMK	07-09.07.2011	1 @ "X-DA2746 Italy Sardinia: Piscinas (dune), 55m 39*31'33,4''N; 08*28'14,9''E 7.-9.VII.2011"		39.5259	8.47081			P. occidentalis
DA2747		x	x	x	x	Piscinas (dune), 55m	Sardinia	Italy	S. Fabrizi & D. Ahrens	ZFMK	07-09.07.2011	1 @ "X-DA2747 Italy Sardinia: Piscinas (dune), 55m 39*31'33,4''N; 08*28'14,9''E 7.-9.VII.2011"		39.5259	8.47081			P. occidentalis
DA2748		x	x	x	x	Piscinas (dune), 55m	Sardinia	Italy	S. Fabrizi & D. Ahrens	ZFMK	07-09.07.2011	1 @ "X-DA2748 Italy Sardinia: Piscinas (dune), 55m 39*31'33,4''N; 08*28'14,9''E 7.-9.VII.2011"		39.5259	8.47081			P. occidentalis
DA2749		x	x	x	x	Piscinas (dune), 55m	Sardinia	Italy	S. Fabrizi & D. Ahrens	ZFMK	07-09.07.2011	1 @ "X-DA2749 Italy Sardinia: Piscinas (dune), 55m 39*31'33,4''N; 08*28'14,9''E 7.-9.VII.2011"		39.5259	8.47081			P. occidentalis
DA2750						Piscinas (dune), 55m	Sardinia	Italy	S. Fabrizi & D. Ahrens	ZFMK	07-09.07.2011	1 @ "X-DA2750 Italy Sardinia: Piscinas (dune), 55m 39*31'33,4''N; 08*28'14,9''E 7.-9.VII.2011"		39.5259	8.47081			P. occidentalis
DA2751						Piscinas (dune), 55m	Sardinia	Italy	S. Fabrizi & D. Ahrens	ZFMK	07-09.07.2011	1 @ "X-DA2751 Italy Sardinia: Piscinas (dune), 55m 39*31'33,4''N; 08*28'14,9''E 7.-9.VII.2011"		39.5259	8.47081			P. occidentalis
DA2755		x	x	x	x	Is Arenas, 15m	Sardinia	Italy	S. Fabrizi & D. Ahrens	ZFMK	28.06.-4.07.2011	1 @ "X-DA2755 Italy Sardinia: Is Arenas, 15m 28.VI.-4.VII.2011"		40.0717	8.48611			P. occidentalis
DA2756						Is Arenas, 15m	Sardinia	Italy	S. Fabrizi & D. Ahrens	ZFMK	28.06.-4.07.2011	1 @ "X-DA2756 Italy Sardinia: Is Arenas, 15m 28.VI.-4.VII.2011"		40.0717	8.48611			P. occidentalis
DA2757		x	x	x	x	Is Arenas, 15m	Sardinia	Italy	S. Fabrizi & D. Ahrens	ZFMK	28.06.-4.07.2011	1 @ "X-DA2757 Italy Sardinia: Is Arenas, 15m 28.VI.-4.VII.2011"		40.0717	8.48611			P. occidentalis
DA2758						Is Arenas, 15m	Sardinia	Italy	S. Fabrizi & D. Ahrens	ZFMK	28.06.-4.07.2011	1 @ "X-DA2758 Italy Sardinia: Is Arenas, 15m 28.VI.-4.VII.2011"	female	40.0717	8.48611			P. occidentalis
DA2765		x	x	x	x	Is Arenas, 15m	Sardinia	Italy	S. Fabrizi & D. Ahrens	ZFMK	28.06.-4.07.2011	1 @ "X-DA2765 Italy Sardinia: Is Arenas, 15m 28.VI.-4.VII.2011"		40.0717	8.48611			P. occidentalis
DA2766						Is Arenas, 15m	Sardinia	Italy	S. Fabrizi & D. Ahrens	ZFMK	28.06.-4.07.2011	1 @ "X-DA2766 Italy Sardinia: Is Arenas, 15m 28.VI.-4.VII.2011"	no genital	40.0717	8.48611			P. occidentalis
DA2767		x	x	x	x	Is Arenas, 15m	Sardinia	Italy	S. Fabrizi & D. Ahrens	ZFMK	28.06.-4.07.2011	1 @ "X-DA2767 Italy Sardinia: Is Arenas, 15m 28.VI.-4.VII.2011"		40.0717	8.48611			P. occidentalis
DA2768						Is Arenas, 15m	Sardinia	Italy	S. Fabrizi & D. Ahrens	ZFMK	28.06.-4.07.2011	1 @ "X-DA2768 Italy Sardinia: Is Arenas, 15m 28.VI.-4.VII.2011"	no genital, no elytra	40.0717	8.48611			P. occidentalis
DA2769		x	x	x	x	Is Arenas, 15m	Sardinia	Italy	S. Fabrizi & D. Ahrens	ZFMK	28.06.-4.07.2011	1 @ "X-DA2769 Italy Sardinia: Is Arenas, 15m 28.VI.-4.VII.2011"		40.0717	8.48611			P. occidentalis
DA2770						Is Arenas, 15m	Sardinia	Italy	S. Fabrizi & D. Ahrens	ZFMK	28.06.-4.07.2011	1 @ "X-DA2770 Italy Sardinia: Is Arenas, 15m 28.VI.-4.VII.2011"	no genital	40.0717	8.48611			P. occidentalis
DA2776	x	x	x	x	x	Is Arenas, 15m	Sardinia	Italy	S. Fabrizi & D. Ahrens	ZFMK	28.06.-4.07.2011	1 @ "X-DA2776 Italy Sardinia: Is Arenas, 15m 28.VI.-4.VII.2011"		40.0717	8.48611	DA2776	P. sp3	P. occidentalis
DA2777		x	x	x	x	Is Arenas, 15m	Sardinia	Italy	S. Fabrizi & D. Ahrens	ZFMK	28.06.-4.07.2011	1 @ "X-DA2777 Italy Sardinia: Is Arenas, 15m 28.VI.-4.VII.2011"		40.0717	8.48611			P. occidentalis
DA2778	x	x	x	x	x	Is Arenas, 15m	Sardinia	Italy	S. Fabrizi & D. Ahrens	ZFMK	28.06.-4.07.2011	1 @ "X-DA2778 Italy Sardinia: Is Arenas, 15m 28.VI.-4.VII.2011"		40.0717	8.48611	DA2778	P. sp3	P. occidentalis
DA2779	x	x	x	x	x	Is Arenas, 15m	Sardinia	Italy	S. Fabrizi & D. Ahrens	ZFMK	28.06.-4.07.2011	1 @ "X-DA2779 Italy Sardinia: Is Arenas, 15m 28.VI.-4.VII.2011"		40.0717	8.48611	DA2779	P. sp3	P. occidentalis
DA2780		x	x	x	x	Is Arenas, 15m	Sardinia	Italy	S. Fabrizi & D. Ahrens	ZFMK	28.06.-4.07.2011	1 @ "X-DA2780 Italy Sardinia: Is Arenas, 15m 28.VI.-4.VII.2011"		40.0717	8.48611			P. occidentalis
DA2781		x	x	x	x	Is Arenas, 15m	Sardinia	Italy	S. Fabrizi & D. Ahrens	ZFMK	28.06.-4.07.2011	1 @ "X-DA2781 Italy Sardinia: Is Arenas, 15m 28.VI.-4.VII.2011"		40.0717	8.48611			P. occidentalis
DA2782						dunes between Torre dei Corsari and Pistis, 40m	Sardinia	Italy	S. Fabrizi & D. Ahrens	ZFMK	05-07.07.2011	1 @ "X-DA2782 Italy Sardinia: dunes between Torre dei Corsari and Pistis, 40m 39*41'20,0''N; 08*27'25,4''E 5-7.VII.2011 S. Fabrizi & D. Ahrens"	no genital	39.6889	8.45694			P. occidentalis
DA2783		x	x			dunes between Torre dei Corsari and Pistis, 40m	Sardinia	Italy	S. Fabrizi & D. Ahrens	ZFMK	05-07.07.2011	1 @ "X-DA2783 Italy Sardinia: dunes between Torre dei Corsari and Pistis, 40m 39*41'20,0''N; 08*27'25,4''E 5-7.VII.2011 S. Fabrizi & D. Ahrens"	genitalia broken	39.6889	8.45694			P. occidentalis
DA2784	x	x	x	x	x	dunes between Torre dei Corsari and Pistis, 40m	Sardinia	Italy	S. Fabrizi & D. Ahrens	ZFMK	05-07.07.2011	1 @ "X-DA2784 Italy Sardinia: dunes between Torre dei Corsari and Pistis, 40m 39*41'20,0''N; 08*27'25,4''E 5-7.VII.2011 S. Fabrizi & D. Ahrens"		39.6889	8.45694	DA2784	P. sp3	P. occidentalis
DA2785						dunes between Torre dei Corsari and Pistis, 40m	Sardinia	Italy	S. Fabrizi & D. Ahrens	ZFMK	05-07.07.2011	1 @ "X-DA2785 Italy Sardinia: dunes between Torre dei Corsari and Pistis, 40m 39*41'20,0''N; 08*27'25,4''E 5-7.VII.2011 S. Fabrizi & D. Ahrens"	no genital	39.6889	8.45694			P. occidentalis
DA2786						dunes between Torre dei Corsari and Pistis, 40m	Sardinia	Italy	S. Fabrizi & D. Ahrens	ZFMK	05-07.07.2011	1 @ "X-DA2786 Italy Sardinia: dunes between Torre dei Corsari and Pistis, 40m 39*41'20,0''N; 08*27'25,4''E 5-7.VII.2011 S. Fabrizi & D. Ahrens"	no genital	39.6889	8.45694			P. occidentalis
DA2787						dunes between Torre dei Corsari and Pistis, 40m	Sardinia	Italy	S. Fabrizi & D. Ahrens	ZFMK	05-07.07.2011	1 @ "X-DA2787 Italy Sardinia: dunes between Torre dei Corsari and Pistis, 40m 39*41'20,0''N; 08*27'25,4''E 5-7.VII.2011 S. Fabrizi & D. Ahrens"	no genital, no elytra	39.6889	8.45694			P. occidentalis
DA2789						dunes between Torre dei Corsari and Pistis, 40m	Sardinia	Italy	S. Fabrizi & D. Ahrens	ZFMK	05-07.07.2011	1 @ "X-DA2789 Italy Sardinia: dunes between Torre dei Corsari and Pistis, 40m 39*41'20,0''N; 08*27'25,4''E 5-7.VII.2011 S. Fabrizi & D. Ahrens"	no genital, no elytra	39.6889	8.45694			P. occidentalis
DA2790						dunes between Torre dei Corsari and Pistis, 40m	Sardinia	Italy	S. Fabrizi & D. Ahrens	ZFMK	05-07.07.2011	1 @ "X-DA2790 Italy Sardinia: dunes between Torre dei Corsari and Pistis, 40m 39*41'20,0''N; 08*27'25,4''E 5-7.VII.2011 S. Fabrizi & D. Ahrens"	no genital	39.6889	8.45694			P. occidentalis
DA2791		x	x	x	x	dunes between Torre dei Corsari and Pistis, 40m	Sardinia	Italy	S. Fabrizi & D. Ahrens	ZFMK	05-07.07.2011	1 @ "X-DA2791 Italy Sardinia: dunes between Torre dei Corsari and Pistis, 40m 39*41'20,0''N; 08*27'25,4''E 5-7.VII.2011 S. Fabrizi & D. Ahrens"		39.6889	8.45694			P. occidentalis
DA2792		x	x	x	x	dunes between Torre dei Corsari and Pistis, 40m	Sardinia	Italy	S. Fabrizi & D. Ahrens	ZFMK	05-07.07.2011	1 @ "X-DA2792 Italy Sardinia: dunes between Torre dei Corsari and Pistis, 40m 39*41'20,0''N; 08*27'25,4''E 5-7.VII.2011 S. Fabrizi & D. Ahrens"		39.6889	8.45694			P. occidentalis
DA2793						dunes between Torre dei Corsari and Pistis, 40m	Sardinia	Italy	S. Fabrizi & D. Ahrens	ZFMK	05-07.07.2011	1 @ "X-DA2793 Italy Sardinia: dunes between Torre dei Corsari and Pistis, 40m 39*41'20,0''N; 08*27'25,4''E 5-7.VII.2011 S. Fabrizi & D. Ahrens"	no elytra	39.6889	8.45694			P. occidentalis
DA2794	x	x	x	x	x	dunes between Torre dei Corsari and Pistis, 40m	Sardinia	Italy	S. Fabrizi & D. Ahrens	ZFMK	05-07.07.2011	1 @ "X-DA2794 Italy Sardinia: dunes between Torre dei Corsari and Pistis, 40m 39*41'20,0''N; 08*27'25,4''E 5-7.VII.2011 S. Fabrizi & D. Ahrens"		39.6889	8.45694	DA2794	P. sp3	P. occidentalis
DA2795		x	x	x	x	dunes between Torre dei Corsari and Pistis, 40m	Sardinia	Italy	S. Fabrizi & D. Ahrens	ZFMK	05-07.07.2011	1 @ "X-DA2795 Italy Sardinia: dunes between Torre dei Corsari and Pistis, 40m 39*41'20,0''N; 08*27'25,4''E 5-7.VII.2011 S. Fabrizi & D. Ahrens"		39.6889	8.45694			P. occidentalis
DA2796						dunes between Torre dei Corsari and Pistis, 40m	Sardinia	Italy	S. Fabrizi & D. Ahrens	ZFMK	05-07.07.2011	1 @ "X-DA2796 Italy Sardinia: dunes between Torre dei Corsari and Pistis, 40m 39*41'20,0''N; 08*27'25,4''E 5-7.VII.2011 S. Fabrizi & D. Ahrens"	no genital	39.6889	8.45694			P. occidentalis
DA2798		x	x	x	x	dunes between Torre dei Corsari and Pistis, 40m	Sardinia	Italy	S. Fabrizi & D. Ahrens	ZFMK	05-07.07.2011	1 @ "X-DA2798 Italy Sardinia: dunes between Torre dei Corsari and Pistis, 40m 39*41'20,0''N; 08*27'25,4''E 5-7.VII.2011 S. Fabrizi & D. Ahrens"		39.6889	8.45694			P. occidentalis
DA2799		x	x	x	x	dunes between Torre dei Corsari and Pistis, 40m	Sardinia	Italy	S. Fabrizi & D. Ahrens	ZFMK	05-07.07.2011	1 @ "X-DA2799 Italy Sardinia: dunes between Torre dei Corsari and Pistis, 40m 39*41'20,0''N; 08*27'25,4''E 5-7.VII.2011 S. Fabrizi & D. Ahrens"		39.6889	8.45694			P. occidentalis
DA2800						dunes between Torre dei Corsari and Pistis, 40m	Sardinia	Italy	S. Fabrizi & D. Ahrens	ZFMK	05-07.07.2011	1 @ "X-DA2800 Italy Sardinia: dunes between Torre dei Corsari and Pistis, 40m 39*41'20,0''N; 08*27'25,4''E 5-7.VII.2011 S. Fabrizi & D. Ahrens"	no genital	39.6889	8.45694			P. occidentalis
DA2801		x	x	x	x	dunes between Torre dei Corsari and Pistis, 40m	Sardinia	Italy	S. Fabrizi & D. Ahrens	ZFMK	05-07.07.2011	1 @ "X-DA2801 Italy Sardinia: dunes between Torre dei Corsari and Pistis, 40m 39*41'20,0''N; 08*27'25,4''E 5-7.VII.2011 S. Fabrizi & D. Ahrens"		39.6889	8.45694			P. occidentalis
DA2802		x	x	x	x	dunes between Torre dei Corsari and Pistis, 40m	Sardinia	Italy	S. Fabrizi & D. Ahrens	ZFMK	05-07.07.2011	1 @ "X-DA2802 Italy Sardinia: dunes between Torre dei Corsari and Pistis, 40m 39*41'20,0''N; 08*27'25,4''E 5-7.VII.2011 S. Fabrizi & D. Ahrens"		39.6889	8.45694			P. occidentalis
DA2803						dunes between Torre dei Corsari and Pistis, 40m	Sardinia	Italy	S. Fabrizi & D. Ahrens	ZFMK	05-07.07.2011	1 @ "X-DA2803 Italy Sardinia: dunes between Torre dei Corsari and Pistis, 40m 39*41'20,0''N; 08*27'25,4''E 5-7.VII.2011 S. Fabrizi & D. Ahrens"	no genital	39.6889	8.45694			P. occidentalis
DA2804						dunes between Torre dei Corsari and Pistis, 40m	Sardinia	Italy	S. Fabrizi & D. Ahrens	ZFMK	05-07.07.2011	1 @ "X-DA2804 Italy Sardinia: dunes between Torre dei Corsari and Pistis, 40m 39*41'20,0''N; 08*27'25,4''E 5-7.VII.2011 S. Fabrizi & D. Ahrens"	no genital, no elytra	39.6889	8.45694			P. occidentalis
DA2805						dunes between Torre dei Corsari and Pistis, 40m	Sardinia	Italy	S. Fabrizi & D. Ahrens	ZFMK	05-07.07.2011	1 @ "X-DA2805 Italy Sardinia: dunes between Torre dei Corsari and Pistis, 40m 39*41'20,0''N; 08*27'25,4''E 5-7.VII.2011 S. Fabrizi & D. Ahrens"	no genital, no head	39.6889	8.45694			P. occidentalis
DA2806						dunes between Torre dei Corsari and Pistis, 40m	Sardinia	Italy	S. Fabrizi & D. Ahrens	ZFMK	05-07.07.2011	1 @ "X-DA2806 Italy Sardinia: dunes between Torre dei Corsari and Pistis, 40m 39*41'20,0''N; 08*27'25,4''E 5-7.VII.2011 S. Fabrizi & D. Ahrens"	no genital	39.6889	8.45694			P. occidentalis
DA2807		x	x	x	x	dunes between Torre dei Corsari and Pistis, 40m	Sardinia	Italy	S. Fabrizi & D. Ahrens	ZFMK	05-07.07.2011	1 @ "X-DA2807 Italy Sardinia: dunes between Torre dei Corsari and Pistis, 40m 39*41'20,0''N; 08*27'25,4''E 5-7.VII.2011 S. Fabrizi & D. Ahrens"		39.6889	8.45694			P. occidentalis
DA2808						dunes between Torre dei Corsari and Pistis, 40m	Sardinia	Italy	S. Fabrizi & D. Ahrens	ZFMK	05-07.07.2011	1 @ "X-DA2808 Italy Sardinia: dunes between Torre dei Corsari and Pistis, 40m 39*41'20,0''N; 08*27'25,4''E 5-7.VII.2011 S. Fabrizi & D. Ahrens"	no genital	39.6889	8.45694			P. occidentalis
DA2810	x	x	x	x		Is Arenas, 15m	Sardinia	Italy	S. Fabrizi & D. Ahrens	ZFMK	28.06.-4.07.2011	1 @ "X-DA2810 Italy Sardinia: Is Arenas, 15m 28.VI.-4.VII.2011 S. Fabrizi & D. Ahrens"		40.0717	8.48611	DA2810	P. sp3	P. occidentalis
DA2811						Is Arenas, 15m	Sardinia	Italy	S. Fabrizi & D. Ahrens	ZFMK	28.06.-4.07.2011	1 @ "X-DA2811 Italy Sardinia: Is Arenas, 15m 28.VI.-4.VII.2011 S. Fabrizi & D. Ahrens"	no head	40.0717	8.48611			P. occidentalis
DA2817						dunes between Torre dei Corsari and Pistis, 40m	Sardinia	Italy	S. Fabrizi & D. Ahrens	ZFMK	05-07.07.2011	1 @ "X-DA2817 Italy Sardinia: dunes between Torre dei Corsari and Pistis, 40m 39*41'20,0''N; 08*27'25,4''E 5-7.VII.2011 S. Fabrizi & D. Ahrens"	no genital	39.6889	8.45694			P. occidentalis
DA2818						dunes between Torre dei Corsari and Pistis, 40m	Sardinia	Italy	S. Fabrizi & D. Ahrens	ZFMK	05-07.07.2011	1 @ "X-DA2818 Italy Sardinia: dunes between Torre dei Corsari and Pistis, 40m 39*41'20,0''N; 08*27'25,4''E 5-7.VII.2011 S. Fabrizi & D. Ahrens"	no genital	39.6889	8.45694			P. occidentalis
DA2819		x	x	x	x	dunes between Torre dei Corsari and Pistis, 40m	Sardinia	Italy	S. Fabrizi & D. Ahrens	ZFMK	05-07.07.2011	1 @ "X-DA2819 Italy Sardinia: dunes between Torre dei Corsari and Pistis, 40m 39*41'20,0''N; 08*27'25,4''E 5-7.VII.2011 S. Fabrizi & D. Ahrens"		39.6889	8.45694			P. occidentalis
DA2820						dunes between Torre dei Corsari and Pistis, 40m	Sardinia	Italy	S. Fabrizi & D. Ahrens	ZFMK	05-07.07.2011	1 @ "X-DA2820 Italy Sardinia: dunes between Torre dei Corsari and Pistis, 40m 39*41'20,0''N; 08*27'25,4''E 5-7.VII.2011 S. Fabrizi & D. Ahrens"	no genital, no elytra	39.6889	8.45694			P. occidentalis
DA2821						dunes between Torre dei Corsari and Pistis, 40m	Sardinia	Italy	S. Fabrizi & D. Ahrens	ZFMK	05-07.07.2011	1 @ "X-DA2821 Italy Sardinia: dunes between Torre dei Corsari and Pistis, 40m 39*41'20,0''N; 08*27'25,4''E 5-7.VII.2011 S. Fabrizi & D. Ahrens"	no genital, no elytra	39.6889	8.45694			P. occidentalis
DA2822		x	x	x	x	dunes between Torre dei Corsari and Pistis, 40m	Sardinia	Italy	S. Fabrizi & D. Ahrens	ZFMK	05-07.07.2011	1 @ "X-DA2822 Italy Sardinia: dunes between Torre dei Corsari and Pistis, 40m 39*41'20,0''N; 08*27'25,4''E 5-7.VII.2011 S. Fabrizi & D. Ahrens"		39.6889	8.45694			P. occidentalis
DA2823		x	x	x	x	dunes between Torre dei Corsari and Pistis, 40m	Sardinia	Italy	S. Fabrizi & D. Ahrens	ZFMK	05-07.07.2011	1 @ "X-DA2823 Italy Sardinia: dunes between Torre dei Corsari and Pistis, 40m 39*41'20,0''N; 08*27'25,4''E 5-7.VII.2011 S. Fabrizi & D. Ahrens"		39.6889	8.45694			P. occidentalis
DA2824		x	x	x	x	dunes between Torre dei Corsari and Pistis, 40m	Sardinia	Italy	S. Fabrizi & D. Ahrens	ZFMK	05-07.07.2011	1 @ "X-DA2824 Italy Sardinia: dunes between Torre dei Corsari and Pistis, 40m 39*41'20,0''N; 08*27'25,4''E 5-7.VII.2011 S. Fabrizi & D. Ahrens"		39.6889	8.45694			P. occidentalis
DA2825						dunes between Torre dei Corsari and Pistis, 40m	Sardinia	Italy	S. Fabrizi & D. Ahrens	ZFMK	05-07.07.2011	1 @ "X-DA2825 Italy Sardinia: dunes between Torre dei Corsari and Pistis, 40m 39*41'20,0''N; 08*27'25,4''E 5-7.VII.2011 S. Fabrizi & D. Ahrens"	no genital	39.6889	8.45694			P. occidentalis
DA2826		x	x	x	x	dunes between Torre dei Corsari and Pistis, 40m	Sardinia	Italy	S. Fabrizi & D. Ahrens	ZFMK	05-07.07.2011	1 @ "X-DA2826 Italy Sardinia: dunes between Torre dei Corsari and Pistis, 40m 39*41'20,0''N; 08*27'25,4''E 5-7.VII.2011 S. Fabrizi & D. Ahrens"		39.6889	8.45694			P. occidentalis
DA2827		x	x	x	x	dunes between Torre dei Corsari and Pistis, 40m	Sardinia	Italy	S. Fabrizi & D. Ahrens	ZFMK	05-07.07.2011	1 @ "X-DA2827 Italy Sardinia: dunes between Torre dei Corsari and Pistis, 40m 39*41'20,0''N; 08*27'25,4''E 5-7.VII.2011 S. Fabrizi & D. Ahrens"		39.6889	8.45694			P. occidentalis
DA2828		x	x	x	x	dunes between Torre dei Corsari and Pistis, 40m	Sardinia	Italy	S. Fabrizi & D. Ahrens	ZFMK	05-07.07.2011	1 @ "X-DA2828 Italy Sardinia: dunes between Torre dei Corsari and Pistis, 40m 39*41'20,0''N; 08*27'25,4''E 5-7.VII.2011 S. Fabrizi & D. Ahrens"		39.6889	8.45694			P. occidentalis
DA2829						dunes between Torre dei Corsari and Pistis, 40m	Sardinia	Italy	S. Fabrizi & D. Ahrens	ZFMK	05-07.07.2011	1 @ "X-DA2829 Italy Sardinia: dunes between Torre dei Corsari and Pistis, 40m 39*41'20,0''N; 08*27'25,4''E 5-7.VII.2011 S. Fabrizi & D. Ahrens"		39.6889	8.45694			P. occidentalis
DA2831						dunes between Torre dei Corsari and Pistis, 40m	Sardinia	Italy	S. Fabrizi & D. Ahrens	ZFMK	05-07.07.2011	1 @ "X-DA2831 Italy Sardinia: dunes between Torre dei Corsari and Pistis, 40m 39*41'20,0''N; 08*27'25,4''E 5-7.VII.2011 S. Fabrizi & D. Ahrens"		39.6889	8.45694			P. occidentalis
DA2832						dunes between Torre dei Corsari and Pistis, 40m	Sardinia	Italy	S. Fabrizi & D. Ahrens	ZFMK	05-07.07.2011	1 @ "X-DA2832 Italy Sardinia: dunes between Torre dei Corsari and Pistis, 40m 39*41'20,0''N; 08*27'25,4''E 5-7.VII.2011 S. Fabrizi & D. Ahrens"	no genital, no head	39.6889	8.45694			P. occidentalis
DA2833						dunes between Torre dei Corsari and Pistis, 40m	Sardinia	Italy	S. Fabrizi & D. Ahrens	ZFMK	05-07.07.2011	1 @ "X-DA2833 Italy Sardinia: dunes between Torre dei Corsari and Pistis, 40m 39*41'20,0''N; 08*27'25,4''E 5-7.VII.2011 S. Fabrizi & D. Ahrens"	no elytra	39.6889	8.45694			P. occidentalis
DA2834						dunes between Torre dei Corsari and Pistis, 40m	Sardinia	Italy	S. Fabrizi & D. Ahrens	ZFMK	05-07.07.2011	1 @ "X-DA2834 Italy Sardinia: dunes between Torre dei Corsari and Pistis, 40m 39*41'20,0''N; 08*27'25,4''E 5-7.VII.2011 S. Fabrizi & D. Ahrens"	no genital	39.6889	8.45694			P. occidentalis
DA2835						dunes between Torre dei Corsari and Pistis, 40m	Sardinia	Italy	S. Fabrizi & D. Ahrens	ZFMK	05-07.07.2011	1 @ "X-DA2835 Italy Sardinia: dunes between Torre dei Corsari and Pistis, 40m 39*41'20,0''N; 08*27'25,4''E 5-7.VII.2011 S. Fabrizi & D. Ahrens"	no genital, no elytra	39.6889	8.45694			P. occidentalis
DA2836						dunes between Torre dei Corsari and Pistis, 40m	Sardinia	Italy	S. Fabrizi & D. Ahrens	ZFMK	05-07.07.2011	1 @ "X-DA2836 Italy Sardinia: dunes between Torre dei Corsari and Pistis, 40m 39*41'20,0''N; 08*27'25,4''E 5-7.VII.2011 S. Fabrizi & D. Ahrens"	no genital	39.6889	8.45694			P. occidentalis
DA2837						dunes between Torre dei Corsari and Pistis, 40m	Sardinia	Italy	S. Fabrizi & D. Ahrens	ZFMK	05-07.07.2011	1 @ "X-DA2837 Italy Sardinia: dunes between Torre dei Corsari and Pistis, 40m 39*41'20,0''N; 08*27'25,4''E 5-7.VII.2011 S. Fabrizi & D. Ahrens"	genital broken, elytra broken	39.6889	8.45694			P. occidentalis
DA2838		x	x	x	x	dunes between Torre dei Corsari and Pistis, 40m	Sardinia	Italy	S. Fabrizi & D. Ahrens	ZFMK	05-07.07.2011	1 @ "X-DA2838 Italy Sardinia: dunes between Torre dei Corsari and Pistis, 40m 39*41'20,0''N; 08*27'25,4''E 5-7.VII.2011 S. Fabrizi & D. Ahrens"		39.6889	8.45694			P. occidentalis
DA2839A						dunes between Torre dei Corsari and Pistis, 40m	Sardinia	Italy	S. Fabrizi & D. Ahrens	ZFMK	05-07.07.2011	1 @ "X-DA2839A Italy Sardinia: dunes between Torre dei Corsari and Pistis, 40m 39*41'20,0''N; 08*27'25,4''E 5-7.VII.2011 S. Fabrizi & D. Ahrens"	fragments	39.6889	8.45694			P. occidentalis
DA2839B						dunes between Torre dei Corsari and Pistis, 40m	Sardinia	Italy	S. Fabrizi & D. Ahrens	ZFMK	05-07.07.2011	1 @ "X-DA2839B Italy Sardinia: dunes between Torre dei Corsari and Pistis, 40m 39*41'20,0''N; 08*27'25,4''E 5-7.VII.2011 S. Fabrizi & D. Ahrens"		39.6889	8.45694			P. occidentalis
DA2839C						dunes between Torre dei Corsari and Pistis, 40m	Sardinia	Italy	S. Fabrizi & D. Ahrens	ZFMK	05-07.07.2011	1 @ "X-DA2839C Italy Sardinia: dunes between Torre dei Corsari and Pistis, 40m 39*41'20,0''N; 08*27'25,4''E 5-7.VII.2011 S. Fabrizi & D. Ahrens"		39.6889	8.45694			P. occidentalis
DA2839D						dunes between Torre dei Corsari and Pistis, 40m	Sardinia	Italy	S. Fabrizi & D. Ahrens	ZFMK	05-07.07.2011	1 @ "X-DA2839D Italy Sardinia: dunes between Torre dei Corsari and Pistis, 40m 39*41'20,0''N; 08*27'25,4''E 5-7.VII.2011 S. Fabrizi & D. Ahrens"		39.6889	8.45694			P. occidentalis
DA2839E						dunes between Torre dei Corsari and Pistis, 40m	Sardinia	Italy	S. Fabrizi & D. Ahrens	ZFMK	05-07.07.2011	1 @ "X-DA2839E Italy Sardinia: dunes between Torre dei Corsari and Pistis, 40m 39*41'20,0''N; 08*27'25,4''E 5-7.VII.2011 S. Fabrizi & D. Ahrens"		39.6889	8.45694			P. occidentalis
DA2839F						dunes between Torre dei Corsari and Pistis, 40m	Sardinia	Italy	S. Fabrizi & D. Ahrens	ZFMK	05-07.07.2011	1 @ "X-DA2839F Italy Sardinia: dunes between Torre dei Corsari and Pistis, 40m 39*41'20,0''N; 08*27'25,4''E 5-7.VII.2011 S. Fabrizi & D. Ahrens"		39.6889	8.45694			P. occidentalis
DA2839G						dunes between Torre dei Corsari and Pistis, 40m	Sardinia	Italy	S. Fabrizi & D. Ahrens	ZFMK	05-07.07.2011	1 @ "X-DA2839G Italy Sardinia: dunes between Torre dei Corsari and Pistis, 40m 39*41'20,0''N; 08*27'25,4''E 5-7.VII.2011 S. Fabrizi & D. Ahrens"		39.6889	8.45694			P. occidentalis
DA2839H						dunes between Torre dei Corsari and Pistis, 40m	Sardinia	Italy	S. Fabrizi & D. Ahrens	ZFMK	05-07.07.2011	1 @ "X-DA2839H Italy Sardinia: dunes between Torre dei Corsari and Pistis, 40m 39*41'20,0''N; 08*27'25,4''E 5-7.VII.2011 S. Fabrizi & D. Ahrens"		39.6889	8.45694			P. occidentalis
DA2839i						dunes between Torre dei Corsari and Pistis, 40m	Sardinia	Italy	S. Fabrizi & D. Ahrens	ZFMK	05-07.07.2011	1 @ "X-DA2839i Italy Sardinia: dunes between Torre dei Corsari and Pistis, 40m 39*41'20,0''N; 08*27'25,4''E 5-7.VII.2011 S. Fabrizi & D. Ahrens"		39.6889	8.45694			P. occidentalis
DA2839J						dunes between Torre dei Corsari and Pistis, 40m	Sardinia	Italy	S. Fabrizi & D. Ahrens	ZFMK	05-07.07.2011	1 @ "X-DA2839J Italy Sardinia: dunes between Torre dei Corsari and Pistis, 40m 39*41'20,0''N; 08*27'25,4''E 5-7.VII.2011 S. Fabrizi & D. Ahrens"		39.6889	8.45694			P. occidentalis
DA2840		x	x	x	x	dunes between Torre dei Corsari and Pistis, 40m	Sardinia	Italy	S. Fabrizi & D. Ahrens	ZFMK	05-07.07.2011	1 @ "X-DA2840 Italy Sardinia: dunes between Torre dei Corsari and Pistis, 40m 39*41'20,0''N; 08*27'25,4''E 5-7.VII.2011 S. Fabrizi & D. Ahrens"		39.6889	8.45694			P. occidentalis
DA2841		x	x	x	x	dunes between Torre dei Corsari and Pistis, 40m	Sardinia	Italy	S. Fabrizi & D. Ahrens	ZFMK	05-07.07.2011	1 @ "X-DA2841 Italy Sardinia: dunes between Torre dei Corsari and Pistis, 40m 39*41'20,0''N; 08*27'25,4''E 5-7.VII.2011 S. Fabrizi & D. Ahrens"		39.6889	8.45694			P. occidentalis
DA2842						dunes between Torre dei Corsari and Pistis, 40m	Sardinia	Italy	S. Fabrizi & D. Ahrens	ZFMK	05-07.07.2011	1 @ "X-DA2842 Italy Sardinia: dunes between Torre dei Corsari and Pistis, 40m 39*41'20,0''N; 08*27'25,4''E 5-7.VII.2011 S. Fabrizi & D. Ahrens"	no genital, no head	39.6889	8.45694			P. occidentalis
DA2846		x	x	x	x	Portixeddu, 0-42m	Sardinia	Italy	S. Fabrizi & D. Ahrens	ZFMK	09-11.07.2011	1 @ "X-DA2846 Italy Sardinia: Portixeddu, 0-42m 39*26'29,8''N; 08*25'22,3''E 9.-11.VII.2011 S. Fabrizi & D. Ahrens"		39.4406	8.42333			P. occidentalis
DA2847						Portixeddu, 0-42m	Sardinia	Italy	S. Fabrizi & D. Ahrens	ZFMK	09-11.07.2011	1 @ "X-DA2847 Italy Sardinia: Portixeddu, 0-42m 39*26'29,8''N; 08*25'22,3''E 9.-11.VII.2011 S. Fabrizi & D. Ahrens"	no genital	39.4406	8.42333			P. occidentalis
DA2848						Portixeddu, 0-42m	Sardinia	Italy	S. Fabrizi & D. Ahrens	ZFMK	09-11.07.2011	1 @ "X-DA2848 Italy Sardinia: Portixeddu, 0-42m 39*26'29,8''N; 08*25'22,3''E 9.-11.VII.2011 S. Fabrizi & D. Ahrens"	no genital	39.4406	8.42333			P. occidentalis
DA2849						Portixeddu, 0-42m	Sardinia	Italy	S. Fabrizi & D. Ahrens	ZFMK	09-11.07.2011	1 @ "X-DA2849 Italy Sardinia: Portixeddu, 0-42m 39*26'29,8''N; 08*25'22,3''E 9.-11.VII.2011 S. Fabrizi & D. Ahrens"	no genital	39.4406	8.42333			P. occidentalis
DA2850						Portixeddu, 0-42m	Sardinia	Italy	S. Fabrizi & D. Ahrens	ZFMK	09-11.07.2011	1 @ "X-DA2850 Italy Sardinia: Portixeddu, 0-42m 39*26'29,8''N; 08*25'22,3''E 9.-11.VII.2011 S. Fabrizi & D. Ahrens"	no genital	39.4406	8.42333			P. occidentalis
DA3326	x	x	x	x	x	Sardegna: Villasimius (Camping Spiaggia del Riso)	Sardinia	Italy	S. Fabrizi & D. Ahrens	ZFMK	27.6.2012	1 @ "X-DA3326 - Italy, Sardegna: Villasimius (Camping Spiaggia del Riso), 39°07'23.1''N, 09°30'40.6''E, 27.6.2012, leg. D. Ahrens & S. Fabrizi" (ZFMK),		39.1231	9.51111	DA3326	P. sardiniensis	P. sardiniensis
DA3327	x	x	x	x		Sardegna: Villasimius (Camping Spiaggia del Riso)	Sardinia	Italy	S. Fabrizi & D. Ahrens	ZFMK	27.6.2012	1 @ "X-DA3327 - Italy, Sardegna: Villasimius (Camping Spiaggia del Riso), 39°07'23.1''N, 09°30'40.6''E, 27.6.2012, leg. D. Ahrens & S. Fabrizi" (ZFMK),		39.1231	9.51111	DA3327	P. sardiniensis	P. sardiniensis
DA3328	x	x	x	x	x	Sardegna: Villasimius (Camping Spiaggia del Riso)	Sardinia	Italy	S. Fabrizi & D. Ahrens	ZFMK	27.6.2012	1 @ "X-DA3328 - Italy, Sardegna: Villasimius (Camping Spiaggia del Riso), 39°07'23.1''N, 09°30'40.6''E, 27.6.2012, leg. D. Ahrens & S. Fabrizi" (ZFMK),		39.1231	9.51111	DA3328	P. sardiniensis	P. sardiniensis
DA3329	x	x	x	x		Sardegna: Villasimius (Camping Spiaggia del Riso)	Sardinia	Italy	S. Fabrizi & D. Ahrens	ZFMK	27.6.2012	1 @ "X-DA3329 - Italy, Sardegna: Villasimius (Camping Spiaggia del Riso), 39°07'23.1''N, 09°30'40.6''E, 27.6.2012, leg. D. Ahrens & S. Fabrizi" (ZFMK),		39.1231	9.51111	DA3329	P. sardiniensis	P. sardiniensis
DA3330	x	x	x	x	x	Sardegna: Villasimius (Camping Spiaggia del Riso)	Sardinia	Italy	S. Fabrizi & D. Ahrens	ZFMK	27.6.2012	1 @ "X-DA3330 - Italy, Sardegna: Villasimius (Camping Spiaggia del Riso), 39°07'23.1''N, 09°30'40.6''E, 27.6.2012, leg. D. Ahrens & S. Fabrizi" (ZFMK),		39.1231	9.51111	DA3330	P. sardiniensis	P. sardiniensis
DA3331	x	x	x	x	x	Sardegna: Villasimius (Camping Spiaggia del Riso)	Sardinia	Italy	S. Fabrizi & D. Ahrens	ZFMK	27.6.2012	1 @ "X-DA3331 - Italy, Sardegna: Villasimius (Camping Spiaggia del Riso), 39°07'23.1''N, 09°30'40.6''E, 27.6.2012, leg. D. Ahrens & S. Fabrizi" (ZFMK),		39.1231	9.51111	DA3331	P. sardiniensis	P. sardiniensis
DA3332b		x	x	x	x	Villasimius, Camping Spiaggia del Riso	Sardinia	Italy	D. Ahrens & S. Fabrizi	ZFMK	27.06.2012	1 @ "X-DA3332b Italy Sardegna: Villasimius (Camping Spiaggia del Riso) 39°07'23.1''N, 09°30'40.6''E 27.VI.2012 D. Ahrens & S. Fabrizi"		39.1231	9.51111			P. sardiniensis
DA3332c		x	x	x	x	Villasimius, Camping Spiaggia del Riso	Sardinia	Italy	D. Ahrens & S. Fabrizi	ZFMK	27.06.2012	1 @ "X-DA3332c Italy Sardegna: Villasimius (Camping Spiaggia del Riso) 39°07'23.1''N, 09°30'40.6''E 27.VI.2012 D. Ahrens & S. Fabrizi"		39.1231	9.51111			P. sardiniensis
DA3332d		x	x	x	x	Villasimius, Camping Spiaggia del Riso	Sardinia	Italy	D. Ahrens & S. Fabrizi	ZFMK	27.06.2012	1 @ "X-DA3332d Italy Sardegna: Villasimius (Camping Spiaggia del Riso) 39°07'23.1''N, 09°30'40.6''E 27.VI.2012 D. Ahrens & S. Fabrizi"		39.1231	9.51111			P. sardiniensis
DA3332e		x	x	x	x	Villasimius, Camping Spiaggia del Riso	Sardinia	Italy	D. Ahrens & S. Fabrizi	ZFMK	27.06.2012	1 @ "X-DA3332e Italy Sardegna: Villasimius (Camping Spiaggia del Riso) 39°07'23.1''N, 09°30'40.6''E 27.VI.2012 D. Ahrens & S. Fabrizi"		39.1231	9.51111			P. sardiniensis
DA3332f		x	x	x	x	Villasimius, Camping Spiaggia del Riso	Sardinia	Italy	D. Ahrens & S. Fabrizi	ZFMK	27.06.2012	1 @ "X-DA3332f Italy Sardegna: Villasimius (Camping Spiaggia del Riso) 39°07'23.1''N, 09°30'40.6''E 27.VI.2012 D. Ahrens & S. Fabrizi"		39.1231	9.51111			P. sardiniensis
DA3332g		x	x	x	x	Villasimius, Camping Spiaggia del Riso	Sardinia	Italy	D. Ahrens & S. Fabrizi	ZFMK	27.06.2012	1 @ "X-DA3332g Italy Sardegna: Villasimius (Camping Spiaggia del Riso) 39°07'23.1''N, 09°30'40.6''E 27.VI.2012 D. Ahrens & S. Fabrizi"		39.1231	9.51111			P. sardiniensis
DA3332h		x	x	x	x	Villasimius, Camping Spiaggia del Riso	Sardinia	Italy	D. Ahrens & S. Fabrizi	ZFMK	27.06.2012	1 @ "X-DA3332h Italy Sardegna: Villasimius (Camping Spiaggia del Riso) 39°07'23.1''N, 09°30'40.6''E 27.VI.2012 D. Ahrens & S. Fabrizi"		39.1231	9.51111			P. sardiniensis
DA3332i		x	x	x	x	Villasimius, Camping Spiaggia del Riso	Sardinia	Italy	D. Ahrens & S. Fabrizi	ZFMK	27.06.2012	1 @ "X-DA3332i Italy Sardegna: Villasimius (Camping Spiaggia del Riso) 39°07'23.1''N, 09°30'40.6''E 27.VI.2012 D. Ahrens & S. Fabrizi"		39.1231	9.51111			P. sardiniensis
DA3332j		x	x	x	x	Villasimius, Camping Spiaggia del Riso	Sardinia	Italy	D. Ahrens & S. Fabrizi	ZFMK	27.06.2012	1 @ "X-DA3332j Italy Sardegna: Villasimius (Camping Spiaggia del Riso) 39°07'23.1''N, 09°30'40.6''E 27.VI.2012 D. Ahrens & S. Fabrizi"		39.1231	9.51111			P. sardiniensis
DA3332k		x	x	x	x	Villasimius, Camping Spiaggia del Riso	Sardinia	Italy	D. Ahrens & S. Fabrizi	ZFMK	27.06.2012	1 @ "X-DA3332k Italy Sardegna: Villasimius (Camping Spiaggia del Riso) 39°07'23.1''N, 09°30'40.6''E 27.VI.2012 D. Ahrens & S. Fabrizi"		39.1231	9.51111			P. sardiniensis
DA3332l		x	x	x	x	Villasimius, Camping Spiaggia del Riso	Sardinia	Italy	D. Ahrens & S. Fabrizi	ZFMK	27.06.2012	1 @ "X-DA3332l Italy Sardegna: Villasimius (Camping Spiaggia del Riso) 39°07'23.1''N, 09°30'40.6''E 27.VI.2012 D. Ahrens & S. Fabrizi"		39.1231	9.51111			P. sardiniensis
DA3332m		x	x	x	x	Villasimius, Camping Spiaggia del Riso	Sardinia	Italy	D. Ahrens & S. Fabrizi	ZFMK	27.06.2012	1 @ "X-DA3332m Italy Sardegna: Villasimius (Camping Spiaggia del Riso) 39°07'23.1''N, 09°30'40.6''E 27.VI.2012 D. Ahrens & S. Fabrizi"		39.1231	9.51111			P. sardiniensis
DA3332n		x	x	x	x	Villasimius, Camping Spiaggia del Riso	Sardinia	Italy	D. Ahrens & S. Fabrizi	ZFMK	27.06.2012	1 @ "X-DA3332n Italy Sardegna: Villasimius (Camping Spiaggia del Riso) 39°07'23.1''N, 09°30'40.6''E 27.VI.2012 D. Ahrens & S. Fabrizi"		39.1231	9.51111			P. sardiniensis
DA3332o		x	x	x	x	Villasimius, Camping Spiaggia del Riso	Sardinia	Italy	D. Ahrens & S. Fabrizi	ZFMK	27.06.2012	1 @ "X-DA3332o Italy Sardegna: Villasimius (Camping Spiaggia del Riso) 39°07'23.1''N, 09°30'40.6''E 27.VI.2012 D. Ahrens & S. Fabrizi"		39.1231	9.51111			P. sardiniensis
DA3332p		x	x	x	x	Villasimius, Camping Spiaggia del Riso	Sardinia	Italy	D. Ahrens & S. Fabrizi	ZFMK	27.06.2012	1 @ "X-DA3332p Italy Sardegna: Villasimius (Camping Spiaggia del Riso) 39°07'23.1''N, 09°30'40.6''E 27.VI.2012 D. Ahrens & S. Fabrizi"		39.1231	9.51111			P. sardiniensis
DA3332q		x	x	x	x	Villasimius, Camping Spiaggia del Riso	Sardinia	Italy	D. Ahrens & S. Fabrizi	ZFMK	27.06.2012	1 @ "X-DA3332q Italy Sardegna: Villasimius (Camping Spiaggia del Riso) 39°07'23.1''N, 09°30'40.6''E 27.VI.2012 D. Ahrens & S. Fabrizi"		39.1231	9.51111			P. sardiniensis
DA3332r		x	x	x	x	Villasimius, Camping Spiaggia del Riso	Sardinia	Italy	D. Ahrens & S. Fabrizi	ZFMK	27.06.2012	1 @ "X-DA3332r Italy Sardegna: Villasimius (Camping Spiaggia del Riso) 39°07'23.1''N, 09°30'40.6''E 27.VI.2012 D. Ahrens & S. Fabrizi"		39.1231	9.51111			P. sardiniensis
DA3332s						Villasimius, Camping Spiaggia del Riso	Sardinia	Italy	D. Ahrens & S. Fabrizi	ZFMK	27.06.2012	1 @ "X-DA3332s Italy Sardegna: Villasimius (Camping Spiaggia del Riso) 39°07'23.1''N, 09°30'40.6''E 27.vi.2012 D. Ahrens & S. Fabrizi" (ZFMK),		39.1231	9.51111			P. sardiniensis
DA3332t						Villasimius, Camping Spiaggia del Riso	Sardinia	Italy	D. Ahrens & S. Fabrizi	ZFMK	27.06.2012	1 @ "X-DA3332t Italy Sardegna: Villasimius (Camping Spiaggia del Riso) 39°07'23.1''N, 09°30'40.6''E 27.vi.2012 D. Ahrens & S. Fabrizi" (ZFMK),		39.1231	9.51111			P. sardiniensis
DA3333b		x	x	x	x	Villasimius, Camping Spiaggia del Riso	Sardinia	Italy	D. Ahrens & S. Fabrizi	ZFMK	27.06.2012	1 @ "X-DA3333b Italy Sardegna: Villasimius (Camping Spiaggia del Riso) 39°07'23.1''N, 09°30'40.6''E 27.VI.2012 D. Ahrens & S. Fabrizi"		39.1231	9.51111			P. sardiniensis
DA3333c		x	x	x	x	Villasimius, Camping Spiaggia del Riso	Sardinia	Italy	D. Ahrens & S. Fabrizi	ZFMK	27.06.2012	1 @ "X-DA3333c Italy Sardegna: Villasimius (Camping Spiaggia del Riso) 39°07'23.1''N, 09°30'40.6''E 27.VI.2012 D. Ahrens & S. Fabrizi"		39.1231	9.51111			P. sardiniensis
DA3333d		x	x	x	x	Villasimius, Camping Spiaggia del Riso	Sardinia	Italy	D. Ahrens & S. Fabrizi	ZFMK	27.06.2012	1 @ "X-DA3333d Italy Sardegna: Villasimius (Camping Spiaggia del Riso) 39°07'23.1''N, 09°30'40.6''E 27.VI.2012 D. Ahrens & S. Fabrizi"		39.1231	9.51111			P. sardiniensis
DA3333e		x	x	x	x	Villasimius, Camping Spiaggia del Riso	Sardinia	Italy	D. Ahrens & S. Fabrizi	ZFMK	27.06.2012	1 @ "X-DA3333e Italy Sardegna: Villasimius (Camping Spiaggia del Riso) 39°07'23.1''N, 09°30'40.6''E 27.VI.2012 D. Ahrens & S. Fabrizi"		39.1231	9.51111			P. sardiniensis
DA3333f		x	x	x	x	Villasimius, Camping Spiaggia del Riso	Sardinia	Italy	D. Ahrens & S. Fabrizi	ZFMK	27.06.2012	1 @ "X-DA3333f Italy Sardegna: Villasimius (Camping Spiaggia del Riso) 39°07'23.1''N, 09°30'40.6''E 27.VI.2012 D. Ahrens & S. Fabrizi"		39.1231	9.51111			P. sardiniensis
DA3333g		x	x	x	x	Villasimius, Camping Spiaggia del Riso	Sardinia	Italy	D. Ahrens & S. Fabrizi	ZFMK	27.06.2012	1 @ "X-DA3333g Italy Sardegna: Villasimius (Camping Spiaggia del Riso) 39°07'23.1''N, 09°30'40.6''E 27.VI.2012 D. Ahrens & S. Fabrizi"		39.1231	9.51111			P. sardiniensis
DA3333h		x	x	x	x	Villasimius, Camping Spiaggia del Riso	Sardinia	Italy	D. Ahrens & S. Fabrizi	ZFMK	27.06.2012	1 @ "X-DA3333h Italy Sardegna: Villasimius (Camping Spiaggia del Riso) 39°07'23.1''N, 09°30'40.6''E 27.VI.2012 D. Ahrens & S. Fabrizi"		39.1231	9.51111			P. sardiniensis
DA3333i		x	x		x	Villasimius, Camping Spiaggia del Riso	Sardinia	Italy	D. Ahrens & S. Fabrizi	ZFMK	27.06.2012	1 @ "X-DA3333i Italy Sardegna: Villasimius (Camping Spiaggia del Riso) 39°07'23.1''N, 09°30'40.6''E 27.VI.2012 D. Ahrens & S. Fabrizi"		39.1231	9.51111			P. sardiniensis
DA3333j		x	x			Villasimius, Camping Spiaggia del Riso	Sardinia	Italy	D. Ahrens & S. Fabrizi	ZFMK	27.06.2012	1 @ "X-DA3333j Italy Sardegna: Villasimius (Camping Spiaggia del Riso) 39°07'23.1''N, 09°30'40.6''E 27.VI.2012 D. Ahrens & S. Fabrizi"	genital broken	39.1231	9.51111			P. sardiniensis
DA3333k		x	x	x	x	Villasimius, Camping Spiaggia del Riso	Sardinia	Italy	D. Ahrens & S. Fabrizi	ZFMK	27.06.2012	1 @ "X-DA3333k Italy Sardegna: Villasimius (Camping Spiaggia del Riso) 39°07'23.1''N, 09°30'40.6''E 27.VI.2012 D. Ahrens & S. Fabrizi"		39.1231	9.51111			P. sardiniensis
DA3333l		x	x		x	Villasimius, Camping Spiaggia del Riso	Sardinia	Italy	D. Ahrens & S. Fabrizi	ZFMK	27.06.2012	1 @ "X-DA3333l Italy Sardegna: Villasimius (Camping Spiaggia del Riso) 39°07'23.1''N, 09°30'40.6''E 27.VI.2012 D. Ahrens & S. Fabrizi"	Clipeo broken	39.1231	9.51111			P. sardiniensis
DA3333m		x	x	x	x	Villasimius, Camping Spiaggia del Riso	Sardinia	Italy	D. Ahrens & S. Fabrizi	ZFMK	27.06.2012	1 @ "X-DA3333m Italy Sardegna: Villasimius (Camping Spiaggia del Riso) 39°07'23.1''N, 09°30'40.6''E 27.VI.2012 D. Ahrens & S. Fabrizi"		39.1231	9.51111			P. sardiniensis
DA3333n						Villasimius, Camping Spiaggia del Riso	Sardinia	Italy	D. Ahrens & S. Fabrizi	ZFMK	27.06.2012	1 @ "X-DA3333n Italy Sardegna: Villasimius (Camping Spiaggia del Riso) 39°07'23.1''N, 09°30'40.6''E 27.VI.2012 D. Ahrens & S. Fabrizi"	genital broken	39.1231	9.51111			P. sardiniensis
DA3333o		x	x	x	x	Villasimius, Camping Spiaggia del Riso	Sardinia	Italy	D. Ahrens & S. Fabrizi	ZFMK	27.06.2012	1 @ "X-DA3333o Italy Sardegna: Villasimius (Camping Spiaggia del Riso) 39°07'23.1''N, 09°30'40.6''E 27.VI.2012 D. Ahrens & S. Fabrizi"		39.1231	9.51111			P. sardiniensis
DA3333p		x	x	x	x	Villasimius, Camping Spiaggia del Riso	Sardinia	Italy	D. Ahrens & S. Fabrizi	ZFMK	27.06.2012	1 @ "X-DA3333p Italy Sardegna: Villasimius (Camping Spiaggia del Riso) 39°07'23.1''N, 09°30'40.6''E 27.VI.2012 D. Ahrens & S. Fabrizi"		39.1231	9.51111			P. sardiniensis
DA3333q		x	x	x	x	Villasimius, Camping Spiaggia del Riso	Sardinia	Italy	D. Ahrens & S. Fabrizi	ZFMK	27.06.2012	1 @ "X-DA3333q Italy Sardegna: Villasimius (Camping Spiaggia del Riso) 39°07'23.1''N, 09°30'40.6''E 27.VI.2012 D. Ahrens & S. Fabrizi"		39.1231	9.51111			P. sardiniensis
DA3333r		x	x	x	x	Villasimius, Camping Spiaggia del Riso	Sardinia	Italy	D. Ahrens & S. Fabrizi	ZFMK	27.06.2012	1 @ "X-DA3333r Italy Sardegna: Villasimius (Camping Spiaggia del Riso) 39°07'23.1''N, 09°30'40.6''E 27.VI.2012 D. Ahrens & S. Fabrizi"		39.1231	9.51111			P. sardiniensis
DA3333s		x	x	x	x	Villasimius, Camping Spiaggia del Riso	Sardinia	Italy	D. Ahrens & S. Fabrizi	ZFMK	27.06.2012	1 @ "X-DA3333s Italy Sardegna: Villasimius (Camping Spiaggia del Riso) 39°07'23.1''N, 09°30'40.6''E 27.VI.2012 D. Ahrens & S. Fabrizi"		39.1231	9.51111			P. sardiniensis
DA3333t		x	x	x	x	Villasimius, Camping Spiaggia del Riso	Sardinia	Italy	D. Ahrens & S. Fabrizi	ZFMK	27.06.2012	1 @ "X-DA3333t Italy Sardegna: Villasimius (Camping Spiaggia del Riso) 39°07'23.1''N, 09°30'40.6''E 27.VI.2012 D. Ahrens & S. Fabrizi"		39.1231	9.51111			P. sardiniensis
DA3336	x	x	x	x	x	Sardegna: Costa Rei, Piscina Rei env.: Camping "le Dune"	Sardinia	Italy	D. Ahrens & S. Fabrizi	ZFMK	2.7.-4.7.2012	1 @ "X-DA3336 - Italy, Sardegna: Costa Rei, Piscina Rei env.: Camping "le Dune", 39°16'29.7''N, 09°35'08.2''E, 2.7.-4.7.2012, leg. D. Ahrens & S. Fabrizi" (ZFMK),		39.2747	9.58556	DA3336	P. sardiniensis	P. sardiniensis
DA3337	x	x	x	x	x	Sardegna: Costa Rei, Piscina Rei env.: Camping "le Dune"	Sardinia	Italy	D. Ahrens & S. Fabrizi	ZFMK	2.7.-4.7.2012	1 @ "X-DA3337 - Italy, Sardegna: Costa Rei, Piscina Rei env.: Camping "le Dune", 39°16'29.7''N, 09°35'08.2''E, 2.7.-4.7.2012, leg. D. Ahrens & S. Fabrizi" (ZFMK),		39.2747	9.58556	DA3337	P. sardiniensis	P. sardiniensis
DA3338	x	x	x	x	x	Sardegna: Costa Rei, Piscina Rei env.: Camping "le Dune"	Sardinia	Italy	D. Ahrens & S. Fabrizi	ZFMK	2.7.-4.7.2012	1 @ "X-DA3338 - Italy, Sardegna: Costa Rei, Piscina Rei env.: Camping "le Dune", 39°16'29.7''N, 09°35'08.2''E, 2.7.-4.7.2012, leg. D. Ahrens & S. Fabrizi" (ZFMK),		39.2747	9.58556	DA3338	P. sardiniensis	P. sardiniensis
DA3339A		x	x	x	x	Villasimius, Camping Spiaggia del Riso	Sardinia	Italy	D. Ahrens & S. Fabrizi	ZFMK	27.06.2012	1 @ "X-DA3339A Italy Sardegna: Villasimius (Camping Spiaggia del Riso) 39°07'23.1''N, 09°30'40.6''E 27.6.2012 D. Ahrens & S. Fabrizi"		39.1231	9.51111			P. sardiniensis
DA3339B		x	x	x	x	Villasimius, Camping Spiaggia del Riso	Sardinia	Italy	D. Ahrens & S. Fabrizi	ZFMK	27.06.2012	1 @ "X-DA3339B Italy Sardegna: Villasimius (Camping Spiaggia del Riso) 39°07'23.1''N, 09°30'40.6''E 27.6.2012 D. Ahrens & S. Fabrizi"		39.1231	9.51111			P. sardiniensis
DA3339C		x	x	x	x	Villasimius, Camping Spiaggia del Riso	Sardinia	Italy	D. Ahrens & S. Fabrizi	ZFMK	27.06.2012	1 @ "X-DA3339C Italy Sardegna: Villasimius (Camping Spiaggia del Riso) 39°07'23.1''N, 09°30'40.6''E 27.6.2012 D. Ahrens & S. Fabrizi"		39.1231	9.51111			P. sardiniensis
DA3339D		x	x	x	x	Villasimius, Camping Spiaggia del Riso	Sardinia	Italy	D. Ahrens & S. Fabrizi	ZFMK	27.06.2012	1 @ "X-DA3339D Italy Sardegna: Villasimius (Camping Spiaggia del Riso) 39°07'23.1''N, 09°30'40.6''E 27.6.2012 D. Ahrens & S. Fabrizi"		39.1231	9.51111			P. sardiniensis
DA3339E		x	x	x	x	Villasimius, Camping Spiaggia del Riso	Sardinia	Italy	D. Ahrens & S. Fabrizi	ZFMK	27.06.2012	1 @ "X-DA3339E Italy Sardegna: Villasimius (Camping Spiaggia del Riso) 39°07'23.1''N, 09°30'40.6''E 27.6.2012 D. Ahrens & S. Fabrizi"		39.1231	9.51111			P. sardiniensis
DA3339F		x	x	x	x	Villasimius, Camping Spiaggia del Riso	Sardinia	Italy	D. Ahrens & S. Fabrizi	ZFMK	27.06.2012	1 @ "X-DA3339F Italy Sardegna: Villasimius (Camping Spiaggia del Riso) 39°07'23.1''N, 09°30'40.6''E 27.6.2012 D. Ahrens & S. Fabrizi"		39.1231	9.51111			P. sardiniensis
DA3339G		x	x	x	x	Villasimius, Camping Spiaggia del Riso	Sardinia	Italy	D. Ahrens & S. Fabrizi	ZFMK	27.06.2012	1 @ "X-DA3339G Italy Sardegna: Villasimius (Camping Spiaggia del Riso) 39°07'23.1''N, 09°30'40.6''E 27.6.2012 D. Ahrens & S. Fabrizi"		39.1231	9.51111			P. sardiniensis
DA3339H		x	x	x	x	Villasimius, Camping Spiaggia del Riso	Sardinia	Italy	D. Ahrens & S. Fabrizi	ZFMK	27.06.2012	1 @ "X-DA3339H Italy Sardegna: Villasimius (Camping Spiaggia del Riso) 39°07'23.1''N, 09°30'40.6''E 27.6.2012 D. Ahrens & S. Fabrizi"		39.1231	9.51111			P. sardiniensis
DA3339i		x	x	x	x	Villasimius, Camping Spiaggia del Riso	Sardinia	Italy	D. Ahrens & S. Fabrizi	ZFMK	27.06.2012	1 @ "X-DA3339i Italy Sardegna: Villasimius (Camping Spiaggia del Riso) 39°07'23.1''N, 09°30'40.6''E 27.6.2012 D. Ahrens & S. Fabrizi"		39.1231	9.51111			P. sardiniensis
DA3339J		x	x	x	x	Villasimius, Camping Spiaggia del Riso	Sardinia	Italy	D. Ahrens & S. Fabrizi	ZFMK	27.06.2012	1 @ "X-DA3339J Italy Sardegna: Villasimius (Camping Spiaggia del Riso) 39°07'23.1''N, 09°30'40.6''E 27.6.2012 D. Ahrens & S. Fabrizi"		39.1231	9.51111			P. sardiniensis
DA3339K		x	x	x	x	Villasimius, Camping Spiaggia del Riso	Sardinia	Italy	D. Ahrens & S. Fabrizi	ZFMK	27.06.2012	1 @ "X-DA3339K Italy Sardegna: Villasimius (Camping Spiaggia del Riso) 39°07'23.1''N, 09°30'40.6''E 27.6.2012 D. Ahrens & S. Fabrizi"		39.1231	9.51111			P. sardiniensis
DA3339L		x	x	x	x	Villasimius, Camping Spiaggia del Riso	Sardinia	Italy	D. Ahrens & S. Fabrizi	ZFMK	27.06.2012	1 @ "X-DA3339L Italy Sardegna: Villasimius (Camping Spiaggia del Riso) 39°07'23.1''N, 09°30'40.6''E 27.6.2012 D. Ahrens & S. Fabrizi"		39.1231	9.51111			P. sardiniensis
DA3339M		x	x	x	x	Villasimius, Camping Spiaggia del Riso	Sardinia	Italy	D. Ahrens & S. Fabrizi	ZFMK	27.06.2012	1 @ "X-DA3339M Italy Sardegna: Villasimius (Camping Spiaggia del Riso) 39°07'23.1''N, 09°30'40.6''E 27.6.2012 D. Ahrens & S. Fabrizi"		39.1231	9.51111			P. sardiniensis
DA3339N		x	x	x	x	Villasimius, Camping Spiaggia del Riso	Sardinia	Italy	D. Ahrens & S. Fabrizi	ZFMK	27.06.2012	1 @ "X-DA3339N Italy Sardegna: Villasimius (Camping Spiaggia del Riso) 39°07'23.1''N, 09°30'40.6''E 27.6.2012 D. Ahrens & S. Fabrizi"		39.1231	9.51111			P. sardiniensis
DA3339O		x	x	x	x	Villasimius, Camping Spiaggia del Riso	Sardinia	Italy	D. Ahrens & S. Fabrizi	ZFMK	27.06.2012	1 @ "X-DA3339O Italy Sardegna: Villasimius (Camping Spiaggia del Riso) 39°07'23.1''N, 09°30'40.6''E 27.6.2012 D. Ahrens & S. Fabrizi"		39.1231	9.51111			P. sardiniensis
DA3339P		x	x	x	x	Villasimius, Camping Spiaggia del Riso	Sardinia	Italy	D. Ahrens & S. Fabrizi	ZFMK	27.06.2012	1 @ "X-DA3339O Italy Sardegna: Villasimius (Camping Spiaggia del Riso) 39°07'23.1''N, 09°30'40.6''E 27.6.2012 D. Ahrens & S. Fabrizi"		39.1231	9.51111			P. sardiniensis
DA3339Q		x	x	x	x	Villasimius, Camping Spiaggia del Riso	Sardinia	Italy	D. Ahrens & S. Fabrizi	ZFMK	27.06.2012	1 @ "X-DA3339Q Italy Sardegna: Villasimius (Camping Spiaggia del Riso) 39°07'23.1''N, 09°30'40.6''E 27.6.2012 D. Ahrens & S. Fabrizi"		39.1231	9.51111			P. sardiniensis
DA3339R		x	x	x	x	Villasimius, Camping Spiaggia del Riso	Sardinia	Italy	D. Ahrens & S. Fabrizi	ZFMK	27.06.2012	1 @ "X-DA3339R Italy Sardegna: Villasimius (Camping Spiaggia del Riso) 39°07'23.1''N, 09°30'40.6''E 27.6.2012 D. Ahrens & S. Fabrizi"		39.1231	9.51111			P. sardiniensis
DA3339S		x	x	x	x	Villasimius, Camping Spiaggia del Riso	Sardinia	Italy	D. Ahrens & S. Fabrizi	ZFMK	27.06.2012	1 @ "X-DA3339S Italy Sardegna: Villasimius (Camping Spiaggia del Riso) 39°07'23.1''N, 09°30'40.6''E 27.6.2012 D. Ahrens & S. Fabrizi"		39.1231	9.51111			P. sardiniensis
DA3339T		x	x	x	x	Villasimius, Camping Spiaggia del Riso	Sardinia	Italy	D. Ahrens & S. Fabrizi	ZFMK	27.06.2012	1 @ "X-DA3339S Italy Sardegna: Villasimius (Camping Spiaggia del Riso) 39°07'23.1''N, 09°30'40.6''E 27.6.2012 D. Ahrens & S. Fabrizi"		39.1231	9.51111			P. sardiniensis
DA3339U		x	x	x	x	Villasimius, Camping Spiaggia del Riso	Sardinia	Italy	D. Ahrens & S. Fabrizi	ZFMK	27.06.2012	1 @ "X-DA3339U Italy Sardegna: Villasimius (Camping Spiaggia del Riso) 39°07'23.1''N, 09°30'40.6''E 27.6.2012 D. Ahrens & S. Fabrizi"		39.1231	9.51111			P. sardiniensis
DA3339V		x	x	x	x	Villasimius, Camping Spiaggia del Riso	Sardinia	Italy	D. Ahrens & S. Fabrizi	ZFMK	27.06.2012	1 @ "X-DA3339V Italy Sardegna: Villasimius (Camping Spiaggia del Riso) 39°07'23.1''N, 09°30'40.6''E 27.6.2012 D. Ahrens & S. Fabrizi"		39.1231	9.51111			P. sardiniensis
DA3340						Villasimius, Camping Spiaggia del Riso	Sardinia	Italy	D. Ahrens & S. Fabrizi	ZFMK	27.06.2012	1 @ "X-DA3340A Italy Sardegna: Villasimius (Camping Spiaggia del Riso) 39°07'23.1''N, 09°30'40.6''E 27.6.2012 D. Ahrens & S. Fabrizi"	not mounted. ca 20 ex., not separed leg	39.1231	9.51111			P. sardiniensis
DA3340A						Villasimius, Camping Spiaggia del Riso	Sardinia	Italy	D. Ahrens & S. Fabrizi	ZFMK	27.06.2012	1 @ "X-DA3340A Italy Sardegna: Villasimius (Camping Spiaggia del Riso) 39°07'23.1''N, 09°30'40.6''E 27.6.2012 D. Ahrens & S. Fabrizi" (ZFMK),		39.1231	9.51111			P. sardiniensis
DA3340B						Villasimius, Camping Spiaggia del Riso	Sardinia	Italy	D. Ahrens & S. Fabrizi	ZFMK	27.06.2012	1 @ "X-DA3340B Italy Sardegna: Villasimius (Camping Spiaggia del Riso) 39°07'23.1''N, 09°30'40.6''E 27.6.2012 D. Ahrens & S. Fabrizi" (ZFMK),		39.1231	9.51111			P. sardiniensis
DA3340C						Villasimius, Camping Spiaggia del Riso	Sardinia	Italy	D. Ahrens & S. Fabrizi	ZFMK	27.06.2012	1 @ "X-DA3340C Italy Sardegna: Villasimius (Camping Spiaggia del Riso) 39°07'23.1''N, 09°30'40.6''E 27.6.2012 D. Ahrens & S. Fabrizi" (ZFMK),		39.1231	9.51111			P. sardiniensis
DA3340D						Villasimius, Camping Spiaggia del Riso	Sardinia	Italy	D. Ahrens & S. Fabrizi	ZFMK	27.06.2012	1 @ "X-DA3340D Italy Sardegna: Villasimius (Camping Spiaggia del Riso) 39°07'23.1''N, 09°30'40.6''E 27.6.2012 D. Ahrens & S. Fabrizi" (ZFMK),		39.1231	9.51111			P. sardiniensis
DA3340E						Villasimius, Camping Spiaggia del Riso	Sardinia	Italy	D. Ahrens & S. Fabrizi	ZFMK	27.06.2012	1 @ "X-DA3340E Italy Sardegna: Villasimius (Camping Spiaggia del Riso) 39°07'23.1''N, 09°30'40.6''E 27.6.2012 D. Ahrens & S. Fabrizi" (ZFMK),		39.1231	9.51111			P. sardiniensis
DA3340F						Villasimius, Camping Spiaggia del Riso	Sardinia	Italy	D. Ahrens & S. Fabrizi	ZFMK	27.06.2012	1 @ "X-DA3340F Italy Sardegna: Villasimius (Camping Spiaggia del Riso) 39°07'23.1''N, 09°30'40.6''E 27.6.2012 D. Ahrens & S. Fabrizi" (ZFMK),		39.1231	9.51111			P. sardiniensis
DA3340G						Villasimius, Camping Spiaggia del Riso	Sardinia	Italy	D. Ahrens & S. Fabrizi	ZFMK	27.06.2012	1 @ "X-DA3340G Italy Sardegna: Villasimius (Camping Spiaggia del Riso) 39°07'23.1''N, 09°30'40.6''E 27.6.2012 D. Ahrens & S. Fabrizi" (ZFMK),		39.1231	9.51111			P. sardiniensis
DA3340H						Villasimius, Camping Spiaggia del Riso	Sardinia	Italy	D. Ahrens & S. Fabrizi	ZFMK	27.06.2012	1 @ "X-DA3340H Italy Sardegna: Villasimius (Camping Spiaggia del Riso) 39°07'23.1''N, 09°30'40.6''E 27.6.2012 D. Ahrens & S. Fabrizi" (ZFMK),		39.1231	9.51111			P. sardiniensis
DA3340i						Villasimius, Camping Spiaggia del Riso	Sardinia	Italy	D. Ahrens & S. Fabrizi	ZFMK	27.06.2012	1 @ "X-DA3340i Italy Sardegna: Villasimius (Camping Spiaggia del Riso) 39°07'23.1''N, 09°30'40.6''E 27.6.2012 D. Ahrens & S. Fabrizi" (ZFMK),		39.1231	9.51111			P. sardiniensis
DA3340J						Villasimius, Camping Spiaggia del Riso	Sardinia	Italy	D. Ahrens & S. Fabrizi	ZFMK	27.06.2012	1 @ "X-DA3340J Italy Sardegna: Villasimius (Camping Spiaggia del Riso) 39°07'23.1''N, 09°30'40.6''E 27.6.2012 D. Ahrens & S. Fabrizi" (ZFMK),		39.1231	9.51111			P. sardiniensis
DA3340K						Villasimius, Camping Spiaggia del Riso	Sardinia	Italy	D. Ahrens & S. Fabrizi	ZFMK	27.06.2012	1 @ "X-DA3340K Italy Sardegna: Villasimius (Camping Spiaggia del Riso) 39°07'23.1''N, 09°30'40.6''E 27.6.2012 D. Ahrens & S. Fabrizi" (ZFMK),		39.1231	9.51111			P. sardiniensis
DA3340L						Villasimius, Camping Spiaggia del Riso	Sardinia	Italy	D. Ahrens & S. Fabrizi	ZFMK	27.06.2012	1 @ "X-DA3340L Italy Sardegna: Villasimius (Camping Spiaggia del Riso) 39°07'23.1''N, 09°30'40.6''E 27.6.2012 D. Ahrens & S. Fabrizi" (ZFMK),		39.1231	9.51111			P. sardiniensis
DA3340M						Villasimius, Camping Spiaggia del Riso	Sardinia	Italy	D. Ahrens & S. Fabrizi	ZFMK	27.06.2012	1 @ "X-DA3340M Italy Sardegna: Villasimius (Camping Spiaggia del Riso) 39°07'23.1''N, 09°30'40.6''E 27.6.2012 D. Ahrens & S. Fabrizi" (ZFMK),		39.1231	9.51111			P. sardiniensis
DA3340N						Villasimius, Camping Spiaggia del Riso	Sardinia	Italy	D. Ahrens & S. Fabrizi	ZFMK	27.06.2012	1 @ "X-DA3340N Italy Sardegna: Villasimius (Camping Spiaggia del Riso) 39°07'23.1''N, 09°30'40.6''E 27.6.2012 D. Ahrens & S. Fabrizi" (ZFMK),		39.1231	9.51111			P. sardiniensis
DA3340O						Villasimius, Camping Spiaggia del Riso	Sardinia	Italy	D. Ahrens & S. Fabrizi	ZFMK	27.06.2012	1 @ "X-DA3340O Italy Sardegna: Villasimius (Camping Spiaggia del Riso) 39°07'23.1''N, 09°30'40.6''E 27.6.2012 D. Ahrens & S. Fabrizi" (ZFMK),		39.1231	9.51111			P. sardiniensis
DA3340Q						Villasimius, Camping Spiaggia del Riso	Sardinia	Italy	D. Ahrens & S. Fabrizi	ZFMK	27.06.2012	1 @ "X-DA3340Q Italy Sardegna: Villasimius (Camping Spiaggia del Riso) 39°07'23.1''N, 09°30'40.6''E 27.6.2012 D. Ahrens & S. Fabrizi" (ZFMK),		39.1231	9.51111			P. sardiniensis
DA3340R						Villasimius, Camping Spiaggia del Riso	Sardinia	Italy	D. Ahrens & S. Fabrizi	ZFMK	27.06.2012	1 @ "X-DA3340R Italy Sardegna: Villasimius (Camping Spiaggia del Riso) 39°07'23.1''N, 09°30'40.6''E 27.6.2012 D. Ahrens & S. Fabrizi" (ZFMK),		39.1231	9.51111			P. sardiniensis
DA3340S						Villasimius, Camping Spiaggia del Riso	Sardinia	Italy	D. Ahrens & S. Fabrizi	ZFMK	27.06.2012	1 @ "X-DA3340S Italy Sardegna: Villasimius (Camping Spiaggia del Riso) 39°07'23.1''N, 09°30'40.6''E 27.6.2012 D. Ahrens & S. Fabrizi" (ZFMK),		39.1231	9.51111			P. sardiniensis
DA3340U						Villasimius, Camping Spiaggia del Riso	Sardinia	Italy	D. Ahrens & S. Fabrizi	ZFMK	27.06.2012	1 @ "X-DA3340U Italy Sardegna: Villasimius (Camping Spiaggia del Riso) 39°07'23.1''N, 09°30'40.6''E 27.6.2012 D. Ahrens & S. Fabrizi" (ZFMK),		39.1231	9.51111			P. sardiniensis
DA3340V						Villasimius, Camping Spiaggia del Riso	Sardinia	Italy	D. Ahrens & S. Fabrizi	ZFMK	27.06.2012	1 @ "X-DA3340V Italy Sardegna: Villasimius (Camping Spiaggia del Riso) 39°07'23.1''N, 09°30'40.6''E 27.6.2012 D. Ahrens & S. Fabrizi" (ZFMK),		39.1231	9.51111			P. sardiniensis
DA3341A		x	x			Villasimius, Camping Spiaggia del Riso	Sardinia	Italy	D. Ahrens & S. Fabrizi	ZFMK	27.06.2012	1 @ "X-DA3341A Italy Sardegna: Villasimius (Camping Spiaggia del Riso) 39°07'23.1''N, 09°30'40.6''E 27.6.2012 D. Ahrens & S. Fabrizi"		39.1231	9.51111			P. sardiniensis
DA3341B		x	x			Villasimius, Camping Spiaggia del Riso	Sardinia	Italy	D. Ahrens & S. Fabrizi	ZFMK	27.06.2012	1 @ "X-DA3341B Italy Sardegna: Villasimius (Camping Spiaggia del Riso) 39°07'23.1''N, 09°30'40.6''E 27.6.2012 D. Ahrens & S. Fabrizi"		39.1231	9.51111			P. sardiniensis
DA3341C		x	x			Villasimius, Camping Spiaggia del Riso	Sardinia	Italy	D. Ahrens & S. Fabrizi	ZFMK	27.06.2012	1 @ "X-DA3341C Italy Sardegna: Villasimius (Camping Spiaggia del Riso) 39°07'23.1''N, 09°30'40.6''E 27.6.2012 D. Ahrens & S. Fabrizi"		39.1231	9.51111			P. sardiniensis
DA3341D		x	x			Villasimius, Camping Spiaggia del Riso	Sardinia	Italy	D. Ahrens & S. Fabrizi	ZFMK	27.06.2012	1 @ "X-DA3341D Italy Sardegna: Villasimius (Camping Spiaggia del Riso) 39°07'23.1''N, 09°30'40.6''E 27.6.2012 D. Ahrens & S. Fabrizi"		39.1231	9.51111			P. sardiniensis
DA3341E		x	x			Villasimius, Camping Spiaggia del Riso	Sardinia	Italy	D. Ahrens & S. Fabrizi	ZFMK	27.06.2012	1 @ "X-DA3341E Italy Sardegna: Villasimius (Camping Spiaggia del Riso) 39°07'23.1''N, 09°30'40.6''E 27.6.2012 D. Ahrens & S. Fabrizi"		39.1231	9.51111			P. sardiniensis
DA3341F		x	x			Villasimius, Camping Spiaggia del Riso	Sardinia	Italy	D. Ahrens & S. Fabrizi	ZFMK	27.06.2012	1 @ "X-DA3341F Italy Sardegna: Villasimius (Camping Spiaggia del Riso) 39°07'23.1''N, 09°30'40.6''E 27.6.2012 D. Ahrens & S. Fabrizi"		39.1231	9.51111			P. sardiniensis
DA3341G		x	x			Villasimius, Camping Spiaggia del Riso	Sardinia	Italy	D. Ahrens & S. Fabrizi	ZFMK	27.06.2012	1 @ "X-DA3341G Italy Sardegna: Villasimius (Camping Spiaggia del Riso) 39°07'23.1''N, 09°30'40.6''E 27.6.2012 D. Ahrens & S. Fabrizi"		39.1231	9.51111			P. sardiniensis
DA3341H		x	x			Villasimius, Camping Spiaggia del Riso	Sardinia	Italy	D. Ahrens & S. Fabrizi	ZFMK	27.06.2012	1 @ "X-DA3341H Italy Sardegna: Villasimius (Camping Spiaggia del Riso) 39°07'23.1''N, 09°30'40.6''E 27.6.2012 D. Ahrens & S. Fabrizi"		39.1231	9.51111			P. sardiniensis
DA3341i		x	x			Villasimius, Camping Spiaggia del Riso	Sardinia	Italy	D. Ahrens & S. Fabrizi	ZFMK	27.06.2012	1 @ "X-DA3341i Italy Sardegna: Villasimius (Camping Spiaggia del Riso) 39°07'23.1''N, 09°30'40.6''E 27.6.2012 D. Ahrens & S. Fabrizi"		39.1231	9.51111			P. sardiniensis
DA3341J		x	x			Villasimius, Camping Spiaggia del Riso	Sardinia	Italy	D. Ahrens & S. Fabrizi	ZFMK	27.06.2012	1 @ "X-DA3341J Italy Sardegna: Villasimius (Camping Spiaggia del Riso) 39°07'23.1''N, 09°30'40.6''E 27.6.2012 D. Ahrens & S. Fabrizi"		39.1231	9.51111			P. sardiniensis
DA3341K		x	x			Villasimius, Camping Spiaggia del Riso	Sardinia	Italy	D. Ahrens & S. Fabrizi	ZFMK	27.06.2012	1 @ "X-DA3341K Italy Sardegna: Villasimius (Camping Spiaggia del Riso) 39°07'23.1''N, 09°30'40.6''E 27.6.2012 D. Ahrens & S. Fabrizi"		39.1231	9.51111			P. sardiniensis
DA3341L		x	x			Villasimius, Camping Spiaggia del Riso	Sardinia	Italy	D. Ahrens & S. Fabrizi	ZFMK	27.06.2012	1 @ "X-DA3341L Italy Sardegna: Villasimius (Camping Spiaggia del Riso) 39°07'23.1''N, 09°30'40.6''E 27.6.2012 D. Ahrens & S. Fabrizi"		39.1231	9.51111			P. sardiniensis
DA3341M						Villasimius, Camping Spiaggia del Riso	Sardinia	Italy	D. Ahrens & S. Fabrizi	ZFMK	27.06.2012	1 @ "X-DA3341M Italy Sardegna: Villasimius (Camping Spiaggia del Riso) 39°07'23.1''N, 09°30'40.6''E 27.6.2012 D. Ahrens & S. Fabrizi"		39.1231	9.51111			P. sardiniensis
DA3341N						Villasimius, Camping Spiaggia del Riso	Sardinia	Italy	D. Ahrens & S. Fabrizi	ZFMK	27.06.2012	1 @ "X-DA3341N Italy Sardegna: Villasimius (Camping Spiaggia del Riso) 39°07'23.1''N, 09°30'40.6''E 27.6.2012 D. Ahrens & S. Fabrizi"		39.1231	9.51111			P. sardiniensis
DA3341O						Villasimius, Camping Spiaggia del Riso	Sardinia	Italy	D. Ahrens & S. Fabrizi	ZFMK	27.06.2012	1 @ "X-DA3341O Italy Sardegna: Villasimius (Camping Spiaggia del Riso) 39°07'23.1''N, 09°30'40.6''E 27.6.2012 D. Ahrens & S. Fabrizi"		39.1231	9.51111			P. sardiniensis
DA3341Q						Villasimius, Camping Spiaggia del Riso	Sardinia	Italy	D. Ahrens & S. Fabrizi	ZFMK	27.06.2012	1 @ "X-DA3341Q Italy Sardegna: Villasimius (Camping Spiaggia del Riso) 39°07'23.1''N, 09°30'40.6''E 27.6.2012 D. Ahrens & S. Fabrizi"		39.1231	9.51111			P. sardiniensis
DA3341R						Villasimius, Camping Spiaggia del Riso	Sardinia	Italy	D. Ahrens & S. Fabrizi	ZFMK	27.06.2012	1 @ "X-DA3341R Italy Sardegna: Villasimius (Camping Spiaggia del Riso) 39°07'23.1''N, 09°30'40.6''E 27.6.2012 D. Ahrens & S. Fabrizi"		39.1231	9.51111			P. sardiniensis
DA3341S						Villasimius, Camping Spiaggia del Riso	Sardinia	Italy	D. Ahrens & S. Fabrizi	ZFMK	27.06.2012	1 @ "X-DA3341S Italy Sardegna: Villasimius (Camping Spiaggia del Riso) 39°07'23.1''N, 09°30'40.6''E 27.6.2012 D. Ahrens & S. Fabrizi"		39.1231	9.51111			P. sardiniensis
DA3341U						Villasimius, Camping Spiaggia del Riso	Sardinia	Italy	D. Ahrens & S. Fabrizi	ZFMK	27.06.2012	1 @ "X-DA3341U Italy Sardegna: Villasimius (Camping Spiaggia del Riso) 39°07'23.1''N, 09°30'40.6''E 27.6.2012 D. Ahrens & S. Fabrizi"		39.1231	9.51111			P. sardiniensis
DA3341V						Villasimius, Camping Spiaggia del Riso	Sardinia	Italy	D. Ahrens & S. Fabrizi	ZFMK	27.06.2012	1 @ "X-DA3341V Italy Sardegna: Villasimius (Camping Spiaggia del Riso) 39°07'23.1''N, 09°30'40.6''E 27.6.2012 D. Ahrens & S. Fabrizi"		39.1231	9.51111			P. sardiniensis
DA3348		x	x			Costa Rei, Piscina Rei, Camping "le Dune"	Sardinia	Italy	D. Ahrens & S. Fabrizi	ZFMK	02-04.07.2012	1 @ "X-DA3348 Italy Sardegna: Costa Rei, Piscina Rei env.: Camping "le Dune" 39°16'29.7''N, 09°35'08.2''E 2.7.-4.7.2012 D. Ahrens & S. Fabrizi"		39.2747	9.58556			P. sardiniensis
DA3349		x	x			Costa Rei, Piscina Rei, Camping "le Dune"	Sardinia	Italy	D. Ahrens & S. Fabrizi	ZFMK	02-04.07.2012	1 @ "X-DA3349 Italy Sardegna: Costa Rei, Piscina Rei env.: Camping "le Dune" 39°16'29.7''N, 09°35'08.2''E 2.7.-4.7.2012 D. Ahrens & S. Fabrizi"		39.2747	9.58556			P. sardiniensis
DA3350		x	x			Costa Rei, Piscina Rei, Camping "le Dune"	Sardinia	Italy	D. Ahrens & S. Fabrizi	ZFMK	02-04.07.2012	1 @ "X-DA3350 Italy Sardegna: Costa Rei, Piscina Rei env.: Camping "le Dune" 39°16'29.7''N, 09°35'08.2''E 2.7.-4.7.2012 D. Ahrens & S. Fabrizi"		39.2747	9.58556			P. sardiniensis
DA3351		x	x			Costa Rei, Piscina Rei, Camping "le Dune"	Sardinia	Italy	D. Ahrens & S. Fabrizi	ZFMK	02-04.07.2012	1 @ "X-DA3351 Italy Sardegna: Costa Rei, Piscina Rei env.: Camping "le Dune" 39°16'29.7''N, 09°35'08.2''E 2.7.-4.7.2012 D. Ahrens & S. Fabrizi"		39.2747	9.58556			P. sardiniensis
DA3352		x	x			Costa Rei, Piscina Rei, Camping "le Dune"	Sardinia	Italy	D. Ahrens & S. Fabrizi	ZFMK	02-04.07.2012	1 @ "X-DA3352 Italy Sardegna: Costa Rei, Piscina Rei env.: Camping "le Dune" 39°16'29.7''N, 09°35'08.2''E 2.7.-4.7.2012 D. Ahrens & S. Fabrizi"		39.2747	9.58556			P. sardiniensis
DA3353		x	x			Costa Rei, Piscina Rei, Camping "le Dune"	Sardinia	Italy	D. Ahrens & S. Fabrizi	ZFMK	02-04.07.2012	1 @ "X-DA3353 Italy Sardegna: Costa Rei, Piscina Rei env.: Camping "le Dune" 39°16'29.7''N, 09°35'08.2''E 2.7.-4.7.2012 D. Ahrens & S. Fabrizi"		39.2747	9.58556			P. sardiniensis
DA3354	x	x	x	x	x	Sardegna: Torre Bari env. (Fiume Manna) Camping Marina	Sardinia	Italy	D. Ahrens & S. Fabrizi	ZFMK	26.6., 6.7.-9.7.2012	1 @ "X-DA3354 - Italy, Sardegna: Torre Bari env. (Fiume Manna) Camping Marina, 39°50'08.9''N, 09°40'49.9''E, 26.6., 6.7.-9.7.2012, leg. D. Ahrens & S. Fabrizi" (ZFMK),		39.8356	9.68028	DA3354	P. sp4	P. pelegrinus
DA3355	x	x	x	x	x	Sardegna: Torre Bari env. (Fiume Manna) Camping Marina	Sardinia	Italy	D. Ahrens & S. Fabrizi	ZFMK	26.6., 6.7.-9.7.2012	1 @ "X-DA3355 - Italy, Sardegna: Torre Bari env. (Fiume Manna) Camping Marina, 39°50'08.9''N, 09°40'49.9''E, 26.6., 6.7.-9.7.2012, leg. D. Ahrens & S. Fabrizi" (ZFMK),		39.8356	9.68028	DA3355	P. sp4	P. pelegrinus
DA3356	x	x	x	x	x	Sardegna: Torre Bari env. (Fiume Manna) Camping Marina	Sardinia	Italy	D. Ahrens & S. Fabrizi	ZFMK	26.6., 6.7.-9.7.2012	1 @ "X-DA3356 - Italy, Sardegna: Torre Bari env. (Fiume Manna) Camping Marina, 39°50'08.9''N, 09°40'49.9''E, 26.6., 6.7.-9.7.2012, leg. D. Ahrens & S. Fabrizi" (ZFMK),		39.8356	9.68028	DA3356	P. sp4	P. pelegrinus
DA3357		x	x			Fiume Manna, Torre Bari, Camping "Marina"	Sardinia	Italy	D. Ahrens & S. Fabrizi	ZFMK	26.06., 06-09.07.2012	1 @ "X-DA3357 Italy Sardegna: Torre Bari env. (Fiume Manna) Camping Marina 39°50'08.9''N, 09°40'49.9''E 26.6., 6.7.-9.7.2012 D. Ahrens & S. Fabrizi"		39.8356	9.68028			P. pelegrinus
DA3358		x	x			Fiume Manna, Torre Bari, Camping "Marina"	Sardinia	Italy	D. Ahrens & S. Fabrizi	ZFMK	26.06., 06-09.07.2012	1 @ "X-DA3358 Italy Sardegna: Torre Bari env. (Fiume Manna) Camping Marina 39°50'08.9''N, 09°40'49.9''E 26.6., 6.7.-9.7.2012 D. Ahrens & S. Fabrizi"		39.8356	9.68028			P. pelegrinus
DA3359		x	x			Fiume Manna, Torre Bari, Camping "Marina"	Sardinia	Italy	D. Ahrens & S. Fabrizi	ZFMK	26.06., 06-09.07.2012	1 @ "X-DA3359 Italy Sardegna: Torre Bari env. (Fiume Manna) Camping Marina 39°50'08.9''N, 09°40'49.9''E 26.6., 6.7.-9.7.2012 D. Ahrens & S. Fabrizi"		39.8356	9.68028			P. pelegrinus
DA3373	x	x	x	x	x	Sardegna: Lido delle Rose (2 km S. Santa Maria Navarese)	Sardinia	Italy	D. Ahrens & S. Fabrizi	ZFMK	22.-26.6.2012	1 @ "X-DA3373 - Italy, Sardegna: Lido delle Rose (2 km S. Santa Maria Navarese), 39°58'09.1''N, 09°41'08.3''E, 22.-26.6.2012, leg. D. Ahrens & S. Fabrizi" (ZFMK),		39.9692	9.68556	DA3373	P. sp4	P. pelegrinus
DA3374	x	x	x	x		Sardegna: Lido delle Rose (2 km S. Santa Maria Navarese)	Sardinia	Italy	D. Ahrens & S. Fabrizi	ZFMK	22.-26.6.2012	1 @ "X-DA3374 - Italy, Sardegna: Lido delle Rose (2 km S. Santa Maria Navarese), 39°58'09.1''N, 09°41'08.3''E, 22.-26.6.2012, leg. D. Ahrens & S. Fabrizi" (ZFMK),		39.9692	9.68556	DA3374	P. sp4	P. pelegrinus
DA3375	x	x	x	x	x	Sardegna: Lido delle Rose (2 km S. Santa Maria Navarese)	Sardinia	Italy	D. Ahrens & S. Fabrizi	ZFMK	22.-26.6.2012	1 @ "X-DA3375 - Italy, Sardegna: Lido delle Rose (2 km S. Santa Maria Navarese), 39°58'09.1''N, 09°41'08.3''E, 22.-26.6.2012, leg. D. Ahrens & S. Fabrizi" (ZFMK),		39.9692	9.68556	DA3375	P. sp4	P. pelegrinus
DA3382	x	x	x	x	x	Sardegna: Caletta di Osalla (10 km S Orosei), on sand	Sardinia	Italy	D. Ahrens & S. Fabrizi	ZFMK	20.6.2012	1 @ "X-DA3382 - Italy, Sardegna: Caletta di Osalla (10 km S Orosei), on sand, 40°19'48.2''N, 09°40'31.6''E, 20.6.2012, leg. D. Ahrens & S. Fabrizi" (ZFMK),		40.33	9.67528	DA3382	P. sp2 (clade 1)	P. gallurensis
DA3383	x	x	x	x	x	Sardegna: Caletta di Osalla (10 km S Orosei), on sand	Sardinia	Italy	D. Ahrens & S. Fabrizi	ZFMK	20.6.2012	1 @ "X-DA3383 - Italy, Sardegna: Caletta di Osalla (10 km S Orosei), on sand, 40°19'48.2''N, 09°40'31.6''E, 20.6.2012, leg. D. Ahrens & S. Fabrizi" (ZFMK),		40.33	9.67528	DA3383	P. sp2 (clade 1)	P. gallurensis
DA3384	x	x	x	x	x	Sardegna: Caletta di Osalla (10 km S Orosei), on sand	Sardinia	Italy	D. Ahrens & S. Fabrizi	ZFMK	20.6.2012	1 @ "X-DA3384 - Italy, Sardegna: Caletta di Osalla (10 km S Orosei), on sand, 40°19'48.2''N, 09°40'31.6''E, 20.6.2012, leg. D. Ahrens & S. Fabrizi" (ZFMK),		40.33	9.67528	DA3384	P. sp2 (clade 1)	P. gallurensis
DA3385	x	x	x	x	x	Sardegna: Caletta di Osalla (10 km S Orosei), on sand	Sardinia	Italy	D. Ahrens & S. Fabrizi	ZFMK	20.6.2012	1 @ "X-DA3385 - Italy, Sardegna: Caletta di Osalla (10 km S Orosei), on sand, 40°19'48.2''N, 09°40'31.6''E, 20.6.2012, leg. D. Ahrens & S. Fabrizi" (ZFMK),		40.33	9.67528	DA3385	P. sp2 (clade 1)	P. gallurensis
DA3386		x	x			Caletta di Osalla (10 km S Orosei), on sand	Sardinia	Italy	D. Ahrens & S. Fabrizi	ZFMK	20.06.2012	1 @ "X-DA3386 Italy Sardegna: Caletta di Osalla (10 km S Orosei), on sand 40°19'48.2''N, 09°40'31.6''E 20.6.2012 D. Ahrens & S. Fabrizi"		40.33	9.67528			P. gallurensis
DA3387		x	x			Caletta di Osalla (10 km S Orosei), on sand	Sardinia	Italy	D. Ahrens & S. Fabrizi	ZFMK	20.06.2012	1 @ "X-DA3387 Italy Sardegna: Caletta di Osalla (10 km S Orosei), on sand 40°19'48.2''N, 09°40'31.6''E 20.6.2012 D. Ahrens & S. Fabrizi"		40.33	9.67528			P. gallurensis
DA3392	x	x	x	x	x	Sardegna: Cala Ginepro (Cala Liberotto), N. Orosei	Sardinia	Italy	D. Ahrens & S. Fabrizi	ZFMK	17-21.06.2012	1 @ "X-DA3392 - Italy, Sardegna: Cala Ginepro (Cala Liberotto), N. Orosei, 40°26'29.1''N, 09°47'42.6''E (Pachypus, lehmiger Boden), 17.-21.6.2012, leg. D. Ahrens & S. Fabrizi" (ZFMK),		40.4414	9.795	DA3392	P. sp2 (clade 1)	P. gallurensis
DA3393	x	x	x	x	x	Sardegna: Cala Ginepro (Cala Liberotto), N. Orosei	Sardinia	Italy	D. Ahrens & S. Fabrizi	ZFMK	17-21.06.2012	1 @ "X-DA3393 - Italy, Sardegna: Cala Ginepro (Cala Liberotto), N. Orosei, 40°26'29.1''N, 09°47'42.6''E (Pachypus, lehmiger Boden), 17.-21.6.2012, leg. D. Ahrens & S. Fabrizi" (ZFMK),		40.4414	9.795	DA3393	P. sp2 (clade 1)	P. gallurensis
DA3394	x	x	x	x	x	Sardegna: Cala Ginepro (Cala Liberotto), N. Orosei	Sardinia	Italy	D. Ahrens & S. Fabrizi	ZFMK	17-21.06.2012	1 @ "X-DA3394 - Italy, Sardegna: Cala Ginepro (Cala Liberotto), N. Orosei, 40°26'29.1''N, 09°47'42.6''E (Pachypus, lehmiger Boden), 17.-21.6.2012, leg. D. Ahrens & S. Fabrizi" (ZFMK),		40.4414	9.795	DA3394	P. sp2 (clade 1)	P. gallurensis
DA3395	x	x	x	x	x	Sardegna: Cala Ginepro (Cala Liberotto), N. Orosei	Sardinia	Italy	D. Ahrens & S. Fabrizi	ZFMK	17-21.06.2012	1 @ "X-DA3395 - Italy, Sardegna: Cala Ginepro (Cala Liberotto), N. Orosei, 40°26'29.1''N, 09°47'42.6''E (Pachypus, lehmiger Boden), 17.-21.6.2012, leg. D. Ahrens & S. Fabrizi" (ZFMK),		40.4414	9.795	DA3395	P. sp2 (clade 1)	P. gallurensis
DA3396	x	x	x	x	x	Sardegna: Cala Ginepro (Cala Liberotto), N. Orosei	Sardinia	Italy	D. Ahrens & S. Fabrizi	ZFMK	17-21.06.2012	1 @ "X-DA3396 - Italy, Sardegna: Cala Ginepro (Cala Liberotto), N. Orosei, 40°26'29.1''N, 09°47'42.6''E (Pachypus, lehmiger Boden), 17.-21.6.2012, leg. D. Ahrens & S. Fabrizi" (ZFMK),		40.4414	9.795	DA3396	P. sp2 (clade 1)	P. gallurensis
DA3397a		x	x			Cala Ginepro (Cala Liberotto), N. Orosei	Sardinia	Italy	D. Ahrens & S. Fabrizi	ZFMK	17-21.06.2012	1 @ "X-DA3397a Italy Sardegna: Cala Ginepro (Cala Liberotto), N. Orosei 40°26'29.1''N, 09°47'42.6''E (Pachypus, lehmiger Boden) 17.-21.6.2012 D. Ahrens & S. Fabrizi"		40.4414	9.795			P. gallurensis
DA3397b		x	x			Cala Ginepro (Cala Liberotto), N. Orosei	Sardinia	Italy	D. Ahrens & S. Fabrizi	ZFMK	17-21.06.2012	1 @ "X-DA3397b Italy Sardegna: Cala Ginepro (Cala Liberotto), N. Orosei 40°26'29.1''N, 09°47'42.6''E (Pachypus, lehmiger Boden) 17.-21.6.2012 D. Ahrens & S. Fabrizi"		40.4414	9.795			P. gallurensis
DA3398a		x	x			Cala Ginepro (Cala Liberotto), N. Orosei	Sardinia	Italy	D. Ahrens & S. Fabrizi	ZFMK	17-21.06.2012	1 @ "X-DA3398a Italy Sardegna: Cala Ginepro (Cala Liberotto), N. Orosei 40°26'29.1''N, 09°47'42.6''E (Pachypus, lehmiger Boden) 17.-21.6.2012 D. Ahrens & S. Fabrizi"		40.4414	9.795			P. gallurensis
DA3398b		x	x			Cala Ginepro (Cala Liberotto), N. Orosei	Sardinia	Italy	D. Ahrens & S. Fabrizi	ZFMK	17-21.06.2012	1 @ "X-DA3398b Italy Sardegna: Cala Ginepro (Cala Liberotto), N. Orosei 40°26'29.1''N, 09°47'42.6''E (Pachypus, lehmiger Boden) 17.-21.6.2012 D. Ahrens & S. Fabrizi"		40.4414	9.795			P. gallurensis
DA3415	x	x	x	x	x	Sardegna: Torre Chia (Caming)	Sardinia	Italy	D. Ahrens & S. Fabrizi	ZFMK	28.06.-01.07.2012	1 @ "X-DA3415 - Italy, Sardegna: Torre Chia (Caming), 38°53'57.5''N, 08°53'10.0''E, 28.6.-1.7.2012, leg. D. Ahrens & S. Fabrizi" (ZFMK),		38.8992	8.88611	DA3415	P. sp4	P. pelegrinus
DA3416	x	x	x	x	x	Sardegna: Torre Chia (Caming)	Sardinia	Italy	D. Ahrens & S. Fabrizi	ZFMK	28.06.-01.07.2012	1 @ "X-DA3416 - Italy, Sardegna: Torre Chia (Caming), 38°53'57.5''N, 08°53'10.0''E, 28.6.-1.7.2012, leg. D. Ahrens & S. Fabrizi" (ZFMK),		38.8992	8.88611	DA3416	P. sp4	P. pelegrinus
DA3417	x	x	x	x	x	Sardegna: Torre Chia (Caming)	Sardinia	Italy	D. Ahrens & S. Fabrizi	ZFMK	28.06.-01.07.2012	1 @ "X-DA3417 - Italy, Sardegna: Torre Chia (Caming), 38°53'57.5''N, 08°53'10.0''E, 28.6.-1.7.2012, leg. D. Ahrens & S. Fabrizi" (ZFMK),		38.8992	8.88611	DA3417	P. melonii (clade 1)	P. sulcis
DA3418	x	x	x	x	x	Sardegna: Torre Chia (Caming)	Sardinia	Italy	D. Ahrens & S. Fabrizi	ZFMK	28.06.-01.07.2012	1 @ "X-DA3418 - Italy, Sardegna: Torre Chia (Caming), 38°53'57.5''N, 08°53'10.0''E, 28.6.-1.7.2012, leg. D. Ahrens & S. Fabrizi" (ZFMK),		38.8992	8.88611	DA3418	P. melonii (clade 1)	P. sulcis
DA3419	x	x	x	x	x	Sardegna: Torre Chia (Caming)	Sardinia	Italy	D. Ahrens & S. Fabrizi	ZFMK	28.06.-01.07.2012	1 @ "X-DA3419 - Italy, Sardegna: Torre Chia (Caming), 38°53'57.5''N, 08°53'10.0''E, 28.6.-1.7.2012, leg. D. Ahrens & S. Fabrizi" (ZFMK),		38.8992	8.88611	DA3419	P. sp4	P. pelegrinus
DA3420	x	x	x	x	x	Sardegna: Torre Chia (Caming)	Sardinia	Italy	D. Ahrens & S. Fabrizi	ZFMK	28.06.-01.07.2012	1 @ "X-DA3420 - Italy, Sardegna: Torre Chia (Caming), 38°53'57.5''N, 08°53'10.0''E, 28.6.-1.7.2012, leg. D. Ahrens & S. Fabrizi" (ZFMK),		38.8992	8.88611	DA3420	P. melonii (clade 1)	P. sulcis
DA3421	x	x	x	x	x	Sardegna: Torre Chia (Caming)	Sardinia	Italy	D. Ahrens & S. Fabrizi	ZFMK	28.06.-01.07.2012	1 @ "X-DA3421 - Italy, Sardegna: Torre Chia (Caming), 38°53'57.5''N, 08°53'10.0''E, 28.6.-1.7.2012, leg. D. Ahrens & S. Fabrizi" (ZFMK),		38.8992	8.88611	DA3421	P. melonii (clade 1)	P. sulcis
DA3422	x	x	x	x	x	Sardegna: Torre Chia (Caming)	Sardinia	Italy	D. Ahrens & S. Fabrizi	ZFMK	28.06.-01.07.2012	1 @ "X-DA3422 - Italy, Sardegna: Torre Chia (Caming), 38°53'57.5''N, 08°53'10.0''E, 28.6.-1.7.2012, leg. D. Ahrens & S. Fabrizi" (ZFMK),		38.8992	8.88611	DA3422	P. sp4	P. pelegrinus
DA3423	x	x	x	x		Sardegna: Torre Chia (Caming)	Sardinia	Italy	D. Ahrens & S. Fabrizi	ZFMK	28.06.-01.07.2012	1 @ "X-DA3423 - Italy, Sardegna: Torre Chia (Caming), 38°53'57.5''N, 08°53'10.0''E, 28.6.-1.7.2012, leg. D. Ahrens & S. Fabrizi" (ZFMK),		38.8992	8.88611	DA3423	P. melonii (clade 1)	P. sulcis
DA3478	x	x	x	x	x	Corse Isl. 2 km S Porto-Vecchio "Stabiacciu" river	Corsica	France	J. Hajek	ZFMK	2.-3.VI.2000	1 @ "DA3478 France Corse Isl. 2 km S Porto-Vecchio "Stabiacciu" river, 2.-3.VI.2000, J. Hajek" (NMPC).		41.5737	9.28136			P. cornutus
DA3479	x	x	x	x	x	Corse Isl. 2 km S Porto-Vecchio "Stabiacciu" river	Corsica	France	J. Hajek	ZFMK	2.-3.VI.2000	1 @ "DA3479 France Corse Isl. 2 km S Porto-Vecchio "Stabiacciu" river, 2.-3.VI.2000, J. Hajek" (NMPC).		41.5737	9.28136	DA3479		P. cornutus
DA3480	x	x	x	x	x	Corse Isl. 2 km S Porto-Vecchio "Stabiacciu" river	Corsica	France	J. Hajek	ZFMK	2.-3.VI.2000	1 @ "DA3480 France Corse Isl. 2 km S Porto-Vecchio "Stabiacciu" river, 2.-3.VI.2000, J. Hajek" (NMPC).		41.5737	9.28136	DA3480		P. cornutus
DA3481	x	x	x	x	x	Sicilia, Manfredonia	Sicily	Italy	L. Marsik	ZFMK	17.ix.1997	1 @ "X-DA3481/ Sicilia, Manfredia, 17.ix.1997, leg. L. Marsik Pachypus caesus" (ZFMK),				DA3481	P. caesus	P. caesus
DA3967	x	x	x	x	x	Arggiavara	Corsica	France	D. Rohwedder	ZFMK	18.07.1999	1 @ "X-DA3967 Frankreich Korsika: Arggiavara 18.VII.1999 leg. D. Rohwedder"		41.8373	9.26205	DA3967		P. cornutus
DA3968	x	x	x	x		Marcalagonis (CA) Vill. Dei Giggli	Sardinia	Italy	leg. M.G. Atzori	ZFMK	15.vi.2009	1 @ "X-DA3968 Italia Sardinia: Marcalagonis (CA) Vill. dei Gigli 15.VI.2009 leg. M.G. Atzori"		39.2782	9.33206	DA3968		P. sardiniensis
DA3969						Villaggio dei Gigli, Marcalagonis	Sardinia	Italy	M.G. Atzori	ZFMK	15.06.2009	1 @ "X-DA3969 Italia Sardinia: Marcalagonis (CA) Vill. dei Gigli 15.VI.2009 leg. M.G. Atzori"		39.2782	9.33206			P. sardiniensis
DA3970	x	x		x	x	Marcalagonis (CA) Vill. Dei Giggli	Sardinia	Italy	leg. M.G. Atzori	ZFMK	15.vi.2009	1 @ "X-DA3970 Italia Sardinia: Marcalagonis (CA) Vill. dei Gigli 15.VI.2009 leg. M.G. Atzori"		39.2782	9.33206	DA3970		P. sardiniensis
DA3971	x	x	x		x	Torre delle Stelle	Sardinia	Italy	leg. D. Cillo	ZFMK	4.vii.2012	1 @ "X-DA3971 - Italia, Sardinia: Torre delle Stelle, 4.vii.2012, leg. D. Cillo" (ZFMK),		39.149	9.39793	DA3971	P. sardiniensis	P. sardiniensis
DA3972	x	x	x	x	x	Torre delle Stelle	Sardinia	Italy	leg. D. Cillo	ZFMK	4.vii.2012	1 @ "X-DA3972 - Italia, Sardinia: Torre delle Stelle, 4.vii.2012, leg. D. Cillo" (ZFMK),		39.149	9.39793	DA3972		P. sardiniensis
DA3973	x	x	x	x	x	Assemini- CA	Sardinia	Italy	leg. D. Cillo	ZFMK	20.v.2011	1 @ "X-DA3973 - Italia, Sardinia: Assemini- CA, 20.v.2011, leg. D. Cillo" (ZFMK),		39.2856	8.98333	DA3973	P. melonii (clade 3)	P. impressus
DA3974	x	x	x	x	x	Assemini- CA	Sardinia	Italy	leg. D. Cillo	ZFMK	20.v.2011	1 @ "X-DA3974 - Italia, Sardinia: Assemini- CA, 20.v.2011, leg. D. Cillo" (ZFMK),		39.2856	8.98333	DA3974	P. melonii (clade 3)	P. impressus
DA3995						Gov. Beja Cap Serrat, 50km E. Tabarka	Beja	Tunisia	G. Sabatinelli	ZFMK	17.06.2013	1 @ "X-DA3995 Tunisia Gov. Beja Cap Serrat, 50km E. Tabarka 17.VI.2013 G. Sabatinelli"		37.2188	9.22196			P. demoflysi
DA3996	x	x	x	x	x	Gov. Beja Cap Serrat, 50km E. Tabarka	Beja	Tunisia	G. Sabatinelli	ZFMK	17.06.2013	1 @ "X-DA3996 / Tunisia, Gov. Beja Cap Serrat, 50km E. Tabarka, , 17.VI.2013, leg. G. Sabatinelli" (ZFMK),		37.2188	9.22196	DA3996	P. demoflysi	P. demoflysi
DA3997	x	x	x	x	x	Gov. Beja Cap Serrat, 50km E. Tabarka	Beja	Tunisia	G. Sabatinelli	ZFMK	17.06.2013	1 @ "X-DA3997 / Tunisia, Gov. Beja Cap Serrat, 50km E. Tabarka, , 17.VI.2013, leg. G. Sabatinelli" (ZFMK),		37.2188	9.22196	DA3997	P. demoflysi	P. demoflysi
DA3998	x	x	x	x	x	Gov. Beja Cap Serrat, 50km E. Tabarka	Beja	Tunisia	G. Sabatinelli	ZFMK	17.06.2013	1 @ "X-DA3998 / Tunisia, Gov. Beja Cap Serrat, 50km E. Tabarka, , 17.VI.2013, leg. G. Sabatinelli" (ZFMK),		37.2188	9.22196	DA3998	P. demoflysi	P. demoflysi
DA3999	x	x	x	x	x	Gov. Beja Cap Serrat, 50km E. Tabarka	Beja	Tunisia	G. Sabatinelli	ZFMK	17.06.2013	1 @ "X-DA3999 / Tunisia, Gov. Beja Cap Serrat, 50km E. Tabarka, , 17.VI.2013, leg. G. Sabatinelli" (ZFMK),		37.2188	9.22196	DA3999	P. demoflysi	P. demoflysi
DA4080	x	x	x	x	x	Portoferraio, loc. Norsi	Elba	Italy	leg. Forbicioni	ZFMK	03.07.2014	1 @ "X-DA4080 - Italy, Elba, Portoferraio, loc. Norsi , 03.07.2014, leg. Forbicioni" (ZFMK)		42.7663	10.3428	DA4080	P. sp6	P. franginii
DA4081	x	x	x	x	x	Portoferraio, loc. Norsi	Elba	Italy	leg. Forbicioni	ZFMK	03.07.2014	1 @ "X-DA4081 - Italy, Elba, Portoferraio, loc. Norsi , 03.07.2014, leg. Forbicioni" (ZFMK)		42.7663	10.3428	DA4081	P. sp6	P. franginii
DA4229	x	x	x	x	x	Sardinia: Sinnai (CA); S. Gregorio	Sardinia	Italy	D. Sechi	ZFMK	vii.2013	1 @ "X-DA4229 Italy, Sardinia: Sinnai (CA); S. Gregorio, vii.2013, D. Sechi" (ZFMK),		39.3003	9.36482	DA4229	P. sp4	P. pelegrinus
DA4230	x	x	x	x	x	Sardinia: Sinnai (CA); S. Gregorio	Sardinia	Italy	D. Cillo & E. Bazzato	ZFMK	19.VI.2014	1 @ "X-DA4230 Italy, Sardinia: Sinnai (CA); S. Gregorio, 19.VI.2014, D. Cillo & E. Bazzato" (ZFMK),		39.3003	9.36482	DA4230	P. sp4	P. pelegrinus
DA4231	x	x	x	x	x	Sardinia: Sinnai (CA); S. Gregorio	Sardinia	Italy	D. Cillo & E. Bazzato	ZFMK	19.VI.2014	1 @ "X-DA4231 Italy, Sardinia: Sinnai (CA); S. Gregorio, 19.VI.2014, D. Cillo & E. Bazzato" (ZFMK),		39.3003	9.36482	DA4231	P. sp4	P. pelegrinus
DA4232	x	x	x	x	x	Lazio: (RM), Sughereta di Pomezia	Lazio	Italy	F. Turchetti leg.	ZFMK	21.VI.2013	1 @ "X-DA4232 - Italy, Lazio: (RM), Sughereta di Pomezia, 21.VI.2013, leg. F. Turchetti leg." (ZFMK),		41.3667	13.3333	DA4232	P. excavatus	P. excavatus
DA4233	x	x	x	x	x	Lazio: (RM), Sughereta di Pomezia	Lazio	Italy	F. Turchetti leg.	ZFMK	21.VI.2013	1 @ "X-DA4233 - Italy, Lazio: (RM), Sughereta di Pomezia, 21.VI.2013, leg. F. Turchetti leg." (ZFMK),		41.3667	13.3333	DA4233	P. excavatus	P. excavatus
DA4234	x	x	x	x	x	Sardinia: Matzaccara	Sardinia	Italy	D. Cillo & E. Bazzato	ZFMK	23.VI.2014	1 @ "X-DA4234 - Italy, Sardinia: Matzaccara, 23.VI.2014, leg. D. Cillo & E. Bazzato" (ZFMK),		39.1323	8.44904	DA4234	P. melonii (clade 2)	P. matzaccara
DA4235	x	x	x	x	x	Sardinia: Matzaccara	Sardinia	Italy	D. Cillo & E. Bazzato	ZFMK	23.VI.2014	1 @ "X-DA4235 - Italy, Sardinia: Matzaccara, 23.VI.2014, leg. D. Cillo & E. Bazzato" (ZFMK),		39.1323	8.44904	DA4235	P. melonii (clade 2)	P. matzaccara
DA4236	x	x	x	x	x	Sardinia: Matzaccara	Sardinia	Italy	D. Cillo & E. Bazzato	ZFMK	23.VI.2014	1 @ "X-DA4236 - Italy, Sardinia: Matzaccara, 23.VI.2014, leg. D. Cillo & E. Bazzato" (ZFMK),		39.1323	8.44904	DA4236	P. melonii (clade 2)	P. matzaccara
DA4237	x	x	x	x	x	Sardinia: Matzaccara	Sardinia	Italy	D. Cillo & E. Bazzato	ZFMK	23.VI.2014	1 @ "X-DA4237 - Italy, Sardinia: Matzaccara, 23.VI.2014, leg. D. Cillo & E. Bazzato" (ZFMK),		39.1323	8.44904	DA4237	P. melonii (clade 2)	P. matzaccara
DA4238	x	x	x	x	x	Sardinia: Gutturu Mannu (Assemini)	Sardinia	Italy	D. Cillo & E. Bazzato	ZFMK	26.vi.2014	1 @ "X-DA4238 - Italy, Sardinia: Gutturu Mannu (Assemini), 26.vi.2014, leg. D. Cillo & E. Bazzato" (ZFMK),		39.1811	8.90442	DA4238	P. sp4	P. pelegrinus
DA4239	x	x	x	x	x	Sardinia: Gutturu Mannu (Assemini)	Sardinia	Italy	D. Cillo & E. Bazzato	ZFMK	26.vi.2014	1 @ "X-DA4239 - Italy, Sardinia: Gutturu Mannu (Assemini), 26.vi.2014, leg. D. Cillo & E. Bazzato" (ZFMK),		39.1811	8.90442	DA4239	P. sp3	P. occidentalis
DA4240	x	x	x	x	x	Sardinia: Palau, Porto Pollo	Sardinia	Italy		ZFMK	4.VII.2014	1 @ "X-DA4240 - Italy, Sardinia: Palau, Porto Pollo, 4.VII.2014" (ZFMK),		41.1857	9.32795	DA4240	P. sp5	P. cornutus
DA4241	x	x	x	x	x	Sardinia: Palau, Porto Pollo	Sardinia	Italy		ZFMK	4.VII.2014	1 @ "X-DA4241 - Italy, Sardinia: Palau, Porto Pollo, 4.VII.2014" (ZFMK),		41.1857	9.32795	DA4241	P. sp5	P. cornutus
DA4242	x	x	x	x	x	Sardinia: Palau, Porto Pollo	Sardinia	Italy		ZFMK	4.VII.2014	1 @ "X-DA4242 - Italy, Sardinia: Palau, Porto Pollo, 4.VII.2014" (ZFMK),		41.1857	9.32795	DA4242	P. sp5	P. cornutus
DA4248	x	x	x	x	x	Corsica: L'Ostriconi (daytime)	Corsica	France	Ahrens & Fabrizi leg.	ZFMK	5.-11.vii.2014	1 @ "X-DA4248 - France, Corsica: L'Ostriconi (daytime), 42*39.264'N, 009*04.125'E, 5.-11.vii.2014, leg. Ahrens & Fabrizi leg." (ZFMK),		42.6533	9.06867	DA4248	P. sp5	P. cornutus
DA4249	x	x	x	x	x	Corsica: L'Ostriconi (daytime)	Corsica	France	Ahrens & Fabrizi leg.	ZFMK	5.-11.vii.2014	1 @ "X-DA4249 - France, Corsica: L'Ostriconi (daytime), 42*39.264'N, 009*04.125'E, 5.-11.vii.2014, leg. Ahrens & Fabrizi leg." (ZFMK),		42.6533	9.06867	DA4249	P. sp5	P. cornutus
DA4250	x	x	x	x	x	Camping "U Sole Marinu", Farinole env., river Albine (daytime)	Corsica	France	Ahrens & Fabrizi leg.	ZFMK	7.vii.2014	1 @ "X-DA4250 - France, Camping "U Sole Marinu", Farinole env., river Albine (daytime), 42*42.845'N, 009*20.012'E, 7.vii.2014, leg. Ahrens & Fabrizi leg." (ZFMK),		42.7133	9.3335	DA4250	P. sp5	P. cornutus
DA4251	x	x	x	x	x	Camping "U Sole Marinu", Farinole env., river Albine (daytime)	Corsica	France	Ahrens & Fabrizi leg.	ZFMK	7.vii.2014	1 @ "X-DA4251 - France, Camping "U Sole Marinu", Farinole env., river Albine (daytime), 42*42.845'N, 009*20.012'E, 7.vii.2014, leg. Ahrens & Fabrizi leg." (ZFMK),		42.7133	9.3335	DA4251	P. sp5	P. cornutus
DA4252	x	x	x	x	x	Casteddu d'Araghju (vistor parking place of the castle); 5 km NW Porto Vecchio (daytime)	Corsica	France	Ahrens & Fabrizi leg.	ZFMK	24.-26.vi.2014	1 @ "X-DA4252 - France, Casteddu d'Araghju (vistor parking place of the castle); 5 km NW Porto Vecchio (daytime), 41*38.515'N, 009*15.973'E, 24.-26.vi.2014, leg. Ahrens & Fabrizi leg." (ZFMK),		41.6417	9.26617	DA4252	P. sp5	P. cornutus
DA4253	x	x	x	x	x	Casteddu d'Araghju (vistor parking place of the castle); 5 km NW Porto Vecchio (daytime)	Corsica	France	Ahrens & Fabrizi leg.	ZFMK	24.-26.vi.2014	1 @ "X-DA4253 - France, Casteddu d'Araghju (vistor parking place of the castle); 5 km NW Porto Vecchio (daytime), 41*38.515'N, 009*15.973'E, 24.-26.vi.2014, leg. Ahrens & Fabrizi leg." (ZFMK),		41.6417	9.26617	DA4253	P. sp5	P. cornutus
DA4254	x	x	x	x	x	Casteddu d'Araghju (vistor parking place of the castle); 5 km NW Porto Vecchio (daytime)	Corsica	France	Ahrens & Fabrizi leg.	ZFMK	24.-26.vi.2014	1 @ "X-DA4254 - France, Casteddu d'Araghju (vistor parking place of the castle); 5 km NW Porto Vecchio (daytime), 41*38.515'N, 009*15.973'E, 24.-26.vi.2014, leg. Ahrens & Fabrizi leg." (ZFMK),		41.6417	9.26617	DA4254	P. sp5	P. cornutus
DA4255	x	x	x	x	x	Casteddu d'Araghju (vistor parking place of the castle); 5 km NW Porto Vecchio (daytime)	Corsica	France	Ahrens & Fabrizi leg.	ZFMK	24.-26.vi.2014	1 @ "X-DA4255 - France, Casteddu d'Araghju (vistor parking place of the castle); 5 km NW Porto Vecchio (daytime), 41*38.515'N, 009*15.973'E, 24.-26.vi.2014, leg. Ahrens & Fabrizi leg." (ZFMK),		41.6417	9.26617	DA4255	P. sp5	P. cornutus
DA4256	x	x	x	x	x	Casteddu d'Araghju (vistor parking place of the castle); 5 km NW Porto Vecchio (daytime)	Corsica	France	Ahrens & Fabrizi leg.	ZFMK	24.-26.vi.2014	1 @ "X-DA4256 - France, Casteddu d'Araghju (vistor parking place of the castle); 5 km NW Porto Vecchio (daytime), 41*38.515'N, 009*15.973'E, 24.-26.vi.2014, leg. Ahrens & Fabrizi leg." (ZFMK),		41.6417	9.26617	DA4256	P. sp5	P. cornutus
DA4257	x	x	x	x	x	Estuary env. of river Liamone, 4 km S Sagone (daytime)	Corsica	France	Ahrens & Fabrizi leg.	ZFMK	29.vi.-3.vii.2014	1 @ "X-DA4257 - France, Estuary env. of river Liamone, 4 km S Sagone (daytime), 42*05.143'N, 009*04.125'E, 29.vi.-3.vii.2014, leg. Ahrens & Fabrizi leg." (ZFMK),		42.087	8.73457	DA4257	P. sp5	P. cornutus
DA4258	x	x	x	x	x	Estuary env. of river Liamone, 4 km S Sagone (daytime)	Corsica	France	Ahrens & Fabrizi leg.	ZFMK	29.vi.-3.vii.2014	1 @ "X-DA4258 - France, Estuary env. of river Liamone, 4 km S Sagone (daytime), 42*05.143'N, 009*04.125'E, 29.vi.-3.vii.2014, leg. Ahrens & Fabrizi leg." (ZFMK),		42.087	8.73457	DA4258	P. sp5	P. cornutus
DA4259	x	x	x	x	x	Estuary env. of river Liamone, 4 km S Sagone (daytime)	Corsica	France	Ahrens & Fabrizi leg.	ZFMK	29.vi.-3.vii.2014	1 @ "X-DA4259 - France, Estuary env. of river Liamone, 4 km S Sagone (daytime), 42*05.143'N, 009*04.125'E, 29.vi.-3.vii.2014, leg. Ahrens & Fabrizi leg." (ZFMK),		42.087	8.73457	DA4259	P. sp5	P. cornutus
DA4260	x	x	x	x	x	Estuary env. of river Liamone, 4 km S Sagone (daytime)	Corsica	France	Ahrens & Fabrizi leg.	ZFMK	29.vi.-3.vii.2014	1 @ "X-DA4260 - France, Estuary env. of river Liamone, 4 km S Sagone (daytime), 42*05.143'N, 009*04.125'E, 29.vi.-3.vii.2014, leg. Ahrens & Fabrizi leg." (ZFMK),		42.087	8.73457	DA4260	P. sp5	P. cornutus
DA4261	x	x	x		x	Estuary env. of river Liamone, 4 km S Sagone (daytime)	Corsica	France	Ahrens & Fabrizi leg.	ZFMK	29.vi.-3.vii.2014	1 @ "X-DA4261 - France, Estuary env. of river Liamone, 4 km S Sagone (daytime), 42*05.143'N, 009*04.125'E, 29.vi.-3.vii.2014, leg. Ahrens & Fabrizi leg." (ZFMK),		42.087	8.73457	DA4261	P. sp5	P. cornutus
DA4262	x	x	x	x	x	Estuary env. of river Liamone, 4 km S Sagone (daytime)	Corsica	France	Ahrens & Fabrizi leg.	ZFMK	29.vi.-3.vii.2014	1 @ "X-DA4262 - France, Estuary env. of river Liamone, 4 km S Sagone (daytime), 42*05.143'N, 009*04.125'E, 29.vi.-3.vii.2014, leg. Ahrens & Fabrizi leg." (ZFMK),		42.087	8.73457	DA4262	P. sp5	P. cornutus
DA4263	x	x	x	x	x	Camping Villata (10 km N Porto Vecchio) (daytime)	Corsica	France	Ahrens & Fabrizi leg.	ZFMK	21.-27.vi.2014	1 @ "X-DA4263 - France, Camping Villata (10 km N Porto Vecchio) (daytime), 41*39.565'N, 009*22.366'E, 21.-27.vi.2014, leg. Ahrens & Fabrizi leg." (ZFMK),		41.6583	9.37283	DA4263	P. sp5	P. cornutus
DA4264	x	x	x	x	x	Camping Villata (10 km N Porto Vecchio) (daytime)	Corsica	France	Ahrens & Fabrizi leg.	ZFMK	21.-27.vi.2014	1 @ "X-DA4264 - France, Camping Villata (10 km N Porto Vecchio) (daytime), 41*39.565'N, 009*22.366'E, 21.-27.vi.2014, leg. Ahrens & Fabrizi leg." (ZFMK),		41.6583	9.37283	DA4264	P. sp5	P. cornutus
DA4265	x	x	x	x	x	Camping Villata (10 km N Porto Vecchio) (daytime)	Corsica	France	Ahrens & Fabrizi leg.	ZFMK	21.-27.vi.2014	1 @ "X-DA4265 - France, Camping Villata (10 km N Porto Vecchio) (daytime), 41*39.565'N, 009*22.366'E, 21.-27.vi.2014, leg. Ahrens & Fabrizi leg." (ZFMK),		41.6583	9.37283	DA4265	P. sp5	P. cornutus
DA4266	x	x	x	x	x	Camping Villata (10 km N Porto Vecchio) (daytime)	Corsica	France	Ahrens & Fabrizi leg.	ZFMK	21.-27.vi.2014	1 @ "X-DA4266 - France, Camping Villata (10 km N Porto Vecchio) (daytime), 41*39.565'N, 009*22.366'E, 21.-27.vi.2014, leg. Ahrens & Fabrizi leg." (ZFMK),		41.6583	9.37283	DA4266	P. sp5	P. cornutus
DA4267	x	x	x	x	x	Camping Villata (10 km N Porto Vecchio) (daytime)	Corsica	France	Ahrens & Fabrizi leg.	ZFMK	21.-27.vi.2014	1 @ "X-DA4267 - France, Camping Villata (10 km N Porto Vecchio) (daytime), 41*39.565'N, 009*22.366'E, 21.-27.vi.2014, leg. Ahrens & Fabrizi leg." (ZFMK),		41.6583	9.37283	DA4267	P. sp5	P. cornutus
DA4268a		x	x			Camping Villata (10 km N Porto Vecchio) (daytime)	Corsica	France	D. Ahrens & S. Fabrizi	ZFMK	21-27.06.2014	1 @ "X-DA4268a France Camping Villata (10 km N Porto Vecchio) (daytime) 41*39.565'N, 009*22.366'E 21.-27.VI.2014 Ahrens & Fabrizi leg."		41.6583	9.37283			P. cornutus
DA4268b		x	x			Camping Villata (10 km N Porto Vecchio) (daytime)	Corsica	France	D. Ahrens & S. Fabrizi	ZFMK	21-27.06.2014	1 @ "X-DA4268b France Camping Villata (10 km N Porto Vecchio) (daytime) 41*39.565'N, 009*22.366'E 21.-27.VI.2014 Ahrens & Fabrizi leg."		41.6583	9.37283			P. cornutus
DA4268c		x	x			Camping Villata (10 km N Porto Vecchio) (daytime)	Corsica	France	D. Ahrens & S. Fabrizi	ZFMK	21-27.06.2014	1 @ "X-DA4268c France Camping Villata (10 km N Porto Vecchio) (daytime) 41*39.565'N, 009*22.366'E 21.-27.VI.2014 Ahrens & Fabrizi leg."		41.6583	9.37283			P. cornutus
DA4268d		x	x			Camping Villata (10 km N Porto Vecchio) (daytime)	Corsica	France	D. Ahrens & S. Fabrizi	ZFMK	21-27.06.2014	1 @ "X-DA4268d France Camping Villata (10 km N Porto Vecchio) (daytime) 41*39.565'N, 009*22.366'E 21.-27.VI.2014 Ahrens & Fabrizi leg."		41.6583	9.37283			P. cornutus
DA4269a		x	x			Estuary env. of river Liamone, 4 km S Sagone (daytime)	Corsica	France	D. Ahrens & S. Fabrizi	ZFMK	29.06.-03.07.2014	1 @ "X-DA4269a France Estuary env. of river Liamone, 4 km S Sagone (daytime) 42*05.143'N, 009*04.125'E 29.VI.-3.VII.2014 Ahrens & Fabrizi leg."	broken gen	42.085	9.06867			P. cornutus
DA4269b		x	x			Estuary env. of river Liamone, 4 km S Sagone (daytime)	Corsica	France	D. Ahrens & S. Fabrizi	ZFMK	29.06.-03.07.2014	1 @ "X-DA4269b France Estuary env. of river Liamone, 4 km S Sagone (daytime) 42*05.143'N, 009*04.125'E 29.VI.-3.VII.2014 Ahrens & Fabrizi leg."		42.085	9.06867			P. cornutus
DA4269c		x	x			Estuary env. of river Liamone, 4 km S Sagone (daytime)	Corsica	France	D. Ahrens & S. Fabrizi	ZFMK	29.06.-03.07.2014	1 @ "X-DA4269c France Estuary env. of river Liamone, 4 km S Sagone (daytime) 42*05.143'N, 009*04.125'E 29.VI.-3.VII.2014 Ahrens & Fabrizi leg."		42.085	9.06867			P. cornutus
DA4270a		x	x			Camping Villata (10 km N Porto Vecchio) (daytime)	Corsica	France	D. Ahrens & S. Fabrizi	ZFMK	21-27.06.2014	1 @ "X-DA4270a France Camping Villata (10 km N Porto Vecchio) (daytime) 41*39.565'N, 009*22.366'E 21.-27.VI.2014 Ahrens & Fabrizi leg."		41.6583	9.37283			P. cornutus
DA4270b		x	x			Camping Villata (10 km N Porto Vecchio) (daytime)	Corsica	France	D. Ahrens & S. Fabrizi	ZFMK	21-27.06.2014	1 @ "X-DA4270b France Camping Villata (10 km N Porto Vecchio) (daytime) 41*39.565'N, 009*22.366'E 21.-27.VI.2014 Ahrens & Fabrizi leg."		41.6583	9.37283			P. cornutus
DA4270c		x	x	x	x	Camping Villata (10 km N Porto Vecchio) (daytime)	Corsica	France	D. Ahrens & S. Fabrizi	ZFMK	21-27.06.2014	1 @ "X-DA4270c France Camping Villata (10 km N Porto Vecchio) (daytime) 41*39.565'N, 009*22.366'E 21.-27.VI.2014 Ahrens & Fabrizi leg."		41.6583	9.37283			P. cornutus
DA4271						Estuary env. of river Liamone, 4 km S Sagone (daytime)	Corsica	France	D. Ahrens & S. Fabrizi	ZFMK	29.06.-03.07.2014	1 @ "X-DA4271 France Estuary env. of river Liamone, 4 km S Sagone (daytime) 42*05.143'N, 009*04.125'E 29.VI.-3.VII.2014 Ahrens & Fabrizi leg."	no genital	42.085	9.06867			P. cornutus
DA4272	x	x	x	x	x	Sardegna: S. Margherita di Pula	Sardinia	Italy	Alamanni	ZFMK	15.VI.2013	1 @ "X-DA4272 - Italy, Sardegna: S. Margherita di Pula, 15.VI.2013, leg. Alamanni" (ZFMK),		38.9251	8.91034	DA4272	P. sp4	P. pelegrinus
DA4273	x	x	x	x	x	Sardegna: S. Margherita di Pula	Sardinia	Italy	Alamanni	ZFMK	15.VI.2013	1 @ "X-DA4273 - Italy, Sardegna: S. Margherita di Pula, 15.VI.2013, leg. Alamanni" (ZFMK),		38.9251	8.91034	DA4273	P. melonii (clade 1)	P. sulcis
DA4274		x	x			Muravera	Sardinia	Italy	C. Onnis	ZFMK	05.05.2013	1 @ "X-DA4274 Italy Sardegna: Muravera (CA) 5.v.2013 C. Onnis"		39.395	9.44389			P. sardiniensis
DA4276			x	x	x	Maracalagonis, Torre delle Stelle	Sardinia	Italy	D. Cillo	ZFMK	07.2013	1 @ "X-DA4276 Italy Sardegna: Maracalagonis, Torre delle Stelle VII.2013 D. Cillo"		39.149	9.39793			P. sardiniensis
DA4405	x	x	x	x	x	Policoro	Basilicata	Italy	Cirelli	ZFMK	13.viii.2013	1 @ "DA4405 Italy, Basilicata, Policoro, 13.viii.2013, Cirelli leg." (ZFMK)		40.1908	16.7155			P. candidae
DA4406	x	x	x	x	x	Policoro	Basilicata	Italy	Cirelli	ZFMK	13.viii.2013	1 @ "DA4406 Italy, Basilicata, Policoro, 13.viii.2013, Cirelli leg." (ZFMK)		40.1908	16.7155	DA4406		P. candidae
DA4407	x	x	x	x	x	Policoro	Basilicata	Italy	Cirelli	ZFMK	13.viii.2013	1 @ "DA4407 Italy, Basilicata, Policoro, 13.viii.2013, Cirelli leg." (ZFMK)		40.1908	16.7155	DA4407		P. candidae
DA4604		x	x			Torre Astura	Lazio	Italy	D. Ahrens	ZFMK	06.xiii.2012	1 @ "X-DA4604 Italy Lazio, Torre Astura 6.xiii.2012 D. Ahrens"		41.4136	12.7583			P. excavatus
DA4605		x	x	x	x	Palinuro, Salerno	Campania	Italy	M. D'Amato	ZFMK	01.06.2017	1 @ "X-DA4605 Italy Salerno: Palinuro 1.VI.2017 M. D'Amato"		40.0295	15.2702			P. excavatus
DA4606		x	x	x	x	Torre Astura	Lazio	Italy	D. Ahrens & S. Fabrizi	ZFMK	20.07.2016	1 @ "X-DA4606 Italy Lazio, Torre Astura 20.VII.2016 D. Ahrens & S. Fabrizi"		41.4136	12.7583			P. excavatus
DA4606a		x				Torre Astura	Lazio	Italy	D. Ahrens & S. Fabrizi	ZFMK	20.07.2016	1 @ "X-DA4606 Italy Lazio, Torre Astura 20.VII.2016 D. Ahrens & S. Fabrizi"		41.4136	12.7583			P. excavatus
DA4635		x	x	x	x	Cala d'Ambra, San Teodoro	Sardinia	Italy	G. Carpaneto	ZFMK	21-29.06.2013	1 @ "X-DA4635 Italy Sardinia: San Teodoro, Cala d'Ambra 21-29.VI.2013 G. Carpaneto"		40.775	9.67722			P. baroniensis
DA4636		x	x	x	x	Cala d'Ambra, San Teodoro	Sardinia	Italy	G. Carpaneto	ZFMK	21-29.06.2013	1 @ "X-DA4636 Italy Sardinia: San Teodoro, Cala d'Ambra 21-29.VI.2013 G. Carpaneto"		40.775	9.67722			P. baroniensis
DA4637		x	x	x	x	Cala d'Ambra, San Teodoro	Sardinia	Italy	G. Carpaneto	ZFMK	21-29.06.2013	1 @ "X-DA4637 Italy Sardinia: San Teodoro, Cala d'Ambra 21-29.VI.2013 G. Carpaneto"		40.775	9.67722			P. baroniensis
DA4638		x	x	x	x	Cala d'Ambra, San Teodoro	Sardinia	Italy	G. Carpaneto	ZFMK	21-29.06.2013	1 @ "X-DA4638 Italy Sardinia: San Teodoro, Cala d'Ambra 21-29.VI.2013 G. Carpaneto"		40.775	9.67722			P. baroniensis
DA4639		x	x	x	x	Cala d'Ambra, San Teodoro	Sardinia	Italy	G. Carpaneto	ZFMK	21-29.06.2013	1 @ "X-DA4639 Italy Sardinia: San Teodoro, Cala d'Ambra 21-29.VI.2013 G. Carpaneto"		40.775	9.67722			P. baroniensis
DA4640		x	x	x	x	Cala d'Ambra, San Teodoro	Sardinia	Italy	G. Carpaneto	ZFMK	21-29.06.2013	1 @ "X-DA4640 Italy Sardinia: San Teodoro, Cala d'Ambra 21-29.VI.2013 G. Carpaneto"		40.775	9.67722			P. baroniensis
DA4641		x	x	x	x	Cala d'Ambra, San Teodoro	Sardinia	Italy	G. Carpaneto	ZFMK	21-29.06.2013	1 @ "X-DA4641 Italy Sardinia: San Teodoro, Cala d'Ambra 21-29.VI.2013 G. Carpaneto"		40.775	9.67722			P. baroniensis
DA4642		x	x	x	x	Cala d'Ambra, San Teodoro	Sardinia	Italy	G. Carpaneto	ZFMK	21-29.06.2013	1 @ "X-DA4642 Italy Sardinia: San Teodoro, Cala d'Ambra 21-29.VI.2013 G. Carpaneto"		40.775	9.67722			P. baroniensis
DA4643		x	x	x	x	Cala d'Ambra, San Teodoro	Sardinia	Italy	G. Carpaneto	ZFMK	21-29.06.2013	1 @ "X-DA4643 Italy Sardinia: San Teodoro, Cala d'Ambra 21-29.VI.2013 G. Carpaneto"		40.775	9.67722			P. baroniensis
DA4644		x	x	x	x	Sughereta S. Vito	Lazio	Italy	G. Carpaneto	ZFMK	10.08.2013	1 @ "X-DA4644 Italy Lazio: Sughereta S. Vito 10.VIII.2013 G. Carpaneto"		41.3667	13.3333			P. excavatus
DA4645		x	x	x	x	Sughereta S. Vito	Lazio	Italy	G. Carpaneto	ZFMK	09.08.2013	1 @ "X-DA4645 Italy Lazio: Sughereta S. Vito 9.VIII.2013 G. Carpaneto"		41.3667	13.3333			P. excavatus
DA4646						Sughereta S. Vito	Lazio	Italy	G. Carpaneto	ZFMK	10.08.2013	1 @ "X-DA4646 Italy Lazio: Sughereta S. Vito 10.VIII.2013 G. Carpaneto"	paramered broken	41.3667	13.3333			P. excavatus
DA4647		x	x	x	x	Sughereta S. Vito	Lazio	Italy	G. Carpaneto	ZFMK	11.08.2013	1 @ "X-DA4647 Italy Lazio: Sughereta S. Vito 11.VIII.2013 G. Carpaneto"		41.3667	13.3333			P. excavatus
DA4648		x	x	x	x	Sughereta S. Vito	Lazio	Italy	G. Carpaneto	ZFMK	10.08.2013	1 @ "X-DA4648 Italy Lazio: Sughereta S. Vito 10.VIII.2013 G. Carpaneto"		41.3667	13.3333			P. excavatus
DA4649		x	x	x	x	Sughereta di Pomezia	Lazio	Italy	F. Turchetti	ZFMK	26.06.2013	1 @ "X-DA4649 Italy Lazio: Sughereta di Pomezia 26.VI.2013 F. Turchetti"		41.6593	12.512			P. excavatus
DA4650		x	x	x	x	Sughereta di Pomezia	Lazio	Italy	F. Turchetti	ZFMK	26.06.2013	1 @ "X-DA4650 Italy Lazio: Sughereta di Pomezia 26.VI.2013 F. Turchetti"		41.6593	12.512			P. excavatus
DA4651						Capo Carbonaria, Loc. Cava Usai, Villasimius	Sardinia	Italy		ZFMK	07.2015	1 @ "X-DA4651 Italy Sardinia: Capo Carbonaria, Loc. Cava Usai (Villasimius, CA) VII.2015"	soft	39.1038	9.51642			P. sardiniensis
DA4668						Elba: Norsi beach,	Elba	Italy	S. Fabrizi & D. Ahrens	ZFMK	18.vi.2019	1 @ "X-DA4668 Italy: Elba, Norsi beach 42.765231N. 10.342743E, 18.vi.2019 leg. Ahrens & Fabrizi/ X-DA4668" (ZFMK)		42.7652	10.3427			P. franginii
Fav1	x	x	x	x	x	Palermo, Parco della Favorita	Sicily	Italy		CISP			L29	38.16	13.3439	Fav1		P. caesus
Fav1b					x	Palermo, Parco della Favorita	Sicily	Italy		CISP			L29	38.16	13.3439	Fav1		P. caesus
Fav2	x	x	x	x		Palermo, Parco della Favorita	Sicily	Italy		CISP			L29	38.16	13.3439	Fav2		P. caesus
JE0061	x	x	x	x	x	Pula	Sardinia	Italy		ZFMK		1 @ "X-JE0061/ Sardinia, Pula, 01.06.87, leg. Hadulla" (ZFMK),		39.0058	9.02199	JE0061	P. melonii (clade 1)	P. sulcis
JE0062	x	x	x	x	x	Pula	Sardinia	Italy		ZFMK		1 @ "X-JE0062/ Sardinia, Pula, 23.05.1987, leg. Hadulla" (ZFMK),		39.0058	9.02199	JE0062	P. melonii (clade 1)	P. sulcis
Menf1	x	x	x	x	x	Menfi (AG) Porto Palo	Sicily	Italy		CISP			L28	37.5783	12.9086	Menf1		P. caesus
Menf1b					x	Menfi (AG) Porto Palo	Sicily	Italy		CISP			L28	37.5783	12.9086	Menf1		P. caesus
Pcand1	x	x	x	x		Corsica: Belgodere	Corsica	France		CISP			L42	42.5878	9.01839	Pcand1*		P. cornutus
Pcand2	x	x	x	x		Corsica: Tour Saleccia	Corsica	France		CISP			L43	42.6398	8.97561	Pcand2*		P. cornutus
Pmel1	x	x	x	x	x	SARDEGNA (CA) Assemini	Sardinia	Italy		CISP			L23	39.2856	8.98333	Pmel1		P. impressus
Pmel1b					x	SARDEGNA (CA) Assemini	Sardinia	Italy		CISP			L23	39.2856	8.98333	Pmel1		P. impressus
Pmel2	x	x	x	x	x	SARDEGNA (CA) Assemini	Sardinia	Italy		CISP			L23	39.2856	8.98333	Pmel2		P. impressus
Pmel2b					x	SARDEGNA (CA) Assemini	Sardinia	Italy		CISP			L23	39.2856	8.98333	Pmel2		P. impressus
PP0002	x	x	x	x	x	Favorita	Sicily	Italy	Vitale	ZFMK	1753	1 @ "Sicilien A. Botteher Berlin // Favo 18.10 04 Vitale"	Verificare lettera nome collezionista	38.1518	13.3485			P. caesus
PP0003	x	x	x	x	x	Favorita	Sicily	Italy	Vitale	ZFMK	18.10.1904	1 @ "Sicilien A. Botteher Berlin // Favo 18.10 04 Vitale"	Verificare lettera nome collezionista	38.1518	13.3485			P. caesus
PP0004	x	x	x	x	x		Sicily	Italy	Reitter	ZFMK		1 @ "Pachypus caesus Er. det. L. Haberäcker München // Sicilia Reitter // 2990 // 1 @ "						P. caesus
PP0005	x	x	x	x	x		Sicily	Italy		ZFMK		1 @ "1 @ // Sicilia"						P. caesus
PP0006	x	x	x				Sicily	Italy	R. Oberthür	ZFMK	1956	1 @ "caesus Er. Sicile // Sig. R. Oberthür Eing. Nr. 4, 1956"						P. caesus
PP0009	x	x	x	x	x		-	Italy		ZFMK	09.1957	1 @ "caesus v. impressus // Italie // 9/57, ex coll. R. Oberthür"	"caesus v. impressus" cartellino storico spillato al plastozote e non sotto l'ex, lo citiamo?					P. caesus
PP0010	x	x	x	x	x		Corsica	France		ZFMK	09.1957	1 @ "caesus v. impressus // Corse // 9/57, ex coll. R. Oberthür"	"caesus v. impressus" cartellino storico spillato al plastozote e non sotto l'ex, lo citiamo?					P. cornutus
PP0011	x	x	x	x	x		Corsica	France		ZFMK	09.1957	1 @ "caesus v. impressus // Corse // 9/57, ex coll. R. Oberthür"	"caesus v. impressus" cartellino storico spillato al plastozote e non sotto l'ex, lo citiamo?					P. cornutus
PP0012	x	x	x	x	x	Messina	Sicily	Italy		ZFMK	09.1957	1 @ "caesus v. impressus // Messine // 9/57, ex coll. R. Oberthür"	"caesus v. impressus" cartellino storico spillato al plastozote e non sotto l'ex, lo citiamo?	38.2403	15.5753			P. caesus
PP0013	x	x	x	x	x		Sicily	Italy	Stef Perez	ZFMK		1 @ "caesus v. impressus // Sicile // Stef Perez"	"caesus v. impressus" cartellino storico spillato al plastozote e non sotto l'ex, lo citiamo?					P. caesus
PP0014	x	x	x	x	x		Corsica	France		ZFMK	09.1957	1 @ "candidae Petagna // Corse // 9/57, ex coll. R. Oberthür"						P. cornutus
PP0015	x	x	x	x	x		Corsica	France		ZFMK	09.1957	1 @ "candidae Petagna // Corse // 9/57, ex coll. R. Oberthür"						P. cornutus
PP0016	x	x	x	x	x		Corsica	France		ZFMK	09.1957	1 @ "candidae Petagna // Corse // 9/57, ex coll. R. Oberthür"						P. cornutus
PP0017	x	x	x	x	x		Corsica	France		ZFMK	09.1957	1 @ "candidae Petagna // Corse // 9/57, ex coll. R. Oberthür"						P. cornutus
PP0018	x	x	x	x	x		Corsica	France		ZFMK	09.1957	1 @ "candidae Petagna // Corse // 9/57, ex coll. R. Oberthür"						P. cornutus
PP0019	x	x	x	x	x		Corsica	France		ZFMK	09.1957	1 @ "candidae Petagna // Corse // 9/57, ex coll. R. Oberthür"						P. cornutus
PP0020	x	x	x	x	x		Corsica	France		ZFMK	09.1957	1 @ "candidae Petagna // Corse // 9/57, ex coll. R. Oberthür"						P. cornutus
PP0021	x	x	x	x	x		Corsica	France		ZFMK	09.1957	1 @ "candidae Petagna // Corse // 9/57, ex coll. R. Oberthür"						P. cornutus
PP0022	x	x	x	x	x		Corsica	France		ZFMK	09.1957	1 @ "candidae Petagna // Corse // 9/57, ex coll. R. Oberthür"						P. cornutus
PP0023	x	x	x	x	x		Corsica	France		ZFMK	09.1957	1 @ "candidae Petagna // Corse // 9/57, ex coll. R. Oberthür"						P. cornutus
PP0024	x	x	x	x	x		Corsica	France		ZFMK	09.1957	1 @ "candidae Petagna // Corse // 9/57, ex coll. R. Oberthür"						P. cornutus
PP0025	x	x	x	x	x		Corsica	France		ZFMK	1959	1 @ "candidae Petagna // Corsica // ex coll. Missions - haus SVD Steyl (Eing. N. 3/59)"						P. cornutus
PP0026	x	x	x	x	x		Corsica	France		ZFMK	1959	1 @ "candidae Petagna // Corsica // ex coll. Missions - haus SVD Steyl (Eing. N. 3/59)"						P. cornutus
PP0027	x	x	x	x	x		Corsica	France		ZFMK		1 @ "Pachypus candidae Pet. // candidae Petagna // Corsica // det. Dr Balthasar"						P. cornutus
PP0028	x		x	x	x		Corsica	France	Mabille	ZFMK	09.1957	1 @ "Pachypus cornutus Oliv. // Corse Mabille // 9/57, ex coll. R. Oberthür"						P. cornutus
PP0029	x	x	x	x	x		Corsica	France	Mabille	ZFMK	09.1957	1 @ "Corse Mabille // 9/57, ex coll. R. Oberthür"						P. cornutus
PP0030	x	x	x	x	x	Aïn Draham	Jendouba	Tunisia	Schaedelin	ZFMK	09.1957	1 @ "Aïn - Draham Schaedelin // ex Musæo Lefevre 1894 // 9/57, ex coll. R. Oberthür		36.775	8.68459			P. demoflysi
PP0031	x	x	x	x	x		-		Fuhlrott	ZFMK	05.09	1 @ "P. cornutus Ol. // Dauerleihgabe Fuhlrott-Museum ZFMK Bonn 05/09"						P. cornutus
PP0033	x	x	x	x	x		Corsica	France		ZFMK		1 @ "cornutus Oliv. // Corse // ex Coll. Marquet via Coll. R. Oberthür ZFMK Bonn"						P. cornutus
PP0036	x	x	x	x	x		Corsica	France		ZFMK		1 @ "Corse."	Forse rif. in PP00033					P. cornutus
PP0038	x	x	x	x	x		Corsica	France	Damry	ZFMK	1956	1 @ "Pachypus cornutus Oliv. // Corse Damry // Sig. R. Oberthür (Coll. Damry) Eing. Nr. 4, 1956"						P. cornutus
PP0039	x	x	x	x	x		Corsica	France	Damry	ZFMK	1956	1 @ "Corse Damry // Sig. R. Oberthür (Coll. Damry) Eing. Nr. 4, 1956"						P. cornutus
PP0040	x	x	x				Corsica	France	Damry	ZFMK	1956	1 @ "Corse Damry // Sig. R. Oberthür (Coll. Damry) Eing. Nr. 4, 1956"						P. cornutus
PP0041	x	x	x	x	x		Corsica	France	Damry	ZFMK	1956	1 @ "Corse Damry // Sig. R. Oberthür (Coll. Damry) Eing. Nr. 4, 1956"						P. cornutus
PP0042				x	x		Sardinia	Italy	Dahl.	ZMHB		1 @ "Syntypus Pachypus impressus Erichson, 1840 labelled by MNHUB 2013 // impressus Erichs.* excavatus Guir. Sardin. Dahl. // 11213/ Paralectotypus Pachypus impressus Erichson, 1840 D. Cillo designed/ Pachypus project Bazzato et al. PP0042" (ZMHB)"						P. impressus
PP0043	x	x	x	x	x		Sardinia	Italy	Dahl.	ZMHB		1 @ "Syntypus Pachypus impressus Erichson, 1840 labelled by MNHUB 2013 // Hist.-Coll (Coleoptera) Nr. 11213 Pachypus impressus Er.* Sardinia. Dahl. Zool. Mus. Berlin/ Lectotypus Pachypus impressus Erichson, 1840 D. Cillo designed/ Pachypus project Bazzato et al. PP0043" (ZMHB)						P. impressus
PP0044	x	x	x	x	x		Sardinia	Italy	Dahl.	ZMHB		1 @ "Pachypus impressus Erichson, 1840 MNHUB Berlin // Hist.-Coll (Coleoptera) Nr. 11213 Pachypus impressus Er.* Sardinia. Dahl. Zool. Mus. Berlin/ Paralectotypus Pachypus impressus Erichson, 1840 D. Cillo designed/ Pachypus project Bazzato et al. PP0044" (ZMHB)"						P. impressus
PP0045	x	x	x	x	x		Sardinia	Italy	Dahl.	ZMHB		1 @ "Pachypus impressus Erichson, 1840 MNHUB Berlin // Hist.-Coll (Coleoptera) Nr. 11213 Pachypus impressus Er.* Sardinia. Dahl. Zool. Mus. Berlin/ Paralectotypus Pachypus impressus Erichson, 1840 D. Cillo designed/ Pachypus project Bazzato et al. PP0045" (ZMHB)"						P. impressus
PP0046	x	x	x	x	x		Sardinia	Italy	Dahl.	ZMHB		1 @ "Syntypus Pachypus impressus Erichson, 1840 labelled by MNHUB 2013 // Sardigné // Hist.-Coll (Coleoptera) Nr. 11213 Pachypus impressus Er.* Sardinia. Dahl. Zool. Mus. Berlin // gehört möglicherweise zur historischen Serie Nr. 11214 von P. cornutus Er.*"	controllare Sardigné, vedi pdf pachypus che ho realizzato pag 11 in basso					P. impressus
PP0047	x	x	x		x		Sicily	Italy		ZMHB		1 @ "P. impressus G. // Sicilien // Material der Coll. Moser definitiv nicht von Erichson untersucht"						P. caesus
PP0051	x	x	x	x	x		Corsica	France	Rambur	ZMHB		1 @ "cornutus Er.* Melol. cornuta Oliv. Excavatus Feisth. Corsica. Ramb. // Hist.-Coll (Coleoptera) Nr. 11214 Pachypus cornutus Er.* Corsica, Ramb. Zool. Mus. Berlin "						P. cornutus
PP0052	x	x	x	x			-			ZMHB		1 @ "Hist.-Coll (Coleoptera) Nr. 11214 Pachypus cornutus Er.* Corsica, Sardinia. Zool. Mus. Berlin "						P. cornutus
PP0053	x	x	x	x	x		-			ZMHB		1 @ "Pachyppus cornutus Erichson // gehört möglicherweise zur historischen Serie Nr. 11214 von P. cornutus Er.*"						P. cornutus
PP0055	x	x	x	x	x		Corsica	France		ZMHB		1 @ "Corsica // Material der Coll. Moser definitiv nicht von Erichson untersucht"						P. cornutus
PP0056	x	x	x	x	x		Corsica	France		ZMHB		1 @ "Corsica // Material der Coll. Moser definitiv nicht von Erichson untersucht"						P. cornutus
PP0057	x	x	x	x	x		Corsica	France		ZMHB		1 @ "Corsica // Material der Coll. Moser definitiv nicht von Erichson untersucht"						P. cornutus
PP0058	x	x	x	x	x		Corsica	France	Fiuiher	ZMHB		1 @ "Pachypus cornutus Oliv. // Corsica Fiuiher// Material der Coll. Schilsky definitiv nicht von Erichson untersucht"	Controllare fiuher					P. cornutus
PP0059	x	x	x	x	x	Ajaccio	Corsica	France		ZMHB		1 @ "Corsica Ajaccio Dr. J. Schulz // Sammlungsurupming unklar"		41.9344	8.81055			P. cornutus
PP0062	x	x	x	x			Corsica	France		ZMHB		1 @ "Hampei i.l. Schauf. Corsica. // Coll. L. W. Schaufuss"	Controllare Hampei					P. cornutus
PP0065	x	x	x	x	x		Corsica	France		ZMHB	07.1975	1 @ "Korsika 7.75 // coll. G. Heiland Berlin Spende 2009 // P. indet."						P. cornutus
PP0066	x	x	x	x	x		Corsica	France		ZMHB	08.1969	1 @ "Korsika 8.69 // coll. G. Heiland Berlin Spende 2009 // P. indet."						P. cornutus
PP0067	x	x	x	x	x	Ginosa	Puglia	Italy	Callegari	MSNV	28.07.1984	1 @ "Pachypus candidae // Puglie (TA) Ginosa 28 VII 84 leg. Callegari"		40.58	16.76			P. candidae
PP0068	x	x	x	x	x	Ginosa	Puglia	Italy	Callegari	MSNV	28.07.1984	1 @ "Pachypus candidae // Puglie (TA) Ginosa 28 VII 84 leg. Callegari"		40.58	16.76			P. candidae
PP0069	x	x	x	x	x	Ginosa	Puglia	Italy	Callegari	MSNV	28.07.1984	1 @ "Pachypus candidae // Puglie (TA) Ginosa 28 VII 84 leg. Callegari"		40.58	16.76			P. candidae
PP0070	x	x	x	x	x	Ginosa	Puglia	Italy	Callegari	MSNV	28.07.1984	1 @ "Pachypus candidae // Puglie (TA) Ginosa 28 VII 84 leg. Callegari"		40.58	16.76			P. candidae
PP0071	x	x	x	x	x	Ginosa	Puglia	Italy	Callegari	MSNV	28.07.1984	1 @ "Pachypus candidae // Puglie (TA) Ginosa 28 VII 84 leg. Callegari"		40.58	16.76			P. candidae
PP0072	x	x	x	x	x	Ginosa	Puglia	Italy	Callegari	MSNV	28.07.1984	1 @ "Pachypus candidae // Puglie (TA) Ginosa 28 VII 84 leg. Callegari"		40.58	16.76			P. candidae
PP0073	x	x	x	x	x	Ginosa	Puglia	Italy	Callegari	MSNV	28.07.1984	1 @ "Pachypus candidae // Puglie (TA) Ginosa 28 VII 84 leg. Callegari"		40.58	16.76			P. candidae
PP0074	x	x	x	x	x	Ginosa	Puglia	Italy	Callegari	MSNV	28.07.1984	1 @ "Pachypus candidae // Puglie (TA) Ginosa 28 VII 84 leg. Callegari"		40.58	16.76			P. candidae
PP0075	x	x	x	x	x	Ginosa	Puglia	Italy	Callegari	MSNV	28.07.1984	1 @ "Pachypus candidae // Puglie (TA) Ginosa 28 VII 84 leg. Callegari"		40.58	16.76			P. candidae
PP0076	x	x	x	x	x	Ginosa	Puglia	Italy	Callegari	MSNV	28.07.1984	1 @ "Pachypus candidae // Puglie (TA) Ginosa 28 VII 84 leg. Callegari"		40.58	16.76			P. candidae
PP0077	x	x	x	x	x	Ginosa	Puglia	Italy	Callegari	MSNV	28.07.1984	1 @ "Pachypus candidae // Puglie (TA) Ginosa 28 VII 84 leg. Callegari"		40.58	16.76			P. candidae
PP0078	x	x	x	x	x	Ginosa	Puglia	Italy	Callegari	MSNV	28.07.1984	1 @ "Pachypus candidae // Puglie (TA) Ginosa 28 VII 84 leg. Callegari"		40.58	16.76			P. candidae
PP0079		x	x	x	x	Flumini, Quartu Sant'Elena	Sardinia	Italy	E. Bazzato	CEBQ	06.2004	1 @ "Paratypus Pachypus sardiniensis n. sp. G. Guerlach, E. Bazzato & D. Cillo // Sardegna Flumini - Quartu S.E. 6.04 leg. E. Bazzato"		39.2151	9.28945			P. sardiniensis
PP0080		x	x	x	x	Flumini, Quartu Sant'Elena	Sardinia	Italy	E. Bazzato	CEBQ	06.2004	1 @ "Paratypus Pachypus sardiniensis n. sp. G. Guerlach, E. Bazzato & D. Cillo // Sardegna Flumini - Quartu S.E. 6.04 leg. E. Bazzato"		39.2151	9.28945			P. sardiniensis
PP0081		x	x	x	x	Flumini, Quartu Sant'Elena	Sardinia	Italy	E. Bazzato	CEBQ	06.2004	1 @ "Paratypus Pachypus sardiniensis n. sp. G. Guerlach, E. Bazzato & D. Cillo // Sardegna Flumini - Quartu S.E. 6.04 leg. E. Bazzato"		39.2151	9.28945			P. sardiniensis
PP0082		x	x	x	x	Flumini, Quartu Sant'Elena	Sardinia	Italy	E. Bazzato	CEBQ	06.2004	1 @ "Paratypus Pachypus sardiniensis n. sp. G. Guerlach, E. Bazzato & D. Cillo // Sardegna Flumini - Quartu S.E. 6.04 leg. E. Bazzato"		39.2151	9.28945			P. sardiniensis
PP0083		x	x	x	x	Flumini, Quartu Sant'Elena	Sardinia	Italy	E. Bazzato	CEBQ	06.2004	1 @ "Paratypus Pachypus sardiniensis n. sp. G. Guerlach, E. Bazzato & D. Cillo // Sardegna Flumini - Quartu S.E. 6.04 leg. E. Bazzato"		39.2151	9.28945			P. sardiniensis
PP0084		x	x	x	x	Flumini, Quartu Sant'Elena	Sardinia	Italy	E. Bazzato	CEBQ	06.2004	1 @ "Paratypus Pachypus sardiniensis n. sp. G. Guerlach, E. Bazzato & D. Cillo // Sardegna Flumini - Quartu S.E. 6.04 leg. E. Bazzato"		39.2151	9.28945			P. sardiniensis
PP0085		x	x	x	x	Quartu Sant'Elena	Sardinia	Italy	E. Bazzato	CEBQ	07.2004	1 @ "Paratypus Pachypus sardiniensis n. sp. G. Guerlach, E. Bazzato & D. Cillo // Sardegna Quartu S.E. 7.04 leg. E. Bazzato"		39.2165	9.28795			P. sardiniensis
PP0086		x	x	x	x	Quartu Sant'Elena	Sardinia	Italy	E. Bazzato	CEBQ	07.2004	1 @ "Paratypus Pachypus sardiniensis n. sp. G. Guerlach, E. Bazzato & D. Cillo // Sardegna Quartu S.E. 7.04 leg. E. Bazzato"		39.2165	9.28795			P. sardiniensis
PP0087		x	x	x	x	Quartu Sant'Elena	Sardinia	Italy	E. Bazzato	CEBQ	07.2004	1 @ "Paratypus Pachypus sardiniensis n. sp. G. Guerlach, E. Bazzato & D. Cillo // Sardegna Quartu S.E. 7.04 leg. E. Bazzato"		39.2165	9.28795			P. sardiniensis
PP0088		x	x	x	x	Quartu Sant'Elena	Sardinia	Italy	E. Bazzato	CEBQ	07.2004	1 @ "Paratypus Pachypus sardiniensis n. sp. G. Guerlach, E. Bazzato & D. Cillo // Sardegna Quartu S.E. 7.04 leg. E. Bazzato"		39.2165	9.28795			P. sardiniensis
PP0089		x	x	x	x	Quartu Sant'Elena	Sardinia	Italy	E. Bazzato	CEBQ	07.2004	1 @ "Paratypus Pachypus sardiniensis n. sp. G. Guerlach, E. Bazzato & D. Cillo // Sardegna Quartu S.E. 7.04 leg. E. Bazzato"		39.2165	9.28795			P. sardiniensis
PP0090		x	x	x	x	Quartu Sant'Elena	Sardinia	Italy	E. Bazzato	CEBQ	07.2004	1 @ "Paratypus Pachypus sardiniensis n. sp. G. Guerlach, E. Bazzato & D. Cillo // Sardegna Quartu S.E. 7.04 leg. E. Bazzato"		39.2165	9.28795			P. sardiniensis
PP0091		x	x	x	x	Quartu Sant'Elena	Sardinia	Italy	E. Bazzato	CEBQ	07.2004	1 @ "Paratypus Pachypus sardiniensis n. sp. G. Guerlach, E. Bazzato & D. Cillo // Sardegna Quartu S.E. 7.04 leg. E. Bazzato"		39.2165	9.28795			P. sardiniensis
PP0092		x	x	x	x	Quartu Sant'Elena	Sardinia	Italy	E. Bazzato	CEBQ	07.2004	1 @ "Paratypus Pachypus sardiniensis n. sp. G. Guerlach, E. Bazzato & D. Cillo // Sardegna Quartu S.E. 7.04 leg. E. Bazzato"		39.2165	9.28795			P. sardiniensis
PP0093		x	x	x	x	Assemini	Sardinia	Italy	D. Cillo	CEBQ	06.2015	1 @ " Pachypus melonii // Sardegna Assemini VI.2015 leg. D. Cillo"		39.2856	8.98333			P. impressus
PP0094		x	x			Assemini	Sardinia	Italy	E. Bazzato	CEBQ	06.2013	1 @ " Pachypus melonii // Sardegna Assemini - CA 6.2013 leg. E. Bazzato"		39.2856	8.98333			P. impressus
PP0095		x	x	x	x	Assemini	Sardinia	Italy	D. Cillo	CEBQ	06.2013	1 @ " Pachypus melonii // Sardegna Assemini - CA VI.2013 D. Cillo leg."		39.2856	8.98333			P. impressus
PP0096		x	x	x	x	Assemini	Sardinia	Italy	D. Cillo	CEBQ	23.06.2013	1 @ " Pachypus melonii // Italy - Sardegna Assemini (Cagliari) 23.VI.2013 leg. D. Cillo"		39.2856	8.98333			P. impressus
PP0099		x	x	x	x	Gutturu Mannu, Assemini	Sardinia	Italy	D. Cillo	CEBQ	26.06.2014	1 @ " Pachypus ? sp. nov // Sardegna - CA Assemini Gutturu Mannu 26.VI.2014 leg. D. Cillo"		39.1276	8.88451			?
PP0102		x	x	x	x	Piscina torta, Castel Fusano	Lazio	Italy	D. Patacchiola	CCAU	07.2017	1 @ "Lazio RM Castel Fusano Loc. Piscina torta // 07.2017 Patacchiola"		41.7397	12.382			P. excavatus
PP0103		x	x	x	x	Piscina torta, Castel Fusano	Lazio	Italy	D. Patacchiola	CCAU	27.07.2017	1 @ "Lazio RM Castel Fusano Loc. Piscina torta // 27.07.2017 Patacchiola"		41.7397	12.382			P. excavatus
PP0104		x	x	x	x	Piscina torta, Castel Fusano	Lazio	Italy	D. Patacchiola	CCAU	27.07.2017	1 @ "Lazio RM Castel Fusano Loc. Piscina torta // 27.07.2017 Patacchiola"		41.7397	12.382			P. excavatus
PP0105		x	x	x	x	Piscina torta, Castel Fusano	Lazio	Italy	D. Patacchiola	CCAU	27.07.2017	1 @ "Lazio RM Castel Fusano Loc. Piscina torta // 27.07.2017 Patacchiola"		41.7397	12.382			P. excavatus
PP0106		x	x	x	x	Lido di Maccavese	Lazio	Italy	D. Patacchiola	CCAU	14.07.2015	1 @ "Lazio Lido di Maccavese // 14.07.2015 coll. Patacchiola"		41.8833	12.1726			P. excavatus
PP0107		x	x	x	x	Piscina torta, Castel Fusano	Lazio	Italy	D. Patacchiola	CCAU	29.07.2014	1 @ "Lazio Castel Fusano Piscina torta // 29.07.2014 coll. Patacchiola"		41.7397	12.382			P. excavatus
PP0108		x	x			Piscina torta, Castel Fusano	Lazio	Italy	D. Patacchiola	CCAU	29.07.2015	1 @ "Lazio Castel Fusano Piscina torta // 29.07.2014 coll. Patacchiola"		41.7397	12.382			P. excavatus
PP0109		x	x	x	x	Piscina torta, Castel Fusano	Lazio	Italy	D. Patacchiola	CCAU	29.07.2016	1 @ "Lazio Castel Fusano Piscina torta // 29.07.2014 coll. Patacchiola"		41.7397	12.382			P. excavatus
PP0110		x	x	x	x	Piscina torta, tenuta di Castel Fusano	Lazio	Italy	D. Patacchiola	CCAU	29.06.2014	1 @ "Lazio RM ten. di Castel Fusano Loc. Piscina torta // 29.06.2014 coll. Patacchiola"		41.7397	12.382			P. excavatus
PP0111		x	x			Via Cagliari 12, Cordolino Blu, Villasimius	Sardinia	Italy	C. Ancona	CCAU	18.11.2017-07.2017	1 @ "Pachypus sardiniensis Villasimius (CA), Cordolino Blu 18.XI.2017 (VII.2017) + alla luce svuotamento autunnale lampade ristorante da Max"		39.1449	9.50167			P. sardiniensis
PP0112		x	x			Via Cagliari 12, Cordolino Blu, Villasimius	Sardinia	Italy	C. Ancona	CCAU	18.11.2017-07.2018	1 @ "Pachypus sardiniensis 1 @ Villasimius (CA), Cordolino Blu 18.XI.2017 (VII.2017) + alla luce"		39.1449	9.50167			P. sardiniensis
PP0113		x	x	x	x	Via Cagliari 12, Cordolino Blu, Villasimius	Sardinia	Italy	C. Ancona	CCAU	18.11.2017-07.2019	1 @ "Pachypus sardiniensis 1 @ Villasimius (CA), Cordolino Blu 18.XI.2017 (VII.2017) + alla luce svuotamento autunnale lampade ristorante da Max"		39.1449	9.50167			P. sardiniensis
PP0114		x	x	x	x	Via degli Oleandri (fronte camping Spiaggia del Riso) Villasimius	Sardinia	Italy	C. Ancona	CCAU	06.07.2014	1 @ "Pachypus sardiniensis G. B. C., 2013 1 @ Villasimius (CA), Pineta bordo strada 06.VII.2014 leg. Ancona C."		39.1215	9.51153			P. sardiniensis
PP0115		x	x	x	x	Cava Usai, Capo Carbonara, Villasimius	Sardinia	Italy	C. Ancona	CCAU	01.06.2013	1 @ "Pachypus sardiniensis G B C, 2013. 1 @ Villasimius (CA) Capo Carbonara, Cava Usai 01.VI.2013 l. Ancona"		39.1054	9.51826			P. sardiniensis
PP0116		x	x	x	x	Cava Usai, Capo Carbonara, Villasimius	Sardinia	Italy	C. Ancona	CCAU	01.06.2013	1 @ "Pachypus sardiniensis G B C, 2013. 1 @ Villasimius (CA) Cava Usai 01.VI.2013 l. Ancona"		39.1054	9.51826			P. sardiniensis
PP0117		x	x	x	x	Cava Usai, Capo Carbonara, Villasimius	Sardinia	Italy	C. Ancona	CCAU	01.06.2013	1 @ "Pachypus sardiniensis G B C, 2013 Villasimius (CA) Capo Carbonara, Cava Usai 01.VI.2013 l. Ancona"		39.1054	9.51826			P. sardiniensis
PP0118		x	x	x	x	Cava Usai, Capo Carbonara, Villasimius	Sardinia	Italy	C. Ancona	CCAU	09.06.2013	1 @ "Pachypus sardiniensis G B C, 2013 Villasimius (CA) Cava Usai 9.VI.2013"		39.1054	9.51826			P. sardiniensis
PP0119		x	x	x	x	Capo Carbonara, Villasimius	Sardinia	Italy	C. Ancona	CCAU	22.05.2013	1 @ "Pachypus sardiniensis G. B. C., 2013 1 @ Villasimius (CA), Capo Carbonara 22.V.2013"		39.1015	9.51659			P. sardiniensis
PP0120		x	x	x	x	Capo Carbonara, Villasimius	Sardinia	Italy	C. Ancona	CCAU	22.05.2013	1 @ "Pachypus sardiniensis G. B. C., 2013 1 @ Villasimius (CA), Capo Carbonara 22.V.2013"		39.1015	9.51659			P. sardiniensis
PP0121		x	x	x	x	Capo Carbonara, Villasimius	Sardinia	Italy	C. Ancona	CCAU	14.05.2013	1 @ "Pachypus sardiniensis G. B. C., 2013 1 @ Villasimius (CA), Capo Carbonara 14.V.2013"		39.1015	9.51659			P. sardiniensis
PP0127		x	x	x	x	Torregrande, Foce Tirso	Sardinia	Italy	C. Ancona	CCAU	16.06.2018	1 @ "Pachypus sp. 1 @ Torregrande (OR) Foce Tirso Sardegna, Italia 16.VI.2018 C. Ancona leg."		39.886	8.54084			P. occidentalis
PP0128		x	x	x	x	Torregrande, Foce Tirso	Sardinia	Italy	C. Ancona	CCAU	16.06.2018	1 @ "Pachypus sp. 1 @ Torregrande (OR) Foce Tirso Sardegna, Italia 16.VI.2018 C. Ancona leg."		39.886	8.54084			P. occidentalis
PP0129		x	x	x	x	Torregrande, Foce Tirso	Sardinia	Italy	C. Ancona	CCAU	16.06.2018	1 @ "Pachypus sp. 1 @ Torregrande (OR) Foce Tirso Sardegna, Italia 16.VI.2018 C. Ancona leg."		39.886	8.54084			P. occidentalis
PP0130		x	x	x	x	Torregrande, Foce Tirso	Sardinia	Italy	C. Ancona	CCAU	16.06.2018	1 @ "Pachypus sp. 1 @ Torregrande (OR) Foce Tirso Sardegna, Italia 16.VI.2018 C. Ancona leg."		39.886	8.54084			P. occidentalis
PP0131		x	x	x	x	Torregrande, Foce Tirso	Sardinia	Italy	C. Ancona	CCAU	16.06.2018	1 @ "Pachypus sp. 1 @ Torregrande (OR) Foce Tirso Sardegna, Italia 16.VI.2018 C. Ancona leg."		39.886	8.54084			P. occidentalis
PP0132		x	x	x	x	Torregrande, Foce Tirso	Sardinia	Italy	C. Ancona	CCAU	16.06.2018	1 @ "Pachypus sp. 1 @ Torregrande (OR) Foce Tirso Sardegna, Italia 16.VI.2018 C. Ancona leg."		39.886	8.54084			P. occidentalis
PP0133		x	x	x	x	Torregrande, Foce Tirso	Sardinia	Italy	C. Ancona	CCAU	16.06.2018	1 @ "Pachypus sp. 1 @ Torregrande (OR) Foce Tirso Sardegna, Italia 16.VI.2018 C. Ancona leg."		39.886	8.54084			P. occidentalis
PP0134		x	x	x	x	Torregrande, Foce Tirso	Sardinia	Italy	C. Ancona	CCAU	16.06.2018	1 @ "Pachypus sp. 1 @ Torregrande (OR) Foce Tirso Sardegna, Italia 16.VI.2018 C. Ancona leg."		39.886	8.54084			P. occidentalis
PP0135		x	x	x	x	Torregrande, Foce Tirso	Sardinia	Italy	C. Ancona	CCAU	16.06.2018	1 @ "Pachypus sp. 1 @ Torregrande (OR) Foce Tirso Sardegna, Italia 16.VI.2018 C. Ancona leg."		39.886	8.54084			P. occidentalis
PP0136		x	x	x	x	Torregrande, Foce Tirso	Sardinia	Italy	C. Ancona	CCAU	16.06.2018	1 @ "Pachypus sp. 1 @ Torregrande (OR) Foce Tirso Sardegna, Italia 16.VI.2018 C. Ancona leg."		39.886	8.54084			P. occidentalis
PP0141		x	x	x	x	Riu Flumini Mannu, Decimomannu	Sardinia	Italy	C. Ancona	CCAU	30.06.2017	1 @ "Pachypus melonii 1 @ Decimomannu (CA), Riu Flumini Mannu, 30.VI.2017 su veget. erbacea"		39.3082	8.95264			P. impressus
PP0142		x	x	x	x	Riu Flumini Mannu, Decimomannu	Sardinia	Italy	C. Ancona	CCAU	30.06.2017	1 @ "Pachypus melonii 1 @ Decimomannu (CA), Riu Flumini Mannu, 30.VI.2017 su veget. erbacea"		39.3082	8.95264			P. impressus
PP0143		x	x	x	x	Riu Flumini Mannu, Decimomannu	Sardinia	Italy	C. Ancona	CCAU	30.06.2017	1 @ "Pachypus melonii 1 @ Decimomannu (CA), Riu Flumini Mannu, 30.VI.2017 su vegetazione erbacea"		39.3082	8.95264			P. impressus
PP0144		x	x	x	x	Riu Flumini Mannu, Decimomannu	Sardinia	Italy	C. Ancona	CCAU	01.07.2013	1 @ "Pachypus meloni 1 @ Decimomannu-Assemini (CA), Riu Flumini Mannu, 01.VII.2013 leg. Ancona su vegetazione"		39.3082	8.95264			P. impressus
PP0145		x	x	x	x	Riu Flumini Mannu, Decimomannu	Sardinia	Italy	C. Ancona	CCAU	01.07.2013	1 @ "Pachypus meloni 1 @ Decimomannu-Assemini (CA), Riu Flumini Mannu, 01.VII.2013 leg. Ancona su vegetazione"		39.3082	8.95264			P. impressus
PP0146		x	x	x	x	Riu Flumini Mannu, Decimomannu	Sardinia	Italy	C. Ancona	CCAU	01.07.2013	1 @ "Pachypus meloni 1 @ Decimomannu-Assemini (CA), Riu Flumini Mannu, 01.VII.2013 leg. Ancona su vegetazione"		39.3082	8.95264			P. impressus
PP0147		x	x	x	x	Riu Flumini Mannu, Assemini	Sardinia	Italy	C. Ancona	CCAU	03.07.2014	1 @ "Pachypus meloni 1 @ Assemini (CA), Riu Flumini Mannu, 03.VII.2014"		39.2834	8.98559			P. impressus
PP0179		x	x			Torregrande	Sardinia	Italy	F. Alamanni	CFAQ	03.07.2015	1 @ "Torregrande (OR) 3.VII.2015 Alamanni Fed."		39.9047	8.52468			P. occidentalis
PP0180	x	x	x	x	x	Assemini	Sardinia	Italy	D. Cillo	CALC	06.2013	1 @ "Sardegna Assemini (CA) VI.2013 D. Cillo leg. // A. Lecis"		39.2856	8.98333			P. impressus
PP0181	x	x	x	x	x	Assemini	Sardinia	Italy	D. Cillo	CALC	06.2013	1 @ "Sardegna Assemini (CA) VI.2013 D. Cillo leg. // A. Lecis"		39.2856	8.98333			P. impressus
PP0182	x	x	x	x	x	Villaggio dei Gigli, Maracalagonis	Sardinia	Italy	M.G. Atzori	CALC	15.06.2009	1 @ "Maracalagonis Villaggio dei Gigli - CA 15-6-09 leg. M.G. Atzori // A. Lecis"		39.2791	9.33005			P. sardiniensis
PP0183	x	x	x	x	x	Villaggio dei Gigli, Maracalagonis	Sardinia	Italy	M.G. Atzori	CALC	15.06.2010	1 @ "Maracalagonis Villaggio dei Gigli - CA 15-6-09 leg. M.G. Atzori // A. Lecis"		39.2791	9.33005			P. sardiniensis
PP0184	x	x	x	x	x	Villaggio dei Gigli, Maracalagonis	Sardinia	Italy	M.G. Atzori	CALC	15.06.2011	1 @ "Maracalagonis Villaggio dei Gigli - CA 15-6-09 leg. M.G. Atzori // A. Lecis"		39.2791	9.33005			P. sardiniensis
PP0186	x	x	x	x	x	Assemini	Sardinia	Italy	D. Cillo	CALC	24.06.2012	1 @ "Assemini Cagliari 24-6-2012 leg. D. Cillo // A. Lecis"		39.2856	8.98333			P. impressus
PP0187	x	x	x	x	x	Assemini	Sardinia	Italy	D. Cillo	CALC	24.06.2013	1 @ "Assemini CA - 24-6-12 D. Cillo // A. Lecis"		39.2856	8.98333			P. impressus
PP0188	x	x	x	x	x	Assemini	Sardinia	Italy	D. Cillo	CALC	13.06.2010	1 @ "Italy - Sardegna Cagliari Assemini 13-6-2010 leg. D. Cillo // A. Lecis"		39.2856	8.98333			P. impressus
PP0189	x	x	x	x	x	Flumini Mannu, Assemini	Sardinia	Italy	A. Lecis	CALC	12.07.2014	1 @ "Cagliari Assemini 12-7-2014 // A. Lecis"		39.2837	8.98522			P. impressus
PP0190	x	x	x	x		Colostrai, Muravera	Sardinia	Italy	A. Lecis	CALC	01.06.1997	1 @ "Colostrai Muravera CA 1-6-1997 appeso ai fiori // A. Lecis"		39.3527	9.5944			P. sardiniensis
PP0191	x	x	x	x	x	Cala Murtas, Quirra, Villaputzu	Sardinia	Italy	A. Lecis & D. Piras	CALC	15.07.2016	1 @ "Villaputzu (CA) Quirra Cala Murtas sulle tamerici retro spiaggia // 17/7/2016 A. Lecis D. Piras G.C. Piras L. Troia // A. Lecis"		39.5393	9.63866			P. sardiniensis
PP0192	x	x	x	x	x	Cala Murtas, Quirra, Villaputzu	Sardinia	Italy	A. Lecis & D. Piras	CALC	15.07.2016	1 @ "Villaputzu (CA) Quirra Cala Murtas sulle tamerici retro spiaggia // 17/7/2016 A. Lecis D. Piras G.C. Piras L. Troia // A. Lecis"		39.5393	9.63866			P. sardiniensis
PP0193	x	x	x			Marina di Gairo, Cardedu	Sardinia	Italy	A. Lecis	CALC	07.1990	1 @ "Marina di Gairo (NU) Cardedu 7-1990 leg. A. Lecis // A. Lecis"		39.7443	9.6736			P. pelegrinus
PP0194	x	x	x	x	x	Santa Margherita, Pula	Sardinia	Italy	M. Farris	CALC	10.07.2000	1 @ "S. Margherita di Pula - CA 10-7-2000 leg. Farris M. // A. Lecis"		38.961	8.97118			P. pelegrinus
PP0195	x	x	x	x	x	San Gregorio, Sinnai	Sardinia	Italy	D. Cillo	CALC	16.07.2007	1 @ " S. Gregorio Sinnai - CA 16-7-07		39.2991	9.36276			P. pelegrinus
PP0197	x	x	x	x	x	Santa Margherita, Pula	Sardinia	Italy	A. Lecis	CALC	02.08.1983	1 @ "S. Margherita di Pula (CA) 8-8-1983 // A. Lecis"		38.961	8.97118			P. sulcis
PP0198	x	x	x	x	x	Santa Margherita, Pula	Sardinia	Italy	A. Lecis	CALC	05.06.1994	1 @ "S. Margherita di Pula (CA) 5-6-1994 // A. Lecis"		38.961	8.97118			P. sulcis
PP0199	x	x	x	x	x	Rio Cixerri, Assemini	Sardinia	Italy	D. Sechi	CALC	08.06.1996	1 @ "Sardinia Assemini (CA) Rio Cixerri 8.VI.1996 leg. D. Sechi"		39.2805	8.98013			P. impressus
PP0200	x	x	x	x	x	Scala 'e Surtana, Dorgali	Sardinia	Italy	M.G. Atzori	CMAC	28.05.2016	1 @ "Sardegna Dorgali (NU) Scala 'e Surtana 28-V-2016 leg. M.G. Atzori"		40.2292	9.51414			P. gallurensis
PP0201	x	x	x	x	x	Scala 'e Surtana, Dorgali	Sardinia	Italy	M.G. Atzori	CMAC	28.05.2016	1 @ "Sardegna Dorgali (NU) Scala 'e Surtana 28-V-2016 leg. M.G. Atzori"		40.2292	9.51414			P. gallurensis
PP0202	x	x	x	x	x	Caletta di Osalla, Dorgali	Sardinia	Italy	D. Atzori	CMAC	26.07.1983	1 @ "Sardegna Dorgali (NU) Caletta di Osalla 26-VII-1983 leg. D. Atzori"		40.33	9.67528			P. gallurensis
PP0203	x	x	x	x	x	Caletta di Osalla, Dorgali	Sardinia	Italy	D. Atzori	CMAC	26.07.1984	1 @ "Sardegna Dorgali (NU) Caletta di Osalla 26-VII-1983 leg. D. Atzori"		40.33	9.67528			P. gallurensis
PP0204	x	x	x	x	x	Porto de Sa Paglia, Isola Amministrativa di Arzana	Sardinia	Italy	A. Murgioni	CMAC	17.06.2018	1 @ "Sardegna (OG-NU) Isola Amm. Arzana Porto Sa Paglia 17-VI-2018 leg. A. Murgioni"		39.5497	9.65037			P. sardiniensis
PP0205	x	x	x	x	x	Porto de Sa Paglia, Isola Amministrativa di Arzana	Sardinia	Italy	A. Murgioni	CMAC	17.06.2018	1 @ "Sardegna (OG-NU) Isola Amm. Arzana Porto Sa Paglia 17-VI-2018 leg. A. Murgioni"		39.5497	9.65037			P. sardiniensis
PP0206	x	x	x	x	x	Porto de Sa Paglia, Isola Amministrativa di Arzana	Sardinia	Italy	A. Murgioni	CMAC	17.06.2018	1 @ "Sardegna (OG-NU) Isola Amm. Arzana Porto Sa Paglia 17-VI-2018 leg. A. Murgioni"		39.5497	9.65037			P. sardiniensis
PP0207	x	x	x	x	x	Porto de Sa Paglia, Isola Amministrativa di Arzana	Sardinia	Italy	A. Murgioni	CMAC	17.06.2018	1 @ "Sardegna (OG-NU) Isola Amm. Arzana Porto Sa Paglia 17-VI-2018 leg. A. Murgioni"		39.5497	9.65037			P. sardiniensis
PP0212	x	x	x			Santa Maria Navarrese, Baunei	Sardinia	Italy	M.G. Atzori	CMAC	17.07.1977	1 @ "Sardegna Baunei (NU) S. Maria Navarrese 17-VII-1977 leg. M.G. Atzori"		39.9869	9.68554			P. pelegrinus
PP0213	x	x	x	x	x	Santa Maria Navarrese, Baunei	Sardinia	Italy	M.G. Atzori	CMAC	17.07.1977	1 @ "Sardegna Baunei (NU) S. Maria Navarrese 17-VII-1977 leg. M.G. Atzori"		39.9869	9.68554			P. pelegrinus
PP0214	x	x	x	x	x	Santa Maria Navarrese, Baunei	Sardinia	Italy	M.G. Atzori	CMAC	18.07.1977	1 @ "Sardegna Baunei (NU) S. Maria Navarrese 18-VII-1977 leg. M.G. Atzori"		39.9869	9.68554			P. pelegrinus
PP0215	x	x	x	x	x	Arzachena	Sardinia	Italy	M.G. Atzori	CMAC	06.07.1986	1 @ "Sardegna Arzachena (SS) 06-VII-1986 leg. M.G. Atzori"		41.0825	9.37476			P. cornutus
PP0216	x	x	x	x	x	Monte Ferru, Cardedu	Sardinia	Italy	M.G. Atzori	CMAC	24.07.1998	1 @ "Sardegna Cardedu (NU) Monte Ferru 24-VII-1998 leg. M.G. Atzori"		39.738	9.62486			P. pelegrinus
PP0217	x	x	x	x	x	Pineta Tramalitza, Planargia, Barisardo	Sardinia	Italy	M.G. Atzori & D. Murgioni	CMAC	02.07.2018	1 @ "Sardegna Bari Sardo (NU) loc. Planargia Pineta Tramalitza // (pomeriggio) 02-VII-2018 leg. M.G. Atzori D. Murgioni"		39.8174	9.67432			P. pelegrinus
PP0218	x	x	x	x	x	Pineta Tramalitza, Planargia, Barisardo	Sardinia	Italy	M.G. Atzori & D. Murgioni	CMAC	02.07.2018	1 @ "Sardegna Bari Sardo (NU) loc. Planargia Pineta Tramalitza // (pomeriggio) 02-VII-2018 leg. M.G. Atzori D. Murgioni"		39.8174	9.67432			P. pelegrinus
PP0219	x	x	x	x	x	San Gregorio, Sinnai	Sardinia	Italy	D. Cillo	CMAC	16.07.2007	1 @ "Sardegna Sinnai (CA) San Gregorio 02-VII-2007 leg. D. Cillo"		39.2991	9.36276			P. pelegrinus
PP0220	x	x	x	x	x	San Gregorio, Sinnai	Sardinia	Italy	D. Cillo	CMAC	16.07.2007	1 @ "Sardegna Sinnai (CA) San Gregorio 02-VII-2007 leg. D. Cillo"		39.2991	9.36276			P. pelegrinus
PP0221	x	x	x	x	x	Villaggio dei Gigli, Maracalagonis	Sardinia	Italy	D. Atzori	CMAC	20.06.2009	1 @ "Sardegna (CA) Maracalagonis Villaggio dei Gigli 20-VI-2009 leg. D. Atzori"		39.2791	9.33005			P. sardiniensis
PP0222	x	x	x	x	x	Villaggio dei Gigli, Maracalagonis	Sardinia	Italy	D. Atzori	CMAC	20.06.2009	1 @ "Sardegna (CA) Maracalagonis Villaggio dei Gigli 20-VI-2009 leg. D. Atzori"		39.2791	9.33005			P. sardiniensis
PP0223	x	x	x	x	x	Villaggio dei Gigli, Maracalagonis	Sardinia	Italy	D. Atzori	CMAC	20.06.2009	1 @ "Sardegna (CA) Maracalagonis Villaggio dei Gigli 20-VI-2009 leg. D. Atzori"		39.2791	9.33005			P. sardiniensis
PP0224	x	x	x	x	x	Villaggio dei Gigli, Maracalagonis	Sardinia	Italy	L. Atzori	CMAC	15.06.2008	1 @ "Sardegna (CA) Maracalagonis Villaggio dei Gigli 15-VI-2009 leg. L. Atzori"		39.2791	9.33005			P. sardiniensis
PP0225	x	x	x	x	x	Villaggio dei Gigli, Maracalagonis	Sardinia	Italy	L. Atzori	CMAC	15.06.2009	1 @ "Sardegna (CA) Maracalagonis Villaggio dei Gigli 15-VI-2009 leg. L. Atzori"		39.2791	9.33005			P. sardiniensis
PP0226	x	x	x	x	x	Villaggio dei Gigli, Maracalagonis	Sardinia	Italy	L. Atzori	CMAC	10.06.2009	1 @ "Sardegna (CA) Maracalagonis Villaggio dei Gigli 10-VI-2009 leg. L. Atzori"		39.2791	9.33005			P. sardiniensis
PP0227	x	x	x	x	x	Villaggio dei Gigli, Maracalagonis	Sardinia	Italy	L. Atzori	CMAC	10.06.2009	1 @ "Sardegna (CA) Maracalagonis Villaggio dei Gigli 10-VI-2009 leg. L. Atzori"		39.2791	9.33005			P. sardiniensis
PP0228	x	x	x	x	x	Villaggio dei Gigli, Maracalagonis	Sardinia	Italy	D. Atzori	CMAC	14.06.2009	1 @ "Sardegna (CA) Maracalagonis Villaggio dei Gigli 14-VI-2009 leg. D. Atzori"		39.2791	9.33005			P. sardiniensis
PP0229	x	x	x	x	x	Villaggio dei Gigli, Maracalagonis	Sardinia	Italy	D. Atzori	CMAC	02.06.2008	1 @ "Sardegna (CA) Maracalagonis Villaggio dei Gigli 02-VI-2008 leg. D. Atzori"		39.2791	9.33005			P. sardiniensis
PP0230	x	x	x	x	x	Villaggio dei Gigli, Maracalagonis	Sardinia	Italy	L. Atzori	CMAC	06.07.2008	1 @ "Sardegna (CA) Maracalagonis Villaggio dei Gigli 06-VII-2008 leg. L. Atzori"		39.2791	9.33005			P. sardiniensis
PP0231	x	x	x	x	x	Villaggio dei Gigli, Maracalagonis	Sardinia	Italy	D. Atzori	CMAC	27.06.2012	1 @ "Sardegna (CA) Maracalagonis Villaggio dei Gigli 27-VI-2012 leg. D. Atzori"		39.2791	9.33005			P. sardiniensis
PP0232	x	x	x	x	x	Villaggio dei Gigli, Maracalagonis	Sardinia	Italy	D. Atzori	CMAC	27.06.2012	1 @ "Sardegna (CA) Maracalagonis Villaggio dei Gigli 27-VI-2012 leg. D. Atzori"		39.2791	9.33005			P. sardiniensis
PP0233	x	x	x		x	Villaggio dei Gigli, Maracalagonis	Sardinia	Italy	D. Atzori	CMAC	27.06.2012	1 @ "Sardegna (CA) Maracalagonis Villaggio dei Gigli 27-VI-2012 leg. D. Atzori"		39.2791	9.33005			P. sardiniensis
PP0234	x	x	x			Piscina Rei, Castiadas	Sardinia	Italy	D. Atzori	CMAC	15.06.1996	1 @ "Sardegna Castiadas (CA) Piscina Rei 15-VI-1996 leg. D. Atzori"		39.2779	9.58728			P. sardiniensis
PP0235	x	x	x	x	x	Piscina Rei, Castiadas	Sardinia	Italy	D. Atzori	CMAC	15.06.1996	1 @ "Sardegna Castiadas (CA) Piscina Rei 15-VI-1996 leg. D. Atzori"		39.2779	9.58728			P. sardiniensis
PP0236	x	x	x	x	x	Colostrai, Muravera	Sardinia	Italy	M.G. Atzori	CMAC	26.06.1988	1 @ "Sardegna Muravera (CA) loc. Colostrai 26-VI-1988 leg. M.G. Atzori"		39.3527	9.5944			P. sardiniensis
PP0236a		x	x			Colostrai, Muravera	Sardinia	Italy	M.G. Atzori	CMAC	26.06.1988	1 @ "Sardegna Muravera (CA) loc. Colostrai 26-VI-1988 leg. M.G. Atzori"		39.3527	9.5944			P. sardiniensis
PP0237	x	x	x	x	x	Porto Pirastu (Capo Ferrato), Muravera	Sardinia	Italy	M.G. Atzori	CMAC	24.06.2012	1 @ "Sardegna Muravera (CA) Porto Pirastu (Capo Ferrato) 24-VI-2012 leg. M.G. Atzori"		39.2961	9.61135			P. sardiniensis
PP0237a		x	x			Porto Pirastu (Capo Ferrato), Muravera	Sardinia	Italy	M.G. Atzori	CMAC	24.06.2012	1 @ "Sardegna Muravera (CA) Porto Pirastu (Capo Ferrato) 24-VI-2012 leg. M.G. Atzori"		39.2961	9.61135			P. sardiniensis
PP0238	x	x	x	x	x	San Basilio, S.S. 125 km 24, Sinnai	Sardinia	Italy	A. Murgioni	CMAC	10.06.2012	1 @ "Sardegna Sinnai (CA) loc. San Basilio S.S. 125 km 24 // 10-VI-2012 leg. A. Murgioni"		39.2855	9.33616			P. sardiniensis
PP0239	x	x	x	x	x	Villasimius	Sardinia	Italy	M.G. Atzori	CMAC	03.06.1984	1 @ "Sardegna Villasimius (CA) 3-VI-1984 leg. M.G. Atzori"		39.1231	9.51111			P. sardiniensis
PP0240	x	x	x	x	x	Flumini Mannu, Assemini	Sardinia	Italy	M.G. Atzori & D. Cillo	CMAC	17.06.2015	1 @ "Sardegna Assemini (CA) Flumini Mannu 17-VI-2015 leg. M.G. Atzori - D. Cillo"		39.2837	8.98522			P. impressus
PP0241	x	x	x	x	x	Flumini Mannu, Assemini	Sardinia	Italy	M.G. Atzori & D. Cillo	CMAC	17.06.2015	1 @ "Sardegna Assemini (CA) Flumini Mannu 17-VI-2015 leg. M.G. Atzori - D. Cillo"		39.2837	8.98522			P. impressus
PP0242	x	x	x	x	x	Flumini Mannu, Assemini	Sardinia	Italy	M.G. Atzori & D. Cillo	CMAC	17.06.2015	1 @ "Sardegna Assemini (CA) Flumini Mannu 17-VI-2015 leg. M.G. Atzori - D. Cillo"		39.2837	8.98522			P. impressus
PP0243	x	x	x	x	x	Flumini Mannu, Assemini	Sardinia	Italy	M.G. Atzori & D. Cillo	CMAC	17.06.2015	1 @ "Sardegna Assemini (CA) Flumini Mannu 17-VI-2015 leg. M.G. Atzori - D. Cillo"		39.2837	8.98522			P. impressus
PP0244	x	x	x	x	x	Flumini Mannu, Assemini	Sardinia	Italy	M.G. Atzori & D. Cillo	CMAC	17.06.2015	1 @ "Sardegna Assemini (CA) Flumini Mannu 17-VI-2015 leg. M.G. Atzori - D. Cillo"		39.2837	8.98522			P. impressus
PP0245	x	x	x	x	x	Flumini Mannu, Assemini	Sardinia	Italy	M.G. Atzori & D. Cillo	CMAC	17.06.2015	1 @ "Sardegna Assemini (CA) Flumini Mannu 17-VI-2015 leg. M.G. Atzori - D. Cillo"		39.2837	8.98522			P. impressus
PP0246	x	x	x	x	x	Assemini	Sardinia	Italy	P. Leo	CMAC	18.06.2009	1 @ "Pachypus melonii Sparacio, 2008 // Italy - Sardinia Assemini (Cagliari) 18.VI.2009 leg. P. Leo"		39.2856	8.98333			P. impressus
PP0247	x	x	x			Assemini	Sardinia	Italy	D. Cillo	CMAC	13.06.2010	1 @ "Italy - Sardegna Cagliari Assemini 13.6.2010 leg. D. Cillo"		39.2856	8.98333			P. impressus
PP0248	x	x	x			Santa Margherita, Pula	Sardinia	Italy	D. Atzori	CMAC	13.07.1986	1 @ "Sardegna (CA) Santa Margherita di Pula 13-VII-1986 leg. D. Atzori"		38.961	8.97118			P. sulcis
PP0250	x	x	x	x	x		-	Italy	Schlandbusch	ZMUK		1 @ "Type // Italia Schlandbusch Mus. Sigt. L. Geotrupes excavatus. F."						P. excavatus
PP0251	x	x	x	x	x		Corsica	France		ZFMK		1 @ "P. impressus Er. Corsica // Korsika; Pachypus impressus; Erichson, 1840 Ex. Coll. Missionshaus Steyl"						P. cornutus
PP0252	x	x	x	x	x		Corsica	France		ZFMK		1 @ "P. candidus Pet. Corsica // Korsika; Pachypus candidus Muls. Ex. Coll. Missionshaus Steyl"						P. cornutus
PP0253	x	x	x	x	x		Corsica	France		ZFMK		1 @ "P. cornutus Ol. Corsica // Korsika; Pachypus cornutus; Olivier, 1789 Ex. Coll. Missionshaus Steyl"						P. cornutus
PP0254	x	x	x	x	x		Corsica	France		ZFMK		1 @ "Korsika; Pachypus cornutus; Olivier, 1789 Ex. Coll. Missionshaus Steyl"						P. cornutus
PP0255	x	x	x	x	x		Corsica	France		ZFMK		1 @ "Korsika; Pachypus cornutus; Olivier, 1789 Ex. Coll. Missionshaus Steyl"						P. cornutus
PP0256	x	x	x	x	x		Sicily	Italy		ZFMK		1 @ "P. caesus Er. Sizilien // Sizilien; Pachypus caesus; Erichson, 1840 Ex. Coll. Missionshaus Steyl"						P. caesus
PP0257	x	x	x	x	x		Sicily	Italy		ZFMK		1 @ "Sizilien; Pachypus caesus; Erichson, 1840 Ex. Coll. Missionshaus Steyl"						P. caesus
PP0258	x	x	x			Cargèse	Corsica	France		ZFMK	07.1961	1 @ "Pachypus candidae 1 @ // Cargèse (Corse) - 7 - 61 // Ex coll. Maurice Fenain ZFMK Bonn"		42.1337	8.6159			P. cornutus
PP0259	x	x	x	x	x	Monacia	Corsica	France		ZFMK	09.07.1976	1 @ "20_Monacia 9 - 7 -76 // Ex coll. Maurice Fenain ZFMK Bonn"		41.5107	9.01075			P. cornutus
PP0260	x	x	x	x	x	Palombaggia	Corsica	France		ZFMK	06.07.1976	1 @ "20_Palombaggia 6 - 7 -76 // Ex coll. Maurice Fenain ZFMK Bonn"		41.5586	9.32514			P. cornutus
PP0261	x	x	x	x	x	Palombaggia	Corsica	France		ZFMK	05.07.1976	1 @ "20_Palombaggia 5 - 7 -76 // Ex coll. Maurice Fenain ZFMK Bonn"		41.5586	9.32514			P. cornutus
PP0262	x	x	x	x	x	La Trinité de Porto Vecchio	Corsica	France		ZFMK	10.07.1974	1 @ "20_La Trinité de Porto Vecchio 10 - 7 -74 // Ex coll. Maurice Fenain ZFMK Bonn"		41.6275	9.28966			P. cornutus
PP0263	x	x	x	x	x	Palombaggia	Corsica	France		ZFMK	05.07.1976	1 @ "20_Palombaggia 5 - 7 -76 // Ex coll. Maurice Fenain ZFMK Bonn"		41.5586	9.32514			P. cornutus
PP0264	x	x	x	x	x	Palombaggia	Corsica	France		ZFMK	06.07.1976	1 @ "20_Palombaggia 6 - 7 -76 // Ex coll. Maurice Fenain ZFMK Bonn"		41.5586	9.32514			P. cornutus
PP0265	x	x	x	x	x	La Trinité de Porto Vecchio	Corsica	France		ZFMK	10.07.1974	1 @ "20_La Trinité de Porto Vecchio 10 - 7 -74 // Ex coll. Maurice Fenain ZFMK Bonn"		41.6275	9.28966			P. cornutus
PP0266	x	x	x	x	x	Palombaggia	Corsica	France		ZFMK	05.07.1976	1 @ "20_Palombaggia 5 - 7 -76 // Ex coll. Maurice Fenain ZFMK Bonn"		41.5586	9.32514			P. cornutus
PP0267	x	x	x	x	x	Palombaggia	Corsica	France		ZFMK	05.07.1976	1 @ "20_Palombaggia 5 - 7 -76 // Ex coll. Maurice Fenain ZFMK Bonn"		41.5586	9.32514			P. cornutus
PP0268	x	x	x	x	x	Palombaggia	Corsica	France		ZFMK	05.07.1976	1 @ "20_Palombaggia 5 - 7 -76 // Ex coll. Maurice Fenain ZFMK Bonn"		41.5586	9.32514			P. cornutus
PP0269	x	x	x		x	Palombaggia	Corsica	France		ZFMK	05.07.1976	1 @ "20_Palombaggia 5 - 7 -76 // Ex coll. Maurice Fenain ZFMK Bonn"		41.5586	9.32514			P. cornutus
PP0270	x	x	x	x	x	Palombaggia	Corsica	France		ZFMK	10.07.1976	1 @ "20_Palombaggia 10 - 7 -76 // Ex coll. Maurice Fenain ZFMK Bonn"		41.5586	9.32514			P. cornutus
PP0271	x	x	x	x	x	La Maddalena	Sardinia	Italy	Callegari	MSNV	06.1977	1 @ "Pachypus candidae ssp. caesicolor Sardegna La Maddalena VI.1977 leg. Callegari"		41.2158	9.3905			P. occidentalis
PP0272	x	x	x	x	x	Ginosa	Puglia	Italy	Callegari	MSNV	28.07.1984	1 @ "Puglie (TA) Ginosa 28 VII 84 leg. Callegari"		40.58	16.76			P. candidae
PP0273	x	x	x		x	Ginosa	Puglia	Italy	Callegari	MSNV	28.07.1984	1 @ "Puglie (TA) Ginosa 28 VII 84 leg. Callegari"		40.58	16.76			P. candidae
PP0273a		x				Ginosa	Puglia	Italy	Callegari	MSNV	28.07.1984	1 @ "Puglie (TA) Ginosa 28 VII 84 leg. Callegari"		40.58	16.76			P. candidae
PP0274	x	x	x	x	x	Ginosa	Puglia	Italy	Callegari	MSNV	28.07.1984	1 @ "Puglie (TA) Ginosa 28 VII 84 leg. Callegari"		40.58	16.76			P. candidae
PP0275	x	x	x	x	x	Ginosa	Puglia	Italy	Callegari	MSNV	28.07.1984	1 @ "Puglie (TA) Ginosa 28 VII 84 leg. Callegari"		40.58	16.76			P. candidae
PP0276	x	x	x	x	x	Ginosa	Puglia	Italy	Callegari	MSNV	28.07.1984	1 @ "Puglie (TA) Ginosa 28 VII 84 leg. Callegari"		40.58	16.76			P. candidae
PP0277	x	x	x	x	x	Porto Alabe, dunes	Sardinia	Italy	M. Uliana	CMUC	19.06.2017	1 @ "Sardegna (OR) Porto Alabe dunes [1 @ Lat] 19.6.2017 lg. M. Uliana"		40.2431	8.4757			P. occidentalis
PP0278	x	x	x	x	x	Torre dei Corsari, sand dunes	Sardinia	Italy	M. Uliana	CMUC	18-24.06.2017	1 @ "Sardegna (OR) Torre dei Corsari sand dunes 39.6848, 8.4504 18-24.6.2017 lg. M. Uliana"		39.6848	8.4504			P. occidentalis
PP0279	x	x	x		x	Torre dei Corsari, sand dunes	Sardinia	Italy	M. Uliana	CMUC	18-24.06.2017	1 @ "Sardegna (OR) Torre dei Corsari sand dunes 39.6848, 8.4504 18-24.6.2017 lg. M. Uliana"		39.6848	8.4504			P. occidentalis
PP0280	x	x	x			Torre dei Corsari, sand dunes	Sardinia	Italy	M. Uliana	CMUC	18-24.06.2017	1 @ "Sardegna (OR) Torre dei Corsari sand dunes 39.6848, 8.4504 18-24.6.2017 lg. M. Uliana"		39.6848	8.4504			P. occidentalis
PP0281	x	x	x	x	x	S'Ena Arrubia	Sardinia	Italy	R. Rattu	CMUC	07.08.2013	1 @ "Sardegna (OR) S'Ena Arrubia 7.VIII.2013 lg. R. Rattu"		39.8184	8.55277			P. occidentalis
PP0282	x	x	x	x	x	Torre dei Corsari, dunes	Sardinia	Italy	M. Uliana	CMUC	24.06.2017	1 @ "Sardegna (OR) Torre dei Corsari dunes 39.6848, 8.4504 24.6.2017 h. 07-08.00 am L. M. Uliana"		39.6848	8.4504			P. occidentalis
PP0283	x	x	x	x	x	Torre dei Corsari, dunes	Sardinia	Italy	M. Uliana	CMUC	24.06.2017	1 @ "Sardegna (OR) Torre dei Corsari dunes 39.6848, 8.4504 24.6.2017 h. 07-08.00 am L. M. Uliana"		39.6848	8.4504			P. occidentalis
PP0284	x	x	x	x	x	Torre dei Corsari, retroduna a Juniperus	Sardinia	Italy	M. Uliana	CMUC	21.06.2017	1 @ "Sardegna (OR) Torre dei Corsari retroduna a Juniperus, 39.6880, 8.459 UV light 21.6.2017 lg. M. Uliana"		39.688	8.459			P. occidentalis
PP0285	x	x	x	x	x	Torre dei Corsari, retroduna a Juniperus	Sardinia	Italy	M. Uliana	CMUC	21.06.2017	1 @ "Sardegna (OR) Torre dei Corsari retroduna a Juniperus, 39.6880, 8.459 UV light 21.6.2017 lg. M. Uliana"		39.688	8.459			P. occidentalis
PP0286	x	x	x	x	x	Torre dei Corsari, retroduna a Juniperus	Sardinia	Italy	M. Uliana	CMUC	21.06.2017	1 @ "Sardegna (OR) Torre dei Corsari retroduna a Juniperus, 39.6880, 8.459 UV light 21.6.2017 lg. M. Uliana"		39.688	8.459			P. occidentalis
PP0287	x	x	x	x	x	Torre dei Corsari, retroduna a Juniperus	Sardinia	Italy	M. Uliana	CMUC	21.06.2017	1 @ "Sardegna (OR) Torre dei Corsari retroduna a Juniperus, 39.6880, 8.459 UV light 21.6.2017 lg. M. Uliana"		39.688	8.459			P. occidentalis
PP0288	x	x	x	x	x	Torre dei Corsari, retroduna a Juniperus	Sardinia	Italy	M. Uliana	CMUC	21.06.2017	1 @ "Sardegna (OR) Torre dei Corsari retroduna a Juniperus, 39.6880, 8.459 UV light 21.6.2017 lg. M. Uliana"		39.688	8.459			P. occidentalis
PP0289	x	x	x	x	x	Torre dei Corsari, sand dunes	Sardinia	Italy	M. Uliana	CMUC	18-24.06.2017	1 @ "Sardegna (OR) Torre dei Corsari sand dunes 39.6848, 8.4504 18-24.6.2017 lg. M. Uliana"		39.6848	8.4504			P. occidentalis
PP0290	x	x	x	x	x	Torre dei Corsari, sand dunes	Sardinia	Italy	M. Uliana	CMUC	18-24.06.2017	1 @ "Sardegna (OR) Torre dei Corsari sand dunes 39.6848, 8.4504 18-24.6.2017 lg. M. Uliana"		39.6848	8.4504			P. occidentalis
PP0291	x	x	x			Torre dei Corsari, sand dunes	Sardinia	Italy	M. Uliana	CMUC	18-24.06.2017	1 @ "Sardegna (OR) Torre dei Corsari sand dunes 39.6848, 8.4504 18-24.6.2017 lg. M. Uliana"		39.6848	8.4504			P. occidentalis
PP0292	x	x	x			Torre dei Corsari, sand dunes	Sardinia	Italy	M. Uliana	CMUC	18-24.06.2017	1 @ "Sardegna (OR) Torre dei Corsari sand dunes 39.6848, 8.4504 18-24.6.2017 lg. M. Uliana"		39.6848	8.4504			P. occidentalis
PP0293	x	x	x			Torre dei Corsari, sand dunes	Sardinia	Italy	M. Uliana	CMUC	18-24.06.2017	1 @ "Sardegna (OR) Torre dei Corsari sand dunes 39.6848, 8.4504 18-24.6.2017 lg. M. Uliana"		39.6848	8.4504			P. occidentalis
PP0294	x	x	x	x	x	Isola Capo Rizzuto, Capo Piccolo	Calabria	Italy	S. Beretta	CMUC	08.2003	1 @ "Calabria (Crotone) Isola Capo Rizzuto - Capo Piccolo VIII.'03 leg. S. Beretta"		38.9146	17.075			P. candidae
PP0295	x	x	x	x	x	Isola Capo Rizzuto, Capo Piccolo	Calabria	Italy	S. Beretta	CMUC	08.2003	1 @ "Calabria (Crotone) Isola Capo Rizzuto - Capo Piccolo VIII.'03 leg. S. Beretta"		38.9146	17.075			P. candidae
PP0296	x	x	x	x	x	Isola Capo Rizzuto, Capo Piccolo	Calabria	Italy	S. Beretta	CMUC	08.2003	1 @ "Calabria (Crotone) Isola Capo Rizzuto - Capo Piccolo VIII.'03 leg. S. Beretta"		38.9146	17.075			P. candidae
PP0297	x	x	x	x	x	Santa Severina	Calabria	Italy	S. Beretta	CMUC	05.08.2003	1 @ "Calabria Santa Severina (K R) 350 m 5.VIII.'03 leg. S. Beretta"		39.1422	16.9004			P. candidae
PP0298	x	x	x	x	x	Scanzano Jonico, Lido di III madonna	Basilicata	Italy	I & G. Zappi	CMUC	28.06.2005	1 @ "Basilicata (MT) Scanzano Jonico, Lido di III madonna, 28-VI-2005 leg. I. e G. Zappi"		40.2309	16.7365			P. candidae
PP0299	x	x	x	x	x	Metaponto	Basilicata	Italy	V. Gallerati	CMUC	7-10.07.2016	1 @ "Italia Basilicata (MT) Metaponto 7-10 VII 2016 40.3710, 16.8439 leg. V. Gallerati"		40.3543	16.8243			P. candidae
PP0300	x	x	x	x	x	Metaponto	Basilicata	Italy	V. Gallerati	CMUC	7-10.07.2016	1 @ "Italia Basilicata (MT) Metaponto 7-10 VII 2016 40.3710, 16.8439 leg. V. Gallerati"		40.3543	16.8243			P. candidae
PP0301	x	x	x	x	x	Metaponto	Basilicata	Italy	V. Gallerati	CMUC	7-10.07.2016	1 @ "Italia Basilicata (MT) Metaponto 7-10 VII 2016 40.3710, 16.8439 leg. V. Gallerati"		40.3543	16.8243			P. candidae
PP0302	x	x	x	x	x	Metaponto	Basilicata	Italy	V. Gallerati	CMUC	7-10.07.2016	1 @ "Italia Basilicata (MT) Metaponto 7-10 VII 2016 40.3710, 16.8439 leg. V. Gallerati"		40.3543	16.8243			P. candidae
PP0303	x	x	x	x	x	Castellaneta Marina	Puglia	Italy	Perugia	CMUC	25.07.1991	1 @ "Italia Puglia Castellaneta Marina 25.VII.1991 leg. Perugia”,		40.4635	16.9375			P. candidae
PP0304	x	x	x	x	x	Castellaneta Marina	Puglia	Italy	Perugia	CMUC	25.07.1991	1 @ "Italia Puglia Castellaneta Marina 25.VII.1991 leg. Perugia”,		40.4635	16.9375			P. candidae
PP0305	x	x	x	x	x	Sperlonga	Lazio	Italy	Clementi	CMUC	07.1967	1 @ "Pachypus candidae (Petagna, 1786) Det. Uliana, 2015 // Lazio Sperlonga VII.67 Clementi”,		41.2618	13.4376			P. excavatus
PP0306	x	x	x	x	x	Villaggio dei Gigli, Maracalagonis	Sardinia	Italy	D. Atzori	CMUC	13.06.2015	1 @ "Sardegna (CA) Maracalagonis Villaggio dei Gigli 13.VI.2015 leg. D. Atzori”,		39.2791	9.33005			P. sardiniensis
PP0307	x	x	x	x	x	Villaggio dei Gigli, Maracalagonis	Sardinia	Italy	D. Atzori	CMUC	13.06.2015	1 @ "Sardegna (CA) Maracalagonis Villaggio dei Gigli 13.VI.2015 leg. D. Atzori”,		39.2791	9.33005			P. sardiniensis
PP0308	x	x	x	x	x	Villaggio dei Gigli, Maracalagonis	Sardinia	Italy	D. Atzori	CMUC	10.07.2015	1 @ "Sardegna (CA) Maracalagonis Villaggio dei Gigli 10.VII.2015 leg. D. Atzori”,		39.2791	9.33005			P. sardiniensis
PP0309	x	x		x	x	Rio Ollastu, Burcei	Sardinia	Italy	R. Rattu	CMUC	11.06.2015	1 @ "Sardegna Burcei, Rio Ollastu 11.VI.2015 leg. R. Rattu”,		39.4029	9.41881			P. sardiniensis
PP0310	x	x	x	x	x	Rio Ollastu, Burcei	Sardinia	Italy	R. Rattu	CMUC	11.06.2015	1 @ "Sardegna Burcei, Rio Ollastu 11.VI.2015 leg. R. Rattu”,		39.4029	9.41881			P. sardiniensis
PP0311	x	x	x	x	x	Rio Ollastu, Burcei	Sardinia	Italy	R. Rattu	CMUC	11.06.2015	1 @ "Sardegna Burcei, Rio Ollastu 11.VI.2015 leg. R. Rattu”,		39.4029	9.41881			P. sardiniensis
PP0315	x	x	x	x	x	Golfo di Carbonara	Sardinia	Italy	F. Tassi	MSNV	06.1962	1 @ "Pachypus sardiniensis Guerlach, Bazzato & Cillo, 2013 det. Uliana, 2015 // Sardegna - Dint. Cagliari Golfo di Carbonara VI.1962 leg. F. Tassi		39.128	9.50823			P. sardiniensis
PP0317	x	x	x		x	Is Arenas, Pabillonis	Sardinia	Italy		CMUC	04.1997	1 @ "Sardegna Pabillonis Is Arenas IIII.97”,		40.0717	8.48611			P. occidentalis
PP0318	x	x	x	x	x	Dorgali	Sardinia	Italy	A. Ceccon	CMUC	04.07.1993	1 @ "Sardegna (NU) Dorgali 4.7.1993 leg. A. Ceccon”,		40.292	9.58281			P. pelegrinus
PP0319	x	x	x	x	x	Dorgali	Sardinia	Italy	A. Ceccon	CMUC	04.07.1993	1 @ "Sardegna (NU) Dorgali 4.7.1993 leg. A. Ceccon”,		40.292	9.58281			P. pelegrinus
PP0320	x	x	x	x	x	Dorgali	Sardinia	Italy	A. Ceccon	CMUC	04.07.1993	1 @ "Sardegna (NU) Dorgali 4.7.1993 leg. A. Ceccon”,		40.292	9.58281			P. pelegrinus
PP0321	x	x	x	x	x	Dorgali	Sardinia	Italy	A. Ceccon	CMUC	04.07.1993	1 @ "Sardegna (NU) Dorgali 4.7.1993 leg. A. Ceccon”,		40.292	9.58281			P. pelegrinus
PP0322	x	x	x	x	x	Dorgali	Sardinia	Italy	A. Ceccon	CMUC	04.07.1993	1 @ "Italy Sardegna Dorgali (NU) 5.VII.1993 leg. Ceccon Aurelio”,		40.292	9.58281			P. pelegrinus
PP0323	x	x	x	x	x	Cala Gonone	Sardinia	Italy	Agnoli	CMUC	21.07.1991	1 @ "Sardegna (NU) Cala Gonone 21.VII.91 leg. Agnoli"		40.2769	9.63149			P. pelegrinus
PP0324	x	x	x	x	x	Flumini Mannu, Assemini	Sardinia	Italy	D. Cillo	CMUC	21.VI.2007	1 @ "Paratypus Pachypus melonii Sparacio, 2008 // Sardegna (CA) Assemini Flumini Mannu 21.VI.2007 lg. D. Cillo”,		39.2837	8.98522			P. impressus
PP0325	x	x	x	x	x	Flumini Mannu, Assemini	Sardinia	Italy	D. Sechi	CMUC	16.06.2001	1 @ "Paratypus Pachypus melonii Sparacio, 2008 // Italia Sardegna (CA) Assemini Flumini Mannu 16/VI/2001 legit D. Sechi”,		39.2837	8.98522			P. impressus
PP0326	x	x	x	x	x	Rio Cixerri, Assemini	Sardinia	Italy	D. Sechi	CMUC	08.06.1996	1 @ "Paratypus Pachypus melonii Sparacio, 2008 // Sardinia Assemini (CA) Rio Cixerri 8.VI.96 leg. D. Sechi”,		39.2805	8.98013			P. impressus
PP0327	x	x	x	x	x	Flumini Mannu, Assemini	Sardinia	Italy	C. Meloni	CMUC	10.06.1993	1 @ "Paratypus Pachypus melonii Sparacio, 2008 // Sardegna (CA) Assémini - Flúmini Mannu // 10.VI.1993 legit Meloni C.”,		39.2837	8.98522			P. impressus
PP0328	x	x	x	x	x	Rio Cixerri, Assemini	Sardinia	Italy	D. Sechi	CMUC	08.06.1996	1 @ "Sardinia Assemini (CA) 8.VI.1996 Rio Cixerri leg. D. Sechi”,		39.2805	8.98013			P. impressus
PP0329	x	x	x	x	x	Assemini	Sardinia	Italy	U. Lostia	CMUC	07.1939	1 @ "Sardegna Assemini- VII-1939 U. Lostia”,		39.2856	8.98333			P. impressus
PP0330	x	x	x	x	x	San Gregorio, Sinnai	Sardinia	Italy	R. Rattu	CMUC	04.07.2016	1 @ "Sardegna (CA) San Gregorio (Sinnai) 4.VII.2016 leg. R. Rattu”,		39.2991	9.36276			P. pelegrinus
PP0331	x	x	x	x	x	San Gregorio, Sinnai	Sardinia	Italy	R. Rattu	CMUC	07.2016	1 @ "Sardinia-merid. San Gregorio (Sinnai)-R. Rattu VII.2016”,		39.2991	9.36276			P. pelegrinus
PP0332	x	x	x	x	x	San Gregorio, Sinnai	Sardinia	Italy	R. Rattu	CMUC	20.07.2016	1 @ "Sardinia-merid. San Gregorio - (Sinnai) - R. Rattu 20.VII.2016”,		39.2991	9.36276			P. pelegrinus
PP0333	x	x	x	x	x	San Gregorio, Sinnai	Sardinia	Italy	R. Rattu	CMUC	16.07.2016	1 @ "Sardegna (CA) Sinnai, San Gregorio 16.7.2016 leg. R. Rattu”,		39.2991	9.36276			P. pelegrinus
PP0334	x	x	x	x	x	San Gregorio, Sinnai	Sardinia	Italy	R. Rattu	CMUC	30.07.2014	1 @ "Sardegna (CA) Sinnai, loc. S. Gregorio 30.7.2014 leg. R. Rattu”,		39.2991	9.36276			P. pelegrinus
PP0335	x	x	x	x	x	San Gregorio, Sinnai	Sardinia	Italy	P. Leo	CMUC	15.07.2009	1 @ "Pachypus candidae piero.leo1 @ tiscali.it // Italy - Sardinia Sinnai (Cagliari) San Gregorio 15.VII.2009 leg. P. Leo”,		39.2991	9.36276			P. pelegrinus
PP0336	x	x	x			San Gregorio, Sinnai	Sardinia	Italy	R. Rattu	CMUC	20.07.2011	1 @ "Sardegna (CA) S. Gregorio loc. Sinnai 20.7.2011 leg. R. Rattu”,		39.2991	9.36276			P. pelegrinus
PP0337	x	x	x	x	x	San Gregorio, Sinnai	Sardinia	Italy	R. Rattu	CMUC	20.07.2011	1 @ "Sardegna (CA) S. Gregorio loc. Sinnai 20.7.2011 leg. R. Rattu”,		39.2991	9.36276			P. pelegrinus
PP0338	x	x	x	x	x	San Gregorio, Sinnai	Sardinia	Italy	R. Rattu	CMUC	13.07.2013	1 @ "Sardegna (CA) Sinnai, S. Gregorio 13.7.2013 leg. R. Rattu”,		39.2991	9.36276			P. pelegrinus
PP0339	x	x	x	x	x	San Gregorio, Sinnai	Sardinia	Italy	R. Rattu	CMUC	13.07.2013	1 @ "Sardegna (CA) Sinnai, S. Gregorio 13.7.2013 leg. R. Rattu”,		39.2991	9.36276			P. pelegrinus
PP0340	x	x	x	x	x	San Gregorio, Sinnai	Sardinia	Italy	R. Rattu	CMUC	10.07.2015	1 @ "Sardegna Sinnai, San Gregorio 10.VII.2015 leg. R. Rattu”,		39.2991	9.36276			P. pelegrinus
PP0341	x	x	x	x	x	San Gregorio, Sinnai	Sardinia	Italy	R. Rattu	CMUC	10.07.2015	1 @ "SE Sardegna Sinnai, San Gregorio 10.VII.2015 leg. R. Rattu”,		39.2991	9.36276			P. pelegrinus
PP0342	x	x	x	x	x	Dint. Porto	Corsica	France	Busetto	CMUC	06.1984	1 @ "Pachypus candidae // Corsika. Dint. Porto. 6.84 lg. Busetto coll. De Giovanni A.”,		42.2656	8.70172			P. cornutus
PP0343	x	x	x	x	x	Norsi, Isola d'Elba	Elba	Italy	L. Forbicioni	CMUC	07.07.2013	1 @ "Italia Toscana Isola d'Elba, Norsi 42.7700, 10.3461 7.VII.2013 lg. L. Forbicioni”		42.77	10.3461			P. franginii
PP0344	x	x	x	x	x	Norsi, Isola d'Elba	Elba	Italy	L. Forbicioni	CMUC	10.07.2013	1 @ "Italia Toscana Isola d'Elba, Norsi 42.7700, 10.3461 10.VII.2013 lg. L. Forbicioni // Aedeagus not dissected”		42.77	10.3461			P. franginii
PP0345	x	x	x	x	x	Norsi, Isola d'Elba	Elba	Italy	L. Forbicioni	CMUC	10.07.2013	1 @ "Italia Toscana Isola d'Elba, Norsi 42.7700, 10.3461 10.VII.2013 lg. L. Forbicioni // Aedeagus not dissected”		42.77	10.3461			P. franginii
PP0346	x	x	x	x	x	Norsi, Isola d'Elba	Elba	Italy	L. Forbicioni	CMUC	10.07.2013	1 @ "Italia Toscana Isola d'Elba, Norsi 42.7700, 10.3461 10.VII.2013 lg. L. Forbicioni // Aedeagus not dissected”		42.77	10.3461			P. franginii
PP0347	x	x	x	x	x	Norsi, Isola d'Elba	Elba	Italy	L. Forbicioni	CMUC	10.07.2013	1 @ "Italia Toscana Isola d'Elba, Norsi 42.7700, 10.3461 10.VII.2013 lg. L. Forbicioni”		42.77	10.3461			P. franginii
PP0348	x	x	x	x	x	Norsi, Isola d'Elba	Elba	Italy	L. Forbicioni	CMUC	07.07.2013	1 @ "Italia Toscana Isola d'Elba, Norsi 42.7700, 10.3461 7.VII.2013 lg. L. Forbicioni”		42.77	10.3461			P. franginii
PP0349	x	x	x	x	x	Capoliveri, Calanchiole, Isola d'Elba	Elba	Italy	L. Forbicioni	CMUC	24.06.2015	1 @ "Italia Toscana 24.VI.2015 Isola d'Elba, Capoliveri, Calanchiole, Isola d'Elba leg. L. Forbicioni”		42.7577	10.3607			P. franginii
PP0350	x	x	x	x	x	Capoliveri, Calanchiole, Isola d'Elba	Elba	Italy	L. Forbicioni	CMUC	24.06.2015	1 @ "Italia Toscana 24.VI.2015 Isola d'Elba, Capoliveri, Calanchiole, Isola d'Elba leg. L. Forbicioni”		42.7577	10.3607			P. franginii
PP0351	x	x	x	x	x	Capoliveri, Calanchiole, Isola d'Elba	Elba	Italy	L. Forbicioni	CMUC	24.06.2015	1 @ "Italia Toscana 24.VI.2015 Isola d'Elba, Capoliveri, Calanchiole, Isola d'Elba leg. L. Forbicioni”		42.7577	10.3607			P. franginii
DA4077/PP0352	x	x	x	x	x	Norsi, Isola d'Elba	Elba	Italy	L. Forbicioni	MSNV	10.07.2013	1 @ "DA4077/ Italia Toscana Isola d'Elba, Norsi 42.7700, 10.3461 10.VII.2013 lg. L. Forbicioni // MU.04”		42.77	10.3461	DA4081	P. sp6	P. franginii
DA4075/ PP0353	x	x	x	x	x	Norsi, Isola d'Elba	Elba	Italy	L. Forbicioni	MSNV	10.07.2013	1 @ "DA4075/ Italia Toscana Isola d'Elba, Norsi 42.7700, 10.3461 10.VII.2013 lg. L. Forbicioni // MU.02”		42.77	10.3461	DA4075	P. sp6	P. franginii
PP0355	x	x	x	x	x	Norsi, Isola d'Elba	Elba	Italy	L. Forbicioni	CMUC	10.07.2013	1 @ "Italia Toscana Isola d'Elba, Norsi 42.7700, 10.3461 10.VII.2013 lg. L. Forbicioni”		42.77	10.3461			P. franginii
PP0356	x	x	x	x	x	Norsi, Isola d'Elba	Elba	Italy	L. Forbicioni	CMUC	10.07.2013	1 @ "Italia Toscana Isola d'Elba, Norsi 42.7700, 10.3461 10.VII.2013 lg. L. Forbicioni”		42.77	10.3461			P. franginii
PP0357	x	x	x	x	x	Norsi, Isola d'Elba	Elba	Italy	L. Forbicioni	CMUC	10.07.2013	1 @ "Italia Toscana Isola d'Elba, Norsi 42.7700, 10.3461 10.VII.2013 lg. L. Forbicioni // Aedeagus not dissected”		42.77	10.3461			P. franginii
PP0358	x	x	x	x	x	Norsi, Isola d'Elba	Elba	Italy	L. Forbicioni	CMUC	10.07.2013	1 @ "Italia Toscana Isola d'Elba, Norsi 42.7700, 10.3461 10.VII.2013 lg. L. Forbicioni // Aedeagus not dissected”		42.77	10.3461			P. franginii
DA4078/ PP0359	x	x	x	x	x	Norsi, Isola d'Elba	Elba	Italy	L. Forbicioni	CMUC	10.07.2013	1 @ "DA4078/ Italia Toscana Isola d'Elba, Norsi 42.7700, 10.3461 10.VII.2013 lg. L. Forbicioni // MU.05”		42.77	10.3461	DA4078	P. sp6	P. franginii
PP0360	x	x	x	x	x	Norsi, Isola d'Elba	Elba	Italy	L. Forbicioni	CMUC	04.07.2013	1 @ "Italia Toscana Isola d'Elba, Norsi 42.7700, 10.3461 4.VII.2013 lg. L. Forbicioni”		42.77	10.3461			P. franginii
PP0361	x	x	x	x	x	Norsi, Isola d'Elba	Elba	Italy	L. Forbicioni	CMUC	04.07.2013	1 @ "Italia Toscana Isola d'Elba, Norsi 42.7700, 10.3461 4.VII.2013 lg. L. Forbicioni”		42.77	10.3461			P. franginii
DA4076/ PP0362	x	x	x	x	x	Norsi, Isola d'Elba	Elba	Italy	L. Forbicioni	CMUC	04.07.2013	1 @ "DA4076/ Italia Toscana Isola d'Elba, Norsi 42.7700, 10.3461 4.VII.2013 lg. L. Forbicioni // MU.03”		42.77	10.3461	DA4076	P. sp6	P. franginii
PP0363	x	x	x	x	x	Norsi, Capoliveri	Elba	Italy	L. Forbicioni	CMUC	14.06.2015	1 @ "Italia - Toscana Isola d'Elba Capoliveri, loc. Norsi 14.6.2015 leg. L. Forbicioni”		42.7643	10.3434			P. franginii
PP0364	x	x	x	x	x	Norsi, Capoliveri	Elba	Italy	L. Forbicioni	CMUC	14.06.2015	1 @ "Italia - Toscana Isola d'Elba Capoliveri, loc. Norsi 14.6.2015 leg. L. Forbicioni”		42.7643	10.3434			P. franginii
PP0365	x	x	x	x	x	Norsi, Capoliveri	Elba	Italy	L. Forbicioni	CMUC	14.06.2015	1 @ "Italia - Toscana Isola d'Elba Capoliveri, loc. Norsi 14.6.2015 leg. L. Forbicioni”		42.7643	10.3434			P. franginii
PP0366	x	x	x	x	x	Norsi, Isola d'Elba	Elba	Italy	L. Forbicioni	CMUC	04.07.2013	1 @ "Italia Toscana Isola d'Elba, Norsi 42.7700, 10.3461 4.VII.2013 lg. L. Forbicioni // Aedeagus not dissected”		42.77	10.3461			P. franginii
PP0367	x	x		x	x	Norsi, Isola d'Elba	Elba	Italy	L. Forbicioni	CMUC	04.07.2013	1 @ "Italia Toscana Isola d'Elba, Norsi 42.7700, 10.3461 4.VII.2013 lg. L. Forbicioni // Aedeagus not dissected”		42.77	10.3461			P. franginii
DA4079/ PP0368	x	x	x	x	x	Norsi, Isola d'Elba	Elba	Italy	L. Forbicioni	CMUC	10.07.2013	1 @ "DA4079/ Italia Toscana Isola d'Elba, Norsi 42.7700, 10.3461 10.VII.2013 lg. L. Forbicioni // MU.06”		42.77	10.3461	DA4079	P. sp6	P. franginii
PP0369	x	x	x	x	x	Norsi, Isola d'Elba	Elba	Italy	L. Forbicioni	CMUC	10.07.2013	1 @ "Italia Toscana Isola d'Elba, Norsi 42.7700, 10.3461 10.VII.2013 lg. L. Forbicioni // Aedeagus not dissected”		42.77	10.3461			P. franginii
PP0370	x	x	x	x	x	Norsi, Isola d'Elba	Elba	Italy	L. Forbicioni	CMUC	07.07.2013	1 @ "Italia Toscana Isola d'Elba, Norsi 42.7700, 10.3461 7.VII.2013 lg. L. Forbicioni”		42.77	10.3461			P. franginii
PP0371	x	x	x	x	x	Norsi, Isola d'Elba	Elba	Italy	L. Forbicioni	CMUC	07.07.2013	1 @ "Italia Toscana Isola d'Elba, Norsi 42.7700, 10.3461 7.VII.2013 lg. L. Forbicioni”		42.77	10.3461			P. franginii
PP0372	x	x	x	x	x	Norsi, Isola d'Elba	Elba	Italy	L. Forbicioni	CMUC	07.07.2013	1 @ "Italia Toscana Isola d'Elba, Norsi 42.7700, 10.3461 7.VII.2013 lg. L. Forbicioni”		42.77	10.3461			P. franginii
PP0373	x	x	x	x	x	Norsi, Isola d'Elba	Elba	Italy	L. Forbicioni	CMUC	07.07.2013	1 @ "Italia Toscana Isola d'Elba, Norsi 42.7700, 10.3461 7.VII.2013 lg. L. Forbicioni”		42.77	10.3461			P. franginii
PP0374	x	x	x	x	x	Norsi, Isola d'Elba	Elba	Italy	L. Forbicioni	CMUC	07.07.2013	1 @ "Italia Toscana Isola d'Elba, Norsi 42.7700, 10.3461 7.VII.2013 lg. L. Forbicioni”		42.77	10.3461			P. franginii
PP0375	x	x	x	x	x	Norsi, Isola d'Elba	Elba	Italy	L. Forbicioni	CMUC	07.07.2013	1 @ "Italia Toscana Isola d'Elba, Norsi 42.7700, 10.3461 7.VII.2013 lg. L. Forbicioni”		42.77	10.3461			P. franginii
PP0376	x	x	x	x	x	Norsi, Isola d'Elba	Elba	Italy	L. Forbicioni	CMUC	07.07.2013	1 @ "Italia Toscana Isola d'Elba, Norsi 42.7700, 10.3461 7.VII.2013 lg. L. Forbicioni”		42.77	10.3461			P. franginii
PP0377	x	x	x	x	x	Porto Azzurro, Norsi, Isola d'Elba	Elba	Italy	G. Frangini	CMUC	17.06.2010	1 @ "Italia, Porto Azzurro (LI) loc. Norsi 17 VI 2010 leg. G. Frangini margine di gariga”		42.7592	10.3845			P. franginii
PP0378	x	x	x	x	x	Norsi, Capoliveri	Elba	Italy	L. Forbicioni & G. Frangini	CMUC	17.06.2010	1 @ "Capoliveri (LI) loc. Norsi - margine di gariga 17.VI.2010 leg. L. Forbicioni & G. Frangini // Aedeagus not dissected”		42.7643	10.3434			P. franginii
PP0379	x	x	x	x	x	Santa Margherita, Pula	Sardinia	Italy	F. Alamanni	CDCC	22.06.2013	1 @ "Italy - Sardegna Pula (Cagliari) Santa Margherita 22-VI-2013 leg. F. Alamanni"		38.961	8.97118			P. sulcis
PP0380	x	x	x	x	x	Santa Margherita, Pula	Sardinia	Italy	F. Alamanni	CDCC	22.06.2013	1 @ "Italy - Sardegna Pula (Cagliari) Santa Margherita 22-VI-2013 leg. F. Alamanni"		38.961	8.97118			P. sulcis
PP0381	x	x	x	x	x	Santa Margherita, Pula	Sardinia	Italy	F. Alamanni	CDCC	22.06.2013	1 @ "Italy - Sardegna Pula (Cagliari) Santa Margherita 22-VI-2013 leg. F. Alamanni"		38.961	8.97118			P. sulcis
PP0382	x	x	x	x	x	Santa Margherita, Pula	Sardinia	Italy	F. Alamanni	CDCC	22.06.2013	1 @ "Italy - Sardegna Pula (Cagliari) Santa Margherita 22-VI-2013 leg. F. Alamanni"		38.961	8.97118			P. sulcis
PP0383	x	x	x	x	x	Santa Margherita, Pula	Sardinia	Italy	F. Alamanni	CDCC	20.06.2013	1 @ "Italy - Sardegna Pula (Cagliari) Santa Margherita 20-VI-2013 leg. F. Alamanni"		38.961	8.97118			P. sulcis
PP0384	x	x	x	x	x	Santa Margherita, Pula	Sardinia	Italy	F. Alamanni	CDCC	20.06.2013	1 @ "Italy - Sardegna Pula (Cagliari) Santa Margherita 20-VI-2013 leg. F. Alamanni"		38.961	8.97118			P. sulcis
PP0385	x	x	x	x	x	Santa Margherita, Pula	Sardinia	Italy	F. Alamanni	CDCC	20.06.2013	1 @ "Italy - Sardegna Pula (Cagliari) Santa Margherita 20-VI-2013 leg. F. Alamanni"		38.961	8.97118			P. sulcis
PP0386	x	x	x	x	x	Santa Margherita, Pula	Sardinia	Italy	F. Alamanni	CDCC	20.06.2013	1 @ "Italy - Sardegna Pula (Cagliari) Santa Margherita 20-VI-2013 leg. F. Alamanni"		38.961	8.97118			P. sulcis
PP0387	x	x	x	x	x	Santa Margherita, Pula	Sardinia	Italy	F. Alamanni	CDCC	22.06.2013	1 @ "Italy - Sardegna Pula (Cagliari) Santa Margherita 22-VI-2013 leg. F. Alamanni"		38.961	8.97118			P. sulcis
PP0388	x	x	x	x	x	Santa Margherita, Pula	Sardinia	Italy	F. Alamanni	CDCC	22.06.2013	1 @ "Italy - Sardegna Pula (Cagliari) Santa Margherita 22-VI-2013 leg. F. Alamanni"		38.961	8.97118			P. sulcis
PP0389	x	x	x	x	x	Santa Margherita, Pula	Sardinia	Italy	F. Alamanni	CDCC	22.06.2013	1 @ "Italy - Sardegna Pula (Cagliari) Santa Margherita 22-VI-2013 leg. F. Alamanni"		38.961	8.97118			P. sulcis
PP0390	x	x	x	x	x	Santa Margherita, Pula	Sardinia	Italy	F. Alamanni	CDCC	22.06.2013	1 @ "Italy - Sardegna Pula (Cagliari) Santa Margherita 22-VI-2013 leg. F. Alamanni"		38.961	8.97118			P. sulcis
PP0391	x	x	x	x	x	Santa Margherita, Pula	Sardinia	Italy	F. Alamanni	CDCC	22.06.2013	1 @ "Italy - Sardegna Pula (Cagliari) Santa Margherita 22-VI-2013 leg. F. Alamanni"		38.961	8.97118			P. sulcis
PP0392	x	x	x	x	x	Santa Margherita, Pula	Sardinia	Italy	F. Alamanni	CDCC	20.06.2013	1 @ "Italy - Sardegna Pula (Cagliari) Santa Margherita 20-VI-2013 leg. F. Alamanni"		38.961	8.97118			P. sulcis
PP0393	x	x	x	x	x	Santa Margherita, Pula	Sardinia	Italy	F. Alamanni	CDCC	20.06.2013	1 @ "Italy - Sardegna Pula (Cagliari) Santa Margherita 20-VI-2013 leg. F. Alamanni"		38.961	8.97118			P. sulcis
PP0394	x	x	x	x	x	Santa Margherita, Pula	Sardinia	Italy	F. Alamanni	CDCC	20.06.2013	1 @ "Italy - Sardegna Pula (Cagliari) Santa Margherita 20-VI-2013 leg. F. Alamanni"		38.961	8.97118			P. sulcis
PP0395	x	x	x	x	x	Santa Margherita, Pula	Sardinia	Italy	F. Alamanni	CDCC	20.06.2013	1 @ "Italy - Sardegna Pula (Cagliari) Santa Margherita 20-VI-2013 leg. F. Alamanni"		38.961	8.97118			P. sulcis
PP0396	x	x	x	x	x	Santa Margherita, Pula	Sardinia	Italy	F. Alamanni	CDCC	20.06.2013	1 @ "Italy - Sardegna Pula (Cagliari) Santa Margherita 20-VI-2013 leg. F. Alamanni"		38.961	8.97118			P. sulcis
PP0397	x	x	x	x	x	Santa Margherita, Pula	Sardinia	Italy	F. Alamanni	CDCC	20.06.2013	1 @ "Italy - Sardegna Pula (Cagliari) Santa Margherita 20-VI-2013 leg. F. Alamanni"		38.961	8.97118			P. sulcis
PP0398	x	x	x	x	x	Santa Margherita, Pula	Sardinia	Italy	F. Alamanni	CDCC	20.06.2013	1 @ "Italy - Sardegna Pula (Cagliari) Santa Margherita 20-VI-2013 leg. F. Alamanni"		38.961	8.97118			P. sulcis
PP0399	x	x	x	x	x	Santa Margherita, Pula	Sardinia	Italy	F. Alamanni	CDCC	20.06.2013	1 @ "Italy - Sardegna Pula (Cagliari) Santa Margherita 20-VI-2013 leg. F. Alamanni"		38.961	8.97118			P. sulcis
PP0400	x	x	x	x	x	Santa Margherita, Pula	Sardinia	Italy	F. Alamanni	CDCC	20.06.2013	1 @ "Italy - Sardegna Pula (Cagliari) Santa Margherita 20-VI-2013 leg. F. Alamanni"		38.961	8.97118			P. sulcis
PP0401	x	x	x	x	x	Santa Margherita, Pula	Sardinia	Italy	F. Alamanni	CDCC	20.06.2013	1 @ "Italy - Sardegna Pula (Cagliari) Santa Margherita 20-VI-2013 leg. F. Alamanni"		38.961	8.97118			P. sulcis
PP0402	x	x	x	x	x	Pula	Sardinia	Italy	D. Cillo	CDCC	06.2013	1 @ "Sardegna Pula - CA VI.2013 D. Cillo leg."		38.9358	8.93067			P. sulcis
PP0403	x	x	x	x	x	Santa Margherita, Pula	Sardinia	Italy	F. Alamanni	CDCC	20.06.2013	1 @ "P. melonii sensu Ahrens // Italy - Sardegna Pula (Cagliari) Santa Margherita 20-VI-2013 leg. F. Alamanni"		38.961	8.97118			P. sulcis
PP0404	x	x	x	x	x	Santa Margherita, Pula	Sardinia	Italy	F. Alamanni	CDCC	06.2013	1 @ "Italy - Sardegna Pula (Cagliari) Santa Margherita VI.2013 leg. F. Alamanni"		38.961	8.97118			P. sulcis
PP0405	x	x	x	x	x	Santa Margherita, Pula	Sardinia	Italy	F. Alamanni	CDCC	06.2013	1 @ "Italy - Sardegna Pula (Cagliari) Santa Margherita VI.2013 leg. F. Alamanni"		38.961	8.97118			P. sulcis
PP0406	x	x	x	x	x	Chia	Sardinia	Italy	E. Bazzato	CDCC	10.06.2013	1 @ "Sardegna Chia (CA) 10.VI.2013 leg. E. Bazzato"		38.8959	8.87915			P. sulcis
PP0407	x	x	x	x	x	Pula	Sardinia	Italy	F. Alamanni	CDCC	06.2013	1 @ "Italy - Sardegna Pula (CA) Santa Margherita VI.2013 leg. F. Alamanni"		38.9358	8.93067			P. sulcis
PP0408	x	x	x	x	x	Pula	Sardinia	Italy	F. Alamanni	CDCC	06.2013	1 @ "Italy - Sardegna Pula (CA) Santa Margherita VI.2013 leg. F. Alamanni"		38.9358	8.93067			P. sulcis
PP0409	x	x	x			Pula	Sardinia	Italy	F. Alamanni	CDCC	06.2013	1 @ "Italy - Sardegna Pula (CA) Santa Margherita VI.2013 leg. F. Alamanni"		38.9358	8.93067			P. sulcis
PP0410	x	x	x	x	x	Pula	Sardinia	Italy	F. Alamanni	CDCC	06.2013	1 @ "Italy - Sardegna Pula (CA) Santa Margherita VI.2013 leg. F. Alamanni"		38.9358	8.93067			P. sulcis
PP0411	x	x	x	x	x	Pula	Sardinia	Italy	F. Alamanni	CDCC	06.2013	1 @ "Italy - Sardegna Pula (CA) Santa Margherita VI.2013 leg. F. Alamanni"		38.9358	8.93067			P. sulcis
PP0412	x	x	x	x	x	Pula	Sardinia	Italy	F. Alamanni	CDCC	06.2013	1 @ "Italy - Sardegna Pula (CA) Santa Margherita VI.2013 leg. F. Alamanni"		38.9358	8.93067			P. sulcis
PP0413	x	x	x	x	x	Pula	Sardinia	Italy	F. Alamanni	CDCC	06.2013	1 @ "Italy - Sardegna Pula (CA) Santa Margherita VI.2013 leg. F. Alamanni"		38.9358	8.93067			P. sulcis
PP0414	x	x	x	x	x	Pula	Sardinia	Italy	F. Alamanni	CDCC	06.2013	1 @ "Italy - Sardegna Pula (CA) Santa Margherita VI.2013 leg. F. Alamanni"		38.9358	8.93067			P. sulcis
PP0415	x	x		x	x	Chia	Sardinia	Italy	R. Rattu	CDCC	13.06.2013	1 @ "Sardegna Chia - 13-VI.2010 leg. R. Rattu"		38.8959	8.87915			P. sulcis
PP0416	x	x	x	x	x	Pula	Sardinia	Italy	F. Alamanni	CDCC	06.2013	1 @ "Italy - Sardegna Pula (Cagliari) Santa Margherita VI.2013 leg. F. Alamanni"		38.9358	8.93067			P. sulcis
PP0417	x	x	x	x	x	Pula	Sardinia	Italy	F. Alamanni	CDCC	06.2013	1 @ "Italy - Sardegna Pula (Cagliari) Santa Margherita VI.2013 leg. F. Alamanni"		38.9358	8.93067			P. sulcis
PP0418	x	x	x	x	x	Pula	Sardinia	Italy	F. Alamanni	CDCC	06.2013	1 @ "Italy - Sardegna Pula (Cagliari) Santa Margherita VI.2013 leg. F. Alamanni"		38.9358	8.93067			P. sulcis
PP0419	x	x	x	x	x	Pula	Sardinia	Italy	F. Alamanni	CDCC	06.2013	1 @ "Italy - Sardegna Pula (Cagliari) Santa Margherita VI.2013 leg. F. Alamanni"		38.9358	8.93067			P. sulcis
PP0420	x	x	x	x	x	Pula	Sardinia	Italy	F. Alamanni	CDCC	06.2013	1 @ "Italy - Sardegna Pula (Cagliari) Santa Margherita VI.2013 leg. F. Alamanni"		38.9358	8.93067			P. sulcis
PP0422	x	x	x	x	x	Barisardo	Sardinia	Italy	G. Mulas	CDCC	17.07.1991	1 @ "sp. 4 P. cornutus // Sardegna Barisardo 17-VII-1991 lg. G. Mulas"		39.8458	9.65202			P. pelegrinus
PP0423	x	x	x			Barisardo	Sardinia	Italy	G. Mulas	CDCC	18.07.1991	1 @ "Sardegna Barisardo 18-VII-1991 leg. G. Mulas"		39.8458	9.65202			P. pelegrinus
PP0424	x	x	x	x	x	Barisardo	Sardinia	Italy	G. Mulas	CDCC	18.07.1991	1 @ "Sardegna Barisardo 18-VII-1991 leg. G. Mulas"		39.8458	9.65202			P. pelegrinus
PP0425	x	x	x	x	x	Buchi Arta, Dorgali	Sardinia	Italy	D. Cillo	CDCC	12.08.1997	1 @ "Sardegna Dorgali Buchi Arta 12-8-1997 leg. D. Cillo"		40.2299	9.60226			P. pelegrinus
PP0426	x	x	x	x	x	Buchi Arta, Dorgali	Sardinia	Italy	D. Cillo	CDCC	12.08.1997	1 @ "Sardegna Dorgali Buchi Arta 12-8-1997 leg. D. Cillo"		40.2299	9.60226			P. pelegrinus
PP0427	x	x	x	x	x	Palavesa, Porto Vecchio	Corsica	France		CDCC	07.2012	1 @ "Pachypus candidae // Francia Palavesa, Porto Vecchio Corse du sud, VII.2012"		41.6299	9.25037			P. cornutus
PP0428	x	x	x			Porto Alabe, Tresnuraghes	Sardinia	Italy	A. Rattu	CDCC	21.06.2008	1 @ "Sardegna Porto Alabe 21-VI-2008 leg. A. Rattu"		40.2501	8.47523			P. occidentalis
PP0429	x	x	x			Porto Alabe, Tresnuraghes	Sardinia	Italy	D. Cillo	CDCC	01.07.2011	1 @ "Italia - Sardegna Tresnuraghes Porto Alabe (Oristano) 01.VII.2011 D. Cillo leg."		40.2501	8.47523			P. occidentalis
PP0430	x	x	x	x		Porto Alabe, Tresnuraghes	Sardinia	Italy	E. Bazzato	CDCC	22.06.2008	1 @ "sp. 5 // Sardegna Porto Alabe 22-VI-2008 leg. E. Bazzato"		40.2501	8.47523			P. occidentalis
PP0432	x	x	x	x	x	Matzaccara	Sardinia	Italy	L. Fancello	CDCC	02.07.2013	1 @ "Sardegna Matzaccara Carb. Igles 2.VII.2013 lg. Fancello"		39.134	8.45014			P. matzaccara
PP0433	x	x	x	x	x	Matzaccara	Sardinia	Italy	L. Fancello	CDCC	06.2013	1 @ "Sardegna (CA) Matzaccara VI.2013 leg. Fancello"		39.134	8.45014			P. matzaccara
PP0434	x	x	x	x	x	Matzaccara	Sardinia	Italy	L. Fancello	CDCC	06.2013	1 @ "Sardegna (CA) Matzaccara VI.2013 leg. Fancello"		39.134	8.45014			P. matzaccara
PP0435	x	x	x	x	x	Matzaccara	Sardinia	Italy	L. Fancello	CDCC	06.2013	1 @ "Sardegna (CA) Matzaccara VI.2013 leg. Fancello"		39.134	8.45014			P. matzaccara
PP0436	x	x	x	x	x	Palavesa, Porto Vecchio	Corsica	France		CDCC	07.2012	1 @ "Palavesa, Porto Vecchio Corse du sud, VII.2012"		41.6299	9.25037			P. cornutus
PP0437	x	x	x	x	x	Palavesa, Porto Vecchio	Corsica	France		CDCC	07.2012	1 @ "Palavesa, Porto Vecchio Corse du sud, VII.2012"		41.6299	9.25037			P. cornutus
PP0438	x	x	x	x	x	Palavesa, Porto Vecchio	Corsica	France		CDCC	07.2012	1 @ "Palavesa, Porto Vecchio Corse du sud, VII.2012"		41.6299	9.25037			P. cornutus
PP0439	x	x	x	x	x	Palavesa, Porto Vecchio	Corsica	France		CDCC	07.2012	1 @ "Palavesa, Porto Vecchio Corse du sud, VII.2012"		41.6299	9.25037			P. cornutus
PP0440	x	x	x	x	x	Palavesa, Porto Vecchio	Corsica	France		CDCC	07.2012	1 @ "Palavesa, Porto Vecchio Corse du sud, VII.2012"		41.6299	9.25037			P. cornutus
PP0443	x	x	x	x	x	Matzaccara	Sardinia	Italy	D. Cillo	CDCC	24.06.2014	1 @ "Sardegna Matzaccara (CI) 24.VI.2014 leg. D. Cillo"		39.134	8.45014			P. matzaccara
PP0444	x	x	x	x	x	Matzaccara	Sardinia	Italy	D. Cillo	CDCC	24.06.2014	1 @ "Sardegna Matzaccara (CI) 24.VI.2014 leg. D. Cillo"		39.134	8.45014			P. matzaccara
PP0445	x	x	x	x	x	Matzaccara	Sardinia	Italy	D. Cillo	CDCC	24.06.2014	1 @ "Sardegna Matzaccara (CI) 24.VI.2014 leg. D. Cillo"		39.134	8.45014			P. matzaccara
PP0446	x	x	x	x	x	Matzaccara	Sardinia	Italy	D. Cillo	CDCC	24.06.2014	1 @ "Sardegna Matzaccara (CI) 24.VI.2014 leg. D. Cillo"		39.134	8.45014			P. matzaccara
PP0447	x	x	x	x	x	Matzaccara	Sardinia	Italy	D. Cillo	CDCC	24.06.2014	1 @ "Sardegna Matzaccara (CI) 24.VI.2014 leg. D. Cillo"		39.134	8.45014			P. matzaccara
PP0448	x	x	x	x	x	Matzaccara	Sardinia	Italy	D. Cillo	CDCC	24.06.2014	1 @ "Sardegna Matzaccara (CI) 24.VI.2014 leg. D. Cillo"		39.134	8.45014			P. matzaccara
PP0449	x	x	x	x	x	Matzaccara	Sardinia	Italy	D. Cillo	CDCC	24.06.2014	1 @ "Sardegna Matzaccara (CI) 24.VI.2014 leg. D. Cillo"		39.134	8.45014			P. matzaccara
PP0450	x	x	x	x	x	Matzaccara	Sardinia	Italy	D. Cillo	CDCC	24.06.2014	1 @ "Sardegna Matzaccara (CI) 24.VI.2014 leg. D. Cillo"		39.134	8.45014			P. matzaccara
PP0451	x	x	x	x	x	Maracalagonis	Sardinia	Italy	E. Bazzato	CDCC	12.06.2013	1 @ "Pachypus sardiniensis // Sardegna Maracalagonis 12.VI.2013 leg. E. Bazzato"		39.2779	9.23317			P. sardiniensis
PP0452	x	x	x	x	x	Maracalagonis	Sardinia	Italy	E. Bazzato	CDCC	12.06.2013	1 @ "Pachypus sardiniensis // Sardegna Maracalagonis 12.VI.2013 leg. E. Bazzato"		39.2779	9.23317			P. sardiniensis
PP0453	x	x	x	x	x	Maracalagonis	Sardinia	Italy	E. Bazzato	CDCC	12.06.2013	1 @ "Pachypus sardiniensis // Sardegna Maracalagonis 12.VI.2013 leg. E. Bazzato"		39.2779	9.23317			P. sardiniensis
PP0454	x	x	x	x	x	Maracalagonis	Sardinia	Italy	E. Bazzato	CDCC	12.06.2013	1 @ "Pachypus sardiniensis // Sardegna Muravera CA 4.VI.2013 leg. C. Onnis"		39.4283	9.625			P. sardiniensis
PP0455	x	x	x	x	x	Alghero	Sardinia	Italy	F. Fois	CDCC	27.06.2012	1 @ "Italia - Sardegna Alghero (SS) 27.VI.2012 leg. F. Fois"		40.5816	8.31042			P. occidentalis
PP0456	x	x	x	x	x	Assemini	Sardinia	Italy	D. Cillo	CDCC	06.2012	1 @ "Italy - Sardegna Cagliari Assemini leg. D. Cillo VI.2012"		39.2856	8.98333			P. impressus
PP0457	x	x	x	x	x	Rio Cixerri, Assemini	Sardinia	Italy	C. Meloni	CDCC	12.06.2009	1 @ "Assemini Rio Cixerri 12-VI-2009 leg. C. Meloni "		39.2805	8.98013			P. impressus
PP0459	x	x	x	x	x	Assemini	Sardinia	Italy	D. Cillo	CDCC	06.2012	1 @ "Italy - Sardegna Assemini (Cagliari) VI.2012 leg. D. Cillo"		39.2856	8.98333			P. impressus
PP0460	x	x	x		x	Assemini	Sardinia	Italy	D. Cillo	CDCC	06.2012	1 @ "Italy - Sardegna Assemini (Cagliari) VI.2012 leg. D. Cillo"		39.2856	8.98333			P. impressus
PP0461	x	x	x	x	x	Assemini	Sardinia	Italy	D. Cillo	CDCC	06.2012	1 @ "Italy - Sardegna Assemini (Cagliari) VI.2012 leg. D. Cillo"		39.2856	8.98333			P. impressus
PP0462	x	x	x			Assemini	Sardinia	Italy	D. Cillo	CDCC	26.06.2013	1 @ "Italy - Sardegna Assemini (Cagliari) 26.VI.2013 leg. D. Cillo"		39.2856	8.98333			P. impressus
PP0463	x	x	x	x	x	Assemini	Sardinia	Italy	D. Cillo	CDCC	23.06.2013	1 @ "Italy - Sardegna Assemini (Cagliari) 23.VI.2013 leg. D. Cillo"		39.2856	8.98333			P. impressus
PP0464	x	x	x	x	x	Assemini	Sardinia	Italy	D. Cillo	CDCC	23.06.2013	1 @ "Italy - Sardegna Assemini (Cagliari) 23.VI.2013 leg. D. Cillo"		39.2856	8.98333			P. impressus
PP0465	x	x	x	x	x	Flumini Mannu, Assemini	Sardinia	Italy	D. Cillo	CDCC	21.06.2007	1 @ "Paratypus Pachypus melonii Sparacio, 2008 // Italia - Sardegna Assemini - CA 21.6.2007 leg. D. Cillo"		39.2837	8.98522			P. impressus
PP0466	x	x	x	x	x	Assemini	Sardinia	Italy	D. Cillo	CDCC	06.2012	1 @ "Sardegna - CA Assemini VI.2012 leg. D. Cillo"		39.2856	8.98333			P. impressus
PP0467	x	x	x	x	x	Frazione Croce	Sicily	Italy	F. Camino	CDCC	16.10.2004	1 @ "Sicilia - Italia (ME) Fraz. Croce 16-X-04 leg. F. Camino"		38.0443	15.4398			P. caesus
PP0468	x	x	x	x	x	Parco della Favorita	Sicily	Italy	I. Sparacio	CDCC	08.10.1996	1 @ "Pachipus caeusus // Sicilia - PA Parco della Favorita 8-X-96 leg. I. Sparacio"		38.1518	13.3485			P. caesus
PP0469	x	x	x	x	x	Favorita	Sicily	Italy	V. Aliquò	CDCC	30.09.1973	1 @ "P. caesus // Palermo Favorita 30.IX.1973 leg. V. Aliquò"		38.1518	13.3485			P. caesus
PP0470	x	x	x	x	x	F. Tana d'Ercole, Monte Pellegrino	Sicily	Italy	C. Muscarella	CDCC	20.10.2010	1 @ "Sicilia (PA) M.te Pellegrino - F. Tana d'Ercole 20-X-10 leg. C. Muscarella"		38.1686	13.3352			P. caesus
PP0471	x	x	x	x	x	Chia	Sardinia	Italy	L. Fancello	CDCC	10.06.1990	1 @ "P. melonii sensu Ahrens // Sardegna (CA) Chia 10.VI.1990 leg. Fancello"		38.8959	8.87915			P. sulcis
PP0472	x	x	x	x	x	Favorita	Sicily	Italy	B. Massa	CDCC	18.10.1973	1 @ "Palermo Favorita 18.X.73 leg. B. Massa // ex coll. N. Cabitta"		38.1518	13.3485			P. caesus
PP0473	x	x	x	x	x	Favorita	Sicily	Italy	Alirvo	CDCC	30.09.1973	1 @ "Pachipus caesus // Favorita (PA) 30-IX-73 leg. Alirvo // ex coll. N. Cabitta"		38.1518	13.3485			P. caesus
PP0474	x	x	x			Spiaggia Is Arenas, Narbolia	Sardinia	Italy	D. Cillo	CDCC	21.06.2011	1 @ "Italia - Sardegna Narbolia (Oristano) Spiaggia Is Arenas 21.VI.2011 D. Cillo leg."		40.0567	8.47672			P. occidentalis
PP0475	x	x	x	x	x	Maccarese, Roma	Lazio	Italy	M. Gigli	CDCC	10.07.1985	1 @ "Lazio - Roma Maccarese 10.VII.1985 lg. M. Gigli"		41.8772	12.2182			P. excavatus
PP0476	x	x	x	x	x	Ostia, Roma	Lazio	Italy	M. Gigli	CDCC	13.07.1987	1 @ "Lazio - Roma Ostia 13-VII.1987 leg. M. Gigli"		41.744	12.2701			P. excavatus
PP0477	x	x	x	x	x	Maccarese, Roma	Lazio	Italy	D. Patacchiola	CDCC	07.2012	1 @ "P. excavatus // Lazio - RO Maccarese VII.2012 leg. Patacchiola"		41.8772	12.2182			P. excavatus
PP0478	x	x	x	x	x	Lido di Maccarese, Roma	Lazio	Italy	D. Patacchiola	CDCC	14.07.2015	1 @ "Lazio Lido Maccavese // 14.07.2015 coll. Patacchiola"		41.8833	12.1726			P. excavatus
PP0479	x	x	x	x	x	Lido di Maccarese, Roma	Lazio	Italy	D. Patacchiola	CDCC	14.07.2015	1 @ "Lazio Lido Maccavese // 14.07.2015 coll. Patacchiola"		41.8833	12.1726			P. excavatus
PP0480	x	x	x	x	x	Piscina Torta, Castel Fusano	Lazio	Italy	D. Patacchiola	CDCC	29.07.2015	1 @ "Lazio Castel Fusano Piscina Torta // 29.07.2015 coll. Patacchiola"		41.7397	12.382			P. excavatus
PP0481	x	x	x	x	x	Castel di Guido, Maccavese	Lazio	Italy	D. Patacchiola	CDCC	14.07.2015	1 @ "Lazio Castel di Guido loc. Maccavese // 14.07.2015 coll. Patacchiola"		41.8782	12.2184			P. excavatus
PP0482	x	x	x	x	x	Castel di Guido, Maccavese	Lazio	Italy	D. Patacchiola	CDCC	14.07.2015	1 @ "Lazio Castel di Guido loc. Maccavese // 14.07.2015 coll. Patacchiola"		41.8782	12.2184			P. excavatus
PP0483	x	x	x	x	x	Castel di Guido, Maccavese	Lazio	Italy	D. Patacchiola	CDCC	14.07.2015	1 @ "Lazio Castel di Guido loc. Maccavese // 14.07.2015 coll. Patacchiola"		41.8782	12.2184			P. excavatus
PP0488	x	x	x	x	x	Castel di Guido tenuto, Maccarese	Lazio	Italy	D. Patacchiola	CDCC	06.07.2015	1 @ "Lazio Castel di Guido tenuto Loc. [1 @ Lat] 6.07.2015 Patacchiola coll. Patacchiola"		41.8782	12.2184			P. excavatus
PP0489	x	x	x	x	x	Piscina Torta, Castel Fusano	Lazio	Italy	D. Patacchiola	CDCC	29.07.2015	1 @ "Lazio Castel Fusano Piscina Torta // 29.07.2015 coll. Patacchiola"		41.7397	12.382			P. excavatus
PP0490	x	x	x	x	x	Torre delle Stelle, Maracalagonis	Sardinia	Italy	D. Cillo	CDCC	17.07.2009	1 @ "Paratypus Pachypus sardiniensis n. sp. G. Guerlach, E. Bazzato & D. Cillo // Italy - Sardegna Maracalagonis Torre delle Stelle 17.VII.2009 leg. D. Cillo"		39.1505	9.39816			P. sardiniensis
PP0491	x	x	x	x	x	Torre delle Stelle, Maracalagonis	Sardinia	Italy	D. Cillo	CDCC	17.07.2009	1 @ "Paratypus Pachypus sardiniensis n. sp. G. Guerlach, E. Bazzato & D. Cillo // Italy - Sardegna Maracalagonis Torre delle Stelle 17.VII.2009 leg. D. Cillo"		39.1505	9.39816			P. sardiniensis
PP0492	x	x	x	x	x	Frutti d'Oro	Sardinia	Italy	Piras	CDCC	07.06.1995	1 @ "Paratypus // Sardegna Frutti d'Oro (CA) 5.VI.1995 leg. D. Cillo"		39.1368	9.01244			P. sardiniensis
PP0493	x	x	x	x	x	Porto Alabe, Tresnuraghes	Sardinia	Italy	D. Cillo	CDCC	27.06.2014	1 @ "Italy - Sardegna Tresnuraghes (OR) Porto Alabe 27.VI.2014 leg. D. Cillo"		40.2501	8.47523			P. occidentalis
PP0494	x	x	x	x	x	Porto Alabe, Tresnuraghes	Sardinia	Italy	D. Cillo	CDCC	27.06.2014	1 @ "Italy - Sardegna Tresnuraghes (OR) Porto Alabe 27.VI.2014 leg. D. Cillo"		40.2501	8.47523			P. occidentalis
PP0495	x	x	x	x	x	Porto Alabe, Tresnuraghes	Sardinia	Italy	D. Cillo	CDCC	27.06.2014	1 @ "Italy - Sardegna Tresnuraghes (OR) Porto Alabe 27.VI.2014 leg. D. Cillo"		40.2501	8.47523			P. occidentalis
PP0496	x	x	x	x	x	San Vito	Sardinia	Italy	C. Onnis	CDCC	06.2011	1 @ " Pachypus sardiniensis // Sardegna San Vito VI.2011 leg. C. Onnis"		39.4368	9.55142			P. sardiniensis
PP0497	x	x	x	x	x	Foxi, Quartu Sant'Elena	Sardinia	Italy	E. Bazzato	CDCC	07.2009	1 @ "Paratypus Pachypus sardiniensis n. sp. G. Guerlach, E. Bazzato & D. Cillo // Sardegna Quartu S.E. Foxi - VII.2009 leg. E. Bazzato"		39.2246	9.24392			P. sardiniensis
PP0498	x	x	x	x	x	Monte Sette Fratelli	Sardinia	Italy	A. Spiga	CDCC	08.06.2003	1 @ "Sardegna Mt 7 Fratelli (CA) 8-6-03 leg. A. Spiga // Coll. Spiga"		39.2952	9.43987			P. sardiniensis
PP0502	x	x	x			Codula Fuili, Cala Gonone	Sardinia	Italy	D. Cillo	CDCC	08.1996	1 @ "Dorgali - NU - Cala Gonone Cod. Fuili 8.96 leg. D. Cillo"		40.2603	9.61778			P. pelegrinus
PP0503	x	x	x	x	x	Codula Fuili, Cala Gonone	Sardinia	Italy	D. Cillo	CDCC	08.1996	1 @ "Dorgali - NU - Cala Gonone Cod. Fuili 8.96 leg. D. Cillo"		40.2603	9.61778			P. pelegrinus
PP0504	x	x	x	x	x	Codula Fuili, Cala Gonone	Sardinia	Italy	D. Cillo	CDCC	08.1996	1 @ "Dorgali - NU - Cala Gonone Cod. Fuili 8.96 leg. D. Cillo"		40.2603	9.61778			P. pelegrinus
PP0505	x	x	x	x	x	Codula Fuili, Cala Gonone	Sardinia	Italy	D. Cillo	CDCC	08.1996	1 @ "Dorgali - NU - Cala Gonone Cod. Fuili 8.96 leg. D. Cillo"		40.2603	9.61778			P. pelegrinus
PP0506	x	x	x	x	x	Codula Fuili, Cala Gonone	Sardinia	Italy	D. Cillo	CDCC	08.1996	1 @ "Dorgali - NU - Cala Gonone Cod. Fuili 8.96 leg. D. Cillo"		40.2603	9.61778			P. pelegrinus
PP0507	x	x	x	x	x	San Gregorio, Sinnai	Sardinia	Italy	E. Bazzato	CDCC	07.2008	1 @ "Sardegna S. Gregorio 7.08 leg. E. Bazzato"		39.2991	9.36276			P. pelegrinus
PP0508	x	x	x			San Gregorio, Sinnai	Sardinia	Italy	E. Bazzato	CDCC	07.2008	1 @ "Sardegna S. Gregorio 7.08 leg. E. Bazzato"		39.2991	9.36276			P. pelegrinus
PP0509	x	x	x	x	x	San Gregorio, Sinnai	Sardinia	Italy	E. Bazzato	CDCC	07.2008	1 @ "Sardegna S. Gregorio 7.08 leg. E. Bazzato"		39.2991	9.36276			P. pelegrinus
PP0510	x	x	x	x	x	San Gregorio, Sinnai	Sardinia	Italy	E. Bazzato	CDCC	07.2008	1 @ "Sardegna S. Gregorio 7.08 leg. E. Bazzato"		39.2991	9.36276			P. pelegrinus
PP0511	x	x	x	x	x	San Gregorio, Sinnai	Sardinia	Italy	E. Bazzato	CDCC	07.2008	1 @ "Sardegna S. Gregorio 7.08 leg. E. Bazzato"		39.2991	9.36276			P. pelegrinus
PP0512	x	x	x	x	x	San Gregorio, Sinnai	Sardinia	Italy	E. Bazzato	CDCC	07.2008	1 @ "Sardegna S. Gregorio 7.08 leg. E. Bazzato"		39.2991	9.36276			P. pelegrinus
PP0513	x	x	x	x	x	Spiaggia Is Arenas, Narbolia	Sardinia	Italy	D. Cillo	CDCC	05-08.07.2010	1 @ "Italia - Sardegna Narbolia (Oristano) Spiaggia di Is Arenas 5-8.VII.2010 leg. D. Cillo"		40.0567	8.47672			P. occidentalis
PP0514	x	x	x	x	x	Porto Alabe, Tresnuraghes	Sardinia	Italy	D. Cillo	CDCC	01.07.2011	1 @ "Italia - Sardegna Tresnuraghes Porto Alabe (Oristano) 1.VII.2011 D. Cillo leg."		40.2501	8.47523			P. occidentalis
PP0515	x	x	x	x	x	Porto Alabe, Tresnuraghes	Sardinia	Italy	D. Cillo	CDCC	01.07.2011	1 @ "Italia - Sardegna Tresnuraghes Porto Alabe (Oristano) 1.VII.2011 D. Cillo leg."		40.2501	8.47523			P. occidentalis
PP0516	x	x	x	x	x	Porto Alabe, Tresnuraghes	Sardinia	Italy	D. Cillo	CDCC	01.07.2011	1 @ "sp. 5 // Italia - Sardegna Tresnuraghes Porto Alabe (Oristano) 1.VII.2011 D. Cillo leg."		40.2501	8.47523			P. occidentalis
PP0517	x	x	x	x	x	Assemini	Sardinia	Italy	D. Cillo	CDCC	16.06.2010	1 @ "Italy - Sardegna Cagliari Assemini leg. D. Cillo 16.6.2010"		39.2856	8.98333			P. impressus
PP0518	x	x	x	x	x	Assemini	Sardinia	Italy	D. Cillo	CDCC	16.06.2010	1 @ "Italy - Sardegna Cagliari Assemini leg. D. Cillo 16.6.2010"		39.2856	8.98333			P. impressus
PP0519	x	x	x	x	x	Assemini	Sardinia	Italy	D. Cillo	CDCC	16.06.2010	1 @ "Italy - Sardegna Cagliari Assemini leg. D. Cillo 16.6.2010"		39.2856	8.98333			P. impressus
PP0520	x	x	x	x	x	Assemini	Sardinia	Italy	D. Cillo	CDCC	23.06.2013	1 @ "Italy - Sardegna Assemini (Cagliari) 23-VI-2013 leg. D. Cillo"		39.2856	8.98333			P. impressus
PP0521	x	x	x	x	x	Assemini	Sardinia	Italy	D. Cillo	CDCC	15.06.2012	1 @ "Italy - Sardegna Cagliari Assemini leg. D. Cillo 15.06.2012"		39.2856	8.98333			P. impressus
PP0522	x	x	x	x	x	Flumini Mannu, Assemini	Sardinia	Italy	D. Cillo	CDCC	13.06.2010	1 @ "Italy - Sardegna Cagliari Assemini leg. D. Cillo 13.6.2010 Flumini Mannu"		39.2837	8.98522			P. impressus
PP0523	x	x	x	x	x	Assemini	Sardinia	Italy	D. Cillo	CDCC	16.06.2010	1 @ "Italy - Sardegna Cagliari Assemini leg. D. Cillo 16.6.2010"		39.2856	8.98333			P. impressus
PP0524	x	x	x	x	x	Assemini	Sardinia	Italy	D. Cillo	CDCC	16.06.2010	1 @ "Italy - Sardegna Cagliari Assemini leg. D. Cillo 16.6.2010"		39.2856	8.98333			P. impressus
PP0525	x	x	x	x	x	Assemini	Sardinia	Italy	D. Cillo	CDCC	16.06.2010	1 @ "Italy - Sardegna Cagliari Assemini leg. D. Cillo 16.6.2010"		39.2856	8.98333			P. impressus
PP0526	x	x	x	x	x	Assemini	Sardinia	Italy	D. Cillo	CDCC	16.06.2010	1 @ "Italy - Sardegna Cagliari Assemini leg. D. Cillo 16.6.2010"		39.2856	8.98333			P. impressus
PP0527	x	x	x	x	x	Assemini	Sardinia	Italy	D. Cillo	CDCC	16.06.2010	1 @ "Italy - Sardegna Cagliari Assemini leg. D. Cillo 16.6.2010"		39.2856	8.98333			P. impressus
PP0528	x	x	x	x	x	Assemini	Sardinia	Italy	D. Cillo	CDCC	16.06.2010	1 @ "Italy - Sardegna Cagliari Assemini leg. D. Cillo 16.6.2010"		39.2856	8.98333			P. impressus
PP0529	x	x	x	x	x	Flumini Mannu, Assemini	Sardinia	Italy	D. Cillo	CDCC	16.06.2010	1 @ "Italy - Sardegna Cagliari Assemini leg. D. Cillo 16.6.2010 Flum. Mannu"		39.2837	8.98522			P. impressus
PP0530	x	x	x	x	x	Assemini	Sardinia	Italy	D. Cillo	CDCC	16.06.2010	1 @ "Italy - Sardegna Cagliari Assemini leg. D. Cillo 16.6.2010"		39.2856	8.98333			P. impressus
PP0531	x	x	x	x	x	Assemini	Sardinia	Italy	D. Cillo	CDCC	16.06.2010	1 @ "Italy - Sardegna Cagliari Assemini leg. D. Cillo 16.6.2010"		39.2856	8.98333			P. impressus
PP0532	x	x	x	x	x	Assemini	Sardinia	Italy	D. Cillo	CDCC	16.06.2010	1 @ "Italy - Sardegna Cagliari Assemini leg. D. Cillo 16.6.2010"		39.2856	8.98333			P. impressus
PP0533	x	x	x	x	x	Assemini	Sardinia	Italy	D. Cillo	CDCC	16.06.2010	1 @ "Italy - Sardegna Cagliari Assemini leg. D. Cillo 16.6.2010"		39.2856	8.98333			P. impressus
PP0534	x	x	x	x	x	Assemini	Sardinia	Italy	D. Cillo	CDCC	16.06.2010	1 @ "Italy - Sardegna Cagliari Assemini leg. D. Cillo 16.6.2010"		39.2856	8.98333			P. impressus
PP0535	x	x	x	x	x	Assemini	Sardinia	Italy	D. Cillo	CDCC	13.06.2010	1 @ "Italy - Sardegna Cagliari Assemini leg. D. Cillo 13.6.2010"		39.2856	8.98333			P. impressus
PP0536	x	x	x	x	x	Assemini	Sardinia	Italy	D. Cillo	CDCC	13.06.2010	1 @ "Italy - Sardegna Cagliari Assemini leg. D. Cillo 13.6.2010"		39.2856	8.98333			P. impressus
PP0537	x	x	x	x	x	Assemini	Sardinia	Italy	D. Cillo	CDCC	13.06.2010	1 @ "Italy - Sardegna Cagliari Assemini leg. D. Cillo 13.6.2010"		39.2856	8.98333			P. impressus
PP0538	x	x	x	x	x	Assemini	Sardinia	Italy	D. Cillo	CDCC	13.06.2010	1 @ "Italy - Sardegna Cagliari Assemini leg. D. Cillo 13.6.2010"		39.2856	8.98333			P. impressus
PP0539	x	x	x	x	x	Assemini	Sardinia	Italy	D. Cillo	CDCC	13.06.2010	1 @ "Italy - Sardegna Cagliari Assemini leg. D. Cillo 13.6.2010"		39.2856	8.98333			P. impressus
PP0540	x	x	x	x	x	Assemini	Sardinia	Italy	D. Cillo	CDCC	13.06.2010	1 @ "Italy - Sardegna Cagliari Assemini leg. D. Cillo 13.6.2010"		39.2856	8.98333			P. impressus
PP0541	x	x	x	x	x	Assemini	Sardinia	Italy	D. Cillo	CDCC	13.06.2010	1 @ "Italy - Sardegna Cagliari Assemini leg. D. Cillo 13.6.2010"		39.2856	8.98333			P. impressus
PP0542	x	x	x	x	x	Assemini	Sardinia	Italy	D. Cillo	CDCC	13.06.2010	1 @ "Italy - Sardegna Cagliari Assemini leg. D. Cillo 13.6.2010"		39.2856	8.98333			P. impressus
PP0543	x	x	x	x	x	Assemini	Sardinia	Italy	D. Cillo	CDCC	13.06.2010	1 @ "Italy - Sardegna Cagliari Assemini leg. D. Cillo 13.6.2010"		39.2856	8.98333			P. impressus
PP0544	x	x	x	x	x	Assemini	Sardinia	Italy	D. Cillo	CDCC	13.06.2010	1 @ "Italy - Sardegna Cagliari Assemini leg. D. Cillo 13.6.2010"		39.2856	8.98333			P. impressus
PP0545	x	x	x	x	x	Assemini	Sardinia	Italy	D. Cillo	CDCC	13.06.2010	1 @ "Italy - Sardegna Cagliari Assemini leg. D. Cillo 13.6.2010"		39.2856	8.98333			P. impressus
PP0546	x	x	x	x	x	Assemini	Sardinia	Italy	D. Cillo	CDCC	13.06.2010	1 @ "Italy - Sardegna Cagliari Assemini leg. D. Cillo 13.6.2010"		39.2856	8.98333			P. impressus
PP0547	x	x	x	x	x	Assemini	Sardinia	Italy	D. Cillo	CDCC	13.06.2010	1 @ "Italy - Sardegna Cagliari Assemini leg. D. Cillo 13.6.2010"		39.2856	8.98333			P. impressus
PP0548	x	x	x	x	x	Assemini	Sardinia	Italy	D. Cillo	CDCC	13.06.2010	1 @ "Italy - Sardegna Cagliari Assemini leg. D. Cillo 13.6.2010"		39.2856	8.98333			P. impressus
PP0549	x	x	x	x	x	Assemini	Sardinia	Italy	D. Cillo	CDCC	13.06.2010	1 @ "Italy - Sardegna Cagliari Assemini leg. D. Cillo 13.6.2010"		39.2856	8.98333			P. impressus
PP0550	x	x	x	x	x	Assemini	Sardinia	Italy	D. Cillo	CDCC	13.06.2010	1 @ "Italy - Sardegna Cagliari Assemini leg. D. Cillo 13.6.2010"		39.2856	8.98333			P. impressus
PP0551	x	x	x		x	Flumini Mannu, Assemini	Sardinia	Italy	D. Cillo	CDCC	13.06.2010	1 @ "Italy - Sardegna Cagliari Assemini leg. D. Cillo 13.6.2010 Flumini Mannu"		39.2837	8.98522			P. impressus
PP0552	x	x	x			Assemini	Sardinia	Italy	D. Cillo	CDCC	13.06.2010	1 @ "Italy - Sardegna Cagliari Assemini leg. D. Cillo 13.6.2010"		39.2856	8.98333			P. impressus
PP0553	x	x	x	x	x	Assemini	Sardinia	Italy	D. Cillo	CDCC	13.06.2010	1 @ "Italy - Sardegna Cagliari Assemini leg. D. Cillo 13.6.2010"		39.2856	8.98333			P. impressus
PP0554	x	x	x	x	x	Assemini	Sardinia	Italy	D. Cillo	CDCC	13.06.2010	1 @ "Italy - Sardegna Cagliari Assemini leg. D. Cillo 13.6.2010"		39.2856	8.98333			P. impressus
PP0555	x	x	x	x	x	Sant'Isidoro, Quartucciu	Sardinia	Italy	D. Cillo	CDCC	06.2010	1 @ "Paratypus Pachypus sardiniensis n. sp. G. Guerlach, E. Bazzato & D. Cillo // Italy - Sardegna Quartucciu (Cagliari) S. Isidoro leg. D. Cillo 6.2010"		39.248	9.29068			P. sardiniensis
PP0556	x	x	x	x	x	Rio Ollastu, Burcei	Sardinia	Italy	D. Cillo	CDCC	11.06.2010	1 @ "Paratypus Pachypus sardiniensis n. sp. G. Guerlach, E. Bazzato & D. Cillo // Italy - Sardegna Burcei (Cagliari) Riu Ollastu 11.6.2010 leg. D. Cillo"		39.4029	9.41881			P. sardiniensis
PP0557	x	x	x		x	Rio Ollastu, Burcei	Sardinia	Italy	D. Cillo	CDCC	11.06.2010	1 @ "Paratypus Pachypus sardiniensis n. sp. G. Guerlach, E. Bazzato & D. Cillo // Italy - Sardegna Burcei (Cagliari) Riu Ollastu 11.6.2010 leg. D. Cillo"		39.4029	9.41881			P. sardiniensis
PP0558	x	x	x	x	x	Assemini	Sardinia	Italy	D. Cillo	CDCC	04.07.2011	1 @ "Italy - Sardegna Cagliari Assemini leg. D. Cillo 04.07.2011"		39.2856	8.98333			P. impressus
PP0559	x	x	x	x	x	Assemini	Sardinia	Italy	D. Cillo	CDCC	04.07.2011	1 @ "Italy - Sardegna Cagliari Assemini leg. D. Cillo 04.07.2011"		39.2856	8.98333			P. impressus
PP0560	x	x	x	x	x	Assemini	Sardinia	Italy	D. Cillo	CDCC	04.07.2011	1 @ "Italy - Sardegna Cagliari Assemini leg. D. Cillo 04.07.2011"		39.2856	8.98333			P. impressus
PP0561	x	x	x	x	x	Assemini	Sardinia	Italy	D. Cillo	CDCC	04.07.2011	1 @ "Italy - Sardegna Cagliari Assemini leg. D. Cillo 04.07.2011"		39.2856	8.98333			P. impressus
PP0562	x	x	x	x	x	Assemini	Sardinia	Italy	D. Cillo	CDCC	04.07.2011	1 @ "Italy - Sardegna Cagliari Assemini leg. D. Cillo 04.07.2011"		39.2856	8.98333			P. impressus
PP0563	x	x	x	x	x	Assemini	Sardinia	Italy	D. Cillo	CDCC	04.07.2011	1 @ "Italy - Sardegna Cagliari Assemini leg. D. Cillo 04.07.2011"		39.2856	8.98333			P. impressus
PP0564	x	x	x	x	x	Assemini	Sardinia	Italy	D. Cillo	CDCC	04.07.2011	1 @ "Italy - Sardegna Cagliari Assemini leg. D. Cillo 04.07.2011"		39.2856	8.98333			P. impressus
PP0565	x	x	x	x	x	Assemini	Sardinia	Italy	D. Cillo	CDCC	04.07.2011	1 @ "Italy - Sardegna Cagliari Assemini leg. D. Cillo 04.07.2011"		39.2856	8.98333			P. impressus
PP0566	x	x	x	x	x	Assemini	Sardinia	Italy	D. Cillo	CDCC	04.07.2011	1 @ "Italy - Sardegna Cagliari Assemini leg. D. Cillo 04.07.2011"		39.2856	8.98333			P. impressus
PP0567	x	x	x	x	x	Assemini	Sardinia	Italy	D. Cillo	CDCC	04.07.2011	1 @ "Italy - Sardegna Cagliari Assemini leg. D. Cillo 04.07.2011"		39.2856	8.98333			P. impressus
PP0568	x	x		x	x	Assemini	Sardinia	Italy	D. Cillo	CDCC	15.06.2012	1 @ "Italy - Sardegna Cagliari Assemini leg. D. Cillo 15.VI.2012"		39.2856	8.98333			P. impressus
PP0569	x	x	x	x	x	Assemini	Sardinia	Italy	D. Cillo	CDCC	15.06.2012	1 @ "Italy - Sardegna Cagliari Assemini leg. D. Cillo 15.VI.2012"		39.2856	8.98333			P. impressus
PP0570	x	x	x	x	x	Corti Ois, Sinnai	Sardinia	Italy	D. Cillo	CDCC	07.2009	1 @ "Italia - Sardegna Corti Ois 7.09 leg. D. Cillo"		39.2161	9.39963			P. pelegrinus
PP0571	x	x	x	x	x	Corti Ois, Sinnai	Sardinia	Italy	D. Cillo	CDCC	07.2009	1 @ "Italia - Sardegna Corti Ois 7.09 leg. D. Cillo"		39.2161	9.39963			P. pelegrinus
PP0572	x	x	x	x	x	San Gregorio, Sinnai	Sardinia	Italy	D. Cillo	CDCC	30.06.2010	1 @ "Italy - Sardegna Sinnai (Cagliari) S. Gregorio leg. D. Cillo 30.6.2010"		39.2991	9.36276			P. pelegrinus
PP0573	x	x	x	x	x	Burranca, Sinnai	Sardinia	Italy	D. Cillo	CDCC	30.06.2010	1 @ "Italy - Sardegna Sinnai (Cagliari) Burranca 30-6.2010 leg. D. Cillo"		39.2852	9.33693			P. pelegrinus
PP0574	x	x	x	x	x	S'Incantu, San Gregorio, Sinnai	Sardinia	Italy	D. Cillo	CDCC	14.07.2010	1 @ "Italy - Sardegna Sinnai (Cagliari) S. Gregorio leg. D. Cillo 14.7.2010 S'Incantu"		?				P. pelegrinus
PP0575	x	x	x	x	x	Assemini	Sardinia	Italy	D. Cillo	CDCC	15.06.2012	1 @ "Italy - Sardegna Cagliari Assemini leg. D. Cillo 15.VI.2012"		39.2856	8.98333			P. impressus
PP0576	x	x	x	x	x	Flumini Mannu, Assemini	Sardinia	Italy	D. Cillo	CDCC	15.06.2012	1 @ "Italy - Sardegna Cagliari Assemini leg. D. Cillo 15.VI.2012 Flumini Mannu"		39.2837	8.98522			P. impressus
PP0577	x	x	x	x	x	Assemini	Sardinia	Italy	D. Cillo	CDCC	15.06.2012	1 @ "Italy - Sardegna Cagliari Assemini leg. D. Cillo 15.VI.2012"		39.2856	8.98333			P. impressus
PP0578	x	x	x	x	x	Assemini	Sardinia	Italy	D. Cillo	CDCC	06.2012	1 @ "Italy - Sardegna Cagliari Assemini leg. D. Cillo VI.2012"		39.2856	8.98333			P. impressus
PP0579	x	x	x	x	x	Assemini	Sardinia	Italy	D. Cillo	CDCC	06.2012	1 @ "Italy - Sardegna Cagliari Assemini leg. D. Cillo VI.2012"		39.2856	8.98333			P. impressus
PP0580	x	x	x	x	x	Assemini	Sardinia	Italy	D. Cillo	CDCC	26.06.2013	1 @ "Italy - Sardegna Assemini (Cagliari) 26.VI.2013 leg. D. Cillo"		39.2856	8.98333			P. impressus
PP0581	x	x	x	x	x	Assemini	Sardinia	Italy	D. Cillo	CDCC	26.06.2013	1 @ "Italy - Sardegna Assemini (Cagliari) 26.VI.2013 leg. D. Cillo"		39.2856	8.98333			P. impressus
PP0582	x	x	x	x	x	Assemini	Sardinia	Italy	D. Cillo	CDCC	26.06.2013	1 @ "Italy - Sardegna Assemini (Cagliari) 26.VI.2013 leg. D. Cillo"		39.2856	8.98333			P. impressus
PP0583	x	x	x	x	x	Assemini	Sardinia	Italy	D. Cillo	CDCC	26.06.2013	1 @ "Italy - Sardegna Assemini (Cagliari) 26.VI.2013 leg. D. Cillo"		39.2856	8.98333			P. impressus
PP0584	x	x	x	x	x	Assemini	Sardinia	Italy	D. Cillo	CDCC	26.06.2013	1 @ "Italy - Sardegna Assemini (Cagliari) 26.VI.2013 leg. D. Cillo"		39.2856	8.98333			P. impressus
PP0585	x	x	x	x	x	Assemini	Sardinia	Italy	D. Cillo	CDCC	23.06.2013	1 @ "Italy - Sardegna Assemini (Cagliari) 23.VI.2013 leg. D. Cillo"		39.2856	8.98333			P. impressus
PP0586	x	x	x			Assemini	Sardinia	Italy	D. Cillo	CDCC	23.06.2013	1 @ "Italy - Sardegna Assemini (Cagliari) 23.VI.2013 leg. D. Cillo"		39.2856	8.98333			P. impressus
PP0587	x	x	x	x	x	Assemini	Sardinia	Italy	D. Cillo	CDCC	23.06.2013	1 @ "Italy - Sardegna Assemini (Cagliari) 23.VI.2013 leg. D. Cillo"		39.2856	8.98333			P. impressus
PP0588	x	x	x	x	x	Assemini	Sardinia	Italy	D. Cillo	CDCC	26.06.2013	1 @ "Italy - Sardegna Assemini (Cagliari) 26.VI.2013 leg. D. Cillo"		39.2856	8.98333			P. impressus
PP0589	x	x	x	x	x	Assemini	Sardinia	Italy	D. Cillo	CDCC	26.06.2013	1 @ "Italy - Sardegna Assemini (Cagliari) 26.VI.2013 leg. D. Cillo"		39.2856	8.98333			P. impressus
PP0590	x	x	x	x	x	Assemini	Sardinia	Italy	D. Cillo	CDCC	26.06.2013	1 @ "Italy - Sardegna Assemini (Cagliari) 26.VI.2013 leg. D. Cillo"		39.2856	8.98333			P. impressus
PP0591	x	x	x	x	x	S'Incantu, San Gregorio, Sinnai	Sardinia	Italy	D. Cillo	CDCC	14.07.2009	1 @ "Italy - Sardinia Sinnai (Cagliari) S'Incantu 14.VII.2009 D. Cillo"		?				P. pelegrinus
PP0592	x	x	x	x	x	S'Incantu, San Gregorio, Sinnai	Sardinia	Italy	D. Cillo	CDCC	14.07.2009	1 @ "Italy - Sardinia Sinnai (Cagliari) S'Incantu 14.VII.2009 D. Cillo"		?				P. pelegrinus
PP0593	x	x	x	x	x	S'Incantu, San Gregorio, Sinnai	Sardinia	Italy	D. Cillo	CDCC	14.07.2009	1 @ "Italy - Sardinia Sinnai (Cagliari) S'Incantu 14.VII.2009 D. Cillo"		?				P. pelegrinus
PP0594	x	x	x	x	x	S'Incantu, San Gregorio, Sinnai	Sardinia	Italy	D. Cillo	CDCC	14.07.2009	1 @ "Italy - Sardinia Sinnai (Cagliari) S'Incantu 14.VII.2009 D. Cillo"		?				P. pelegrinus
PP0595	x	x	x	x	x	S'Incantu, San Gregorio, Sinnai	Sardinia	Italy	D. Cillo	CDCC	14.07.2009	1 @ "Italy - Sardinia Sinnai (Cagliari) S'Incantu 14.VII.2009 D. Cillo"		?				P. pelegrinus
PP0596	x	x	x	x	x	Villaggio dei Gigli, Maracalagonis	Sardinia	Italy	M.G. Atzori	CDCC	15.06.2009	1 @ "Paratypus Pachypus sardiniensis n. sp. G. Guerlach, E. Bazzato & D. Cillo // Italy - Sardegna Maracalagonis (Cagliari) Villaggio dei Gigli 15.VI.2009 leg. M.G. Atzori"		39.2791	9.33005			P. sardiniensis
PP0597	x	x	x	x	x	Villaggio dei Gigli, Maracalagonis	Sardinia	Italy	M.G. Atzori	CDCC	15.06.2009	1 @ "Paratypus Pachypus sardiniensis n. sp. G. Guerlach, E. Bazzato & D. Cillo // Italy - Sardegna Maracalagonis (Cagliari) Villaggio dei Gigli 15.VI.2009 leg. M.G. Atzori"		39.2791	9.33005			P. sardiniensis
PP0598	x	x	x	x	x	Villaggio dei Gigli, Maracalagonis	Sardinia	Italy	M.G. Atzori	CDCC	15.06.2009	1 @ "Paratypus Pachypus sardiniensis n. sp. G. Guerlach, E. Bazzato & D. Cillo // Italy - Sardegna Maracalagonis (Cagliari) Villaggio dei Gigli 15.VI.2009 leg. M.G. Atzori"		39.2791	9.33005			P. sardiniensis
PP0599	x	x	x			Villaggio dei Gigli, Maracalagonis	Sardinia	Italy	M.G. Atzori	CDCC	15.06.2009	1 @ "Paratypus Pachypus sardiniensis n. sp. G. Guerlach, E. Bazzato & D. Cillo // Italy - Sardegna Maracalagonis (Cagliari) Villaggio dei Gigli 15.VI.2009 leg. M.G. Atzori"		39.2791	9.33005			P. sardiniensis
PP0600	x	x	x	x		Villaggio dei Gigli, Maracalagonis	Sardinia	Italy	M.G. Atzori	CDCC	15.06.2009	1 @ "Paratypus Pachypus sardiniensis n. sp. G. Guerlach, E. Bazzato & D. Cillo // Italy - Sardegna Maracalagonis (Cagliari) Villaggio dei Gigli 15.VI.2009 leg. M.G. Atzori"		39.2791	9.33005			P. sardiniensis
PP0601	x	x	x	x	x	Torre delle Stelle, Maracalagonis	Sardinia	Italy	D. Cillo	CDCC	15.06.2012	1 @ "Paratypus Pachypus sardiniensis n. sp. G. Guerlach, E. Bazzato & D. Cillo // Italy - Sardegna Maracalagonis Torre delle Stelle 15.VI.2012 leg. D. Cillo"		39.1505	9.39816			P. sardiniensis
PP0602	x	x	x	x	x	Torre delle Stelle, Maracalagonis	Sardinia	Italy	D. Cillo	CDCC	15.06.2012	1 @ "Paratypus Pachypus sardiniensis n. sp. G. Guerlach, E. Bazzato & D. Cillo // Italy - Sardegna Maracalagonis Torre delle Stelle 15.VI.2012 leg. D. Cillo"		39.1505	9.39816			P. sardiniensis
PP0603	x	x	x	x	x	Torre delle Stelle, Maracalagonis	Sardinia	Italy	D. Cillo	CDCC	15.06.2012	1 @ "Paratypus Pachypus sardiniensis n. sp. G. Guerlach, E. Bazzato & D. Cillo // Italy - Sardegna Maracalagonis Torre delle Stelle 15.VI.2012 leg. D. Cillo"		39.1505	9.39816			P. sardiniensis
PP0604	x	x	x	x	x	Torre delle Stelle, Maracalagonis	Sardinia	Italy	D. Cillo	CDCC	15.06.2012	1 @ "Paratypus Pachypus sardiniensis n. sp. G. Guerlach, E. Bazzato & D. Cillo // Italy - Sardegna Maracalagonis Torre delle Stelle 15.VI.2012 leg. D. Cillo"		39.1505	9.39816			P. sardiniensis
PP0605	x	x	x	x	x	Torre delle Stelle, Maracalagonis	Sardinia	Italy	D. Cillo	CDCC	15.06.2012	1 @ "Paratypus Pachypus sardiniensis n. sp. G. Guerlach, E. Bazzato & D. Cillo // Italy - Sardegna Maracalagonis Torre delle Stelle 15.VI.2012 leg. D. Cillo"		39.1505	9.39816			P. sardiniensis
PP0606	x	x	x	x	x	Torre delle Stelle, Maracalagonis	Sardinia	Italy	D. Cillo	CDCC	15.06.2012	1 @ "Paratypus Pachypus sardiniensis n. sp. G. Guerlach, E. Bazzato & D. Cillo // Italy - Sardegna Maracalagonis Torre delle Stelle 15.VI.2012 leg. D. Cillo"		39.1505	9.39816			P. sardiniensis
PP0607	x	x	x	x	x	Torre delle Stelle, Maracalagonis	Sardinia	Italy	D. Cillo	CDCC	15.06.2012	1 @ "Paratypus Pachypus sardiniensis n. sp. G. Guerlach, E. Bazzato & D. Cillo // Italy - Sardegna Maracalagonis Torre delle Stelle 15.VI.2012 leg. D. Cillo"		39.1505	9.39816			P. sardiniensis
PP0608	x	x	x	x	x	Torre delle Stelle, Maracalagonis	Sardinia	Italy	D. Cillo	CDCC	03.07.2012	1 @ "Paratypus Pachypus sardiniensis n. sp. G. Guerlach, E. Bazzato & D. Cillo // Italy - Sardegna Maracalagonis Torre delle Stelle 03.VII.2012 leg. D. Cillo"		39.1505	9.39816			P. sardiniensis
PP0609	x	x	x	x	x	Torre delle Stelle, Maracalagonis	Sardinia	Italy	D. Cillo	CDCC	03.07.2012	1 @ "Paratypus Pachypus sardiniensis n. sp. G. Guerlach, E. Bazzato & D. Cillo // Italy - Sardegna Maracalagonis Torre delle Stelle 03.VII.2012 leg. D. Cillo"		39.1505	9.39816			P. sardiniensis
PP0610	x	x	x	x	x	Torre delle Stelle, Maracalagonis	Sardinia	Italy	D. Cillo	CDCC	03.07.2012	1 @ "Paratypus Pachypus sardiniensis n. sp. G. Guerlach, E. Bazzato & D. Cillo // Italy - Sardegna Maracalagonis Torre delle Stelle 03.VII.2012 leg. D. Cillo"		39.1505	9.39816			P. sardiniensis
PP0611	x	x	x	x	x	San Gregorio, Sinnai	Sardinia	Italy	D. Cillo	CDCC	07.2009	1 @ "Italy - Sardegna Sinnai (Cagliari) S. Gregorio leg. D. Cillo 7.2009"		39.2991	9.36276			P. pelegrinus
PP0612	x	x	x	x	x	San Gregorio, Sinnai	Sardinia	Italy	D. Cillo	CDCC	07.2009	1 @ "Italy - Sardegna Sinnai (Cagliari) S. Gregorio leg. D. Cillo 7.2009"		39.2991	9.36276			P. pelegrinus
PP0613	x	x	x	x	x	San Gregorio, Sinnai	Sardinia	Italy	D. Cillo	CDCC	07.2009	1 @ "Italy - Sardegna Sinnai (Cagliari) S. Gregorio leg. D. Cillo 7.2009"		39.2991	9.36276			P. pelegrinus
PP0614	x	x	x	x	x	San Gregorio, Sinnai	Sardinia	Italy	D. Cillo	CDCC	07.2009	1 @ "Italy - Sardegna Sinnai (Cagliari) S. Gregorio leg. D. Cillo 7.2009"		39.2991	9.36276			P. pelegrinus
PP0615	x	x	x	x	x	Burranca, Sinnai	Sardinia	Italy	D. Cillo	CDCC	30.06.2010	1 @ "Italy - Sardegna Sinnai (Cagliari) Burranca 30.6.2010 leg. D. Cillo"		39.2852	9.33693			P. pelegrinus
PP0616	x	x	x	x	x	Assemini	Sardinia	Italy	D. Cillo	CDCC	26.06.2013	1 @ "Italy - Sardegna Assemini (Cagliari) 26.VI.2013 leg. D. Cillo"		39.2856	8.98333			P. impressus
PP0617	x	x	x			Assemini	Sardinia	Italy	D. Cillo	CDCC	23.06.2013	1 @ "Italy - Sardegna Assemini (Cagliari) 23.VI.2013 leg. D. Cillo"		39.2856	8.98333			P. impressus
PP0618	x	x	x			Assemini	Sardinia	Italy	D. Cillo	CDCC	15.06.2012	1 @ "Italy - Sardegna Cagliari Assemini leg. D. Cillo 15.VI.2012"		39.2856	8.98333			P. impressus
PP0619	x	x	x	x	x	Assemini	Sardinia	Italy	D. Cillo	CDCC	23.06.2013	1 @ "Italy - Sardegna Assemini (Cagliari) 23.VI.2013 leg. D. Cillo"		39.2856	8.98333			P. impressus
PP0620	x	x	x	x	x	Rio Ollastu, Burcei	Sardinia	Italy	D. Cillo	CDCC	11.06.2010	1 @ "Paratypus Pachypus sardiniensis n. sp. G. Guerlach, E. Bazzato & D. Cillo // Italy - Sardegna Burcei (Cagliari) Riu Ollastu 11.6.2010 leg. D. Cillo"		39.4029	9.41881			P. sardiniensis
PP0621	x	x	x	x	x	Sant'Isidoro, Quartucciu	Sardinia	Italy	D. Cillo	CDCC	29.06.2010	1 @ "Paratypus Pachypus sardiniensis n. sp. G. Guerlach, E. Bazzato & D. Cillo // Italy - Sardegna Quartucciu (Cagliari) S. Isidoro leg. D. Cillo 29.6.2010"		39.248	9.29068			P. sardiniensis
PP0622	x	x	x	x	x	Assemini	Sardinia	Italy	D. Cillo	CDCC	04.07.2011	1 @ "Italy - Sardegna Cagliari Assemini leg. D. Cillo 04.07.2011"		39.2856	8.98333			P. impressus
PP0623	x	x	x	x	x	Assemini	Sardinia	Italy	D. Cillo	CDCC	13.06.2010	1 @ "Italy - Sardegna Cagliari Assemini leg. D. Cillo 13.6.2010"		39.2856	8.98333			P. impressus
PP0624	x	x	x	x	x	Villaggio dei Gigli, Maracalagonis	Sardinia	Italy	M.G. Atzori	CDCC	15.06.2009	1 @ "Paratypus Pachypus sardiniensis n. sp. G. Guerlach, E. Bazzato & D. Cillo // Italy - Sardegna Maracalagonis (Cagliari) Villaggio dei Gigli 15.VI.2009 leg. M.G. Atzori"		39.2791	9.33005			P. sardiniensis
PP0625	x	x	x	x	x	Torre delle Stelle, Maracalagonis	Sardinia	Italy	D. Cillo	CDCC	15.06.2012	1 @ "Paratypus Pachypus sardiniensis n. sp. G. Guerlach, E. Bazzato & D. Cillo // Italy - Sardegna Maracalagonis Torre delle Stelle 15.VI.2012 leg. D. Cillo"		39.1505	9.39816			P. sardiniensis
PP0626	x	x	x	x	x	San Gregorio, Sinnai	Sardinia	Italy	D. Cillo	CDCC	07.2009	1 @ "Paratypus Pachypus sardiniensis n. sp. G. Guerlach, E. Bazzato & D. Cillo // Italy - Sardegna Maracalagonis Torre delle Stelle 15.VI.2012 leg. D. Cillo"		39.2991	9.36276			P. sardiniensis
PP0627	x	x	x	x	x	San Gregorio, Sinnai	Sardinia	Italy	D. Cillo	CDCC	07.2009	1 @ "Italy - Sardegna Sinnai (Cagliari) S. Gregorio leg. D. Cillo 7.2009"		39.2991	9.36276			P. pelegrinus
PP0628	x	x	x	x	x	San Gregorio, Sinnai	Sardinia	Italy	D. Cillo	CDCC	07.2009	1 @ "Italy - Sardegna Sinnai (Cagliari) S. Gregorio leg. D. Cillo 7.2009"		39.2991	9.36276			P. pelegrinus
PP0629	x	x	x	x	x	San Gregorio, Sinnai	Sardinia	Italy	D. Cillo	CDCC	07.2009	1 @ "Italy - Sardegna Sinnai (Cagliari) S. Gregorio leg. D. Cillo 7.2009"		39.2991	9.36276			P. pelegrinus
PP0630	x	x	x	x	x	San Gregorio, Sinnai	Sardinia	Italy	D. Cillo	CDCC	07.2009	1 @ "Italy - Sardegna Sinnai (Cagliari) S. Gregorio leg. D. Cillo 7.2009"		39.2991	9.36276			P. pelegrinus
PP0631	x	x	x	x	x	San Gregorio, Sinnai	Sardinia	Italy	D. Cillo	CDCC	24.07.2009	1 @ "Italy - Sardegna Sinnai (Cagliari) S. Gregorio leg. D. Cillo 24.7.09"		39.2991	9.36276			P. pelegrinus
PP0632	x	x	x		x	San Gregorio, Sinnai	Sardinia	Italy	D. Cillo	CDCC	24.07.2009	1 @ "Italy - Sardegna Sinnai (Cagliari) S. Gregorio leg. D. Cillo 24.7.09"		39.2991	9.36276			P. pelegrinus
PP0633	x	x	x	x	x	San Gregorio, Sinnai	Sardinia	Italy	D. Cillo	CDCC	24.07.2009	1 @ "Italy - Sardegna Sinnai (Cagliari) S. Gregorio leg. D. Cillo 24.7.09"		39.2991	9.36276			P. pelegrinus
PP0634	x	x	x			San Gregorio, Sinnai	Sardinia	Italy	D. Cillo	CDCC	24.07.2009	1 @ "Italy - Sardegna Sinnai (Cagliari) S. Gregorio leg. D. Cillo 24.7.09"		39.2991	9.36276			P. pelegrinus
PP0635	x	x	x	x	x	Sa Corti, Monti dei Sette Fratelli	Sardinia	Italy	D. Cillo	CDCC	07.2009	1 @ "Italy - SardegnaM.ti Sette Fratelli Sa Corti leg. D. Cillo 7.2009"		?				P. pelegrinus
PP0636	x	x	x	x	x	San Gregorio, Sinnai	Sardinia	Italy	D. Cillo	CDCC	07.1993	1 @ "S. Gregorio Sinnai - CA 7.93 leg. D. Cillo"		39.2991	9.36276			P. pelegrinus
PP0637	x	x	x	x	x	San Gregorio, Sinnai	Sardinia	Italy	D. Cillo	CDCC	07.1993	1 @ "S. Gregorio Sinnai - CA 7.93 leg. D. Cillo"		39.2991	9.36276			P. pelegrinus
PP0638	x	x	x	x	x	San Gregorio, Sinnai	Sardinia	Italy	D. Cillo	CDCC	07.1993	1 @ "S. Gregorio Sinnai - CA 7.93 leg. D. Cillo"		39.2991	9.36276			P. pelegrinus
PP0639	x	x	x			San Gregorio, Sinnai	Sardinia	Italy	D. Cillo	CDCC	07.1993	1 @ "S. Gregorio Sinnai - CA 7.93 leg. D. Cillo"		39.2991	9.36276			P. pelegrinus
PP0640	x	x	x	x	x	San Gregorio, Sinnai	Sardinia	Italy	D. Cillo	CDCC	07.1993	1 @ "S. Gregorio Sinnai - CA 7.93 leg. D. Cillo"		39.2991	9.36276			P. pelegrinus
PP0641	x	x	x	x	x	San Gregorio, Sinnai	Sardinia	Italy	D. Cillo	CDCC	07.2009	1 @ "Italy - Sardegna Sinnai (Cagliari) S. Gregorio leg. D. Cillo 7.2009"		39.2991	9.36276			P. pelegrinus
PP0642	x	x	x	x	x	Torre delle Stelle, Maracalagonis	Sardinia	Italy	D. Cillo	CDCC	03.07.2012	1 @ "Paratypus Pachypus sardiniensis n. sp. G. Guerlach, E. Bazzato & D. Cillo // Italy - Sardegna Maracalagonis Torre delle Stelle 03.VII.2012 leg. D. Cillo"		39.1505	9.39816			P. sardiniensis
PP0643	x	x	x		x	Torre delle Stelle, Maracalagonis	Sardinia	Italy	D. Cillo	CDCC	03.07.2012	1 @ "Paratypus Pachypus sardiniensis n. sp. G. Guerlach, E. Bazzato & D. Cillo // Italy - Sardegna Maracalagonis Torre delle Stelle 03.VII.2012 leg. D. Cillo"		39.1505	9.39816			P. sardiniensis
PP0644	x	x	x	x	x	Torre delle Stelle, Maracalagonis	Sardinia	Italy	D. Cillo	CDCC	04.07.2012	1 @ "Paratypus Pachypus sardiniensis n. sp. G. Guerlach, E. Bazzato & D. Cillo // Italy - Sardegna Maracalagonis Torre delle Stelle 04.VII.2012 leg. D. Cillo"		39.1505	9.39816			P. sardiniensis
PP0645	x	x	x	x	x	Torre delle Stelle, Maracalagonis	Sardinia	Italy	D. Cillo	CDCC	04.07.2012	1 @ "Paratypus Pachypus sardiniensis n. sp. G. Guerlach, E. Bazzato & D. Cillo // Italy - Sardegna Maracalagonis Torre delle Stelle 04.VII.2012 leg. D. Cillo"		39.1505	9.39816			P. sardiniensis
PP0646	x	x	x	x	x	Torre delle Stelle, Maracalagonis	Sardinia	Italy	D. Cillo	CDCC	03.07.2012	1 @ "Paratypus Pachypus sardiniensis n. sp. G. Guerlach, E. Bazzato & D. Cillo // Italy - Sardegna Maracalagonis Torre delle Stelle 03.VII.2012 leg. D. Cillo"		39.1505	9.39816			P. sardiniensis
PP0647	x	x	x			Torre delle Stelle, Maracalagonis	Sardinia	Italy	D. Cillo	CDCC	03.07.2012	1 @ "Paratypus Pachypus sardiniensis n. sp. G. Guerlach, E. Bazzato & D. Cillo // Italy - Sardegna Maracalagonis Torre delle Stelle 03.VII.2012 leg. D. Cillo"		39.1505	9.39816			P. sardiniensis
PP0648	x	x	x	x	x	Torre delle Stelle, Maracalagonis	Sardinia	Italy	D. Cillo	CDCC	03.07.2012	1 @ "Paratypus Pachypus sardiniensis n. sp. G. Guerlach, E. Bazzato & D. Cillo // Italy - Sardegna Maracalagonis Torre delle Stelle 03.VII.2012 leg. D. Cillo"		39.1505	9.39816			P. sardiniensis
PP0649	x	x	x	x	x	Torre delle Stelle, Maracalagonis	Sardinia	Italy	D. Cillo	CDCC	03.07.2012	1 @ "Paratypus Pachypus sardiniensis n. sp. G. Guerlach, E. Bazzato & D. Cillo // Italy - Sardegna Maracalagonis Torre delle Stelle 03.VII.2012 leg. D. Cillo"		39.1505	9.39816			P. sardiniensis
PP0650	x	x	x			San Gregorio, Sinnai	Sardinia	Italy	D. Cillo	CDCC	07.2009	1 @ "Italy - Sardegna Sinnai (Cagliari) S. Gregorio leg. D. Cillo 7.2009"		39.2991	9.36276			P. pelegrinus
PP0651	x	x	x	x	x	San Gregorio, Sinnai	Sardinia	Italy	D. Cillo	CDCC	07.2009	1 @ "Italy - Sardegna Sinnai (Cagliari) S. Gregorio leg. D. Cillo 7.2009"		39.2991	9.36276			P. pelegrinus
PP0652	x	x	x	x	x	San Gregorio, Sinnai	Sardinia	Italy	D. Cillo	CDCC	07.2009	1 @ "Italy - Sardegna Sinnai (Cagliari) S. Gregorio leg. D. Cillo 7.2009"		39.2991	9.36276			P. pelegrinus
PP0653	x	x	x	x	x	San Gregorio, Sinnai	Sardinia	Italy	D. Cillo	CDCC	07.2009	1 @ "Italy - Sardegna Sinnai (Cagliari) S. Gregorio leg. D. Cillo 7.2009"		39.2991	9.36276			P. pelegrinus
PP0654	x	x	x	x	x	San Gregorio, Sinnai	Sardinia	Italy	D. Cillo	CDCC	07.2009	1 @ "Italy - Sardegna Sinnai (Cagliari) S. Gregorio leg. D. Cillo 7.2009"		39.2991	9.36276			P. pelegrinus
PP0655	x	x	x			San Gregorio, Sinnai	Sardinia	Italy	D. Cillo	CDCC	24.07.2009	1 @ "Italy - Sardegna Sinnai (Cagliari) S. Gregorio leg. D. Cillo 24.7.09"		39.2991	9.36276			P. pelegrinus
PP0656	x	x	x	x	x	San Gregorio, Sinnai	Sardinia	Italy	D. Cillo	CDCC	24.07.2009	1 @ "Italy - Sardegna Sinnai (Cagliari) S. Gregorio leg. D. Cillo 24.7.09"		39.2991	9.36276			P. pelegrinus
PP0657	x	x	x	x	x	San Gregorio, Sinnai	Sardinia	Italy	D. Cillo	CDCC	24.07.2009	1 @ "Italy - Sardegna Sinnai (Cagliari) S. Gregorio leg. D. Cillo 24.7.09"		39.2991	9.36276			P. pelegrinus
PP0658	x	x	x	x	x	San Gregorio, Sinnai	Sardinia	Italy	D. Cillo	CDCC	24.07.2009	1 @ "Italy - Sardegna Sinnai (Cagliari) S. Gregorio leg. D. Cillo 24.7.09"		39.2991	9.36276			P. pelegrinus
PP0660	x	x	x	x	x	Corti Ois, Sinnai	Sardinia	Italy	D. Cillo	CDCC	26.06.2008	1 @ "Italia - Sardegna Cortiois Sinnai 26.6.08 leg. D. Cillo"		39.2161	9.39963			P. pelegrinus
PP0661	x	x	x	x	x	San Gregorio, Sinnai	Sardinia	Italy	D. Cillo	CDCC	06.2008	1 @ "Italia - Sardegna S. Gregorio Sinnai 6.08 leg. D. Cillo"		39.2991	9.36276			P. pelegrinus
PP0662	x	x	x	x	x	San Gregorio, Sinnai	Sardinia	Italy	D. Cillo	CDCC	06.07.2008	1 @ "Italia - Sardegna S. Gregorio Sinnai 6.7.08 leg. D. Cillo"		39.2991	9.36276			P. pelegrinus
PP0663	x	x	x	x	x	Corti Ois, Sinnai	Sardinia	Italy	D. Cillo	CDCC	26.06.2008	1 @ "Italia - Sardegna Cortiois Sinnai 26.6.08 leg. D. Cillo"		39.2161	9.39963			P. pelegrinus
PP0664	x	x	x	x	x	Corti Ois, Sinnai	Sardinia	Italy	D. Cillo	CDCC	26.06.2008	1 @ "Italia - Sardegna Cortiois Sinnai 26.6.08 leg. D. Cillo"		39.2161	9.39963			P. pelegrinus
PP0665	x	x	x	x	x	Corti Ois, Sinnai	Sardinia	Italy	D. Cillo	CDCC	26.06.2008	1 @ "Italia - Sardegna Cortiois Sinnai 26.6.08 leg. D. Cillo"		39.2161	9.39963			P. pelegrinus
PP0666	x	x	x	x	x	Corti Ois, Sinnai	Sardinia	Italy	D. Cillo	CDCC	26.06.2008	1 @ "Italia - Sardegna Cortiois Sinnai 26.6.08 leg. D. Cillo"		39.2161	9.39963			P. pelegrinus
PP0667	x	x	x	x	x	Corti Ois, Sinnai	Sardinia	Italy	D. Cillo	CDCC	26.06.2008	1 @ "Italia - Sardegna Cortiois Sinnai 26.6.08 leg. D. Cillo"		39.2161	9.39963			P. pelegrinus
PP0668	x	x	x	x	x	Corti Ois, Sinnai	Sardinia	Italy	D. Cillo	CDCC	26.06.2008	1 @ "Italia - Sardegna Cortiois Sinnai 26.6.08 leg. D. Cillo"		39.2161	9.39963			P. pelegrinus
PP0669	x	x	x	x	x	Corti Ois, Sinnai	Sardinia	Italy	D. Cillo	CDCC	26.06.2008	1 @ "Italia - Sardegna Cortiois Sinnai 26.6.08 leg. D. Cillo"		39.2161	9.39963			P. pelegrinus
PP0670	x	x	x	x	x	Corti Ois, Sinnai	Sardinia	Italy	D. Cillo	CDCC	26.06.2008	1 @ "Italia - Sardegna Cortiois Sinnai 26.6.08 leg. D. Cillo"		39.2161	9.39963			P. pelegrinus
PP0671	x	x	x	x	x	San Gregorio, Sinnai	Sardinia	Italy	D. Cillo	CDCC	07.2007	1 @ "Sardegna S. Gregorio CA - 7.07 leg. D. Cillo"		39.2991	9.36276			P. pelegrinus
PP0672	x	x	x	x	x	San Gregorio, Sinnai	Sardinia	Italy	D. Cillo	CDCC	07.2007	1 @ "Sardegna S. Gregorio CA - 7.07 leg. D. Cillo"		39.2991	9.36276			P. pelegrinus
PP0673	x	x	x	x	x	San Gregorio, Sinnai	Sardinia	Italy	D. Cillo	CDCC	07.2007	1 @ "Sardegna S. Gregorio CA - 7.07 leg. D. Cillo"		39.2991	9.36276			P. pelegrinus
PP0674	x	x	x	x	x	San Gregorio, Sinnai	Sardinia	Italy	D. Cillo	CDCC	07.2007	1 @ "Sardegna S. Gregorio CA - 7.07 leg. D. Cillo"		39.2991	9.36276			P. pelegrinus
PP0675	x	x	x	x	x	San Gregorio, Sinnai	Sardinia	Italy	D. Cillo	CDCC	07.2007	1 @ "Sardegna S. Gregorio CA - 7.07 leg. D. Cillo"		39.2991	9.36276			P. pelegrinus
PP0676	x	x	x	x	x	San Gregorio, Sinnai	Sardinia	Italy	D. Cillo	CDCC	07.2007	1 @ "Sardegna S. Gregorio CA - 7.07 leg. D. Cillo"		39.2991	9.36276			P. pelegrinus
PP0677	x	x	x	x	x	San Gregorio, Sinnai	Sardinia	Italy	D. Cillo	CDCC	07.2007	1 @ "Sardegna S. Gregorio CA - 7.07 leg. D. Cillo"		39.2991	9.36276			P. pelegrinus
PP0678	x	x	x	x	x	San Gregorio, Sinnai	Sardinia	Italy	D. Cillo	CDCC	07.2007	1 @ "Sardegna S. Gregorio CA - 7.07 leg. D. Cillo"		39.2991	9.36276			P. pelegrinus
PP0679	x	x	x	x	x	San Gregorio, Sinnai	Sardinia	Italy	D. Cillo	CDCC	07.2007	1 @ "Sardegna S. Gregorio CA - 7.07 leg. D. Cillo"		39.2991	9.36276			P. pelegrinus
PP0680	x	x	x	x	x	San Gregorio, Sinnai	Sardinia	Italy	D. Cillo	CDCC	16.07.2007	1 @ "Sardegna S. Gregorio CA - 16.7.07 leg. D. Cillo"		39.2991	9.36276			P. pelegrinus
PP0681	x	x	x	x	x	San Gregorio, Sinnai	Sardinia	Italy	D. Cillo	CDCC	16.07.2007	1 @ "Sardegna S. Gregorio CA - 16.7.07 leg. D. Cillo"		39.2991	9.36276			P. pelegrinus
PP0682	x	x	x	x	x	San Gregorio, Sinnai	Sardinia	Italy	D. Cillo	CDCC	07.2009	1 @ "Italia - Sardegna S. Gregorio CA - 7.09 leg. D. Cillo"		39.2991	9.36276			P. pelegrinus
PP0683	x	x	x	x	x	San Gregorio, Sinnai	Sardinia	Italy	D. Cillo	CDCC	09.07.2007	1 @ "Italia - Sardegna S. Gregorio CA - 9.7.07 leg. D. Cillo"		39.2991	9.36276			P. pelegrinus
PP0684	x	x	x	x	x	San Gregorio, Sinnai	Sardinia	Italy	D. Cillo	CDCC	09.07.2007	1 @ "Italia - Sardegna S. Gregorio CA - 9.7.07 leg. D. Cillo"		39.2991	9.36276			P. pelegrinus
PP0685	x	x	x	x	x	San Gregorio, Sinnai	Sardinia	Italy	D. Cillo	CDCC	09.07.2007	1 @ "Italia - Sardegna S. Gregorio CA - 9.7.07 leg. D. Cillo"		39.2991	9.36276			P. pelegrinus
PP0686	x	x	x	x	x	San Gregorio, Sinnai	Sardinia	Italy	D. Cillo	CDCC	09.07.2007	1 @ "Italia - Sardegna S. Gregorio CA - 9.7.07 leg. D. Cillo"		39.2991	9.36276			P. pelegrinus
PP0687	x	x	x	x	x	San Gregorio, Sinnai	Sardinia	Italy	D. Cillo	CDCC	09.07.2007	1 @ "Italia - Sardegna S. Gregorio CA - 9.7.07 leg. D. Cillo"		39.2991	9.36276			P. pelegrinus
PP0688	x	x	x	x	x	San Gregorio, Sinnai	Sardinia	Italy	D. Cillo	CDCC	16.07.2007	1 @ "Sardegna S. Gregorio CA - 16.7.07 leg. D. Cillo"		39.2991	9.36276			P. pelegrinus
PP0689	x	x	x	x	x	San Gregorio, Sinnai	Sardinia	Italy	D. Cillo	CDCC	16.07.2007	1 @ "Sardegna S. Gregorio CA - 16.7.07 leg. D. Cillo"		39.2991	9.36276			P. pelegrinus
PP0690	x	x	x	x	x	San Gregorio, Sinnai	Sardinia	Italy	D. Cillo	CDCC	16.07.2007	1 @ "Sardegna S. Gregorio CA - 16.7.07 leg. D. Cillo"		39.2991	9.36276			P. pelegrinus
PP0691	x	x	x	x	x	San Gregorio, Sinnai	Sardinia	Italy	D. Cillo	CDCC	16.07.2007	1 @ "Sardegna S. Gregorio CA - 16.7.07 leg. D. Cillo"		39.2991	9.36276			P. pelegrinus
PP0692	x	x	x	x	x	San Gregorio, Sinnai	Sardinia	Italy	D. Cillo	CDCC	16.07.2007	1 @ "Sardegna S. Gregorio CA - 16.7.07 leg. D. Cillo"		39.2991	9.36276			P. pelegrinus
PP0693	x	x	x	x	x	San Gregorio, Sinnai	Sardinia	Italy	D. Cillo	CDCC	16.07.2007	1 @ "Sardegna S. Gregorio CA - 16.7.07 leg. D. Cillo"		39.2991	9.36276			P. pelegrinus
PP0694	x	x	x	x	x	San Gregorio, Sinnai	Sardinia	Italy	D. Cillo	CDCC	16.07.2007	1 @ "Sardegna S. Gregorio CA - 16.7.07 leg. D. Cillo"		39.2991	9.36276			P. pelegrinus
PP0695	x	x	x	x	x	San Gregorio, Sinnai	Sardinia	Italy	D. Cillo	CDCC	16.07.2007	1 @ "Sardegna S. Gregorio CA - 16.7.07 leg. D. Cillo"		39.2991	9.36276			P. pelegrinus
PP0696	x	x	x	x	x	San Gregorio, Sinnai	Sardinia	Italy	D. Cillo	CDCC	16.07.2007	1 @ "Sardegna S. Gregorio CA - 16.7.07 leg. D. Cillo"		39.2991	9.36276			P. pelegrinus
PP0697	x	x	x	x	x	San Gregorio, Sinnai	Sardinia	Italy	D. Cillo	CDCC	16.07.2007	1 @ "Sardegna S. Gregorio CA - 16.7.07 leg. D. Cillo"		39.2991	9.36276			P. pelegrinus
PP0698	x	x	x	x	x	San Gregorio, Sinnai	Sardinia	Italy	D. Cillo	CDCC	16.07.2007	1 @ "Sardegna S. Gregorio CA - 16.7.07 leg. D. Cillo"		39.2991	9.36276			P. pelegrinus
PP0699	x	x	x	x	x	San Gregorio, Sinnai	Sardinia	Italy	D. Cillo	CDCC	16.07.2007	1 @ "Sardegna S. Gregorio CA - 16.7.07 leg. D. Cillo"		39.2991	9.36276			P. pelegrinus
PP0700	x	x	x	x	x	San Gregorio, Sinnai	Sardinia	Italy	D. Cillo	CDCC	16.07.2007	1 @ "Sardegna S. Gregorio CA - 16.7.07 leg. D. Cillo"		39.2991	9.36276			P. pelegrinus
PP0701	x	x	x	x	x	San Gregorio, Sinnai	Sardinia	Italy	D. Cillo	CDCC	16.07.2007	1 @ "Sardegna S. Gregorio CA - 16.7.07 leg. D. Cillo"		39.2991	9.36276			P. pelegrinus
PP0702	x	x	x	x	x	San Gregorio, Sinnai	Sardinia	Italy	D. Cillo	CDCC	09.07.2007	1 @ "Italia - Sardegna S. Gregorio CA - 9.7.07 leg. D. Cillo"		39.2991	9.36276			P. pelegrinus
PP0703	x	x	x	x	x	San Gregorio, Sinnai	Sardinia	Italy	D. Cillo	CDCC	09.07.2007	1 @ "Italia - Sardegna S. Gregorio CA - 9.7.07 leg. D. Cillo"		39.2991	9.36276			P. pelegrinus
PP0704	x	x	x	x	x	San Gregorio, Sinnai	Sardinia	Italy	D. Cillo	CDCC	09.07.2007	1 @ "Italia - Sardegna S. Gregorio CA - 9.7.07 leg. D. Cillo"		39.2991	9.36276			P. pelegrinus
PP0705	x	x	x	x	x	San Gregorio, Sinnai	Sardinia	Italy	D. Cillo	CDCC	07.2009	1 @ "Italia - Sardegna S. Gregorio CA - 7.09 leg. D. Cillo"		39.2991	9.36276			P. pelegrinus
PP0706	x	x	x	x	x	San Pietro Paradiso	Sardinia	Italy	D. Cillo	CDCC	19.07.2007	1 @ "Paratypus Pachypus sardiniensis n. sp. G. Guerlach, E. Bazzato & D. Cillo // Sardegna S. Pietro Parad. CA 19.07.07 leg. D. Cillo"		39.2582	9.35046			P. sardiniensis
PP0707	x	x	x	x	x	San Pietro Paradiso	Sardinia	Italy	D. Cillo	CDCC	18.07.2008	1 @ "Paratypus Pachypus sardiniensis n. sp. G. Guerlach, E. Bazzato & D. Cillo // Sardegna S. Pietro Parad. CA 18.07.07 leg. D. Cillo"		39.2582	9.35046			P. sardiniensis
PP0708	x	x	x	x	x	Quartu Sant'Elena	Sardinia	Italy	D. Cillo	CDCC	06.2007	1 @ "Paratypus Pachypus sardiniensis n. sp. G. Guerlach, E. Bazzato & D. Cillo // Italia - Sardegna Quartu S.E. 6.07 leg. D. Cillo"		39.2165	9.28795			P. sardiniensis
PP0709	x	x	x	x	x	Quartu Sant'Elena	Sardinia	Italy	D. Cillo	CDCC	06.2007	1 @ "Paratypus Pachypus sardiniensis n. sp. G. Guerlach, E. Bazzato & D. Cillo // Italia - Sardegna Quartu S.E. 6.07 leg. D. Cillo"		39.2165	9.28795			P. sardiniensis
PP0710	x	x	x	x	x	Quartu Sant'Elena	Sardinia	Italy	D. Cillo	CDCC	06.2007	1 @ "Paratypus Pachypus sardiniensis n. sp. G. Guerlach, E. Bazzato & D. Cillo // Italia - Sardegna Quartu S.E. 6.07 leg. D. Cillo"		39.2165	9.28795			P. sardiniensis
PP0711	x	x	x	x	x	Sinnai	Sardinia	Italy	D. Cillo	CDCC	06.2007	1 @ "Paratypus Pachypus sardiniensis n. sp. G. Guerlach, E. Bazzato & D. Cillo // Italia - Sardegna Sinnai - CA 6.07 leg. D. Cillo"		39.3091	9.19693			P. sardiniensis
PP0712	x	x	x	x	x	Sinnai	Sardinia	Italy	D. Cillo	CDCC	06.2007	1 @ "Paratypus Pachypus sardiniensis n. sp. G. Guerlach, E. Bazzato & D. Cillo // Italia - Sardegna Sinnai - CA 6.07 leg. D. Cillo"		39.3091	9.19693			P. sardiniensis
PP0713	x	x	x	x	x	Sant'Isidoro, Quartucciu	Sardinia	Italy	D. Cillo	CDCC	25.06.2007	1 @ "Paratypus Pachypus sardiniensis n. sp. G. Guerlach, E. Bazzato & D. Cillo // Italia - Sardegna S. Isidoro - CA 25.6.07 leg. D. Cillo"		39.248	9.29068			P. sardiniensis
PP0714	x	x	x	x	x	Sant'Isidoro, Quartucciu	Sardinia	Italy	D. Cillo	CDCC	25.06.2007	1 @ "Paratypus Pachypus sardiniensis n. sp. G. Guerlach, E. Bazzato & D. Cillo // Italia - Sardegna S. Isidoro - CA 25.6.07 leg. D. Cillo"		39.248	9.29068			P. sardiniensis
PP0715	x	x	x	x	x	Flumini di Quartu San'Elena	Sardinia	Italy	D. Cillo	CDCC	06.2004	1 @ "Paratypus Pachypus sardiniensis n. sp. G. Guerlach, E. Bazzato & D. Cillo // Sardegna Flumini D.Q. 6.04 leg. D. Cillo"		39.2151	9.28945			P. sardiniensis
PP0716	x	x	x	x	x	Flumini di Quartu San'Elena	Sardinia	Italy	D. Cillo	CDCC	06.2004	1 @ "Paratypus Pachypus sardiniensis n. sp. G. Guerlach, E. Bazzato & D. Cillo // Sardegna Flumini D.Q. 6.04 leg. D. Cillo"		39.2151	9.28945			P. sardiniensis
PP0717	x	x	x	x	x	Flumini di Quartu San'Elena	Sardinia	Italy	D. Cillo	CDCC	06.2004	1 @ "Paratypus Pachypus sardiniensis n. sp. G. Guerlach, E. Bazzato & D. Cillo // Sardegna Flumini D.Q. 6.04 leg. D. Cillo"		39.2151	9.28945			P. sardiniensis
PP0718	x	x	x	x	x	Sant'Isidoro, Quartucciu	Sardinia	Italy	D. Cillo	CDCC	26.06.2008	1 @ "Paratypus Pachypus sardiniensis n. sp. G. Guerlach, E. Bazzato & D. Cillo // Italia - Sardegna S. Isidoro CA - 26.6.08 leg. D. Cillo"		39.248	9.29068			P. sardiniensis
PP0719	x	x	x		x	Sant'Isidoro, Quartucciu	Sardinia	Italy	D. Cillo	CDCC	26.06.2008	1 @ "Paratypus Pachypus sardiniensis n. sp. G. Guerlach, E. Bazzato & D. Cillo // Italia - Sardegna S. Isidoro - CA 26.6.08 leg. D. Cillo"		39.248	9.29068			P. sardiniensis
PP0720	x	x	x		x	Sant'Isidoro, Quartucciu	Sardinia	Italy	D. Cillo	CDCC	26.06.2008	1 @ "Paratypus Pachypus sardiniensis n. sp. G. Guerlach, E. Bazzato & D. Cillo // Italia - Sardegna S. Isidoro CA - 26.6.08 leg. D. Cillo"		39.248	9.29068			P. sardiniensis
PP0721	x	x	x	x	x	Sant'Isidoro, Quartucciu	Sardinia	Italy	D. Cillo	CDCC	28.06.2008	1 @ "Paratypus Pachypus sardiniensis n. sp. G. Guerlach, E. Bazzato & D. Cillo // Italia - Sardegna S. Isidoro - CA 28.6.08 leg. D. Cillo"		39.248	9.29068			P. sardiniensis
PP0722	x	x	x		x	Sant'Isidoro, Quartucciu	Sardinia	Italy	D. Cillo	CDCC	28.06.2008	1 @ "Paratypus Pachypus sardiniensis n. sp. G. Guerlach, E. Bazzato & D. Cillo // Italia - Sardegna S. Isidoro - CA 28.6.08 leg. D. Cillo"		39.248	9.29068			P. sardiniensis
PP0723	x	x	x		x	Sant'Isidoro, Quartucciu	Sardinia	Italy	D. Cillo	CDCC	06.07.2008	1 @ "Paratypus Pachypus sardiniensis n. sp. G. Guerlach, E. Bazzato & D. Cillo // Italia - Sardegna S. Isidoro - CA 6.7.08 leg. D. Cillo"		39.248	9.29068			P. sardiniensis
PP0724	x	x	x	x	x	Sant'Isidoro, Quartucciu	Sardinia	Italy	D. Cillo	CDCC	06.07.2008	1 @ "Paratypus Pachypus sardiniensis n. sp. G. Guerlach, E. Bazzato & D. Cillo // Italia - Sardegna S. Isidoro - CA 6.7.08 leg. D. Cillo"		39.248	9.29068			P. sardiniensis
PP0725	x	x	x	x	x	Sant'Isidoro, Quartucciu	Sardinia	Italy	D. Cillo	CDCC	25.06.2007	1 @ "Paratypus Pachypus sardiniensis n. sp. G. Guerlach, E. Bazzato & D. Cillo // Italia - Sardegna S. Isidoro - CA 25.6.07 leg. D. Cillo"		39.248	9.29068			P. sardiniensis
PP0726	x	x	x	x	x	Sinnai	Sardinia	Italy	D. Cillo	CDCC	06.2007	1 @ "Paratypus Pachypus sardiniensis n. sp. G. Guerlach, E. Bazzato & D. Cillo // Italia - Sardegna Sinnai - CA 6.07 leg. D. Cillo"		39.3091	9.19693			P. sardiniensis
PP0727	x	x	x	x	x	Rio Ollastu, Burcei	Sardinia	Italy	D. Cillo	CDCC	06.2007	1 @ "Paratypus Pachypus sardiniensis n. sp. G. Guerlach, E. Bazzato & D. Cillo // Italy - Sardegna Rio Ollastu 6.07 leg. D. Cillo"		39.4029	9.41881			P. sardiniensis
PP0728	x	x	x	x	x	Assemini	Sardinia	Italy	D. Cillo	CDCC	21.06.2007	1 @ "Paratypus Pachypus melonii Sparacio, 2008 // Italia - Sardegna Assemini - CA 21.6.07 leg. D. Cillo"		39.2856	8.98333			P. impressus
PP0729	x	x	x	x	x	Assemini	Sardinia	Italy	D. Cillo	CDCC	21.06.2007	1 @ "Paratypus Pachypus melonii Sparacio, 2008 // Italia - Sardegna Assemini - CA 21.6.07 leg. D. Cillo"		39.2856	8.98333			P. impressus
PP0730	x	x	x	x	x	Assemini	Sardinia	Italy	D. Cillo	CDCC	21.06.2007	1 @ "Paratypus Pachypus melonii Sparacio, 2008 // Italia - Sardegna Assemini - CA 21.6.07 leg. D. Cillo"		39.2856	8.98333			P. impressus
PP0731	x	x	x	x	x	Assemini	Sardinia	Italy	D. Cillo	CDCC	21.06.2007	1 @ "Paratypus Pachypus melonii Sparacio, 2008 // Italia - Sardegna Assemini - CA 21.6.07 leg. D. Cillo"		39.2856	8.98333			P. impressus
PP0732	x	x	x	x	x	Assemini	Sardinia	Italy	D. Cillo	CDCC	21.06.2007	1 @ "Paratypus Pachypus melonii Sparacio, 2008 // Italia - Sardegna Assemini - CA 21.6.07 leg. D. Cillo"		39.2856	8.98333			P. impressus
PP0733	x	x	x	x	x	Assemini	Sardinia	Italy	D. Cillo	CDCC	21.06.2007	1 @ "Paratypus Pachypus melonii Sparacio, 2008 // Italia - Sardegna Assemini - CA 21.6.07 leg. D. Cillo"		39.2856	8.98333			P. impressus
PP0734	x	x	x	x	x	Assemini	Sardinia	Italy	D. Cillo	CDCC	21.06.2007	1 @ "Paratypus Pachypus melonii Sparacio, 2008 // Italia - Sardegna Assemini - CA 21.6.07 leg. D. Cillo"		39.2856	8.98333			P. impressus
PP0735	x	x	x	x	x	Assemini	Sardinia	Italy	D. Cillo	CDCC	21.06.2007	1 @ "Paratypus Pachypus melonii Sparacio, 2008 // Italia - Sardegna Assemini - CA 21.6.07 leg. D. Cillo"		39.2856	8.98333			P. impressus
PP0736	x	x	x	x	x	Assemini	Sardinia	Italy	D. Cillo	CDCC	21.06.2007	1 @ "Paratypus Pachypus melonii Sparacio, 2008 // Italia - Sardegna Assemini - CA 21.6.07 leg. D. Cillo"		39.2856	8.98333			P. impressus
PP0737	x	x	x	x	x	Assemini	Sardinia	Italy	D. Cillo	CDCC	21.06.2007	1 @ "Paratypus Pachypus melonii Sparacio, 2008 // Italia - Sardegna Assemini - CA 21.6.07 leg. D. Cillo"		39.2856	8.98333			P. impressus
PP0738	x	x	x	x	x	Assemini	Sardinia	Italy	D. Cillo	CDCC	29.06.2007	1 @ "Paratypus Pachypus melonii Sparacio, 2008 // Italia - Sardegna Assemini - CA 29.6.07 leg. D. Cillo"		39.2856	8.98333			P. impressus
PP0739	x	x	x			Assemini	Sardinia	Italy	D. Cillo	CDCC	16.06.2007	1 @ "Paratypus Pachypus melonii Sparacio, 2008 // Italia - Sardegna Assemini - CA 16.6.07 leg. D. Cillo"		39.2856	8.98333			P. impressus
PP0740	x	x	x	x	x	Assemini	Sardinia	Italy	D. Cillo	CDCC	16.06.2007	1 @ "Paratypus Pachypus melonii Sparacio, 2008 // Italia - Sardegna Assemini - CA 16.6.07 leg. D. Cillo"		39.2856	8.98333			P. impressus
PP0741	x	x	x	x	x	Assemini	Sardinia	Italy	D. Cillo	CDCC	16.06.2007	1 @ "Paratypus Pachypus melonii Sparacio, 2008 // Italia - Sardegna Assemini - CA 16.6.07 leg. D. Cillo"		39.2856	8.98333			P. impressus
PP0742	x	x	x	x	x	Assemini	Sardinia	Italy	D. Cillo	CDCC	16.06.2007	1 @ "Paratypus Pachypus melonii Sparacio, 2008 // Italia - Sardegna Assemini - CA 16.6.07 leg. D. Cillo"		39.2856	8.98333			P. impressus
PP0743	x	x	x	x	x	Assemini	Sardinia	Italy	D. Cillo	CDCC	16.06.2007	1 @ "Paratypus Pachypus melonii Sparacio, 2008 // Italia - Sardegna Assemini - CA 16.6.07 leg. D. Cillo"		39.2856	8.98333			P. impressus
PP0744	x	x	x	x	x	Assemini	Sardinia	Italy	D. Cillo	CDCC	16.06.2007	1 @ "Paratypus Pachypus melonii Sparacio, 2008 // Italia - Sardegna Assemini - CA 16.6.07 leg. D. Cillo"		39.2856	8.98333			P. impressus
PP0745	x	x	x	x	x	Assemini	Sardinia	Italy	D. Cillo	CDCC	16.06.2007	1 @ "Paratypus Pachypus melonii Sparacio, 2008 // Italia - Sardegna Assemini - CA 16.6.07 leg. D. Cillo"		39.2856	8.98333			P. impressus
PP0746	x	x	x	x	x	Assemini	Sardinia	Italy	D. Cillo	CDCC	16.06.2007	1 @ "Paratypus Pachypus melonii Sparacio, 2008 // Italia - Sardegna Assemini - CA 16.6.07 leg. D. Cillo"		39.2856	8.98333			P. impressus
PP0747	x	x	x	x	x	San Gregorio, Sinnai	Sardinia	Italy	D. Cillo	CDCC	07.2009	1 @ "Italia - Sardegna S. Gregorio CA - 7.09 leg. D. Cillo"		39.2991	9.36276			P. pelegrinus
PP0748	x	x	x	x	x	San Gregorio, Sinnai	Sardinia	Italy	D. Cillo	CDCC	07.2009	1 @ "Italia - Sardegna S. Gregorio CA - 7.09 leg. D. Cillo"		39.2991	9.36276			P. pelegrinus
PP0749	x	x	x	x	x	San Gregorio, Sinnai	Sardinia	Italy	D. Cillo	CDCC	07.2009	1 @ "Italia - Sardegna S. Gregorio CA - 7.09 leg. D. Cillo"		39.2991	9.36276			P. pelegrinus
PP0750	x	x	x	x	x	San Gregorio, Sinnai	Sardinia	Italy	D. Cillo	CDCC	07.2009	1 @ "Italia - Sardegna S. Gregorio CA - 7.09 leg. D. Cillo"		39.2991	9.36276			P. pelegrinus
PP0751	x	x	x	x	x	Flumini di Quartu San'Elena	Sardinia	Italy	D. Cillo	CDCC	24.06.2001	1 @ "Paratypus Pachypus sardiniensis n. sp. G. Guerlach, E. Bazzato & D. Cillo // Sardegna Flumini Quartu S.E. 24.6.01 leg. D. Cillo"		39.2151	9.28945			P. sardiniensis
PP0752	x	x	x	x	x	Flumini di Quartu San'Elena	Sardinia	Italy	D. Cillo	CDCC	24.06.2001	1 @ "Paratypus Pachypus sardiniensis n. sp. G. Guerlach, E. Bazzato & D. Cillo // Sardegna Flumini Quartu S.E. 24.6.01 leg. D. Cillo"		39.2151	9.28945			P. sardiniensis
PP0753	x	x	x	x	x	Flumini di Quartu San'Elena	Sardinia	Italy	D. Cillo	CDCC	06.2004	1 @ "Paratypus Pachypus sardiniensis n. sp. G. Guerlach, E. Bazzato & D. Cillo // Sardegna Flumini D.Q. 6.04 leg. D. Cillo"		39.2151	9.28945			P. sardiniensis
PP0754	x	x	x		x	Flumini di Quartu San'Elena	Sardinia	Italy	D. Cillo	CDCC	06.2004	1 @ "Paratypus Pachypus sardiniensis n. sp. G. Guerlach, E. Bazzato & D. Cillo // Sardegna Flumini D.Q. 6.04 leg. D. Cillo"		39.2151	9.28945			P. sardiniensis
PP0755	x	x	x	x	x	Flumini di Quartu San'Elena	Sardinia	Italy	D. Cillo	CDCC	06.2004	1 @ "Paratypus Pachypus sardiniensis n. sp. G. Guerlach, E. Bazzato & D. Cillo // Sardegna Flumini D.Q. 6.04 leg. D. Cillo"		39.2151	9.28945			P. sardiniensis
PP0756	x	x	x	x	x	Flumini di Quartu San'Elena	Sardinia	Italy	D. Cillo	CDCC	06.2004	1 @ "Paratypus Pachypus sardiniensis n. sp. G. Guerlach, E. Bazzato & D. Cillo // Sardegna Flumini D.Q. 6.04 leg. D. Cillo"		39.2151	9.28945			P. sardiniensis
PP0757	x	x	x	x	x	Flumini di Quartu San'Elena	Sardinia	Italy	D. Cillo	CDCC	06.2004	1 @ "Paratypus Pachypus sardiniensis n. sp. G. Guerlach, E. Bazzato & D. Cillo // Sardegna Flumini D.Q. 6.04 leg. D. Cillo"		39.2151	9.28945			P. sardiniensis
PP0758	x	x	x	x	x	Flumini di Quartu San'Elena	Sardinia	Italy	D. Cillo	CDCC	06.2004	1 @ "Paratypus Pachypus sardiniensis n. sp. G. Guerlach, E. Bazzato & D. Cillo // Sardegna Flumini D.Q. 6.04 leg. D. Cillo"		39.2151	9.28945			P. sardiniensis
PP0759	x	x	x	x	x	Flumini di Quartu San'Elena	Sardinia	Italy	D. Cillo	CDCC	06.2004	1 @ "Paratypus Pachypus sardiniensis n. sp. G. Guerlach, E. Bazzato & D. Cillo // Sardegna Flumini D.Q. 6.04 leg. D. Cillo"		39.2151	9.28945			P. sardiniensis
PP0760	x	x	x	x	x	Flumini di Quartu San'Elena	Sardinia	Italy	D. Cillo	CDCC	06.2004	1 @ "Paratypus Pachypus sardiniensis n. sp. G. Guerlach, E. Bazzato & D. Cillo // Sardegna Flumini D.Q. 6.04 leg. D. Cillo"		39.2151	9.28945			P. sardiniensis
PP0761	x	x	x		x	Flumini di Quartu San'Elena	Sardinia	Italy	D. Cillo	CDCC	06.2004	1 @ "Paratypus Pachypus sardiniensis n. sp. G. Guerlach, E. Bazzato & D. Cillo // Sardegna Flumini D.Q. 6.04 leg. D. Cillo"		39.2151	9.28945			P. sardiniensis
PP0762	x	x	x	x	x	Flumini di Quartu San'Elena	Sardinia	Italy	D. Cillo	CDCC	06.2004	1 @ "Paratypus Pachypus sardiniensis n. sp. G. Guerlach, E. Bazzato & D. Cillo // Sardegna Flumini D.Q. 6.04 leg. D. Cillo"		39.2151	9.28945			P. sardiniensis
PP0763	x	x	x	x	x	Flumini di Quartu San'Elena	Sardinia	Italy	D. Cillo	CDCC	06.2004	1 @ "Paratypus Pachypus sardiniensis n. sp. G. Guerlach, E. Bazzato & D. Cillo // Sardegna Flumini D.Q. 6.04 leg. D. Cillo"		39.2151	9.28945			P. sardiniensis
PP0764	x	x	x	x	x	Flumini di Quartu San'Elena	Sardinia	Italy	D. Cillo	CDCC	06.2003	1 @ "Paratypus Pachypus sardiniensis n. sp. G. Guerlach, E. Bazzato & D. Cillo // Sardegna Flumini D.Q. 6.03 leg. D. Cillo"		39.2151	9.28945			P. sardiniensis
PP0765	x	x	x	x	x	Flumini di Quartu San'Elena	Sardinia	Italy	D. Cillo	CDCC	07.2004	1 @ "Paratypus Pachypus sardiniensis n. sp. G. Guerlach, E. Bazzato & D. Cillo // Sardegna Flumini D.Q. 7.04 leg. D. Cillo"		39.2151	9.28945			P. sardiniensis
PP0766	x	x	x	x	x	Flumini di Quartu San'Elena	Sardinia	Italy	D. Cillo	CDCC	07.2004	1 @ "Paratypus Pachypus sardiniensis n. sp. G. Guerlach, E. Bazzato & D. Cillo // Sardegna Flumini D.Q. 7.04 leg. D. Cillo"		39.2151	9.28945			P. sardiniensis
PP0767	x	x	x	x	x	Flumini di Quartu San'Elena	Sardinia	Italy	D. Cillo	CDCC	17.06.1998	1 @ "Paratypus Pachypus sardiniensis n. sp. G. Guerlach, E. Bazzato & D. Cillo // Sardegna Quartu S.E. Flumini 17.6.98 leg. D. Cillo"		39.2151	9.28945			P. sardiniensis
PP0768	x	x	x	x	x	Geremeas	Sardinia	Italy	D. Cillo	CDCC	05.2003	1 @ "Paratypus Pachypus sardiniensis n. sp. G. Guerlach, E. Bazzato & D. Cillo // Sardegna Geremeas 5.03 leg. D. Cillo"		39.167	9.38461			P. sardiniensis
PP0769	x	x	x	x	x	Geremeas	Sardinia	Italy	D. Cillo	CDCC	06.2003	1 @ "Paratypus Pachypus sardiniensis n. sp. G. Guerlach, E. Bazzato & D. Cillo // Sardegna Geremeas 6.03 leg. D. Cillo"		39.167	9.38461			P. sardiniensis
PP0770	x	x	x	x	x	Geremeas	Sardinia	Italy	D. Cillo	CDCC	06.2003	1 @ "Paratypus Pachypus sardiniensis n. sp. G. Guerlach, E. Bazzato & D. Cillo // Sardegna Geremeas 6.03 leg. D. Cillo"		39.167	9.38461			P. sardiniensis
PP0771	x	x	x	x	x	Geremeas	Sardinia	Italy	D. Cillo	CDCC	06.2003	1 @ "Paratypus Pachypus sardiniensis n. sp. G. Guerlach, E. Bazzato & D. Cillo // Sardegna Geremeas 6.03 leg. D. Cillo"		39.167	9.38461			P. sardiniensis
PP0772	x	x	x	x	x	Castello di Quirra	Sardinia	Italy	D. Cillo	CDCC	29.06.2008	1 @ "Paratypus Pachypus sardiniensis n. sp. G. Guerlach, E. Bazzato & D. Cillo // Sardegna Cast. Quirra 29.6.08 leg. D. Cillo"		39.5307	9.60272			P. sardiniensis
PP0773	x	x	x	x	x	Castello di Quirra	Sardinia	Italy	D. Cillo	CDCC	29.06.2008	1 @ "Paratypus Pachypus sardiniensis n. sp. G. Guerlach, E. Bazzato & D. Cillo // Sardegna Cast. Quirra 29.6.08 leg. D. Cillo"		39.5307	9.60272			P. sardiniensis
PP0774	x	x	x	x	x	Castello di Quirra	Sardinia	Italy	D. Cillo	CDCC	29.06.2008	1 @ "Paratypus Pachypus sardiniensis n. sp. G. Guerlach, E. Bazzato & D. Cillo // Sardegna Cast. Quirra 29.6.08 leg. D. Cillo"		39.5307	9.60272			P. sardiniensis
PP0775	x	x	x	x	x	Castello di Quirra	Sardinia	Italy	D. Cillo	CDCC	29.06.2008	1 @ "Paratypus Pachypus sardiniensis n. sp. G. Guerlach, E. Bazzato & D. Cillo // Sardegna Cast. Quirra 29.6.08 leg. D. Cillo"		39.5307	9.60272			P. sardiniensis
PP0776	x	x	x	x	x	San Gregorio, Sinnai	Sardinia	Italy	D. Cillo	CDCC	07.1993	1 @ "San Gregorio Sinnai 7.93 leg. D. Cillo"		39.2991	9.36276			P. pelegrinus
PP0777	x	x	x	x	x	San Gregorio, Sinnai	Sardinia	Italy	D. Cillo	CDCC	09.07.2007	1 @ "Italia - Sardegna S. Gregorio CA - 9.7.07 leg. D. Cillo"		39.2991	9.36276			P. pelegrinus
PP0778	x	x	x	x	x	Torre delle Stelle, Maracalagonis	Sardinia	Italy	D. Cillo	CDCC	14.06.1986	1 @ "Paratypus Pachypus sardiniensis n. sp. G. Guerlach, E. Bazzato & D. Cillo // Sardegna T. delle Stelle 14.6.86 leg. D. Cillo"		39.1505	9.39816			P. sardiniensis
PP0779	x	x	x	x	x	Flumini di Quartu San'Elena	Sardinia	Italy	D. Cillo	CDCC	06.2003	1 @ "Paratypus Pachypus sardiniensis n. sp. G. Guerlach, E. Bazzato & D. Cillo // Sardegna Flumini D.Q. 6.03 leg. D. Cillo"		39.2151	9.28945			P. sardiniensis
PP0780	x	x	x	x	x	Flumini di Quartu San'Elena	Sardinia	Italy	D. Cillo	CDCC	06.2004	1 @ "Paratypus Pachypus sardiniensis n. sp. G. Guerlach, E. Bazzato & D. Cillo // Sardegna Flumini D.Q. 6.04 leg. D. Cillo"		39.2151	9.28945			P. sardiniensis
PP0781	x	x	x	x	x	Flumini di Quartu San'Elena	Sardinia	Italy	D. Cillo	CDCC	06.2004	1 @ "Paratypus Pachypus sardiniensis n. sp. G. Guerlach, E. Bazzato & D. Cillo // Sardegna Flumini D.Q. 6.04 leg. D. Cillo"		39.2151	9.28945			P. sardiniensis
PP0782	x	x	x	x	x	Flumini di Quartu San'Elena	Sardinia	Italy	D. Cillo	CDCC	24.06.2001	1 @ "Paratypus Pachypus sardiniensis n. sp. G. Guerlach, E. Bazzato & D. Cillo // Sardegna Flumini Quartu S.E. 24.6.01 leg. D. Cillo"		39.2151	9.28945			P. sardiniensis
PP0783	x	x	x	x	x	Geremeas	Sardinia	Italy	D. Cillo	CDCC	05.06.2002	1 @ "Paratypus Pachypus sardiniensis n. sp. G. Guerlach, E. Bazzato & D. Cillo // Sardegna Geremeas 5.6.02 leg. D. Cillo"		39.167	9.38461			P. sardiniensis
PP0784	x	x	x	x	x	Torre delle Stelle, Maracalagonis	Sardinia	Italy	D. Cillo	CDCC	14.06.1986	1 @ "Paratypus Pachypus sardiniensis n. sp. G. Guerlach, E. Bazzato & D. Cillo // Sardegna T. delle Stelle 14.6.86 leg. D. Cillo"		39.1505	9.39816			P. sardiniensis
PP0785	x	x	x	x	x	Sant'Isidoro, Quartucciu	Sardinia	Italy	D. Cillo	CDCC	25.05.1995	1 @ "Paratypus Pachypus sardiniensis n. sp. G. Guerlach, E. Bazzato & D. Cillo // S. Isidoro Quartucciu 25.5.95 leg. D. Cillo"		39.248	9.29068			P. sardiniensis
PP0786	x	x	x	x	x	Sant'Isidoro, Quartucciu	Sardinia	Italy	D. Cillo	CDCC	25.05.1995	1 @ "Paratypus Pachypus sardiniensis n. sp. G. Guerlach, E. Bazzato & D. Cillo // S. Isidoro Quartucciu 25.5.95 leg. D. Cillo"		39.248	9.29068			P. sardiniensis
PP0787	x	x	x	x	x	Sant'Isidoro, Quartucciu	Sardinia	Italy	E. Bazzato	CDCC	30.06.2009	1 @ "Paratypus Pachypus sardiniensis n. sp. G. Guerlach, E. Bazzato & D. Cillo // Sardegna S. Isidoro - CA 30.6.09 leg. E. Bazzato"		39.248	9.29068			P. sardiniensis
PP0788	x	x	x	x	x	Sant'Isidoro, Quartucciu	Sardinia	Italy	D. Cillo	CDCC	30.06.2009	1 @ "Paratypus Pachypus sardiniensis n. sp. G. Guerlach, E. Bazzato & D. Cillo // Italia - Sardegna S. Isidoro - CA 30.6.09 leg. D. Cillo"		39.248	9.29068			P. sardiniensis
PP0789	x	x	x	x	x	Sant'Isidoro, Quartucciu	Sardinia	Italy	D. Cillo	CDCC	03.07.2009	1 @ "Paratypus Pachypus sardiniensis n. sp. G. Guerlach, E. Bazzato & D. Cillo // Italia - Sardegna S. Isidoro - CA 3.7.09 leg. D. Cillo"		39.248	9.29068			P. sardiniensis
PP0790	x	x	x		x	Sant'Isidoro, Quartucciu	Sardinia	Italy	D. Cillo	CDCC	07.2009	1 @ "Paratypus Pachypus sardiniensis n. sp. G. Guerlach, E. Bazzato & D. Cillo // Italia - Sardegna S. Isidoro - CA 7.09 leg. D. Cillo"		39.248	9.29068			P. sardiniensis
PP0791	x	x	x		x	San Gregorio, Sinnai	Sardinia	Italy	D. Cillo	CDCC	28.05.2009	1 @ "Paratypus Pachypus sardiniensis n. sp. G. Guerlach, E. Bazzato & D. Cillo // Italia - Sardegna San Gregorio 28.5.09 leg. D. Cillo"		39.2991	9.36276			P. sardiniensis
PP0792	x	x	x	x	x	Torre delle Stelle, Maracalagonis	Sardinia	Italy	D. Cillo	CDCC	07.2012	1 @ "Paratypus Pachypus sardiniensis n. sp. G. Guerlach, E. Bazzato & D. Cillo // Sardegna Maracalagonis Torre delle Stelle VII.2012 leg. D. Cillo"		39.1505	9.39816			P. sardiniensis
PP0793	x	x	x	x	x	Torre delle Stelle, Maracalagonis	Sardinia	Italy	D. Cillo	CDCC	03.07.2012	1 @ "Paratypus Pachypus sardiniensis n. sp. G. Guerlach, E. Bazzato & D. Cillo // Sardegna Maracalagonis Torre delle Stelle 3.VII.2012 D. Cillo leg."		39.1505	9.39816			P. sardiniensis
PP0794	x	x	x	x	x	Murta Sterria, Maracalagonis	Sardinia	Italy		CDCC	17.06.2005	1 @ "Paratypus Pachypus sardiniensis n. sp. G. Guerlach, E. Bazzato & D. Cillo // Sardegna Murta Sterria 17.VI.05"		39.2705	9.37315			P. sardiniensis
PP0795	x	x	x	x	x	Murta Sterria, Maracalagonis	Sardinia	Italy		CDCC	17.06.2005	1 @ "Paratypus Pachypus sardiniensis n. sp. G. Guerlach, E. Bazzato & D. Cillo // Sardegna Murta Sterria 17.VI.05"		39.2705	9.37315			P. sardiniensis
PP0796	x	x	x	x	x	Burranca, Sinnai	Sardinia	Italy	D. Cillo	CDCC	05.06.1993	1 @ "Paratypus Pachypus sardiniensis n. sp. G. Guerlach, E. Bazzato & D. Cillo // Italy - Sardegna Mara - CA Burranca 5.6.93 leg. D. Cillo"		39.2852	9.33693			P. sardiniensis
PP0797	x	x	x		x	Burranca, Sinnai	Sardinia	Italy	D. Cillo	CDCC	05.06.1993	1 @ "Paratypus Pachypus sardiniensis n. sp. G. Guerlach, E. Bazzato & D. Cillo // Italy - Sardegna Mara - CA Burranca 5.6.93 leg. D. Cillo"		39.2852	9.33693			P. sardiniensis
PP0798	x	x	x	x	x	Rio Ollastu, Burcei	Sardinia	Italy	D. Cillo	CDCC	28.05.2009	1 @ "Paratypus Pachypus sardiniensis n. sp. G. Guerlach, E. Bazzato & D. Cillo // Italia - Sardegna Burcei - CA Rio Ollastu 28.5.09 leg. D. Cillo"		39.4029	9.41881			P. sardiniensis
PP0799	x	x	x			Rio Ollastu, Burcei	Sardinia	Italy	D. Cillo	CDCC	28.05.2009	1 @ "Paratypus Pachypus sardiniensis n. sp. G. Guerlach, E. Bazzato & D. Cillo // Italia - Sardegna Burcei - CA Rio Ollastu 28.5.09 leg. D. Cillo"		39.4029	9.41881			P. sardiniensis
PP0800	x	x	x	x	x	Sant'Isidoro, Quartucciu	Sardinia	Italy	D. Cillo	CDCC	03.07.2009	1 @ "Paratypus Pachypus sardiniensis n. sp. G. Guerlach, E. Bazzato & D. Cillo // Italia - Sardegna S. Isidoro - CA 3.7.09 leg. D. Cillo"		39.248	9.29068			P. sardiniensis
PP0801	x	x	x		x	Sant'Isidoro, Quartucciu	Sardinia	Italy	D. Cillo	CDCC	03.07.2009	1 @ "Paratypus Pachypus sardiniensis n. sp. G. Guerlach, E. Bazzato & D. Cillo // Italia - Sardegna S. Isidoro - CA 3.7.09 leg. D. Cillo"		39.248	9.29068			P. sardiniensis
PP0802	x	x	x		x	Sant'Isidoro, Quartucciu	Sardinia	Italy	D. Cillo	CDCC	03.07.2009	1 @ "Paratypus Pachypus sardiniensis n. sp. G. Guerlach, E. Bazzato & D. Cillo // Italia - Sardegna S. Isidoro - CA 3.7.09 leg. D. Cillo"		39.248	9.29068			P. sardiniensis
PP0803	x	x	x		x	Torre delle Stelle, Maracalagonis	Sardinia	Italy	D. Cillo	CDCC	17.07.2009	1 @ "Paratypus Pachypus sardiniensis n. sp. G. Guerlach, E. Bazzato & D. Cillo // Italia - Sardegna Torre del. Stelle Maracalagonis CA - 17.7.09 leg. D. Cillo"		39.1505	9.39816			P. sardiniensis
PP0804	x	x	x		x	Torre delle Stelle, Maracalagonis	Sardinia	Italy	D. Cillo	CDCC	17.07.2009	1 @ "Paratypus Pachypus sardiniensis n. sp. G. Guerlach, E. Bazzato & D. Cillo // Italia - Sardegna Torre del. Stelle Maracalagonis CA - 17.VII.2009 leg. D. Cillo"		39.1505	9.39816			P. sardiniensis
PP0805	x	x	x		x	Torre delle Stelle, Maracalagonis	Sardinia	Italy	D. Cillo	CDCC	17.07.2009	1 @ "Paratypus Pachypus sardiniensis n. sp. G. Guerlach, E. Bazzato & D. Cillo // Italia - Sardegna Torre del. Stelle Maracalagonis CA - 17.VII.2009 leg. D. Cillo"		39.1505	9.39816			P. sardiniensis
PP0806	x	x	x		x	Torre delle Stelle, Maracalagonis	Sardinia	Italy	D. Cillo	CDCC	17.07.2009	1 @ "Paratypus Pachypus sardiniensis n. sp. G. Guerlach, E. Bazzato & D. Cillo // Italia - Sardegna Torre del. Stelle Maracalagonis CA - 17.7.09 leg. D. Cillo"		39.1505	9.39816			P. sardiniensis
PP0807	x	x	x		x	Torre delle Stelle, Maracalagonis	Sardinia	Italy	D. Cillo	CDCC	17.07.2009	1 @ "Paratypus Pachypus sardiniensis n. sp. G. Guerlach, E. Bazzato & D. Cillo // Italia - Sardegna Torre del. Stelle Maracalagonis CA - 17.7.09 leg. D. Cillo"		39.1505	9.39816			P. sardiniensis
PP0808	x	x	x		x	San Gregorio, Sinnai	Sardinia	Italy	D. Cillo	CDCC	07.2009	1 @ "Italia - Sardegna S. Gregorio CA - 7.09 leg. D. Cillo"		39.2991	9.36276			P. pelegrinus
PP0809	x	x	x	x	x	San Gregorio, Sinnai	Sardinia	Italy	D. Cillo	CDCC	07.2009	1 @ "Italia - Sardegna S. Gregorio CA - 7.09 leg. D. Cillo"		39.2991	9.36276			P. pelegrinus
PP0810	x	x	x	x	x	San Gregorio, Sinnai	Sardinia	Italy	D. Cillo	CDCC	07.2009	1 @ "Italia - Sardegna S. Gregorio CA - 7.09 leg. D. Cillo"		39.2991	9.36276			P. pelegrinus
PP0811	x	x	x	x	x	Porto Vecchio	Corsica	France	Kleinfeld	CJMH	06.1987	1 @ "NO - Korsika - 6.87 Porto Vecchio let. Kleinfeld"		41.5863	9.28927			P. cornutus
PP0812	x	x	x	x	x	Favorita	Sicily	Italy	E. Ragusa	CJMH		1 @ "Sicilia Favorita E. Ragusa // Pachypus caesus"		38.1518	13.3485			P. caesus
PP0813	x	x	x	x	x	Favorita	Sicily	Italy	E. Ragusa	CJMH		1 @ "Sicilia Favorita E. Ragusa 10"		38.1518	13.3485			P. caesus
PP0815	x					Lido di Scanzano	Basilicata	Italy	P. Scaramozzino	CJMH	30.06.1987	1 @ "Italia - Basilicata (PT) Lido di Scanzano - 3.VI.1987 P. Scaramozzino leg."		40.2601	16.7514			P. candidae
PP0816	x	x	x	x	x	Piscina torta, tenuta di Castel Fusano	Lazio	Italy	D. Patacchiola	CJMH	07.2018	1 @ "Italia, Lazio RM ten. di Castel Fusano Loc. Piscina torta 07-2018 Patacchiola D"		41.7397	12.382			P. excavatus
PP0817	x	x	x	x	x	Peri, Moriani, Bastia	Corsica	France	A. Marata	CAMM	14.06.2017	1 @ "Corsica - Moriani Loc. Peri (2B) 40 m 14.VI.2017 leg. A. Marata"		42.3867	9.51164			P. cornutus
PP0818	x	x	x	x	x	Moriani, Bastia	Corsica	France	A. Marata	CAMM	11.07.2016	1 @ "Corsica - Moriani Loc. Peri (2B) 40 m 14.VI.2017 leg. A. Marata"		42.3778	9.51767			P. cornutus
PP0819	x	x	x	x	x	Campo bro Port de Taverna	Corsica	France	A. Marata	CAMM	05.07.2018	1 @ "Corsica, Campo bro Port de Taverna (2B) 2 m 05.VII.2018 leg. A. Marata"		42.3406	9.53423			P. cornutus
PP0820	x	x	x	x	x	Gaeta	Lazio	Italy	Reitter	HNHM	1898	1 @ "Holotypus Pachypus candidiae v. Erichsoni Reitter 1898 // v. Erichsoni m. // Italien Gaeta // coll. Reitter"		41.2116	13.5664			P. excavatus
PP0821	x	x	x	x	x	Cap Serrat	Bizerte	Tunisia	G. Sabatinelli	CGSG	17.06.2013	1 @ "Pachypus demoflysi Normand, 1936 det. G. Sabatinelli, 2015 // Tunisia, Gov. Bizerte Cap Serrat, 37°12' N 9°14' E 17.VI.2013, leg. G. Sabatinelli"		37.2188	9.22196			P. demoflysi
PP0822	x	x	x	x	x	Cap Serrat	Bizerte	Tunisia	G. Sabatinelli	CGSG	23.06.2014	1 @ "Tunisia, Gov. Bizerte Cap Serrat, 37°12' N 9°14' E 23.VI.2014, leg. G. Sabatinelli"		37.2188	9.22196			P. demoflysi
PP0822C				x		Cap Serrat	Bizerte	Tunisia	G. Sabatinelli	CGSG	23.06.2014	1 @ "Tunisia, Gov. Bizerte Cap Serrat, 37°12' N 9°14' E 23.VI.2014, leg. G. Sabatinelli"		37.2188	9.22196			P. demoflysi
PP0823	x	x	x	x	x	Cap Serrat	Bizerte	Tunisia	G. Sabatinelli	CGSG	10-11.06.2015	1 @ "Tunisia, Gov. Bizerte Cap Serrat, 37°12' N 9°14' E 10-11.VI.2015, leg. G. Sabatinelli"		37.2188	9.22196			P. demoflysi
PP0823C				x		Cap Serrat	Bizerte	Tunisia	G. Sabatinelli	CGSG	10-11.06.2015	1 @ "Tunisia, Gov. Bizerte Cap Serrat, 37°12' N 9°14' E 10-11.VI.2015, leg. G. Sabatinelli"		37.2188	9.22196			P. demoflysi
PP0824	x	x	x	x		Cap Serrat	Bizerte	Tunisia	G. Sabatinelli	CGSG	21.06.2013	1 @ "Tunisia, Gov. Bizerte Cap Serrat, 37°12' N 9°14' E 21.VI.2013, leg. G. Sabatinelli"		37.2188	9.22196			P. demoflysi
PP0825	x	x	x	x	x	Cap Serrat	Bizerte	Tunisia	G. Sabatinelli	CGSG	17.06.2013	1 @ "Tunisia, Gov. Bizerte Cap Serrat, 37°12' N 9°14' E 17.VI.2013, leg. G. Sabatinelli"		37.2188	9.22196			P. demoflysi
PP0825C				x		Cap Serrat	Bizerte	Tunisia	G. Sabatinelli	CGSG	17.06.2013	1 @ "Tunisia, Gov. Bizerte Cap Serrat, 37°12' N 9°14' E 17.VI.2013, leg. G. Sabatinelli"		37.2188	9.22196			P. demoflysi
PP0826	x	x	x	x	x	Cap Serrat	Bizerte	Tunisia	G. Sabatinelli	CGSG	10-11.06.2015	1 @ "Tunisia, Gov. Bizerte Cap Serrat, 37°12' N 9°14' E 10-11.VI.2015, leg. G. Sabatinelli"		37.2188	9.22196			P. demoflysi
PP0826C				x		Cap Serrat	Bizerte	Tunisia	G. Sabatinelli	CGSG	10-11.06.2015	1 @ "Tunisia, Gov. Bizerte Cap Serrat, 37°12' N 9°14' E 10-11.VI.2015, leg. G. Sabatinelli"		37.2188	9.22196			P. demoflysi
PP0827	x	x	x	x	x	Cap Serrat	Bizerte	Tunisia	G. Sabatinelli	CGSG	17.06.2013	1 @ "Pachypus demoflysi Normand, 1936 det. G. Sabatinelli, 2015 // Tunisia, Gov. Bizerte Cap Serrat, 37°12' N 9°14' E 17.VI.2013, leg. G. Sabatinelli"		37.2188	9.22196			P. demoflysi
PP0827C				x		Cap Serrat	Bizerte	Tunisia	G. Sabatinelli	CGSG	17.06.2013	1 @ "Pachypus demoflysi Normand, 1936 det. G. Sabatinelli, 2015 // Tunisia, Gov. Bizerte Cap Serrat, 37°12' N 9°14' E 17.VI.2013, leg. G. Sabatinelli"		37.2188	9.22196			P. demoflysi
PP0828	x	x	x	x	x	Cap Serrat	Bizerte	Tunisia	G. Sabatinelli	CGSG	17.06.2013	1 @ "Pachypus demoflysi Normand, 1936 det. G. Sabatinelli, 2015 // Tunisia, Gov. Bizerte Cap Serrat, 37°12' N 9°14' E 17.VI.2013, leg. G. Sabatinelli"		37.2188	9.22196			P. demoflysi
PP0828C				x		Cap Serrat	Bizerte	Tunisia	G. Sabatinelli	CGSG	17.06.2013	1 @ "Pachypus demoflysi Normand, 1936 det. G. Sabatinelli, 2015 // Tunisia, Gov. Bizerte Cap Serrat, 37°12' N 9°14' E 17.VI.2013, leg. G. Sabatinelli"		37.2188	9.22196			P. demoflysi
PP0829	x	x	x	x	x	Cap Serrat	Bizerte	Tunisia	G. Sabatinelli	CGSG	10-11.06.2015	1 @ "Pachypus demoflysi Normand, 1936 det. G. Sabatinelli, 2015 // Tunisia, Gov. Bizerte Cap Serrat, 37°12' N 9°14' E 10-11.VI.2015, leg. G. Sabatinelli"		37.2188	9.22196			P. demoflysi
PP0829C				x		Cap Serrat	Bizerte	Tunisia	G. Sabatinelli	CGSG	10-11.06.2015	1 @ "Pachypus demoflysi Normand, 1936 det. G. Sabatinelli, 2015 // Tunisia, Gov. Bizerte Cap Serrat, 37°12' N 9°14' E 10-11.VI.2015, leg. G. Sabatinelli"		37.2188	9.22196			P. demoflysi
PP0830	x	x	x	x	x	Cap Serrat	Bizerte	Tunisia	G. Sabatinelli	CGSG	10-11.06.2015	1 @ "Pachypus demoflysi Normand, 1936 det. G. Sabatinelli, 2015 // Tunisia, Gov. Bizerte Cap Serrat, 37°12' N 9°14' E 10-11.VI.2015, leg. G. Sabatinelli"		37.2188	9.22196			P. demoflysi
PP0831	x	x	x	x	x	Cap Serrat	Bizerte	Tunisia	G. Sabatinelli	CGSG	23.06.2014	1 @ "Pachypus demoflysi Normand, 1936 det. G. Sabatinelli, 2015 // Tunisia, Gov. Bizerte Cap Serrat, 37°12' N 9°14' E 23.VI.2014, leg. G. Sabatinelli"		37.2188	9.22196			P. demoflysi
PP0831C				x		Cap Serrat	Bizerte	Tunisia	G. Sabatinelli	CGSG	23.06.2014	1 @ "Pachypus demoflysi Normand, 1936 det. G. Sabatinelli, 2015 // Tunisia, Gov. Bizerte Cap Serrat, 37°12' N 9°14' E 23.VI.2014, leg. G. Sabatinelli"		37.2188	9.22196			P. demoflysi
PP0832	x	x	x	x	x	Cap Serrat	Bizerte	Tunisia	G. Sabatinelli	CGSG	10-11.06.2015	1 @ "Pachypus demoflysi Normand, 1936 det. G. Sabatinelli, 2015 // Tunisia, Gov. Bizerte Cap Serrat, 37°12' N 9°14' E 10-11.VI.2015, leg. G. Sabatinelli"		37.2188	9.22196			P. demoflysi
PP0832C				x		Cap Serrat	Bizerte	Tunisia	G. Sabatinelli	CGSG	10-11.06.2015	1 @ "Pachypus demoflysi Normand, 1936 det. G. Sabatinelli, 2015 // Tunisia, Gov. Bizerte Cap Serrat, 37°12' N 9°14' E 10-11.VI.2015, leg. G. Sabatinelli"		37.2188	9.22196			P. demoflysi
PP0833	x	x	x	x	x	Cap Serrat	Bizerte	Tunisia	G. Sabatinelli	CGSG	23.06.2014	1 @ "Tunisia, Gov. Bizerte Cap Serrat, 37°12' N 9°14' E 23.VI.2014, leg. G. Sabatinelli"		37.2188	9.22196			P. demoflysi
PP0834	x	x	x	x	x	Cap Serrat	Bizerte	Tunisia	G. Sabatinelli	CGSG	10-11.06.2015	1 @ "Pachypus demoflysi Normand, 1936 det. G. Sabatinelli, 2015 // Tunisia, Gov. Bizerte Cap Serrat, 37°12' N 9°14' E 10-11.VI.2015, leg. G. Sabatinelli"		37.2188	9.22196			P. demoflysi
PP0834C				x		Cap Serrat	Bizerte	Tunisia	G. Sabatinelli	CGSG	10-11.06.2015	1 @ "Pachypus demoflysi Normand, 1936 det. G. Sabatinelli, 2015 // Tunisia, Gov. Bizerte Cap Serrat, 37°12' N 9°14' E 10-11.VI.2015, leg. G. Sabatinelli"		37.2188	9.22196			P. demoflysi
PP0835	x	x	x			Cap Serrat	Bizerte	Tunisia	G. Sabatinelli	CGSG	10-11.06.2015	1 @ "Pachypus demoflysi Normand, 1936 det. G. Sabatinelli, 2015 // Tunisia, Gov. Bizerte Cap Serrat, 37°12' N 9°14' E 10-11.VI.2015, leg. G. Sabatinelli"		37.2188	9.22196			P. demoflysi
PP0836	x	x	x	x	x	Cap Serrat	Bizerte	Tunisia	G. Sabatinelli	CGSG	23.06.2014	1 @ "Tunisia, Gov. Bizerte Cap Serrat, 37°12' N 9°14' E 23.VI.2014, leg. G. Sabatinelli"		37.2188	9.22196			P. demoflysi
PP0836C				x		Cap Serrat	Bizerte	Tunisia	G. Sabatinelli	CGSG	23.06.2014	1 @ "Tunisia, Gov. Bizerte Cap Serrat, 37°12' N 9°14' E 23.VI.2014, leg. G. Sabatinelli"		37.2188	9.22196			P. demoflysi
PP0837	x	x	x	x	x	Cap Serrat	Bizerte	Tunisia	G. Sabatinelli	CGSG	23.06.2014	1 @ "Tunisia, Gov. Bizerte Cap Serrat, 37°12' N 9°14' E 23.VI.2014, leg. G. Sabatinelli"		37.2188	9.22196			P. demoflysi
PP0837C				x		Cap Serrat	Bizerte	Tunisia	G. Sabatinelli	CGSG	23.06.2014	1 @ "Tunisia, Gov. Bizerte Cap Serrat, 37°12' N 9°14' E 23.VI.2014, leg. G. Sabatinelli"		37.2188	9.22196			P. demoflysi
PP0838	x	x	x	x	x	Cap Serrat	Bizerte	Tunisia	G. Sabatinelli	CGSG	23.06.2014	1 @ "Tunisia, Gov. Bizerte Cap Serrat, 37°12' N 9°14' E 23.VI.2014, leg. G. Sabatinelli"		37.2188	9.22196			P. demoflysi
PP0838C				x		Cap Serrat	Bizerte	Tunisia	G. Sabatinelli	CGSG	23.06.2014	1 @ "Tunisia, Gov. Bizerte Cap Serrat, 37°12' N 9°14' E 23.VI.2014, leg. G. Sabatinelli"		37.2188	9.22196			P. demoflysi
PP0839	x	x	x	x	x	Cap Serrat	Bizerte	Tunisia	G. Sabatinelli	CGSG	10-11.06.2015	1 @ "Tunisia, Gov. Bizerte Cap Serrat, 37°12' N 9°14' E 10-11.VI.2015, leg. G. Sabatinelli"		37.2188	9.22196			P. demoflysi
PP0839C				x		Cap Serrat	Bizerte	Tunisia	G. Sabatinelli	CGSG	10-11.06.2015	1 @ "Tunisia, Gov. Bizerte Cap Serrat, 37°12' N 9°14' E 10-11.VI.2015, leg. G. Sabatinelli"		37.2188	9.22196			P. demoflysi
PP0840	x	x	x	x	x	Cap Serrat	Bizerte	Tunisia	G. Sabatinelli	CGSG	23.06.2014	1 @ "Pachypus demoflysi Normand, 1936 det. G. Sabatinelli, 2015 // Tunisia, Gov. Bizerte Cap Serrat, 37°12' N 9°14' E 23.VI.2014, leg. G. Sabatinelli"		37.2188	9.22196			P. demoflysi
PP0840C				x		Cap Serrat	Bizerte	Tunisia	G. Sabatinelli	CGSG	23.06.2014	1 @ "Pachypus demoflysi Normand, 1936 det. G. Sabatinelli, 2015 // Tunisia, Gov. Bizerte Cap Serrat, 37°12' N 9°14' E 23.VI.2014, leg. G. Sabatinelli"		37.2188	9.22196			P. demoflysi
PP0841	x	x	x	x	x	Cap Serrat	Bizerte	Tunisia	G. Sabatinelli	CGSG	10-11.06.2015	1 @ "Tunisia, Gov. Bizerte Cap Serrat, 37°12' N 9°14' E 10-11.VI.2015, leg. G. Sabatinelli"		37.2188	9.22196			P. demoflysi
PP0842	x	x	x	x	x	Cap Serrat	Bizerte	Tunisia	G. Sabatinelli	CGSG	17.06.2013	1 @ "Tunisia, Gov. Bizerte Cap Serrat, 37°12' N 9°14' E 17.VI.2013, leg. G. Sabatinelli"		37.2188	9.22196			P. demoflysi
PP0843	x	x	x	x	x	Cap Serrat	Bizerte	Tunisia	G. Sabatinelli	CGSG	10-11.06.2015	1 @ "Tunisia, Gov. Bizerte Cap Serrat, 37°12' N 9°14' E 10-11.VI.2015, leg. G. Sabatinelli"		37.2188	9.22196			P. demoflysi
PP0844	x	x	x	x	x	Cap Serrat	Bizerte	Tunisia	G. Sabatinelli	CGSG	21.06.2013	1 @ "Tunisia, Gov. Bizerte Cap Serrat, 37°12' N 9°14' E 21.VI.2013, leg. G. Sabatinelli"		37.2188	9.22196			P. demoflysi
PP0845	x	x	x	x	x	Cap Serrat	Bizerte	Tunisia	G. Sabatinelli	CGSG	10-11.06.2015	1 @ "Tunisia, Gov. Bizerte Cap Serrat, 37°12' N 9°14' E 10-11.VI.2015, leg. G. Sabatinelli"		37.2188	9.22196			P. demoflysi
PP0846	x	x	x	x	x	Cap Serrat	Bizerte	Tunisia	G. Sabatinelli	CGSG	10-11.06.2015	1 @ "Tunisia, Gov. Bizerte Cap Serrat, 37°12' N 9°14' E 10-11.VI.2015, leg. G. Sabatinelli"		37.2188	9.22196			P. demoflysi
PP0847	x	x	x	x	x	Cap Serrat	Bizerte	Tunisia	G. Sabatinelli	CGSG	23.06.2014	1 @ "Tunisia, Gov. Bizerte Cap Serrat, 37°12' N 9°14' E 23.VI.2014, leg. G. Sabatinelli"		37.2188	9.22196			P. demoflysi
PP0848	x	x	x	x	x	Cap Serrat	Bizerte	Tunisia	G. Sabatinelli	CGSG	10-11.06.2015	1 @ "Pachypus demoflysi Normand, 1936 det. G. Sabatinelli, 2015 // Tunisia, Gov. Bizerte Cap Serrat, 37°12' N 9°14' E 10-11.VI.2015, leg. G. Sabatinelli"		37.2188	9.22196			P. demoflysi
PP0849	x	x	x	x	x	Cap Serrat	Bizerte	Tunisia	G. Sabatinelli	CGSG	17.06.2013	1 @ "Pachypus demoflysi Normand, 1936 det. G. Sabatinelli, 2015 // GSPA20 // Tunisia, Gov. Bizerte Cap Serrat, 37°12' N 9°14' E 17.VI.2013, leg. G. Sabatinelli"		37.2188	9.22196			P. demoflysi
PP0850	x	x	x	x	x	Cap Serrat	Bizerte	Tunisia	G. Sabatinelli	CGSG	17.06.2013	1 @ "Pachypus demoflysi Normand, 1936 det. G. Sabatinelli, 2015 // Tunisia, Gov. Bizerte Cap Serrat, 37°12' N 9°14' E 17.VI.2013, leg. G. Sabatinelli"		37.2188	9.22196			P. demoflysi
PP0851	x	x	x	x	x	Cap Serrat	Bizerte	Tunisia	G. Sabatinelli	CGSG	02.07.2014	1 @ "Pachypus demoflysi Normand, 1936 det. G. Sabatinelli, 2015 // Tunisia, Gov. Bizerte Cap Serrat, 37°12' N 9°14' E 2.VII.2014, leg. G. Sabatinelli"		37.2188	9.22196			P. demoflysi
PP0852	x	x	x	x	x	Cap Serrat	Bizerte	Tunisia	G. Sabatinelli	CGSG	17.06.2013	1 @ "Pachypus demoflysi Normand, 1936 det. G. Sabatinelli, 2015 // Tunisia, Gov. Bizerte Cap Serrat, 37°12' N 9°14' E 17.VI.2013, leg. G. Sabatinelli"		37.2188	9.22196			P. demoflysi
PP0853	x	x	x	x	x	Cap Serrat	Bizerte	Tunisia	G. Sabatinelli	CGSG	10-11.06.2015	1 @ "Pachypus demoflysi Normand, 1936 det. G. Sabatinelli, 2015 // Tunisia, Gov. Bizerte Cap Serrat, 37°12' N 9°14' E 10-11.VI.2015, leg. G. Sabatinelli"		37.2188	9.22196			P. demoflysi
PP0854	x	x	x	x	x	Cap Serrat	Bizerte	Tunisia	G. Sabatinelli	CGSG	10-11.06.2015	1 @ "Tunisia, Gov. Bizerte Cap Serrat, 37°12' N 9°14' E 10-11.VI.2015, leg. G. Sabatinelli"		37.2188	9.22196			P. demoflysi
PP0855	x	x	x	x	x	Cap Serrat	Bizerte	Tunisia	G. Sabatinelli	CGSG	17.06.2013	1 @ "Tunisia, Gov. Bizerte Cap Serrat, 37°12' N 9°14' E 17.VI.2013, leg. G. Sabatinelli"		37.2188	9.22196			P. demoflysi
PP0856	x	x	x	x	x	Cap Serrat	Bizerte	Tunisia	G. Sabatinelli	CGSG	17.06.2013	1 @ "Tunisia, Gov. Bizerte Cap Serrat, 37°12' N 9°14' E 17.VI.2013, leg. G. Sabatinelli"		37.2188	9.22196			P. demoflysi
PP0857	x	x	x	x	x	Cap Serrat	Bizerte	Tunisia	G. Sabatinelli	CGSG	17.06.2013	1 @ "Tunisia, Gov. Bizerte Cap Serrat, 37°12' N 9°14' E 17.VI.2013, leg. G. Sabatinelli"		37.2188	9.22196			P. demoflysi
PP0858	x	x	x	x	x	Cap Serrat	Bizerte	Tunisia	G. Sabatinelli	CGSG	10-11.06.2015	1 @ "Tunisia, Gov. Bizerte Cap Serrat, 37°12' N 9°14' E 10-11.VI.2015, leg. G. Sabatinelli"		37.2188	9.22196			P. demoflysi
PP0859	x	x	x	x	x	Cap Serrat	Bizerte	Tunisia	G. Sabatinelli	CGSG	17.06.2013	1 @ "Tunisia, Gov. Bizerte Cap Serrat, 37°12' N 9°14' E 17.VI.2013, leg. G. Sabatinelli"		37.2188	9.22196			P. demoflysi
PP0860	x	x	x	x	x	Rio Ollastu, San Vito	Sardinia	Italy	R. Rattu	CGSG	15.06.2015	1 @ "Sardegna sud-orientale S. Vito, Rio Ollastu 15.VI.2015, leg. R. Rattu"		39.4029	9.41881			P. sardiniensis
PP0861	x	x	x	x	x	Rio Ollastu, San Vito	Sardinia	Italy	R. Rattu	CGSG	15.06.2015	1 @ "Sardegna sud-orientale S. Vito, Rio Ollastu 15.VI.2015, leg. R. Rattu"		39.4029	9.41881			P. sardiniensis
PP0862	x	x	x	x	x	Rio Ollastu, San Vito	Sardinia	Italy	R. Rattu	CGSG	15.06.2015	1 @ "Sardegna sud-orientale S. Vito, Rio Ollastu 15.VI.2015, leg. R. Rattu"		39.4029	9.41881			P. sardiniensis
PP0863	x	x	x	x	x	Rio Ollastu, Burcei	Sardinia	Italy	R. Rattu	CGSG	15-17.06.2014	1 @ "Sardegna sud-orient. Burcei, Rio Ollastu 15-17.VI.2014, leg. R. Rattu"		39.4029	9.41881			P. sardiniensis
PP0864	x	x	x	x	x	Rio Ollastu, Burcei	Sardinia	Italy	R. Rattu	CGSG	24.05.2014	1 @ "Sardegna merid. Burcei, Rio Ollastu 24.V.2014, leg. R. Rattu"		39.4029	9.41881			P. sardiniensis
PP0865	x	x	x	x	x	Rio Ollastu, San Vito	Sardinia	Italy	R. Rattu	CGSG	15.06.2015	1 @ "Sardegna sud-orientale S. Vito, Rio Ollastu 15.VI.2015, leg. R. Rattu"		39.4029	9.41881			P. sardiniensis
PP0866	x	x	x	x	x	Villasimius	Sardinia	Italy	F. Cassola	CGSG	14.06.1962	1 @ "Villasimius (Cagliari) 14-VI-1962 leg. F. Cassola"		39.1231	9.51111			P. sardiniensis
PP0867	x	x	x	x	x	Rio Ollastu, Burcei	Sardinia	Italy	R. Rattu	CGSG	15-17.06.2014	1 @ "Sardegna sud-orient. Burcei, Rio Ollastu 15-17.VI.2014, leg. R. Rattu"		39.4029	9.41881			P. sardiniensis
PP0869	x	x	x	x	x	Poetto, Cagliari	Sardinia	Italy	R. Stefani	CGSG	16.06.1969	1 @ "IT - Sardegna - (CA) Cagliari, Poetto 16.VI.1969, leg. Stefani"		39.2132	9.17233			P. impressus
PP0870	x	x	x	x	x	Poetto, Cagliari	Sardinia	Italy	R. Stefani	CGSG	16.06.1960	1 @ "Cagliari (dintorni) loc. Poetto 16.VI.1960 R. Stefani"		39.2132	9.17233			P. impressus
PP0871	x	x	x			Scivu, Arbus	Sardinia	Italy	R. Rattu	CGSG	03.06.2014	1 @ "Sardegna occidentale Arbus, Scivu 03.VI.2014, leg. R. Rattu"		39.4963	8.41352			P. occidentalis
PP0872	x	x	x	x	x	Rio Ollastu, Burcei	Sardinia	Italy	R. Rattu	CGSG	15-17.06.2014	1 @ "Sardegna sud-orient. Burcei, Rio Ollastu 15-17.VI.2014, leg. R. Rattu"		39.4029	9.41881			P. sardiniensis
PP0873	x	x	x	x	x	San Gregorio, Sinnai	Sardinia	Italy	R. Rattu	CGSG	12.07.2014	1 @ "Sardegna orient. Sinnai, San Gregorio 12.VII.2014 leg. R. Rattu"		39.2991	9.36276			P. pelegrinus
PP0874	x	x	x	x	x	Rio Ollastu, Burcei	Sardinia	Italy	R. Rattu	CGSG	15-17.06.2014	1 @ "Sardegna sud-orient. Burcei, Rio Ollastu 15-17.VI.2014, leg. R. Rattu"		39.4029	9.41881			P. sardiniensis
PP0875	x	x	x	x	x	San Gregorio, Sinnai	Sardinia	Italy	R. Rattu	CGSG	14.07.2015	1 @ "Sardegna merid. S. Gregorio (Sinnai) 14.VII.2015 leg. R. Rattu"		39.2991	9.36276			P. pelegrinus
PP0876	x	x	x	x	x	Costa Rei, Muravera	Sardinia	Italy	R. Rattu	CGSG	20.06.2014	1 @ "Sardegna orientale Muravera, Costa Rei 20.VI.2014 leg. R. Rattu"		39.4283	9.625			P. sardiniensis
PP0877	x	x	x	x	x	Rio Ollastu, Burcei	Sardinia	Italy	R. Rattu	CGSG	15-17.06.2014	1 @ "Sardegna sud-orient. Burcei, Rio Ollastu 15-17.VI.2014, leg. R. Rattu"		39.4029	9.41881			P. sardiniensis
PP0878	x	x	x	x	x	San Gregorio, Sinnai	Sardinia	Italy	R. Rattu	CGSG	14.07.2015	1 @ "Sardegna merid. S. Gregorio (Sinnai) 14.VII.2015 leg. R. Rattu"		39.2991	9.36276			P. pelegrinus
PP0879	x	x	x	x	x	Sperlonga	Lazio	Italy	G. Gobbi	CGSG	14.06.1972	1 @ "IT - Lazio - (LT) Sperlonga, 14.VI.1972, leg. G. Gobbi"		41.2618	13.4376			P. excavatus
PP0880	x					Sperlonga	Lazio	Italy	G. Gobbi	CGSG	14.06.1972	1 @ "IT - Lazio - (LT) Sperlonga, 14.VI.1972, leg. G. Gobbi"		41.2618	13.4376			P. excavatus
PP0881	x					Sperlonga	Lazio	Italy	G. Gobbi	CGSG	14.06.1972	1 @ "IT - Lazio - (LT) Sperlonga, 14.VI.1972, leg. G. Gobbi"		41.2618	13.4376			P. excavatus
PP0882	x					Sperlonga	Lazio	Italy	G. Gobbi	CGSG	14.06.1972	1 @ "IT - Lazio - (LT) Sperlonga, 14.VI.1972, leg. G. Gobbi"		41.2618	13.4376			P. excavatus
PP0883	x					Sperlonga	Lazio	Italy	G. Gobbi	CGSG	14.06.1972	1 @ "IT - Lazio - (LT) Sperlonga, 14.VI.1972, leg. G. Gobbi"		41.2618	13.4376			P. excavatus
PP0884	x					Sperlonga	Lazio	Italy	G. Gobbi	CGSG	14.06.1972	1 @ "IT - Lazio - (LT) Sperlonga, 14.VI.1972, leg. G. Gobbi"		41.2618	13.4376			P. excavatus
PP0885	x	x	x	x	x	Rio Ollastu, Burcei	Sardinia	Italy	R. Rattu	CGSG	24.05.2014	1 @ "Sardegna merid. Burcei, Rio Ollastu 24.V.2014, leg. R. Rattu"		39.4029	9.41881			P. sardiniensis
PP0886	x	x	x	x	x	San Gregorio, Sinnai	Sardinia	Italy	P. Leo	CGSG	15.07.2009	1 @ "Italy - Sardinia Sinnai (Cagliari) San Gregorio 15.VII.2009 leg. P. Leo"		39.2991	9.36276			P. pelegrinus
PP0887	x	x	x	x	x	Sa Madalena, Quartucciu	Sardinia	Italy	R. Rattu	CGSG	02.06.2014	1 @ "Sardegna sud-orient. Quartucciu, Sa Madalena 2.VI.2014, leg. R. Rattu"		39.2542	9.28401			P. sardiniensis
PP0888	x	x	x	x	x	Maccarese, dintorni cimitero	Lazio	Italy	E. Pacieri	CGSG	30.06.2018	1 @ "IT - Lazio - (RM) dint. cimitero Maccarese, 30.VI.2018, leg. E. Pacieri"		41.8772	12.2182			P. excavatus
PP0889	x	x	x	x	x	Maccarese, dintorni cimitero	Lazio	Italy	E. Pacieri	CGSG	30.06.2018	1 @ "IT - Lazio - (RM) dint. cimitero Maccarese, 30.VI.2018, leg. E. Pacieri"		41.8772	12.2182			P. excavatus
PP0890	x	x	x	x	x	Maccarese, dintorni cimitero	Lazio	Italy	E. Pacieri	CGSG	30.06.2018	1 @ "IT - Lazio - (RM) dint. cimitero Maccarese, 30.VI.2018, leg. E. Pacieri"		41.8772	12.2182			P. excavatus
PP0891	x	x	x	x	x	Travo, costa	Corsica	France		CGSG	23.07.1989	1 @ "Corse, West Coast, Travo 23.VII.1989"		41.9039	9.40524			P. cornutus
PP0892	x	x	x	x	x	Travo, costa	Corsica	France		CGSG	23.07.1989	1 @ "Corse, West Coast, Travo 23.VII.1989"		41.9039	9.40524			P. cornutus
PP0894	x	x	x	x	x	San Gregorio, Sinnai	Sardinia	Italy	P. Leo	CGSG	15.07.2009	1 @ "Italy - Sardinia Sinnai (Cagliari) San Gregorio 15.VII.2009 leg. P. Leo"		39.2991	9.36276			P. pelegrinus
PP0895	x	x	x	x	x	Scanzano Ionico, Lido terzo Madonna	Basilicata	Italy	I & G. Zappi	CGSG	28.06.2005	1 @ "IT - Basilicata - (MT) Scanzano Ionico, Lido terzo Madonna, 28.VI.2005 leg. I. e G. Zappi"		40.2309	16.7365			P. candidae
PP0896	x	x	x	x		Scanzano Ionico, Lido terzo Madonna	Basilicata	Italy	I & G. Zappi	CGSG	28.06.2005	1 @ "IT - Basilicata - (MT) Scanzano Ionico, Lido terzo Madonna, 28.VI.2005 leg. I. e G. Zappi"		40.2309	16.7365			P. candidae
PP0897	x	x	x	x	x	Policoro, Lido di Torremozza	Basilicata	Italy	I & G. Zappi	CGSG	30.06.2005	1 @ "IT - Basilicata - (MT) Policoro, Lido di Torremozza 30.VI.2005 leg. I. e G. Zappi"		40.216	16.6743			P. candidae
PP0898	x	x	x	x	x	Ginosa	Puglia	Italy	Callegari	CGSG	07.1963	1 @ "IT - Puglie - (TA) Ginosa, VII.1963 leg. Callegari"		40.58	16.76			P. candidae
PP0899	x	x	x	x	x	Bonifacio, Capo di Feno	Corsica	France	Colonnelli	CGSG	20.06.1994	1 @ "F: Corse du Sud Bonifacio - Capo di Feno 20.VI.1994 - Colonnelli"		41.3939	9.09611			P. cornutus
PP0900	x	x	x	x	x	Bonifacio, Capo di Feno	Corsica	France	Colonnelli	CGSG	20.06.1994	1 @ "F: Corse du Sud Bonifacio - Capo di Feno 20.VI.1994 - Colonnelli"		41.3939	9.09611			P. cornutus
PP0901	x	x	x	x	x	St. Florent	Corsica	France	Tagliaferri	CGSG	05.06.1975	1 @ "FR - Corsica - St. Florent 5.VI.1975, leg. Tagliaferri"		42.678	9.30634			P. cornutus
PP0902	x	x	x	x	x		Sicily	Italy	E. Ragusa	ISNB	1974	1 @ "Sicile 74 // Coll. R. I. Sc. N. B. Italie // 9895"						P. caesus
PP0903	x	x	x	x	x		Sicily	Italy	E. Ragusa	ISNB	1974	1 @ "Sicile 74 // Coll. R. I. Sc. N. B. Italie // 9895"						P. caesus
PP0904	x	x	x	x	x		Sicily	Italy	E. Ragusa	ISNB	1974	1 @ "Sicile 74 // Coll. R. I. Sc. N. B. Italie // 9895"						P. caesus
PP0905	x	x		x	x		Sicily	Italy	E. Ragusa	ISNB	1974	1 @ "Sicile 74 // Coll. R. I. Sc. N. B. Italie // M.R. Belg. // 9895"						P. caesus
PP0906	x	x	x	x	x		Sicily	Italy	E. Ragusa	ISNB	1974	1 @ "Sicile 74 // Coll. R. I. Sc. N. B. Italie // 9895"						P. caesus
PP0907	x	x	x	x			Sicily	Italy	E. Ragusa	ISNB	1974	1 @ "Sicile 74 // Coll. R. I. Sc. N. B. Italie // 9895"						P. caesus
PP0908	x	x	x				Sicily	Italy	E. Ragusa	ISNB	1974	1 @ "Sicile 74 // Coll. R. I. Sc. N. B. Italie // 9895"						P. caesus
PP0910	x	x	x	x	x		Sicily	Italy		ISNB	1974	1 @ "Sicile 74 // Coll. R. I. Sc. N. B. Italie // 9895"						P. caesus
PP0912	x	x	x				Sicily	Italy		ISNB		1 @ "P. id. var. caesus Erichs Sicilie // Coll. R. I. Sc. N. B. Italie // M.R. Belg. // Coll. J. Thomson // 9895 // 41"						P. caesus
PP0915	x	x	x	x	x		Sicily	Italy	E. Ragusa	ISNB	1974	1 @ "Sicile 74 // Coll. R. I. Sc. N. B. Italie // 9895"						P. caesus
PP0916	x	x	x	x	x		Sicily	Italy	E. Ragusa	ISNB	1974	1 @ "Sicile 74 // Coll. R. I. Sc. N. B. Italie // 9895"						P. caesus
PP0917	x	x	x	x	x		Sicily	Italy	E. Ragusa	ISNB	1974	1 @ "Sicile 74 // Coll. R. I. Sc. N. B. Italie // M.R. Belg. // 9895"						P. caesus
PP0919	x	x	x	x	x		Sicily	Italy		ISNB		1 @ "Sicilia // Coll. R. I. Sc. N. B. Italie // ex coll. Sirguey Le Moult vend.:"						P. caesus
PP0921	x	x	x	x	x	Messina	Sicily	Italy		ISNB		1 @ "Messina // Coll. R. I. Sc. N. B. Italie // ex coll. Sirguey Le Moult vend.:"		38.2403	15.5753			P. caesus
PP0922	x	x	x	x	x		Sicily	Italy		ISNB		1 @ "Sicile // Coll. R. I. Sc. N. B. Italie // ex coll. R.P. David ex coll. Pères Jésuites (Le Moult vendit)"						P. caesus
PP0923	x	x	x	x	x	Mondello	Sicily	Italy	Füge	ISNB	04.1910	1 @ "Pach. caesus Sicilia Mondello 4/10 Füge // Coll. R. I. Sc. N. B. Italie // Coll. P.J. Roelofs R.I.Sc.N.B. I.G. 18.856 // 720"		38.2082	13.315			P. caesus
PP0924	x	x	x				Sicily	Italy		ISNB		1 @ "Pachypus caesus Er. // Sicilien // Coll. R. I. Sc. N. B. Italie // J.J. Gillet det., vend.: R.M.H.N. Belg. 10.640"						P. caesus
PP0925	x	x	x	x	x		Sicily	Italy	Reitter	ISNB		1 @ "caesus Er. // Sicilia Reitter. // Coll. R. I. Sc. N. B. Italie"						P. caesus
PP0926	x	x	x		x		Sicily	Italy		ISNB		1 @ "Coll. R. I. Sc. N. B. Italie Sicilia Palermo coll. de Bonneuil Le Moult vendit"						P. caesus
PP0928	x	x	x	x	x		Corsica	France		ISNB		1 @ "cornutus Burm. Corse // Coll. R. I. Sc. N. B. France // ex coll. R.P. David ex coll. Pères Jésuites (Le Moult vendit)"						P. cornutus
PP0929	x	x	x		x	Campo dell'Oro	Corsica	France	G. Bènard. capt	ISNB		1 @ "A. Janssens det., 1941: candidae Petagna. // Corse Campo dell Oro (Marais) G. Bènard. capt // Coll. R. I. Sc. N. B. France // Juin"		41.9234	8.80236			P. cornutus
PP0930	x	x	x	x	x		Corsica	France		ISNB		1 @ "Pachypus. L.atr. cornutus Ol. Corse. // Coll. R. I. Sc. N. B. France Corse coll. de Bonneuil Le Moult vendit"						P. cornutus
PP0931	x	x	x		x		Corsica	France		ISNB		1 @ "Coll. R. I. Sc. N. B. France Corse Coll. Madon"						P. cornutus
PP0932	x	x	x		x		Corsica	France		ISNB		1 @ "Coll. R. I. Sc. N. B. France Corse coll. P. Madon Le Moult vendit // 1 @ "						P. cornutus
PP0933	x	x	x	x	x	Ajaccio	Corsica	France		ISNB		1 @ "Coll. R. I. Sc. N. B. France Corse Ajaccio coll. Le Moult Juin // 1 @ "		41.9344	8.81055			P. cornutus
PP0934	x	x	x	x	x		Corsica	France		ISNB		1 @ "Corse // ex coll. R.P. David ex coll. Pères Jésuites (Le Moult vendit)"						P. cornutus
PP0935	x	x	x	x	x		Corsica	France		ISNB		1 @ "Corse // Coll. R. I. Sc. N. B. France // coll. Mesmin // coll. Vitalia de Salvaza (Le Moult vendit)"						P. cornutus
PP0936	x	x	x	x	x		Corsica	France		ISNB		1 @ "Pachypus candidae Petagna // Corse. // Coll. R. I. Sc. N. B. France // coll. Mesmin // coll. Vitalia de Salvaza (Le Moult vendit)"						P. cornutus
PP0937	x	x	x	x	x	Omessa	Corsica	France		ISNB		1 @ "Pachypus candidae // Omessa Corse // Coll. R. I. Sc. N. B. France // R.I.Sc.N.B. I.G. 18.694 Coll. Steinmetz // Pachypus candidae (Pet.) D. Keith det 03"		42.4085	9.19595			P. cornutus
PP0939	x	x	x	x	x		Corsica	France		ISNB		1 @ "Corse // Coll. R. I. Sc. N. B. France"						P. cornutus
PP0940	x	x	x	x	x		Corsica	France		ISNB		1 @ "Pachypus cornutus Corse // Coll. R. I. Sc. N. B. France // Collection E. Candèze"						P. cornutus
PP0941	x	x	x	x	x	Maccarese	Lazio	Italy	Luigioni	ISNB	10.07.1910	1 @ "Pachypus cand. v. Erichsoni // Maccarese 10.VII.910 Luigioni - Lazio // Coll. R. I. Sc. N. B. Italie"		41.8772	12.2182			P. excavatus
PP0942	x	x	x	x	x	Campo dell'Oro	Corsica	France	G. Bènard. capt	ISNB		1 @ "Corse Campo dell Oro (Marais) G. Bènard. capt // Coll. R. I. Sc. N. B. France // Juin"		41.9234	8.80236			P. cornutus
PP0943	x	x	x	x		Ajaccio	Corsica	France		ISNB		1 @ "Pachypus candidae var. noire // Coll. R. I. Sc. N. B. France Corse Ajaccio coll. de Bonneuil Le Moult vendit"		41.9344	8.81055			P. cornutus
PP0944	x	x	x		x	Campo dell'Oro	Corsica	France		ISNB		1 @ "Corse Campo dell Oro (Marais) G. Bènard. Capt // Coll. R. I. Sc. N. B. France"		41.9234	8.80236			P. cornutus
PP0945	x	x	x	x			Corsica	France	Damry	ISNB		1 @ "Corse Damry // Coll. R. I. Sc. N. B. France // M.R. Belg. // Coll. Camille Van Voixem. // 316 // 65 "						P. cornutus
PP0947	x	x	x	x	x		Corsica	France	Desbrochers	ISNB		1 @ "Corse // Coll. R. I. Sc. N. B. France // Desbrochers // Coll. de Borre // 316"						P. cornutus
PP0948	x	x	x	x	x		Corsica	France		ISNB		1 @ "Corse // Coll. R. I. Sc. N. B. France // ex coll. Sirguey Le Moult vend.:"						P. cornutus
PP0949	x	x	x	x	x		Corsica	France		ISNB		1 @ "Pachypus candidae 1 @ Corse // Coll. R. I. Sc. N. B. France // ex coll. Sirguey Le Moult vend.:"						P. cornutus
PP0950	x	x	x				Corsica	France		ISNB		1 @ "Pachypus impressus Er. // Corse // Coll. R. I. Sc. N. B. France"						P. cornutus
PP0951	x	x	x	x	x		Corsica	France	Sédillot	ISNB		1 @ "Corse // Coll. R. I. Sc. N. B. France // Sédillot"						P. cornutus
PP0952	x	x	x	x	x	Ajaccio	Corsica	France		ISNB		1 @ "Corse Ajaccio coll. Le Moult // Juilet // Coll. R. I. Sc. N. B. France"		41.9344	8.81055			P. cornutus
PP0953	x	x	x	x	x	Ajaccio	Corsica	France		ISNB		1 @ "Corse Ajaccio coll. Le Moult // Juin // Coll. R. I. Sc. N. B. France"		41.9344	8.81055			P. cornutus
PP0954	x	x	x	x	x	Ajaccio	Corsica	France		ISNB		1 @ "Corse Ajaccio coll. Le Moult // Juilet // Coll. R. I. Sc. N. B. France"		41.9344	8.81055			P. cornutus
PP0955	x	x	x	x	x	Ajaccio	Corsica	France		ISNB		1 @ "Corse Ajaccio coll. Le Moult // Juilet // Coll. R. I. Sc. N. B. France"		41.9344	8.81055			P. cornutus
PP0956	x	x	x	x	x	Ajaccio	Corsica	France		ISNB		1 @ "Corse Ajaccio coll. Le Moult // Juin // Coll. R. I. Sc. N. B. France"		41.9344	8.81055			P. cornutus
PP0957	x	x	x	x	x		-	Algeria		ISNB		1 @ "Pachypus candidae // Alg. // Coll. R. I. Sc. N. B. Algerie // R. Mus. Hist. Nat. Belg. I. G. 12.595"						P. demoflysi
PP0958	x	x	x	x	x		Algeria	Algeria		ISNB		1 @ "candidae = cornutus // Gerageles Algerie // Coll. R. I. Sc. N. B. Algerie // Détermin. E. Branake"						P. demoflysi
PP0959	x	x	x		x	Portigliano	Corsica	France		ISNB	06.1983	1 @ "Portigliano Corse Juin 1983 // Coll. R. I. Sc. N. B. ex coll J.M. Warlet I.G. 31.513"						P. cornutus
PP0960	x	x	x	x	x	Ajaccio	Corsica	France		ISNB	06.1983	1 @ "Ajaccio Corse Juin 1983 // Coll. R. I. Sc. N. B. ex coll J.M. Warlet I.G. 31.513"		41.9344	8.81055			P. cornutus
PP0961	x	x	x	x	x	Petreto-Bicchisano	Corsica	France		ISNB	06.1983	1 @ "Petreto Bichissiano Corse 6.83 // Coll. R. I. Sc. N. B. ex coll J.M. Warlet I.G. 31.513"		41.7873	8.97961			P. cornutus
PP0962	x	x	x	x	x	Portigliano	Corsica	France		ISNB	06.1983	1 @ "Portigliano Corse Juin 1983 // Coll. R. I. Sc. N. B. ex coll J.M. Warlet I.G. 31.513"						P. cornutus
PP0963	x	x	x	x	x	Propriano	Corsica	France		ISNB	06.1983	1 @ "Propriano Corse Juin 1983 // Coll. R. I. Sc. N. B. ex coll J.M. Warlet I.G. 31.513"		41.6731	8.89489			P. cornutus
PP0964	x	x	x	x	x	Propriano	Corsica	France		ISNB	06.1983	1 @ "Propriano Corse Juin 1983 // Coll. R. I. Sc. N. B. ex coll J.M. Warlet I.G. 31.513"		41.6731	8.89489			P. cornutus
PP0965	x	x	x	x	x	Propriano	Corsica	France		ISNB	06.1983	1 @ "Propriano Corse Juin 1983 // Coll. R. I. Sc. N. B. ex coll J.M. Warlet I.G. 31.513"		41.6731	8.89489			P. cornutus
PP0966	x	x	x	x	x	Propriano	Corsica	France		ISNB	06.1983	1 @ "Propriano Corse Juin 1983 // Coll. R. I. Sc. N. B. ex coll J.M. Warlet I.G. 31.513"		41.6731	8.89489			P. cornutus
PP0967	x	x	x		x	Monte Rosso	Corsica	France		ISNB	06.1983	1 @ "Monte Rosso Corse Juin 1983 // Coll. R. I. Sc. N. B. ex coll J.M. Warlet I.G. 31.513"		41.8808	8.86798			P. cornutus
PP0968	x	x	x		x	Propriano	Corsica	France		ISNB	06.1983	1 @ "Propriano Corse Juin 1983 // Coll. R. I. Sc. N. B. ex coll J.M. Warlet I.G. 31.513"		41.6731	8.89489			P. cornutus
PP0969	x	x	x	x	x	Portigliano	Corsica	France		ISNB	06.1983	1 @ "Pachypus candidae // Portigliano Corse Juin 1983 // Coll. R. I. Sc. N. B. ex coll J.M. Warlet I.G. 31.513"						P. cornutus
PP0970	x	x	x	x	x	Portigliano	Corsica	France		ISNB	06.1983	1 @ "Portigliano Corse Juin 1983 // Coll. R. I. Sc. N. B. ex coll J.M. Warlet I.G. 31.513"						P. cornutus
PP0971	x	x	x	x	x	Pitrera, Trinité Porto Vecchio	Corsica	France	E. Jiroux	ISNB	07.2000	1 @ "Pitrera, Trinité Porto Vecchio 7-2000 S. Corse, France leg. E. Jiroux col. E. Jiroux // Collection A. Drumont"		41.6351	9.29495			P. cornutus
PP0972	x	x	x	x	x	Vizzavona	Corsica	France	F. Drumont	ISNB	05.2001	1 @ "Vizzavona, Corse V.2001 leg. F. Drumont // Collection A. Drumont // Photo N. Mal 2015"		42.1279	9.13361			P. cornutus
PP0973	x	x	x	x	x	St. Florent	Corsica	France		ISNB	05.1997	1 @ "env. St. Florent, Corse V.1997 // Collection A. Drumont"		42.678	9.30634			P. cornutus
PP0974	x	x	x	x	x	Marché de Bonifacio	Corsica	France	F. Drumont	ISNB	27.06.2007	1 @ "Marché de Bonifacio, Corse, France 27/VI/2007 leg. F. Drumont // Collection A. Drumont // Photo N. Mal 2015"		41.3868	9.16017			P. cornutus
PP0975	x	x	x	x	x	Pitrera, Trinité Porto Vecchio	Corsica	France		ISNB	07.2000	1 @ "Pitrera, Trinité Pto Vecchio, Corse 7.2000 col. E. Jiroux // Collection A. Drumont"		41.6351	9.29495			P. cornutus
PP0976	x	x	x	x	x		Corsica	France		MHNG		1 @ "Corse."						P. cornutus
PP0977	x	x	x	x	x	Ajaccio	Corsica	France		MHNG		1 @ "Corse Ajaccio"		41.9344	8.81055			P. cornutus
PP0978	x	x	x	x	x		Corsica	France		MHNG		1 @ "Corse."						P. cornutus
PP0979	x	x	x	x	x		Corsica	France		MHNG		1 @ "Corse."						P. cornutus
PP0980	x	x	x	x	x	Ajaccio	Corsica	France		MHNG		1 @ "Corse Ajaccio"		41.9344	8.81055			P. cornutus
PP0981	x	x	x	x	x	Ajaccio	Corsica	France		MHNG		1 @ "Corse Ajaccio"		41.9344	8.81055			P. cornutus
PP0982	x	x	x	x	x		Corsica	France		MHNG		1 @ "Pachypus candidae Pet. // Corse"						P. cornutus
PP0984	x	x	x	x	x		Corsica	France		MHNG		1 @ "Pachypus candidae Pet. // Corse // Coll. Jacques Rappo // Coll. Jacques Rappo"						P. cornutus
PP0985	x	x	x	x	x	Vallée du Cavallo Morto, env. D'Ajaccio	Corsica	France	E.G. Dehaut	MHNG	06.1910	1 @ "Museum Paris Corse env. d'Ajaccio Vallée du Cavallo Morto G. Bernard capt E.G. Dehaut 1910 // Juin"		41.9437	8.81366			P. cornutus
PP0986	x	x	x	x		Carobàccia, env. D'Ajaccio	Corsica	France	E.G. Dehaut	MHNG	27.05.1910	1 @ "Museum Paris Corse env. d'Ajaccio Carobàccia G. Bernard capt E.G. Dehaut 1910 // 27 Mai 1910"		l				P. cornutus
PP0987	x	x	x	x	x	Cargèse	Corsica	France	I. Sieber	MHNG	20.06.1973	1 @ "Corse Cargèse 20.VI.73 leg. I. Sieber"		42.1337	8.6159			P. cornutus
PP0988	x	x	x	x	x		Corsica	France		MHNG		1 @ "Pachypus candidae Pet. // Corse coll. De Vauloger // Coll. Jacques Rappo // Coll. Jacques Rappo"						P. cornutus
PP0989	x	x	x	x	x	Ajaccio	Corsica	France		MHNG		1 @ "Pachypus candidae Pet. // Corse Ajaccio coll. Le Moult // Juin // Coll. Jacques Rappo // Coll. Jacques Rappo"		41.9344	8.81055			P. cornutus
PP0990	x	x	x	x	x		Corsica	France		MHNG		1 @ "Pachypus candidae Pet. // Corse. // Coll. Jacques Rappo // Coll. Jacques Rappo"						P. cornutus
PP0991	x	x	x	x	x	Ostriconi	Corsica	France	Löbl	MHNG	1-9.07.1976	1 @ "France Corse Ostriconi 1-9.VII.1976 Löbl"		42.6593	9.06625			P. cornutus
PP0992	x	x	x	x	x	Ostriconi	Corsica	France	Löbl	MHNG	1-9.07.1976	1 @ "France Corse Ostriconi 1-9.VII.1976 Löbl"		42.6593	9.06625			P. cornutus
PP0993	x	x	x	x	x		Corsica	France	Damry	MHNG		1 @ "Pachypus cornutus var. candidae. 272. // Corse Damry // 272"						P. cornutus
PP0994	x	x	x	x	x	Ajaccio	Corsica	France		MHNG		1 @ "Corse Ajaccio coll. Le Moult // Juilet"		41.9344	8.81055			P. cornutus
PP0995	x	x	x	x	x	Ajaccio	Corsica	France		MHNG		1 @ "Corse Ajaccio coll. Le Moult // Juin"		41.9344	8.81055			P. cornutus
PP0996	x	x			x	Ajaccio	Corsica	France		MHNG		1 @ "Corse Ajaccio coll. Le Moult // Juin"		41.9344	8.81055			P. cornutus
PP0997	x	x	x	x	x	Ajaccio	Corsica	France		MHNG		1 @ "Corse Ajaccio coll. Le Moult // Juin"		41.9344	8.81055			P. cornutus
PP0998	x	x	x	x	x		Corsica	France		MHNG		1 @ "Corse."						P. cornutus
PP0999	x	x	x	x	x	Ajaccio	Corsica	France		MHNG		1 @ "Corse Ajaccio"		41.9344	8.81055			P. cornutus
PP1000	x	x	x	x	x	Ajaccio	Corsica	France		MHNG		1 @ "Corse Ajaccio"		41.9344	8.81055			P. cornutus
PP1001	x	x	x	x	x	Ajaccio	Corsica	France		MHNG		1 @ "Corse Ajaccio coll. Le Moult // Juin"		41.9344	8.81055			P. cornutus
PP1002	x	x	x	x	x		Corsica	France		MHNG		1 @ "Corse coll. De Vauloger"						P. cornutus
PP1003	x	x	x	x	x	Ajaccio	Corsica	France		MHNG		1 @ "Corse Ajaccio"		41.9344	8.81055			P. cornutus
PP1004	x	x	x	x	x	Ajaccio	Corsica	France		MHNG		1 @ "Pachypus candidae Pet. // Corse Ajaccio // Coll. Jacques Rappo"		41.9344	8.81055			P. cornutus
PP1005	x	x	x	x	x		Corsica	France		MHNG		1 @ "Corse coll. De Vauloger"						P. cornutus
PP1006	x	x	x	x	x		Corsica	France		MHNG		1 @ "Corse."						P. cornutus
PP1007	x	x	x	x	x	Maccarese	Lazio	Italy	Luigioni	MHNG		1 @ "P. candidae a. caesicolor determ. Luigioni m. // caesicolor // Lazio Maccarese Luig. // Coll. Petrovitz"		41.8772	12.2182			P. excavatus
PP1008	x	x	x	x	x	Vizzavona	Corsica	France		MHNG		1 @ "Corse Vizzavona coll. Le Moult"		42.1279	9.13361			P. cornutus
PP1009	x	x	x	x	x	Vizzavona	Corsica	France		MHNG		1 @ "Corse Vizzavona coll. Le Moult // Juin"		42.1279	9.13361			P. cornutus
PP1010	x	x	x	x	x	Vizzavona	Corsica	France		MHNG		1 @ "Corse Vizzavona coll. Le Moult // Juin"		42.1279	9.13361			P. cornutus
PP1011	x	x	x	x	x		Corsica	France	Damry	MHNG		1 @ "Pachypus cornutus. V70'// Corse Damry // 209"	Controllare V70' forse sbagliato, vedi foto					P. cornutus
PP1012	x	x	x	x	x	Maccarese	Lazio	Italy	Luigioni	MHNG		1 @ "Maccarese 10.VII.910 Luigioni - Lazio // Coll. Petrovitz"		41.8772	12.2182			P. excavatus
PP1014	x	x	x	x	x		Corsica	France	Srnka	MHNG		1 @ "cornutus Corsica. Srnaka. // Coll. Petrovitz"						P. cornutus
PP1015	x	x	x	x	x	Maccarese	Lazio	Italy	Luigioni	MHNG		1 @ "P. candidae determ. Luigioni // Lazio Maccarese Luig. // Coll. Petrovitz"		41.8772	12.2182			P. excavatus
PP1016	x	x	x		x	Ajaccio	Corsica	France		MHNG		1 @ "Corse Ajaccio // Coll. Petrovitz"		41.9344	8.81055			P. cornutus
PP1017	x	x	x	x	x		Corsica	France	Damry	MHNG		1 @ "Type. // Corse Damry"						P. cornutus
PP1018	x	x	x				Corsica	France		MHNG		1 @ "excavatus F. Corse Chiesi"	Controllare "Chiesi" forse sbagliato, vedi foto					P. cornutus
PP1019	x	x	x				Sicily	Italy	F. Vitale	MHNG		1 @ "Sicilia F. Vitale"						P. caesus
PP1020	x	x	x	x	x	Palermo	Sicily	Italy		MHNG		1 @ "Sicilia Palermo"		38.095	13.3553			P. caesus
PP1021	x	x	x	x	x	Maccarese	Lazio	Italy	Luigioni	MHNG		1 @ "Pachypus caesus Er. det. Petrovitz // Maccarese 10.VII.910 Luigioni - Lazio // Coll. Petrovitz"		41.8772	12.2182			P. excavatus
PP1022	x	x	x		x		Sicily	Italy		MHNG		1 @ "excavata Fab cornuta Oliv. Tar Atra Nel tvsn. An Sicile"	Controllare "Tar Atra Nel tvsn." forse sbagliato, vedi foto					P. caesus
PP1023	x	x	x	x	x		Sicily	Italy		MHNG		1 @ "impressus Er. // Sicili // Coll. Maerky"						P. caesus
PP1024	x	x	x	x	x		Sicily	Italy		MHNG		1 @ "Sicili // Coll. Maerky"						P. caesus
PP1025	x	x	x	x	x		Sicily	Italy		MHNG		1 @ "Sicili // Coll. Maerky"						P. caesus
PP1026	x	x	x	x	x		Sicily	Italy		MHNG		1 @ "Sicili // Coll. Maerky"						P. caesus
PP1027	x	x	x	x	x	La Favorita	Sicily	Italy		MHNG		1 @ "caesus Er. // Pachypus caesus Er. det. Petrovitz // La Favorita Sicile // Coll. Petrovitz"		38.1518	13.3485			P. caesus
PP1028	x	x	x	x	x	La Favorita	Sicily	Italy	Füge	MHNG	09.1910	1 @ "Pachypus caesus Er. det. Petrovitz // Sicilia La Favorita 9/10 Füge // Coll. Petrovitz"		38.1518	13.3485			P. caesus
PP1029	x	x	x	x	x	La Favorita	Sicily	Italy		MHNG		1 @ "Pachypus caesus Er. det. Petrovitz // La Favorita Sicile // Coll. Petrovitz"		38.1518	13.3485			P. caesus
PP1030	x	x	x	x	x		Sicily	Italy		MHNG		1 @ "Pachypus caesus Er. det. Petrovitz // Sicili // Coll. Petrovitz"						P. caesus
PP1031	x	x	x	x	x		Sicily	Italy		MHNG		1 @ "Pachypus caesus Er. det. Petrovitz // Sicilien // Coll. Petrovitz"						P. caesus
PP1032	x	x	x	x	x	Parco della Favorita	Sicily	Italy	I. Sparacio	CISP	04.10.1998	1 @ "Sicilia (PA) Parco della Favorita 4.X.1998 leg. I. Sparacio"		38.1518	13.3485			P. caesus
PP1033	x	x	x	x	x	Parco della Favorita	Sicily	Italy	I. Sparacio	CISP	04.10.1998	1 @ "Sicilia (PA) Parco della Favorita 4.X.1998 leg. I. Sparacio"		38.1518	13.3485			P. caesus
PP1034	x	x	x		x	Parco della Favorita	Sicily	Italy	I. Sparacio	CISP	11.10.1998	1 @ "Sicilia (PA) Parco della Favorita 11.X.1998 leg. I. Sparacio"		38.1518	13.3485			P. caesus
PP1035	x	x	x		x	Parco della Favorita	Sicily	Italy	I. Sparacio	CISP	08.10.1978	1 @ "Sicilia (PA) Parco della Favorita 8.X.1978 leg. I. Sparacio"		38.1518	13.3485			P. caesus
PP1036	x	x	x	x	x	Parco della Favorita	Sicily	Italy	I. Sparacio	CISP	08.10.1978	1 @ "Sicilia (PA) Parco della Favorita 8.X.1978 leg. I. Sparacio"		38.1518	13.3485			P. caesus
PP1037	x	x	x	x	x	Parco della Favorita	Sicily	Italy	I. Sparacio	CISP	04.11.1979	1 @ "Sicilia Parco della Favorita (PA) 4.XI.1979 leg. I. Sparacio"		38.1518	13.3485			P. caesus
PP1038	x	x	x	x	x	Sferracavallo	Sicily	Italy	I. Sparacio	CISP	30.09.1979	1 @ "Sicilia (PA) Sferracavallo 30.IX.1979 leg. I. Sparacio"		38.1965	13.2684			P. caesus
PP1039	x	x	x	x	x	Sferracavallo	Sicily	Italy	I. Sparacio	CISP	05.10.1979	1 @ "Sicilia (PA) Sferracavallo 5.X.1979 leg. I. Sparacio"		38.1965	13.2684			P. caesus
PP1040	x	x	x	x	x	Cinisi	Sicily	Italy	I. Sparacio	CISP	03.10.2001	1 @ "Sicilia (PA) Cinisi 3.X.2001 leg. I. Sparacio"		38.1591	13.0877			P. caesus
PP1041	x	x	x	x	x	Cinisi	Sicily	Italy	I. Sparacio	CISP	03.10.2001	1 @ "Sicilia (PA) Cinisi 3.X.2001 leg. I. Sparacio"		38.1591	13.0877			P. caesus
PP1042	x	x	x	x	x	Terrasini	Sicily	Italy	F. Vitale	CISP	10.1999	1 @ "Sicilia (PA) Terrasini X.1999 leg. F. Vitale"		38.1417	13.0645			P. caesus
PP1043	x	x	x	x	x	Terrasini	Sicily	Italy	F. Vitale	CISP	10.1999	1 @ "Sicilia (PA) Terrasini X.1999 leg. F. Vitale"		38.1417	13.0645			P. caesus
PP1044	x	x	x	x	x	Terrasini	Sicily	Italy	F. Vitale	CISP	10.1999	1 @ "Sicilia (PA) Terrasini X.1999 leg. F. Vitale"		38.1417	13.0645			P. caesus
PP1045	x	x	x	x	x	Terrasini	Sicily	Italy	F. Vitale	CISP	10.1999	1 @ "Sicilia (PA) Terrasini X.1999 leg. F. Vitale"		38.1417	13.0645			P. caesus
PP1046	x	x	x	x	x	Terrasini	Sicily	Italy	F. Vitale	CISP	10.1999	1 @ "Sicilia (PA) Terrasini X.1999 leg. F. Vitale"		38.1417	13.0645			P. caesus
PP1047	x	x	x	x	x	Cefalù	Sicily	Italy	I. Sparacio	CISP	03.10.1999	1 @ "Sicilia Cefalù (PA) 3.X.1999 leg. I. Sparacio"		38.032	14.0048			P. caesus
PP1048	x	x	x	x	x	Cefalù	Sicily	Italy	I. Sparacio	CISP	27.10.2003	1 @ "Sicilia (PA) Cefalù 27.X.2003 leg. I. Sparacio"		38.032	14.0048			P. caesus
PP1049	x	x	x	x	x	Terrasini	Sicily	Italy	F. Vitale	CISP	10.1999	1 @ "Sicilia (PA) Terrasini X.1999 leg. F. Vitale"		38.1417	13.0645			P. caesus
PP1050	x	x	x	x	x	Terrasini	Sicily	Italy	F. Vitale	CISP	10.1999	1 @ "Sicilia (PA) Terrasini X.1999 leg. F. Vitale"		38.1417	13.0645			P. caesus
PP1051	x	x	x	x	x	Terrasini	Sicily	Italy	F. Vitale	CISP	10.1999	1 @ "Sicilia (PA) Terrasini X.1999 leg. F. Vitale"		38.1417	13.0645			P. caesus
PP1052	x	x	x	x		Chia, dintorni	Sardinia	Italy	D. Sechi	CISP	19.05.2001	1 @ "I-Sardinia (CA) Chia dint. 19/05/2001 leg. D. Sechi"		38.8959	8.87915			P. sulcis
PP1053	x	x	x	x	x	Rio Flumini Mannu, Assemini	Sardinia	Italy	C. Meloni	CISP	30.06.1996	1 @ "Paratypus Pachypus melonii Sparacio, 2008 // Sardegna (CA) Assemini, Rio Flumini Mannu 30.VI.1996 C. Meloni"		39.2827	8.98759			P. impressus
PP1054	x	x	x	x	x	Rio Flumini Mannu, Assemini	Sardinia	Italy	C. Meloni	CISP	30.06.1996	1 @ "Paratypus Pachypus melonii Sparacio, 2008 // Sardegna (CA) Assemini Rio Flumini Mannu 30.6.1996 C. Meloni"		39.2827	8.98759			P. impressus
PP1055	x	x	x	x		Rio Flumini Mannu, Assemini	Sardinia	Italy	C. Meloni	CISP	30.06.1996	1 @ "Paratypus Pachypus melonii Sparacio, 2008 // Sardegna (CA) Assemini Rio Flumini Mannu 30.VI.1996 legit C. Meloni"		39.2827	8.98759			P. impressus
PP1056	x	x	x	x	x	Villaspeciosa, dintorni	Sardinia	Italy	C. Meloni	CISP	23.06.1976	1 @ "Paratypus Pachypus melonii Sparacio, 2008 // Sardegna (CA) Villaspeciosa dintorni // 23.VI.1976 legit Meloni C."		39.3152	8.93072			P. impressus
PP1057	x	x	x	x	x	Villaspeciosa, dintorni	Sardinia	Italy	C. Meloni	CISP	23.06.1976	1 @ "Paratypus Pachypus melonii Sparacio, 2008 // Sardegna (CA) Villaspeciosa dintorni // 23.VI.1976 legit Meloni C."		39.3152	8.93072			P. impressus
PP1058	x	x	x	x	x	Fraighèddas, Villaspeciosa	Sardinia	Italy	C. Meloni	CISP	23.06.1976	1 @ "Paratypus Pachypus melonii Sparacio, 2008 // Sardegna (CA) Villaspeciosa loc. Fraighèddas // 23.VI.1976 m 30-40 s.l.m. leg. C. Meloni"		39.3156	8.92961			P. impressus
PP1059	x	x	x	x	x	Rio Cixerri, Assemini	Sardinia	Italy	D. Sechi	CISP	08.06.1996	1 @ "Paratypus Pachypus melonii Sparacio, 2008 // Sardegna (CA) Assemini Rio Cixerri 8.VI.1996 leg. D. Sechi"		39.2805	8.98013			P. impressus
PP1060	x	x	x	x	x	Rio Cixerri, Assemini	Sardinia	Italy	D. Sechi	CISP	08.06.1996	1 @ "Paratypus Pachypus melonii Sparacio, 2008 // Sardegna (CA) Assemini Rio Cixerri 8.VI.1996 leg. D. Sechi"		39.2805	8.98013			P. impressus
PP1061	x	x	x	x	x	Rio Cixerri, Assemini	Sardinia	Italy	D. Sechi	CISP	08.06.1996	1 @ "Paratypus Pachypus melonii Sparacio, 2008 // Sardegna (CA) Assemini Rio Cixerri 8.VI.1996 leg. D. Sechi"		39.2805	8.98013			P. impressus
PP1062	x	x	x	x	x	Rio Cixerri, Assemini	Sardinia	Italy	D. Sechi	CISP	08.06.1996	1 @ "Paratypus Pachypus melonii Sparacio, 2008 // Sardegna (CA) Assemini Rio Cixerri 8.VI.1996 leg. D. Sechi"		39.2805	8.98013			P. impressus
PP1063	x	x	x	x	x	Rio Cixerri, Assemini	Sardinia	Italy	D. Sechi	CISP	08.06.1996	1 @ "Paratypus Pachypus melonii Sparacio, 2008 // Sardegna (CA) Assemini Rio Cixerri 8.VI.1996 leg. D. Sechi"		39.2805	8.98013			P. impressus
PP1064	x	x	x	x	x	Rio Cixerri, Assemini	Sardinia	Italy	D. Sechi	CISP	08.06.1996	1 @ "Paratypus Pachypus melonii Sparacio, 2008 // Sardegna (CA) Assemini Rio Cixerri 8.VI.1996 leg. D. Sechi"		39.2805	8.98013			P. impressus
PP1065	x	x	x	x	x	Rio Flumini Mannu, Assemini	Sardinia	Italy	C. Meloni	CISP	30.06.1996	1 @ "Paratypus Pachypus melonii Sparacio, 2008 // Sardegna - (CA) Assémini - Flúmini Mannu // 30.VI.1996 legit Meloni C. //		39.2827	8.98759			P. impressus
PP1066	x	x	x	x	x	Policoro	Basilicata	Italy	P. Crovato	CISP	20.07.1990	1 @ "Basilicata (MT) Policoro alla luce 20.VII.1990 leg. P. Crovato"		40.216	16.6743			P. candidae
PP1067	x	x	x	x	x	Policoro	Basilicata	Italy	P. Crovato	CISP	20.07.1990	1 @ "Basilicata (MT) Policoro alla luce 20.VII.1990 leg. P. Crovato"		40.216	16.6743			P. candidae
PP1068	x	x	x	x	x	Policoro	Basilicata	Italy	P. Crovato	CISP	20.07.1990	1 @ "Basilicata (MT) Policoro alla luce 20.VII.1990 leg. P. Crovato"		40.216	16.6743			P. candidae
PP1069	x	x	x	x	x	Policoro	Basilicata	Italy	P. Crovato	CISP	20.07.1990	1 @ "Basilicata (MT) Policoro alla luce 20.VII.1990 leg. P. Crovato"		40.216	16.6743			P. candidae
PP1070	x	x	x	x	x	Policoro	Basilicata	Italy	P. Crovato	CISP	20.07.1990	1 @ "Basilicata (MT) Policoro alla luce 20.VII.1990 leg. P. Crovato"		40.216	16.6743			P. candidae
PP1071	x	x	x	x	x	Policoro	Basilicata	Italy	P. Crovato	CISP	05.07.1989	1 @ "Basilicata (MT) Policoro 5.VII.1989 leg. P. Crovato"		40.216	16.6743			P. candidae
PP1072	x	x	x	x	x	Policoro	Basilicata	Italy	P. Crovato	CISP	05.07.1989	1 @ "Basilicata (MT) Policoro 5.VII.1989 leg. P. Crovato"		40.216	16.6743			P. candidae
PP1073	x	x	x	x	x	Torre Salinas, Muravera	Sardinia	Italy	I. Sparacio	CISP	01-04.07.2003	1 @ "Sardegna (CA) Muravera: Torre Salinas 1/4.7.2003 legit I. Sparacio"		39.3667	9.59659			P. sardiniensis
PP1074	x	x	x	x	x	Torre Salinas, Muravera	Sardinia	Italy	I. Sparacio	CISP	01-04.07.2003	1 @ "Sardegna (CA) Muravera: Torre Salinas 1/4.7.2003 legit I. Sparacio"		39.3667	9.59659			P. sardiniensis
PP1075	x	x	x	x	x	Torre Salinas, Muravera	Sardinia	Italy	I. Sparacio	CISP	01-04.07.2003	1 @ "Sardegna (CA) Muravera: Torre Salinas 1/4.7.2003 legit I. Sparacio"		39.3667	9.59659			P. sardiniensis
PP1076	x	x	x	x	x	Torre Salinas, Muravera	Sardinia	Italy	I. Sparacio	CISP	01-04.07.2003	1 @ "Sardegna (CA) Muravera: Torre Salinas 1/4.7.2003 legit I. Sparacio"		39.3667	9.59659			P. sardiniensis
PP1077	x	x	x	x	x	Torre Salinas, Muravera	Sardinia	Italy	I. Sparacio	CISP	01-04.07.2003	1 @ "Sardegna (CA) Muravera: Torre Salinas 1/4.7.2003 legit I. Sparacio"		39.3667	9.59659			P. sardiniensis
PP1078	x	x	x	x	x	Torre Salinas, Muravera	Sardinia	Italy	I. Sparacio	CISP	01-04.07.2003	1 @ "Sardegna (CA) Muravera: Torre Salinas 1/4.7.2003 legit I. Sparacio"		39.3667	9.59659			P. sardiniensis
PP1079	x	x	x	x	x	S. Felice, Circeo	Lazio	Italy	E. Ratti	MSNV	1-10.07.1989	1 @ "Pachypus candidae Pet. // S. Felice Circeo (LT) 1.10/07/1989 leg. E. Ratti"		41.242	13.0883			P. excavatus
PP1080	x	x	x	x	x	S. Felice, Circeo	Lazio	Italy	E. Ratti	MSNV	1-10.07.1989	1 @ "S. Felice Circeo (LT) 1.10/07/1989 leg. E. Ratti"		41.242	13.0883			P. excavatus
PP1081	x	x	x		x	S. Felice, Circeo	Lazio	Italy	E. Ratti	MSNV	1-10.07.1989	1 @ "S. Felice Circeo (LT) 1.10/07/1989 leg. E. Ratti"		41.242	13.0883			P. excavatus
PP1082	x		x	x	x	S. Felice, Circeo	Lazio	Italy	E. Ratti	MSNV	1-10.07.1989	1 @ "S. Felice Circeo (LT) 1.10/07/1989 leg. E. Ratti"		41.242	13.0883			P. excavatus
PP1083	x		x	x	x	S. Felice, Circeo	Lazio	Italy	E. Ratti	MSNV	1-10.07.1989	1 @ "S. Felice Circeo (LT) 1.10/07/1989 leg. E. Ratti"		41.242	13.0883			P. excavatus
PP1084	x	x	x	x	x	Foce Ostricon	Corsica	France	L. Bonometto	MSNV	12.07.1993	1 @ "Corsica (Nord) Foce Ostriconi (camping)12.VII.1993 leg. L. Bonometto"		42.6621	9.06355			P. cornutus
PP1085	x	x	x	x	x	Bonifacio, dintorni	Corsica	France	L. Bonometto	MSNV	21.07.1983	1 @ "Corsica Bonifacio dint. 21-7-83 % leg. Bonometto L."		41.3933	9.15916			P. cornutus
PP1086	x	x	x	x	x	Désert des Agriates, spiaggia	Corsica	France	L. Bonometto	MSNV	02.08.1991	1 @ "Pachypus candidae (Pet.) ssp. ? Det. E. Ratti, 1991 // Corsica Desert des Agriates spiaggia 2.VIII.1991 leg. L. Bonometto // Corsica Désert des Agriates, anse l'Acciola 2-8-1991 leg. L. Bonometto"		42.6621	9.06355			P. cornutus
PP1087	x	x	x	x	x	Désert des Agriates, spiaggia	Corsica	France	L. Bonometto	MSNV	02.08.1991	1 @ "Corsica (Nord) Desert des Agriates spiaggia 2.VIII.1991 leg. L. Bonometto // Corsica Désert des Agriates, anse l'Acciola 2-8-1991 leg. L. Bonometto"		42.6621	9.06355			P. cornutus
PP1088	x	x	x	x		Désert des Agriates, spiaggia	Corsica	France	L. Bonometto	MSNV	20.07.1992	1 @ "Corsica (Nord) Desert des Agriates spiaggia leg. L. Bonometto // Corsica Désert des Agriates, anse l'Acciola 20-VII-1992 leg. L. Bonometto"		42.6621	9.06355			P. cornutus
PP1089	x	x	x	x	x	Désert des Agriates, spiaggia	Corsica	France	L. Bonometto	MSNV	02.08.1991	1 @ "Corsica (Nord) Desert des Agriates spiaggia 2.VIII.1991 leg. L. Bonometto"		42.6621	9.06355			P. cornutus
PP1090	x	x	x			Désert des Agriates, Foce Ostriconi	Corsica	France	L. Bonometto	MSNV	20.06.2003	1 @ "Corsica (Nord) Désert des Agriates, Foce Ostriconi 20-6-2003 leg. L. Bonometto"		42.6621	9.06355			P. cornutus
PP1091	x	x	x	x	x	S. Felice, Circeo	Lazio	Italy	E. Ratti	MSNV	1-10.07.1989	1 @ "S. Felice Circeo (LT) 1.10/07/1989 leg. E. Ratti"		41.242	13.0883			P. excavatus
PP1092	x	x	x			S. Felice, Circeo	Lazio	Italy	E. Ratti	MSNV	1-10.07.1989	1 @ "S. Felice Circeo (LT) 1.10/07/1989 leg. E. Ratti"		41.242	13.0883			P. excavatus
PP1093	x	x	x			S. Felice, Circeo	Lazio	Italy	E. Ratti	MSNV	1-10.07.1989	1 @ "S. Felice Circeo (LT) 1.10/07/1989 leg. E. Ratti"		41.242	13.0883			P. excavatus
PP1094	x	x	x		x		Corsica	France		MSNV		1 @ "Pachypus cornutus Oliv. Corsica // Corsica"						P. cornutus
PP1095	x		x		x	Désert des Agriates, Foce Ostriconi	Corsica	France	L. Bonometto	MSNV	20.06.2003	1 @ "Corsica Désert des Agriates, Foce Ostriconi 20-6-2003 leg. L. Bonometto // Rilievi aridi"		42.6621	9.06355			P. cornutus
PP1096	x	x	x	x	x	Désert des Agriates, Foce Ostriconi	Corsica	France	L. Bonometto	MSNV	20.06.2003	1 @ "Corsica Désert des Agriates, Foce Ostriconi 20-6-2003 leg. L. Bonometto // Pascolo"		42.6621	9.06355			P. cornutus
PP1097	x	x	x	x	x	Désert des Agriates, Baia di Acciola	Corsica	France	L. Bonometto	MSNV	13.07.1993	1 @ "Corsica (Nord) Desert des Agriates // Baia di Acciola 13.VII.1993 leg. L. Bonometto"		42.6917	9.06873			P. cornutus
PP1098	x	x	x			Désert des Agriates, Foce Ostriconi	Corsica	France	L. Bonometto	MSNV	26.06.2005	1 @ "Corsica Désert des Agriates, Foce Ostriconi 26-6-2005 leg. L. Bonometto // Rilievi aridi"		42.6621	9.06355			P. cornutus
PP1099	x	x	x		x	Palinuro, foce del Mingardo	Campania	Italy	L. Bonometto	MSNV	20.07.1980	1 @ "Palinuro - SA Foce Mingardo 20.7.1980 Bonometto leg."		40.0327	15.3125			P. excavatus
PP1100	x	x	x			Foce Flumendosa	Sardinia	Italy	P. Canestrelli	MSNV	15.06.1984	1 @ "Sardegna Foce Flumendosa 15.VI.84 leg. Canestrelli P."		39.431	9.62665			P. sardiniensis
PP1106	x	x	x	x	x	Bosa	Sardinia	Italy		CISP	30.05.1987	1 @ "Sardegna Bosa 30.V.1987"		40.2938	8.50665			P. occidentalis
PP1113	x	x	x	x	x	Marina Schiavonia, litorale ionico	Calabria	Italy	L. Bonometto	MSNV	15.07.1967	1 @ "Litorale ionico Marina Schiavonia 15-7-67 leg. Bonometto // ex. coll. L. Bonometto"		39.6467	16.5559			P. candidae
PP1118	x	x	x	x	x	Maccarese	Lazio	Italy	Luigioni	CISP	11.07.1999	1 @ "P. candidae a. caesicolor determ. Luigioni m. // Lazio Maccarese Luig. 11.VII.99"		41.8772	12.2182			P. excavatus
PP1119	x	x	x	x	x	Maccarese	Lazio	Italy	Luigioni	CISP	10.07.1910	1 @ "Maccarese 10.VII.910 Luigioni - Lazio"		41.8772	12.2182			P. excavatus
PP1120	x	x	x	x		Maccarese	Lazio	Italy	Luigioni	CISP	10.07.1910	1 @ "Pachypus caesus // Maccarese 10.VII.910 Luigioni - Lazio"		41.8772	12.2182			P. excavatus
PP1121	x	x	x	x	x	Maccarese	Lazio	Italy	Luigioni	CISP	10.07.1910	1 @ "Maccarese 10.VII.910 Luigioni - Lazio"		41.8772	12.2182			P. excavatus
PP1122	x	x	x	x	x	Acilia, Castel	Lazio	Italy		CISP	07.1935	1 @ "Roma Acilia Castel. VII.935"		41.7915	12.3667			P. excavatus
PP1123	x	x	x	x	x	Maccarese	Lazio	Italy	Luigioni	CISP	06.1927	1 @ "Maccarese Luig. VI.927"		41.8772	12.2182			P. excavatus
PP1124	x	x	x	x	x	Maccarese	Lazio	Italy	Luigioni	CISP	10.07.1910	1 @ "Maccarese 10.VII.910 Luigioni - Lazio"		41.8772	12.2182			P. excavatus
PP1125	x	x	x	x	x	Maccarese	Lazio	Italy	Luigioni	CISP	10.07.1910	1 @ "Maccarese 10.VII.910 Luigioni - Lazio"		41.8772	12.2182			P. excavatus
PP1126	x	x	x	x	x	Maccarese	Lazio	Italy	Luigioni	CISP	10.07.1910	1 @ "Maccarese 10.VII.910 Luigioni - Lazio"		41.8772	12.2182			P. excavatus
PP1127	x	x	x	x	x	Maccarese	Lazio	Italy	Luigioni	CISP	10.07.1910	1 @ "Maccarese 10.VII.910 Luigioni - Lazio"		41.8772	12.2182			P. excavatus
PP1128	x	x	x	x	x	Palinuro	Campania	Italy	L. Bonometto	MSNV	01.08.1980	1 @ "Palinuro (SA) 1.8.1980 leg. Bonometto"		38.095	13.3553			P. excavatus
PP1129	x	x	x	x	x	Palinuro, foce del Mingardo	Campania	Italy	L. Bonometto	MSNV	28.07.1980	1 @ "Palinuro - SA Foce Mingardo 28.7.1980 Bonometto leg."		40.0327	15.3125			P. excavatus
PP1130	x	x	x	x	x	Palinuro	Campania	Italy	L. Bonometto	MSNV	01.08.1980	1 @ "Palinuro (SA) 1.8.1980 leg. Bonometto"		38.095	13.3553			P. excavatus
PP1131	x	x	x	x	x	Palinuro, foce del Mingardo	Campania	Italy	L. Bonometto	MSNV	30.07.1980	1 @ "Foci Mingardo Palinuro SA 30.7.1980 Bonometto leg."		40.0327	15.3125			P. excavatus
PP1132	x	x	x	x	x	Palinuro, foce del Mingardo	Campania	Italy	L. Bonometto	MSNV	25.07.1980	1 @ "Palinuro - SA Foce Mingardo 25.7.1980 leg. Bonometto"		40.0327	15.3125			P. excavatus
PP1140	x		x	x	x	Foce Tirso, Torregrande	Sardinia	Italy	C. Ancona	CCAU	28.06.2018	1 @ "Torregrande (OR), foce Tirso, strade bianche presso Eucalipteto, m 3 s.l.m., 32S 460730.52 m E, 4416710.37 m N, 28.VI.2018 leg. C. Ancona, al suolo"		39.8855	8.54131			P. occidentalis
PP1141	x	x	x	x	x	Foce Tirso, Torregrande	Sardinia	Italy	C. Ancona	CCAU	26.06.2018	1 @ "Torregrande (OR), foce fiume Tirso, strada bianca retrodunale, 26.VI.2018 leg. C. Ancona, di sera al suolo"		39.8855	8.54131			P. occidentalis
PP1142	x	x	x	x	x	Capo Carbonara, Villasimius	Sardinia	Italy	C. Ancona	CCAU	08.2018	1 @ "Villasimius (CA), Capo Carbonara, VIII.2018 leg. C. Ancona, al suolo"		39.1015	9.51659			P. sardiniensis
PP1143	x	x	x	x	x	Capo Carbonara, Villasimius	Sardinia	Italy	C. Ancona	CCAU	08.2018	1 @ "Villasimius (CA), Capo Carbonara, VIII.2018 leg. C. Ancona, al suolo"		39.1015	9.51659			P. sardiniensis
PP1144	x	x	x	x	x	Capo Carbonara, Villasimius	Sardinia	Italy	C. Ancona	CCAU	08.2018	1 @ "Villasimius (CA), Capo Carbonara, VIII.2018 leg. C. Ancona, al suolo"		39.1015	9.51659			P. sardiniensis
PP1145	x	x	x	x	x	Capo Carbonara, Villasimius	Sardinia	Italy	C. Ancona	CCAU	27.05.2018	1 @ "Villasimius (CA), Capo Carbonara, 27.V.2018 leg. C. Ancona"		39.1015	9.51659			P. sardiniensis
PP1146	x	x	x	x	x	Capo Carbonara, Villasimius	Sardinia	Italy	C. Ancona	CCAU	27.05.2018	1 @ "Villasimius (CA), Capo Carbonara, 27.V.2018 leg. C. Ancona"		39.1015	9.51659			P. sardiniensis
PP1147	x	x	x	x	x	Capo Carbonara, Villasimius	Sardinia	Italy	C. Ancona	CCAU	07.2018	1 @ "Villasimius (CA), Capo Carbonara, VII.2018 leg. C. Ancona, al suolo"		39.1015	9.51659			P. sardiniensis
PP1148	x	x	x	x	x	Capo Carbonara, Villasimius	Sardinia	Italy	C. Ancona	CCAU	27.05.2018	1 @ "Villasimius (CA), Capo Carbonara, 27.V.2018 leg. C. Ancona"		39.1015	9.51659			P. sardiniensis
PP1149	x	x	x	x	x	Capo Carbonara, Villasimius	Sardinia	Italy	C. Ancona	CCAU	20.06.2017	1 @ "Villasimius (CA), Capo Carbonara, cava Usai e Stagno Notteri, 20.VI.2017 leg. C. Ancona, al suolo"		39.1015	9.51659			P. sardiniensis
PP1150	x	x	x	x	x	Capo Carbonara, Villasimius	Sardinia	Italy	C. Ancona	CCAU	20.06.2017	1 @ "Villasimius (CA), Capo Carbonara, cava Usai e Stagno Notteri, 20.VI.2017 leg. C. Ancona, al suolo"		39.1015	9.51659			P. sardiniensis
PP1151	x	x	x	x	x	Capo Carbonara, Villasimius	Sardinia	Italy	C. Ancona	CCAU	20.06.2017	1 @ "Villasimius (CA), Capo Carbonara, cava Usai e Stagno Notteri, 20.VI.2017 leg. C. Ancona, al suolo"		39.1015	9.51659			P. sardiniensis
PP1152	x	x	x	x	x	Foce Tirso, Torregrande	Sardinia	Italy	C. Ancona	CCAU	28.06.2018	1 @ "Torregrande (OR), foce Tirso, strade bianche presso Eucalipteto, m 3 s.l.m., 32S 460730.52 m E, 4416710.37 m N, 28.VI.2018 leg. C. Ancona, al suolo e in volo al tramonto"		39.8855	8.54131			P. occidentalis
PP1153	x	x	x	x	x	Foce Tirso, Torregrande	Sardinia	Italy	C. Ancona	CCAU	28.06.2018	1 @ "Torregrande (OR), foce Tirso, strade bianche presso Eucalipteto, m 3 s.l.m., 32S 460730.52 m E, 4416710.37 m N, 28.VI.2018 leg. C. Ancona, al suolo e in volo al tramonto"		39.8855	8.54131			P. occidentalis
PP1154	x	x	x	x	x	Foce Tirso, Torregrande	Sardinia	Italy	C. Ancona	CCAU	28.06.2018	1 @ "Torregrande (OR), foce Tirso, strade bianche presso Eucalipteto, m 3 s.l.m., 32S 460730.52 m E, 4416710.37 m N, 28.VI.2018 leg. C. Ancona, al suolo e in volo al tramonto"		39.8855	8.54131			P. occidentalis
PP1155	x	x	x	x	x	Foce Tirso, Torregrande	Sardinia	Italy	C. Ancona	CCAU	28.06.2018	1 @ "Torregrande (OR), foce Tirso, strade bianche presso Eucalipteto, m 3 s.l.m., 32S 460730.52 m E, 4416710.37 m N, 28.VI.2018 leg. C. Ancona, al suolo e in volo al tramonto"		39.8855	8.54131			P. occidentalis
PP1156	x		x	x	x	Torregrande	Sardinia	Italy	C. Ancona	CCAU	27.06.2018	1 @ "Torregrande (OR), strada bianca e retroduna, 27.VI.2018 leg. C. Ancona, al suolo"		39.9047	8.52468			P. occidentalis
PP1157	x	x	x	x	x	Torregrande	Sardinia	Italy	C. Ancona	CCAU	27.06.2018	1 @ "Torregrande (OR), strada bianca e retroduna, 27.VI.2018 leg. C. Ancona, al suolo"		39.9047	8.52468			P. occidentalis
PP1158	x	x	x	x	x	Foce Tirso, Torregrande	Sardinia	Italy	C. Ancona	CCAU	26.06.2018	1 @ "Torregrande (OR), retroduna foce Tirso, 26.VI.2018 leg. C. Ancona, al suolo"		39.8855	8.54131			P. occidentalis
PP1159	x	x	x	x	x	Torregrande	Sardinia	Italy	C. Ancona	CCAU	27.06.2018	1 @ "Torregrande (OR), presso eucalipteto e canneto, 27.VI.2018 leg. C. Ancona, al suolo e al tramonto"		39.9047	8.52468			P. occidentalis
Psp1	x	x	x		x	Corsica: Desert des Agriates baie de l'Aacciolu	Corsica	France		CISP			L31	42.6916	9.06839	Psp1		P. cornutus
Psp2	x					Corsica: Desert des Agriates loc Magtazzini Rues	Corsica	France		CISP			L32	42.7254	9.20327	Psp2*		P. cornutus
Samb1	x	x	x	x		Sambuca di Sicilia (AG) Lago Arancio	Sicily	Italy		CISP			L30	37.6461	13.1047	Samb1		P. caesus
