# Supplementary material for: Integrative taxonomy of cryptic Pachypus chafers using museomics, morphometrics, barcoding, and genomic DNA analysis (Coleoptera: Scarabaeidae: Pachypodinae)
Source: Sci Rep. 2026 May 20;16:15710. doi: 10.1038/s41598-026-47761-7 (PMC13190838; doi:10.1038/s41598-026-47761-7)
Supplement: Supplementary file 7 — Supplementary Material 7 [file 41598_2026_47761_MOESM7_ESM.fas]

>834183
ggaactttatactttattttcggaagatgagcaggaataattggagcatc
cctaagtatactcattcgtaccgaattaggtcaacctggttcattaatcg
gaaatgaccaaatttataacacaattgtaacggcccatgcctttattata
atcttcttcatagtaatacctattataattggaggcttcggaaattgatt
agtacctttaatactcggatcccctgatatagctttcccccgaataaata
acttaagattttgattattaatcccatccattatctttatcctagaaaga
ataatagttgagaaaggaaccggaacaggatgaaccttataccccccatt
agcaataaatattgctcataacggatcatctgttgatttcacaattttta
gattacatctagcaggaatttcatcaatcataagagctattaactttatt
acaacatcaattaatatacgatccacaggaataacaatagagcgaataac
actattcacttgatcaattatactcactgcactacttctactcttatcat
tgcccgttctagcaggtggtattacaatactaattgcggaccgtaacatc
aacacctcattttttgacccagccggaggaggagatccaatcttattcca
acatctattc
>DA2794
ggaactttatactttattttcggaagatgagcaggaataattggagcatc
cctaagtatgctcattcgtaccgaattaggtcaacctggttcattaatcg
gaaatgaccaaatctataacacaattgtaacggctcatgcctttattata
atcttcttcatagtaatacctattataattggaggcttcggaaattgatt
agtacctttaatactcggatcccctgatatagctttcccccgaataaata
acttaagattttgattattaattccatccattatctttatcctagaaaga
ataatagttgagaaaggaaccggaacaggatgaaccttataccccccatt
agcaataaatattgcccataacggatcatctgttgatttcacaattttta
gattacatctagcaggaatttcatcaatcataagagctattaactttatc
acaacatcaattaatatacgatctacaggaataacaatagagcgaataac
attattcgcttgatcaattatactcactgcactacttctactcttatcat
tacccgttctagcaggtggtattacaatactaattgcggaccgtaatatc
aacacctcattttttgacccagccggagggggagatccaatcttattcca
acacctattc
>DA2719
ggaactttatactttattttcggaagatgagcaggaataattggagcatc
cctaagtatgctcattcgtaccgaattaggtcaacctggttcattaatcg
gaaatgaccaaatctataacacaattgtaacggctcatgcctttattata
atcttcttcatagtaatacctattataattggaggcttcggaaattgatt
agtacctttaatactcggatcccctgatatagctttcccccgaataaata
acttaagattttgattattaattccatccattatctttatcctagaaaga
ataatagttgagaaaggaaccggaacaggatgaaccttataccccccatt
agcaataaatattgcccataacggatcatctgttgatttcacaattttta
gattacatctagcaggaatttcatcaatcataagagctattaactttatc
acaacatcaattaatatacgatctacaggaataacaatagagcgaataac
actattcgcttgatcaattatactcactgcactacttctactcttatcat
tacccgttctagcaggtggtattacaatactaattgcggaccgtaatatc
aacacctcattttttgacccagccggagggggagatccaatcttattcca
acacctattc
>DA2779
ggaactttatacttcattttcgggagatgagcaggaataatcggagcatc
cctaagtatacttattcgtaccgaattaggccaacccggttcattaattg
gaaatgaccaaatctataacacaattgtaacagctcatgcctttattata
atcttcttcatagtaataccaattataattggaggctttggNaattgatt
agtacccttaatacttggatcccccgatatagctttccctcgaataaata
acttaagattttggttattaattccatccattatctttatcctagaaaga
ataatagtcgaaaaaggaactggaacaggatgaaccttataccccccatt
agcaataaatattgcccataacggatcatctgttgatttcacaattttta
gattacatctagcaggaatttcatcaattataagagctattaactttatc
acaacatcaattaatatacgatccacaggaataacaatagagcgaataac
actattcgcttggtcaattatactcactgcactactactacttttatccc
tacctgttcttgcaggtggtattacaatactgattgcagatcgtaatatt
aacacctcattttttgacccagctggagggggagatccaatcctattcca
acacctaNNN
>DA2778
NNNNNNNNNNNNNNNNNNNNNNNNNNNNNNNNNNNNNNNNNNggagcatc
cctaagtatacttattcgtaccgaattaggccaacccggttcattaattg
gaaatgaccaaatctataacacaattgtaacagctcatgcctttattata
atcttcttcatagtaataccaattataattggaggctttggaaattgatt
agtacccttaatacttggatcccccgatatagctttccctcgaataaata
acttaagattttggttattaattccatccattatctttatcctagaaaga
ataatagtcgaaaaaggaactggaacaggatgaaccttataccccccatt
agcaataaatattgcccataacggatcatctgttgatttcacaattttta
gattacatctagcaggaatttcatcaattataagagctattaactttatc
acaacatcaattaatatacgatccacaggaataacaatagagcgaataac
actattcgcttggtcaattatactcactgcactactactacttttatccc
tacctgttcttgcaggtggtattacaatactgattgcagatcgtaatatt
aacacctcattttttgacccagctggagggggagatccaatcctattcca
acacctattt
>DA2776
NNNNNNNNNNNNNNNNNNNNNNNNNNNNNNNNNNNNNNNatcggagcatc
cctaagtatacttattcgtaccgaattaggccaacccggttcattaattg
gaaatgaccaaatctataacacaattgtaacagctcatgcctttattata
atcttcttcatagtaataccaattataattggaggctttggaNNNNNNNN
NNNNNNNNNNNNNNNNNNNNNNNNNNNNNNNNNNNNNNNNNNNNNNNNNN
NNttaagattttggttattaattccatccattatctttatcctagaaaga
ataatagtcgaaaaaggaactggaacaggatgaaccttataccccccatt
agcaataaatattgcccataacggatcatctgttgatttcacaattttta
gattacatctagcaggaatttcatcaattataagagctattaactttatc
acaacatcaattaatatacgatccacaggaataacaatagagcgaataac
actattcgcttggtcaattatactcactgcactactactacttttatccc
tacctgttcttgcaggtggtattacaatactgattgcagatcgtaatatt
aacacctcattttttgacccagctggagggggagatccaatcctattcca
acacctattt
>DA2739
ggaactttatacttcattttcggaagatgagcaggaataatcggagcctc
cttaagtatgcttattcgtactgaattaggccaacctggttcactaattg
gaaatgatcaaatctataacacaattgtaacggctcatgcctttattata
atcttcttcatagtaataccaattataattggaggcttcggaaattgatt
agtacccttaatactcggatcccccgatatagctttcccccgaataaaca
acttgagattttgattattaattccatctattatctttatcctagaaaga
ataatagtcgaaaaaggaaccggaacaggatgaaccttataccccccatt
agcaataaatattgctcataacggatcatctgttgatttcacaattttta
gattacatctagcaggaatttcatcaattataagagctattaactttatc
acaacatcaattaatatgcggtctacaggaataacaatagaacgaataac
actatttgcttggtcaattatacttactgcattactactgctcttgtcat
tgcccgttctagcaggtggaattacaatactaattgcggatcgtaatatt
aacacttcattttttgacccagccggagggggagatccaatcctattcca
acacctattc
>DA2740
ggaactttatacttcattttcggaagatgagcaggaataatcggagcctc
cttaagtatgcttattcgtactgaattaggccaacctggttcactaattg
gaaatgatcaaatctataacacaattgtaacggctcatgcctttattata
atcttcttcatagtaataccaattataattggaggcttcggaaattgatt
agtacccttaatactcggatcccccgatatagctttcccccgaataaaca
acttgagattttgattattaattccatctattatctttatcctagaaaga
ataatagtcgaaaaaggaaccggaacaggatgaaccttataccccccatt
agcaataaatattgctcataacggatcatctgttgatttcacaattttta
gattacatctagcaggaatttcatcaattataagagctattaactttatc
acaacatcaattaatatgcggtctacaggaataacaatagaacgaataac
actatttgcttggtcaattatacttactgcattactactgctcttgtcat
tgcccgttctagcaggtggaattacaatactaattgcggatcgtaatatt
aacacttcattttttgacccagccggaggaggagatccaatcctattcca
acacctattc
>DA2742
ggaactttatacttcattttcggaagatgagcaggaataatcggagcctc
cttaagtatgcttattcgtactgaattaggccaacctggttcactaattg
gaaatgatcaaatctataacacaattgtaacggctcatgcctttattata
atcttcttcatagtaataccaattataattggaggcttcggaaattgatt
agtacccttaatactcggatcccccgatatagctttcccccgaataaaca
acttgagattttgattattaattccatctattatctttatcctagaaaga
ataatagtcgaaaaaggaaccggaacaggatgaaccttataccccccatt
agcaataaatattgctcataacggatcatctgttgatttcacaattttta
gattacatctagcaggaatttcatcaattataagagctattaactttatc
acaacatcaattaatatgcggtctacaggaataacaatagaacgaataac
actatttgcttggtcaattatacttactgcatttctactgctcttgtcat
tgcccgttctagcaggtggaattacaatactaattgcggatcgtaatatt
aacacttcattttttgacccagccggaggaggagatccaatcctattcca
acacctattc
>DA2657
ggaactttatacttcattttcggaagatgagcaggaataatcggagcctc
cttaagtatgcttattcgtactgaattaggccaacctggttcactaattg
gaaatgatcaaatctataacacaatcgtaacggctcatgcctttattata
atcttcttcatagtaataccaattataattggaggcttcggaaattgatt
agtacccttaatactcggatcccccgatatagctttcccccgaataaaca
acttgagattttgattattaattccatctattatctttatcctagaaaga
ataatagtcgaaaaaggaaccggaacaggatgaactttataccccccatt
agcaataaatattgctcataacggatcatctgttgatttcacaattttta
gattacatctagcaggaatttcatcaattataagagctattaactttatc
acaacatcaattaatatgcggtctacaggaataacaatagaacgaataac
actatttgcttggtcaattatacttactgcgttactactgctcttgtcat
tgcccgttctagcaggtggaattacaatactaattgcggatcgtaatatt
aacacttcattttttgacccagccggaggaggagatccaatcctattcca
acacctattc
>836884
ggcactttatacttcattttcggaagatgagcaggtataattggagcatc
cttaagtatacttattcgtaccgaactaggacaacctggttcattaattg
gaaatgaccaaatttataatacaattgtaacagcccatgcctttatcata
atcttctttatagtaataccaatcataattggaggttttggaaactgact
agtacccctaatactaggagcccccgatatagcctttccccgaataaata
acctaagattttgattattaatcccctctattatcttcatcttagaaaga
ataatagtcgaaaaaggaacaggaacaggatgaactttataccccccatt
agcaataaatactgcccatagaggatcatctgttgattttacaattttta
gactacacctagcgggaatctcctcaattatgagagctatcaacttcatc
acaacatcaatcaatatacgatcaataggaataaccatagaacgaataac
gttatttgcttgatcaattgtacttactgccctactgttactattatcac
tacctgttttagcaggaggaattactatactaattgctgaccgtaatatt
aatacttcattctttgaccccgctggaggaggagacccagtcctattcca
acacttattt
>DA2730
ggcactttatacttcattttcggaagatgagcgggtataattggggcatc
cttaagtatacttattcgtaccgaactaggacaacctggttcattaattg
gaaatgaccaaatttataatacaattgtaacagcccatgcctttatcata
atcttctttatagtaataccaatcataattggaggttttggaaactgact
agtacccctaatactaggagcccccgatatagcctttccccgaataaata
acctaagattttgattattaatcccctctattatcttcatcttagaaaga
ataatagtcgaaaaaggaacaggaacaggatgaactttataccccccatt
agcaataaatactgcccatagaggatcatctgttgattttacaattttta
gactacacctagcgggaatctcctcaattatgagagctatcaacttcatc
acaacatcaatcaatatacgatcaataggaataaccatagaacgtataac
attatttgcttgatcaattgtacttactgccctactgttactattatcac
tacctgttttagcaggaggaattactatactaattgctgaccgtaatatt
aatacttcattctttgaccccgctggaggaggagacccagtcctattcca
acacttattt
>DA2729
NNNNNNNNNNNNNNNNNNNNNNNNagatgagcgggtataattggggcatc
cttaagtatacttattcgtaccgaactaggacaacctggttcattaattg
gaaatgaccaaatttataatacaattgtaacagcccatgcctttatcata
atcttctttatagtaataccaatcataattggaggttttggaaactgact
agtacccctaatactaggagcccccgatatagcctttccccgaataaata
acctaagattttgattattaatcccctctattatcttcatcttagaaaga
ataatagtcgaaaaaggaacaggaacaggatgaactttataccccccatt
agcaataaatactgcccatagaggatcatctgttgattttacaattttta
gactacacctagcgggaatctcctcaattatgagagctatcaacttcatc
acaacatcaatcaatatacgatcaataggaataaccatagaacgtataac
attatttgcttgatcaattgtacttactgccctactgttactattatcac
tacctgttttagcaggaggaattactatactaattgctgaccgtaatatt
aatacttcattctttgaccccgctggaggaggagacNNNNNNNNNNNNNN
NNNNNNNNNN
>836885
ggcactttatacttcattttcggaagatgagcaggtataattggagcatc
cttaagtatacttattcgcaccgaactaggacagccgggtccattaattg
ggaacgaccaaattNNNNNNNNNNNNNNNNNNNNNNNNNNNNNNNNNNNN
NNNNNNNNNNNNNNNNNNNNNNNNNNNNNNNNNNNNNNNNNNNNNNNNNN
NNNNNNNctaatacNaggaNNNNNNNNNNNNNNNNNNNNNNNNNNNNNNN
NNNNNNNNNNNtgattattaatcccctctatNatcttcatcttagaaaga
atNatagtcgaaaaaggaacaggaacaggatgaactttataccccccatt
agcaataaatactgcccataNaggatcatctgttgattttacaattttta
gactacacctggcgggaatctcctcaattatgagagctattaacttcatc
acaacatcaatcaatatacgatcaacaggaataactatagaacgaataac
gttattcgcttgatcaattgtacttactgccctactgttactattatcac
tacctgttttagcaggaggaattactatactaattgctgaccgtaatatt
aatacttcattttttgaccctgccggagggggagacccagttttattcca
acacttattt
>836882
NNNNNNNNNNNNNNNattttcggNagatgagcagggataatcggagcatc
cttaagtatacttattcgcaccgaactaggacagccgggtccattaattg
ggaacgaccaaatttataatacaattgtaacagcccatgcttttattata
atcttctttatagtaatactaatcataattggaggttttggaaactgact
agtacccctaatactaggatcccctgatatagccttccctcgaataaata
acttaagattttgattattaatcccctcaattatcttcatcctagaaaga
ataatagtcgaaaaaggaacaggaacaggatgaactttataccccccatt
agcaataaatattgctcataatggatcatctgttgattttacaattttta
gactacacctagcaggaatctcctcaattataagagctattaacttcatc
acaacatcaatcaatatgcgatccacagggataactatagaacgaataac
gttattcgcttgatcaattgcacttactgcactactattactgctatcac
tacctgttttagcaggaggtattactatattaattgctgaccgtaatatt
aatacttcattttttgaccctgccggagggggagacccagttttattcca
acacttattt
>DA2582
ggtactttatatttcattttcgggagatgagcagggataatcggagcatc
cttaagtatacttattcgcaccgaactaggacagccgggtccattaattg
ggaacgaccaaatttataatacaattgtaacagcccatgcttttattata
atcttctttatagtaataccaatcataattggaggttttggaaactgact
agtacccctaatactaggagcccccgatatagccttcccacgaataaaca
acctaagattttgattattaatcccctctataatcttcatcttagaaaga
atgatagtcgaaaaaggaacaggaacaggatgaactttataccccccatt
agcaataaatattgcccataatggatcatctgttgattttacaattttta
gactacacctggcgggaatctcctcaattataagagctattaacttcatc
acaacatcaatcaatatgcgatccacagggataactatagaacgaataac
gttattcgcttgatcaattgcacttactgcactactattactgctatcac
tacctgttttagcaggaggtattactatattaattgctgaccgtaatatt
aatacttcattttttgaccctgccggagggggagacccagttttattcca
acacttattt
>DA2583
ggtactttatatttcattttcgggagatgagcagggataatcggagcatc
cttaagtatacttattcgcaccgaactaggacagccgggtccattaattg
ggaacgaccaaatttataatacaattgtaacagcccatgcttttattata
atcttctttatagtaataccaatcataattggaggttttggaaactgact
agtacccctaatactaggagcccccgatatagccttcccacgaataaaca
acctaagattttgattattaatcccctctataatcttcatcttagaaaga
atgatagtcgaaaaaggaacaggaacaggatgaactttataccccccatt
agcaataaatattgcccataatggatcatctgttgattttacaattttta
gactacacctggcgggaatctcctcaattataagagctattaacttcatc
acaacatcaatcaatatgcgatccacagggataactatagaacgaataac
gttattcgcttgatcaattgcacttactgcactactattactgctatcac
tacctgttttagcaggaggtattactatattaattgctgaccgtaatatt
aatacttcattttttgaccctgccggagggggagacccagttttattcca
acacttattt
>836881
NNNNNNNNNNNNNNNNNNNNNNNNNNNNNNNNNNNNNNNNNNNNNNNNNN
NNNNNNNNNNNNNNNNNNNNNNNNNNNNNNNNNNNNNggtccattaattg
ggaacgaccaaatttataatacaattgtaacagcccatgcttttattata
atcttctttatagtaataccaatcataattggaggttttggaaactgact
agtacccctaatactaggagcccccgatatagccttcccNcgaataaaNa
acNtaagattttgattattaNNNNNNNNNNNNNNNNNNNNNNNNNNNNNN
NNNNNNNNNgaaaaaggaacaggaacaggatgaactttataccccccatt
agcaataaatattgcccataatggatcatctgttgattttacaattttta
gactacacctggcgggaatctcctcaattataagagctattaacttcatc
acaacatcaatcaatatgcgatccacagggataactatagaacgaataac
gttattcgcttgatcaattgcacttactNNNNNNNNNNNNNNNNtatcac
tacctgttNNNNNNNNNNNNattactatattaattgctgaccgtaatatt
aatacttcattttttgaccctgccggagggggagacccagttttattcca
acacttattt
>836883
NNNNNNNNNNNNNNNNNNNNNNNNNNNNNNNNNNNNNNNatNggNgcatc
cttaagtatacttattcNcaccgaactaggacaNccNggNNcattaattg
gaaatgaccaaatttataacacaattgtaacagctcacgcctttattata
atcttctttatagtaNNNNNNNNNNNNNNNNNNggNtttggaaactgatt
agtacccctaatactcggaNccccNgatatagccttcccNcgaataaaNa
acNtaagattttgattattaatcccctcNatNatcttcatcttagaaaga
atgatagtcgaaaaaggaacaggaacaggatgaactttataccccccatt
agcaataaatattgcccataatggatcatctgttgattttacaattttta
gactacacctggcgggaatctcctcaattataagagctattaacttcatc
acaacatcaatcaatatgcgatccacagggataactatagaacgaataac
gttattcgcttgatcaattgcacttactgcactactattactgctatcac
tacctgttttagcaggaggtattactatattaattgctgaccgtaatatt
aatacttcattttttgacccNgccggagggggagacccNNtNNtNttcca
aNNNNNNNNN
>836886
NNNNNNNNNNNNNNNNNNNNNNNNNNNNNNNNNNNNNNNNNNNNNNNNNN
NNNNNNNNNNNNNNNNcgcaccgaactaggacaacctggctcattaattg
gNaatgaccaaatttataacacaattgttacagcNcacgcNtttattata
atNtNNtttatagtNataccaatcataattggaggNtttggaaactgatt
agtacccctaatactNggatccccNgatatagccttcccNcgaataaaNa
acNtaagattttgattattaatcccctcaattatcttcatcNtagaaaga
ataatagtcgaaaaaggaacaggaacaggatgaactttataccccccatt
agcaataaatattgcccataatggatcatctgttgattttacaattttta
gNcttcacctagcaggaatctcctcaattataagagctattaactttatc
acaacatcaattaatatacgagcgacaggaatagctatagaacgaataac
gttattcgcttgatcaattgcacttactgcactattattactattatcac
tacctgttttagcaggaggtattactataNtaNttgctgaccgtaatatt
aacacttcattttttgatcctgccggtggNggagacccagttttattcca
acacttattt
>DA2598
ggtaccttatacttcatcttcggaagatgagcaggaataattggagcatc
cctaagtatacttatccgcactgaactaggacaacctggatcattaatcg
gaaatgaccaaatttataacacaattgtaacagcccacgcttttattata
atcttttttatagtaataccaattataattggagggtttggaaattgact
agtacccctaatactaggatcccctgatatagccttccctcgaataaata
acctaagattttgattattaatcccctcaatcatttttatcttagaagga
ataatagttgaaaaaggaactggaacaggatgaactttataccccccatt
agcaataaatattgctcataatggatcctctgttgattttacaattttta
gattacacctggccggaatttcctcaattataagagctattaactttatt
acaacatcaattaatatacgatctacaggaataacaatagagcgaataac
attatttgcttgatcaattgcacttaccgcattattattacttttatcac
ttcctgttttagcaggaggtattactatgctaattgctgaccgtaatatt
aatacttcattctttgaccccgctgggggaggtgaccctattttattcca
acacttattt
>DA2589
NNNNNNNNNNNNNNNatcttcggaagatgagcaggaataattggagcatc
cctaagtatacttatccgcactgaactaggacaacctggatcattaatcg
gaaatgaccaaatttataacacaattgtaacagcccacgcttttattata
atcttttttatagtaataccaattataattggagggtttggaaattgact
agtacccctaatactaggatcccctgatatagccttccctcgaataaata
acctaagattttgattattaatcccctcaatcatttttatcttagaagga
ataatagttgaaaaaggaactggaacaggatgaactttataccccccatt
agcaataaatattgctcataatggatcctctgttgattttacaattttta
gattacacctggccggaatttcctcaattataagagctattaactttatt
acaacatcaattaatatacgatctacaggaataacaatagagcgaataac
attatttgcttgatcaattgcacttaccgcattattattacttttatcac
ttcctgttttagcaggaggtattaccatgctaattgctgaccgtaatatt
aatacttcattctttgaccccgctgggggaggtgaccctattttattcca
acacttattt
>DA2606
NNNNNNNNNNNNNNNNNNNNNNNNNNNNNNNNNNNNNNNNNNNNNNNNNN
NNNNNNNNNNNNNNNNNNNNNNNNNNNNNNNNNNNNNNNNNNNNNNNNNN
NNNNNNNNNNNNNNNNNNNNNNNattgtaacagcccacgcttttattata
atcttttttatagtaataccaattataattggagggtttggaaattgact
agtacccctaatactaggatcccctgatatagccttccctcgaataaata
acctaagattttgattattaatcccctcaatcatttttatcttagaagga
ataatagttgaaaaaggaactggaacaggatgaactttataccccccatt
agcaataaatattgctcataatggatcctctgttgattttacaattttta
gattacacctggccggaatttcctcaattataagagctattaactttatt
acaacatcaattaatatacgatctacaggaataacaatagagcgaataac
attatttgcttgatcaattgcacttaccgcattattattacttttatcac
ttcctgttttagcaggaggtattaccatgctaattgctgaccgtaatatt
aatacttcattctttgaccccgctgggNNNNNNNNNNNNNNNNNNNNNNN
NNNNNNNNNN
>DA4229
ggaaccttatactttatttttggaagatgagcaggaataattggaacatc
cttaagaatgctaatccgtattgaactaggtcaaccaggatcattaattg
gaaatgaccaaatttataatacaattgttacagcccacgcatttattata
atcttttttatagtaataccaattataattggaggattcggaaattggtt
agtacccctaatattaggatctcctgatatagccttcccccgaataaaca
acctaagattctgattattaatcccctcaatcatttttatcttagaaaga
ataatagtcgaaaaaggaactggaacaggatgaactttataccccccatt
agcaataaatattgcccataatggatcatcagtagattttacaatcttca
gattacacctagcaggtgtttcctcaattataagagctattaattttatt
acaacatctattaatatacgatccacaggaataacaatagaacgaataac
actattcgcttgatcaattatacttactgcattattacttcttttatcat
tacctgttttagcaggaggtattaccatactaattgcggatcgtaatatt
aacacttcatttttcgacccagcaggaggaggagaccctatcctatttca
acacttattc
>DA4231
NNNNNNNNNNNNNNNNNNNNNNNNNNNNNNNNNNNNNNNNNNNNNNNNNN
NNNNNNNNNNctaatccgtattgaactaggtcaaccaggatcattaattg
gaaatgaccaaatttataatacaattgttacagcccacgcatttattata
atcttttttatagtaataccaattataattggaggattcggaaattggtt
agtacccctaatattaggatctcctgatatagccttcccccgaataaaca
acctaagattctgattattaatcccctcaatcatttttatcttagaaaga
ataatagtcgaaaaaggaactggaacaggatgaactttataccccccatt
agcaataaatattgcccataatggatcatcagtagattttacaatcttNa
gaNNNNNNNNNNNNNNNNNNNNNNNNNNNNNNNNNNNNNNNNNNNNNNNN
NNNNNNNNNNNNNNNNNNacaNgaataacaataNaacgaataacactatN
NgcttgatcaattatacttactgcattattacttcttttatNattacctg
tNttagcaggaggtattaccatactaattgcggatcgtaatattaacact
tcatttttcgacccagcaggaggaggagaccctatcctatttcaacactt
attc
>DA3375
NNNNNNNNNNNNNNNNNNNNNNNNNNNNNNNNNNNNNNNNNNNNNNNNNN
NNNNNNNNNNNNNNNNNNNNNNNNNNNNNNNNNNNNNNNNNNNNNNNNNN
NNNNNNNNNNNNNNtataacacaattgttacagcccacgcatttattata
atcttttttatagtaataccaattataattggaggattcggaaattgact
agtgcctctaatattaggatctcctgatatagccttcccccgaataaaca
acctaagattctgattattaatNccctcNNNNNNNNNNNNNNNNNNNNNN
NNNNNNNNNNNNNNNNNNNNNNNNNNNNNNtgaactttataccccccact
agcaataaatattgctcataatggatcatcagttgatttcacaatcttta
gattacacttagcaggtgtttcctcaattataagagctattaattttatc
acaacatctattaatatacgatctacaggaataacaatagaacgaNNNNN
NNNNNNNNNNtgatcaattatacttNNNNNNNNNNNNNNNNNNNNNNNNN
NNNNNNNNNNNNNNNNNNNNNNNNNNNNNNNNNNNNNNNNNNNNNNNatt
aacacttcatttttcgacccagcagggggaggagaccctattctatttca
acacNNNNNN
>DA3373
NNNNNNNNNNNNNNNNNNNNNNNNNNNNNNNNNNNNNNNNNNNNNNNNNN
NNNNNNNNNNNNNatccgcacagaactaggtcaacctggctcattaatcg
gaaatgaccaaatttataacacaattgttacagcccacgcatttattata
atcttttttatagtaataccaattataattggaggatttggaaattgatt
agtacccctaatattaggatctcctgatatagccttcccccgaataaata
acctaagattctgattattaNNNNNNNNNNNNNNNNNNNNNNNNNNNNNN
NNNatagtcgaaaaaggaactggaacaggatgaactttataccccNNNNN
NNNNNNNNNNNNNNNNNNNNNNNNNNNNtcagtcgatttcacaatcttta
gattacacctagcaggtgtttcctcaattataagagctattaactttatc
acaacatctattaatatacgatctacaggaataacaatagaacNaNtaac
actattcgcctgatcaattatacttNNNgcattattactccttttatcac
taNNNNNNNNNNNNNNNNNNNNNNNNNNNNNNNNNNNNNNNNNNaatatt
aacacttcattttttgacccagcaggagggggagatcctattctattcca
acacttattt
>DA3374
ggcaccttatacttcatttttggaagatgagcaggaataattggagcatc
cttaagtatattaatccgcacagaactaggtcaacccggttccttaattg
gaaatgaccaaatttataacacaattgttacagcccacgcatttattata
atcttttttatagtaataccaattataattggaggattcggaaattgatt
aatacctctaatattaggatcccctgatatagccttcccccgaataaaca
acctaagattctgattattaatcccctcaatcatttttatcttagaaaga
ataatagttgaaaaaggaactggaacaggatgaactttataccccccact
agcaataaatattgcccataatggatcatcagttgatttcacaatcttta
gattacacctagcaggtgtttcctcaattataagagctattaattttatc
acaacatctattaatatacgatgtacaggaataacaatagaacgaataac
attattcNNNNNNNNNNNNNNNNNNNNNNNNNNNNNNNNNNNNNNNNNNN
NNcctgttttagcaggaggtatcaccatactaattgccgatcgaaatatt
aacacttcattttttgacccagcagggggaggagaccctattttattcca
acacttattt
>DA3356
ggtaccttatacttcatttttggaagatgagcaggaataattggagcatc
attaagtatactaatccgtacagaattaggccaacctggttcattaatcg
gaaatgaccaaatttataatacaattgttacagcccacgcatttattata
atcttttttatagtaatgccaattataattggaggattcggaaattgatt
agtacccctaatactaggatctcctgatatagccttcccccgaataaaca
acctaagattctgattattaatcccctcaatcatttttatcttagaaaga
ataatagttgaaaaaggaactggaacaggatgaactttataccccccact
agcaataaatattgcccataatNNNNNNNNNNNNNNNNNNNNNNNNNNNN
NNNNNNNNNNNNNNNNNNNNNNNNNNNNNNNNNNNNNNNNNNNNNNNNNN
NNNNNNNNNNNNNNNNNNNNNNNNNNNNNNNNNNNNNNNNNNNNNNNNNN
NNNNNNNNNNNNNNNNNNNNNNNNNNNNNNNNNNNNNNNNNNNNNNNNNN
NNNNNNNNNNNNNNggaNNNNNNNNNNNNNNNNNNNNNNNNcgtaatatt
aacacttcattttttgatccagcaggaggaggagaccctattctattcca
acacttattt
>DA3422
ggtaccttatacttcatttttggaagatgggcaggaataatgggagcatc
cctaagtatactaatccgcacagaactgggtcaaccgggttcattaatcg
gaaatgaccaaatttataacacaattgttacagcccacgcatttattata
atcttttttNNNNNNNNNccaattataattggaggattcggaaattgact
agtacccctaatattaggatcccctgatatagccttcccccgaatgaaca
acctaagattctgattattaatcccttcaatcatttttatcttagaaaga
ataatagttgaaaaaggaactggaacaggatgaactttataccccccact
agcaataaacattgcccataatggatcctccgtcgacttcacaatcttcN
NNNNNNNNNNNNNNNNNNNNNNNNNNNNNNNNNNNNNNNNNNNNNNNNNN
NNNNNNNNNNNNNNNNNNNNNNNNNNNNNNNNNNNNNNNNNNNNNNNNNN
NNNNNNNNNNNNNNNNNNNNNNNNNNNNNNNNNNNNNNNNNNNNNNNNNN
NNNNNNNNNNNNNNNNNNNNNNNNNNatactaattgcggatcgtaatatt
aacacttcatttttcgacccagcaggaggaggagatcctatcctattcca
acacttaNNN
>DA4239
NNNNNNNNNNNNNNNNNNNNNNNNagatgggcaggaataatcggagcatc
cctaagtatactaatccgcacagaactgggtcaaccgggttcattaatcg
gaaatgaccaaatttataacacaattgttacagcccacgcatttattata
atcttttttatagtaataccaattataattggaggatttggaaattgact
agtacccctaatattaggatccNNNNNNatagcctttccccgaatgaaca
acctaagattctgattattaatcccttcaatcatttttatcttagaaaga
ataatagtcgaaaaaggaactggaacaggatgaactttataccccccgct
agcaataaacattgcccataatggatcatccgtcgacttcacaatcttca
gattacacctagcaggtgtttcctcaattataagagctattaattttatc
acaacatctattaatatacgatctgtaggaataacaatagaacgtataac
cctattcgcctgatcaattatacttactgcattattgcttcttttatcat
tacctgtcttagcaggaggtatcactatactaattgcagatcgtaatatt
aacacttcattNttNgacccaNNNNNNNNNNNNNNNNNNNNNNNNNNNNN
NNNNNNNNNN
>DA4238
NNNNNNNNNNNNNNNNNNNNNNNNNNNNNNNNNNNNNNNNNNNNNNNNtc
cctaagtatactaatccgcacagaactgggtcaaccgggttcattaatcg
gaaatgaccaaatttataacacaattgttacagcccacgcatttattata
atcttttttatagtaataccaattataattggaggatttggaaattgact
agtacccctaatattaNNNNNNNNNNNNNNNNNNNNNNNNNNNNNNaaca
acctaagattctgattattaatcccttcaatcatttttatcttagaaaga
ataatagtcgaaaaaggaactggaacaggatgaactttataccccccgct
agcaataaacattgcccataatggatcatccgtcgacttcacaatcttca
gattacacctagcaggtgtttcctcaattataagagctattaattttatc
acaacatctattaatatacgatctgtaggaataacaatagaacgtataac
cctattcgcctgatcaattatacttactgcattattgcttcttttatcat
tacctgtcttagcaggaggtatcactatactaNNNNNNNNNNNNNNNNNN
NNNNNNNNNNNNNNNNNNNNNNNNNNNNNNNNNNNNNNNNNNNNNNNNNN
NNNNNNNNNN
>DA3415
NNNNNNNNNNNNNNNNNNNNNNNNagatgggcaggaataatgggagcatc
cctaagtatactaatccgcacagaactgggtcaaccgggttcattaatcg
gaaatgaccaaatttataacacaattgttacagcccacgcatttattata
atcttttttatagtaataccaattataattggaggattcggaaattgact
agtacccctaatattaggaNcNcctgatatagcNttcccccgaatgaaca
acctaagattctgattattaatcccttcaatcatttttatcttagaaaga
ataatagttgaaaaaggaactggaacaggatgaactttataccccccact
agcaataaacattgcccataatggatcctccgtcgacttcacaatcttca
gattacacctagcaggtgtttcctcaattataagagctattaattttatc
acaacatctattaatatacgatctNNNggaataacgatagaacgtataNN
NNNNNNNNNNNNNNNNNNNNNNNNNNNNNNNNNNNNNNNNNNNNNNNNNN
NNNNNNNNNNNNNNNNNNNNNNNNNNNNNNNNNNNNNNNNNNNNNNNNNN
NNNNNNNNNNNNNNNNNNNNNNNNNNNNNNNNNNNNNNNNNNNNNNNNNN
NNNNNNNNNN
>DA4272
ggtaccttatacttcatttttgggagatgagcaggaataattggagcatc
cctaagtatactaatccgcacagaactgggtcaaccaggttcattaatcg
gaaatgaccaaatttataacacaattgttacagcccacgcatttattata
atcttttttatagtaataccaattataattggaggattcggaaattgact
agtacccctaatattaggatcccctgatatagcctttccccgaatgaaca
acctaagattctgattattaatcccctcaatcatttttatcttagaaaga
ataatagtcgaaaaaggaactggaacaggatgaactttaNNNNNNNNNNN
NNNNNNNNNNNNNNNNNNNNNNNNNNNNNNNNNNNNNNNNNNNNNNNNNN
NNNNNNNNNNNNNNNNNNNNNNNNNNNNNNNNNNNNNNNNNNNNNNNNNN
NNNNNNNNNattaatatacgatctgtaggaataacgatagaacgtataac
cctattcgcctgatcaattatacttactgcaNtattgcttcttttatcat
tacctgtcttagcaggaggtatcactatactaattgcggatcgtaatatt
aacacttcatttttcgacccagcaggaggaggagatcctatcctattcca
acacttattc
>DA3355
ggcaccttatacttcattttcggaagatgagcaggaataattggagcatc
tttgagtatattaatccgtacagaacttggtcaacctggctcattaatcg
gaaacgaccaaatttacaatacaattgttacagcccatgcatttattata
atcttttttatagtaataccaataataattggaggatttggaaactgatt
agtacccctaNNNNNNNNNNNNNNNNNNNNNNNNNNNNNNNNNNNNNNNa
acctaagattctgattattaatcccttcaatcatttttatcttaNNNNNN
NNNatagttgaaaaaggaaccggaacaggatgaaccttataccccccgct
agcaataaatattgcccataatggatcatcagtcgattttacaatcttta
gattacacctagcaggtgtttcttcaattataagagctattaactttatt
acaacatccattaatatacgatctacaggaataacaatagaacgaataac
attatttgcttgatcaattatacttactgcagtattacttcttttatcat
tacccgtcttagcgggaggtattaccatactaattgctgatcgtaatatc
aacactNNNNNNNNNNNNNNNNNNNNNNNNNNNNNNNNNNNNNNNNNNNN
NNNNNNNNNN
>DA2586
ggcactttatactttatctttggaagatgggcaggtataatcggagcttc
tttaagtatactaatccgtactgaacttgggcaaccgggatcactaatcg
gaaataaccaaatttataatacaattgttacagcccatgcttttattata
atttttttcatggtaatacctattataattggtggatttggaaactggtt
agtccccctaatactaggatcacctgatatagccttccctcgaataaata
accttagattttggctattaatcccctccgttatcttcattttagaaaga
ataatagttgaaaaaggaacaggaacaggatgaaccctataccccccatt
agcaataaatattgcacataatggatcatctgttgactttacaattttca
gattacaccttgctggagtttcctcaatcataagagccatcaactttatt
acaacatcaattaatatacgatccacaggaataactatagaaaaaataac
actatttgcttggtcaattgtacttactgctctattattattattatcgt
tacctgttctagccggaggtattactatgttaattgctgaccgaaatatc
aacacttcattctttgacccagccggaggaggagaccctattttattcca
acatctattc
>DA4241
NNNNNNNNNNNNNNNNNNNNNNNNNNNNNNNNNNNNNNNNNNNNNNNNNN
NNNNNNNNNNNNNatccgtactgaaNNNNNNNNNNNNNNNNNNNNNNNNN
NNNNNNNNNNNNNNNNNNNNNNNattgttacagcccatgcttttattata
atttttttcatggtgatacctattataattggaggatttggaaactggtt
agtccccctaatactaggatcacctgatatagccttccctcgaataaata
accttagattttggctattaatcccctccNNNNNNNNNNNNNNNNNNNNN
NNNNNNNNNgaaaaaggaacaggaacaggatgaactctataccccccatt
agcaataaatattgcacataatggatcatctgttgactttacaattttca
gattacaccttgctggagtttcctctatcataagagctatcaactttatt
acaacatcaattaatatacgatccacaggaataactatagaaaaaataac
actatttgcttggtccattgtacttactgctctattattattattatcgt
tacctgttctagcaggaggtattactatattaattgctgaccgaaatatc
aatacttcattctttgacccagccggaggaggagaccctattttattcca
acatctattc
>DA4242
NNNNNNNNNNNNNNNNNNNNNNNNagatgggcaggtataatcggggcctc
tttaagtatactaatccgtactgaacttggacaaccgggatcactaatcg
gaaatgaccaaatttataatacaattgttacagcccatgcttttattata
atttttttcatggtgatacctattataattggaggatttggaaactggtt
agtccccctaatactaggatcacctgatatagccttccctcgaataaata
accttagattttggctattaatcccctccattNNNNNNNNNNNNNNNNNN
NNNNNNNNNNNNNNNNNNNNNNNNNNNNNNtgaactctataccccccatt
agcaataaatattgcacataatggatcatctgttgactttacaattttca
gattacaccttgctggagtttcctctatcataagagctatcaactttatt
acaacatcaattaatatacgatccacaggaataactatagaaaaaataac
actatttgcttggtccattgtacttactgctctattattattattatcgt
tacctgttctagcaggaggtattactatattaattgctgaccgaaatatc
aatacttcattctttgacccagccggaggaggagaccctattttattcca
acatctattc
>DA4240
NNNNNNNNNNNNNNNNNNNNNggaagatgggcaggtataatcggNgcctc
tttaagtatactaatccgtactgaaNttggacaaccgNgatNactaatcg
gaaatgaccaaatttataatNNNNNNNNNNNNNNNcatgcttttattata
atttttttcatggtgNNNNNNNNNNNNNNNNNNNNNNNNNNNNNNNNNNN
NgtNccNNtaatactaNgatcNccNgataNagccttNcctcgaataaata
aNctNaNattttgNcNattNNNNccNNcNattNNNNNNggaacaggatga
actctataccccccattagcaataaatattgcacataatggatcatctgt
tgactttacaattttcagattacaccttgctggagtttcctctatcataa
gagctatcaactttattacaacatcaattaatatacgaNNNNNNggaata
actatagaaaaaataacNctNtttNcttggtccattNNNNNNNNNNNNNN
NNNNNNNNNNNNNNNNNNNccNNttctagNaNgagNNatNacNatattaa
ttgctgaccgaaatatcaatacttcattctttgacccagccgNNggagga
gacNNNNNNNNNNNNNNNNNNNNNNNN
>DA4263
ggtactttatattttatttttggaagatgggcaggtataattggagcttc
tttaagaatactaatccgcaccgaacttgggcaacccgggtcattaattg
gaaatgatcaaatttataacacaattgtaacagctcacgctttcattata
attttttttatagtaatacctatcataattggaggatttggaaattggct
agttcctctaatgcttggatcccccgatatagccttcccccgaataaaca
acctaagattttgattattaatcccatcaattatcttcatcttagaaaga
ataatagttgaaaaaggaacaggaacaggatgaactttataccccccgct
agcaataaacattgctcataatggttcatctgttgactttacaattttta
gactacatctagctggaatttcctcaattctaagagctatcaactttatt
acaacatcagtaaatatacgatccacaggaataactatagaacgaataac
actatttgcttgatcaattatacttactgcagtattattattattatcat
taccagttctagcaggaggaattactatattaattgctgaccgaaatatt
aatacttcattttttgatccagccgggggaggagaccctattctatttca
acatNtaNNN
>DA4264
ggtactttatattttatttttggaagatgggcaggtataattggagcttc
tttaagaatactaatccgcaccgaacttgggcaacccgggtcattaattN
NNNNNNNNNNNNNNNNNNNNNNNNNNNNNNNNNNNNNNNNNNNNNNNNNN
NNNNNNNNNNNNNNNNNNNNNNNNNNNNNNNNNNNNNNNNNNaattggct
agttcctctaatgcttggatcccccgatatagccttcccccgaataaaca
acctaagattttgattattaatcccatcaattatcttcatcttagaaaga
ataatagttgaaaaaggaacaggaacaggatgaactttataccccccgct
agcaataaacattgctcataatggttcatctgttgactttacaattttta
gactacatctagctggaatttcctcaattctaagagctatcaactttatt
acaacatcagtaaatatacgatccacaggaataactatagaacgaataac
actatttgcttgatcaattatacttactgcagtattattattattatcat
taccagttctagcaggaggaattactatattaattgctgaccgaaatatt
aatacttcattttttgatNNNNNNNNNNNNNNNNNNNNNNNNNNNNNNNN
NNNNNNNNNN
>DA4266
NNNNNNNNNNNNNNNNNNNNNggaagatgggcaggtataattggNgcNtc
tttaagNatNNtaatNcgNacNgaacttgggcaacccgggtcattaattg
gaaatgatcaaatttataacacaattgtaacagctcacgctttcattata
attttttttatagtaatacctatcataatcggaggatttggaaattggct
agttcctctaatgcttggatcccccgatatagccttcccccgaataaaca
acctaagattttgattattaatcccatcaattatcttcatcttagaaaga
ataatagttgaaaaaggaacaggaacaggatgaactttataccccccgct
agcaataaacattgctcataatggttcatctgttgactttacaattttta
gactacatctagctggaatttcctcaattctaagagctatcaactttatt
acaacatcagtaaatatacgatccacaggaataactatagaacgaataac
actatttgcttgatcaattatacttactgcagtattattattattatcat
taccagttctagcaggaggaattactatattaattgctgaccgaaatatt
aatacttcattttttgatccagccgggggaggagaccccattctatttca
acatttattc
>DA4265
ggtactttatattttatttttggaagatgggcaggtataattggagcttc
tttaagtatactaatccgcaccgaacttggacaacccggatcattaattg
gaaatgatcaaatttataacacaattgtaacagctcacgctttcattata
attttttttatagtaatacctatcataatcggaggatttggaaattggtt
agtccctctaatgcttgggtcccccgatatagcctttccccgaataaaca
acctaagattttgattattaatcccatcaattatctttatcttagaaaga
ataatagttgaaaaaggaacaggaacaggatgaactttataccccccact
agcaataaatattgctcataatggttcatctgttgactttacaattttta
gactacatctagctggaatttcctcaattctaagagctattaactttatt
acaacatcagtaaatatacgatccacaggaatgactatagaacgaataac
actatttgcttgatcaattatacttactgcagtattattattattatcat
taccagttctagcaggaggaattactatactaattgctgaccgaaatatt
aatacttcattttttgatccagccgggggaggaNNNNNNNNNNNNNNNNN
NNNNNNNNNN
>DA4256
NNNNNNNNNNNNNNNNNNNNNggaagatgggcaggtataattggagcttc
tttaagtatattaatccgcactgaacttggacaacctgggtcattaattg
gaaatgatcaaatttataacacaattgtaacagctcacgctttcattata
attttttttatagtaatacctatcataattggaggatttggaaattgatt
agtccctctaatgttaggatcccccgatatagccttcccccgaataaaca
acctaagattttgattattaatcccatcaattatcttcatcttagaaaga
ataatagttgaaaaaggaacaggaacaggatgaactttataccccccact
agcaataaacattgctcataatggttcatctgttgactttacaattttta
gactacatctagctggaatttcatcaattttaagagctatcaactttatt
acaacatcagtaaatatacgatccacaggaataactatagaacgaataac
actatttgcttgatcaattatacttactgcagtattattattattatcat
taccagttctagcaggaggaattactatattaattgctgaccgaaatatt
aatacttcattttttgacccagccggaggaggagaccccattctattcca
acatttattt
>DA4253
NNNNNNNNNNNNNNNNNNNNNNNNagatgagcaggtataattggagcttc
tttaagtatattaatccgtactgaacttggacaacctgggtcattaattg
gaaatgatcagatttataacacaattgtaacagcccacgctttcattata
attttttttatagtgatacctatcNNNNNNNNNNNNNNNNNNNNNNNNNN
NNNNNNNNNNNNNttgggatcccccgatatagccttcccccgaataaaca
acctaagattttgattattaatcccatcaattatctttatcttagaaaga
ataatagttgaaaaaggaacaggaacaggatgaactttatatcccccact
agcaataaacattgctcataatggttcatctgttgactttacaattttta
gactacatctagctggaatttcctcaattctaagagctatcaactttatt
acaacatcagtaaatatacgatctacaggaataactatagaacgaataac
actatttgcttggtcaattatacttactgcagtaNNNNNNNNNttatcat
taccagttctagcaggaggaattactatattaattgctgaccgaaatatt
aatacttcattttttgacccagccggaggaggagaccccattctattcca
acatttattt
>DA4252
ggtactttatattttatttttggaagatgggcaggtataattggagcttc
tttaagtatattaatccgcactgaacttggacaacctgggtcattaattg
gaaatgatcaaatttataacacaattgtaacagctcacgctttcattata
attttttttatagtaatacctatcataattggaggatttggaaattgatt
agtccctctaatgNNNNNNNNNNNNNNNNNNNNNttccNNcgaaNaaaNa
aNNtaagattttgaNNNNNNNNNNNNNNNNNNNNNNNNNNNNNNNNNNNN
NNNNNNNNNNNNNNNNNNNNNNNNNNNNNNNNNNNNNNNNNNNNNNNNNN
NNNNNNNNNNNNNNNNcataatggttcatctgttgactttacaattttta
gactacatctagctggaatttcatcaattttaagagctatcaactttatt
acaacatcagtaaatatacgatccacaggaataactatagaacgaataac
actatttgcttgatcaattatacttactgcagtattattattattatcat
taccagttctagcaggaggaattactatattaattgctgaccgaaatatt
aatacttcattttttgacccagccggaNNNNNNNNNNNNNNNNNNNNNNN
NNNNNNNNNN
>DA4262
ggaactttatacttcatttttggaagatgagctggcataatcggggcatc
tttaagtatattaattcgtactgaactagggcaacctggatcactaattg
gaaatgatcagatttacaatacaattgtaacagcccatgcttttatcata
atttttttcatagtaatacctattataattggaggattcggaaattgact
agtacccctaatactaggatctcctgatatagcattccctcgaataaata
acctaagattttgactattaatcccctctattattttcctcctagaaaga
ataatagttgaaaaaggtacaggaacaggatgaacactataccccccatt
agctatgaatattgcacataatggatcatctgttgactttacaattttca
gattacacttagccggaatttcctctattctaagagctatcaacttcatc
acaacatcaattaatatacgatctacaggaataactatagaacgaataac
actatttgcttggtcaattatacttactgcattattattgctactatcct
tacctgttctagctggtggtattactatactaattgctgatcgaaatatc
aatacatcattttttgaccccgctggaggaggagaccccatcctattcca
acacctattc
>DA4260
NNNNNNNNNNNNNNNNNNNNNNNNNNNNNNNNNNNNNNNNNNNNNNNNNN
NNNNNNNatattaattcgtactgaactagggcaacctggatcactaattg
gaaatgatcagatttacaatacaattgtaacagcccatgcttttatcata
atttttttcatagtaatacctattataattggaggattcggaaattgact
agtacccctaatactaggatctcctgatatagcattccctcgaataaata
acctaagattttgactattaatcccctctattattttcctcctagaaaga
ataatagttgaaaaaggtacaggaacaggatgaacactataccccccatt
agctatgaatattgcacataatggatcatctgttNNNNNNNNNNNNNNNN
NNNNNNNNNNNNNNNNNNNNNNNNNNNNNNNNNNNNNNNNNNNNNNNNNN
NNNacatcaattaatatacgatctacaggaataactNNNgaacgaataac
actatttgcttggtcaattatacttactgcattattattgctactatcct
tacctgttctagctggtggtattactatactaattgctgatcgaaatatc
aatacatcattttttgaccccgctggaggaggagaccccatcctattcca
acacctattc
>DA4258
NNNNNNNNNNNNNNNNNNNNNNNNNNNNNNNNNNNNNtaNtNNNNgNatc
NttaagtatattaattcgtacNgaaNtaggNNaNcctggatcactaattg
gaaatgatcagatttacaatacaattgtaacagcccatgcttttatcata
atttttttcatagtaatacctattataattggaggattcggaaattgact
agtacccctaatactaggatctcctgatatagcattccctcgaataaata
acctaagattttgactattaatcccctctattattttcctcctagaaaga
ataatagttgaaaaaggtacaggaacaggatgaacactataccccccatt
agctatgaatattgcacataatggatcatctgttgactttacaattttca
gattacacttagccggaatttcctctattctaagagctatcaacttcatc
acaacatcaattaatatacgatctacaggaataactatagaacgaataac
actatttgcttggtcaattatacttactgcattattattgctactatcct
tacctgttctagctggtggtattactataNNNNNNNNNNNNNNNNNNNNN
NNNNNNNNNNNNNNNNNNNNNNNNNNNNNNNNNNNNNNNNNNNNNNNNNN
NNNNNNNNNN
>DA4250
ggtactttatattttattttcggaagatgggcaggtataattggagcatc
ccttagtatattaattcgtactgaactaggccaacctggatcattaattg
gaaatgaccaaatttataatacaattgtaacagcccacgctttcattata
atcttttttatagtaatacctattataattggaggattcggaaattgatt
agtccctcttatacttgggtcccctgatatggccttcccccgaataaata
acctaagattttgattattaatcccctctattatctttatcttagaaaga
atgatagtcgaaaagggaacaggaacaggatgaactttgtaccccccatt
agcaataaatattgctcataatggatcatctgttgactttacaatcttta
gactacatctagctgggatctcctcaattctaagagctattaactttatt
acaacatctatcaatatacgatctacagggataactatagaacgaataac
actatttgcctgatcaattataNttactgcaNNNNNNNNNctactgtcaN
tgcctgtcctaNNNNNNNNNattactatactaattgctgatcgNaatatt
aatacatctttttttgacccagctggaggaggagatcctatcttattcca
gcacttattc
>DA4251
NNNNNNNNNNNNNNNNNNNNNNNNNNNNNNNNNNNNNNNNNNNNNNNNNN
NNNNNNNNNNNNNNNNNNNNNNgaactaggccaacctggatcattaattg
gaaatgaccaaatttataatacaattgtaacagcccacgctttcattata
atcttttttatagtaatacctattataattggaggattcggaaattgatt
agtccctcttatacttgggtcccctgatatggccttcccccgaataaata
acctaagattttgattattaatcccctctattatctttatcttagaaaga
atgatagtcgaaaagggaacaggaacaggatgaactttgtaccccccatt
agcaataaatattgctcataatggatcatctgttgactttacaatcttta
gactacatctagctgggatctcctcaattctaagagctattaactttatt
acaacatctatcaatatacgatctacagggataactatagaacgaataac
actatttgcctgatcaattataattactgcattactattactactgtcat
tgcctgtcctagcaggaggtattactatactaattgctgatcgaaatatt
aatacatctttttttgacccagctggaggaggagatcctatcttattcca
gcacttattc
>DA4249
NNNNNNNNNNNNNNNNNNNNNNNNNNNNNNNNNNNNNNNNNNNNNNNNNN
NNNNNNNNNNcNaNttcgNNctgaactaggtcaacctgggtcattaattg
gaaatgaccaaacttataatacaattgtaacagctcacgctttcattata
attttttttatagtaatacctattataattggaggattcggaaattggtt
agtccccctcatacttggaNNNNNNNNNNNNNNNNNNNNNNNNNNNaata
acctaagattttgattattaattccctccattatctttatcttagaaaga
ataatagtcgaaaaaggaacaggaacaggatgaactttataccccccatt
agcaataaatattgcccacaatggatcatccgtagactttacaatcttta
gactacatctagcaggaatttcttcaatcctaagagctattaacttcatt
acaacatcaattaatatgcggtccacaggaataactatagaacgaataac
attatttgcttgatcaattatacttacagcactactattacttctatcat
tacctgttctagcaggaggtattactatattaatcgccgaccgaaatatc
aatacatctttttttgacccagctggagggggagatccaattttattcca
gcacttattc
>DA4248
NNNNNNNNNNNNNNNNNNNNNNNNNNNNNNNNNNNNNNNNNNNNNNNNNN
NNNNNNNNNNNNNNNNNNNNNNNNNNNNNNNNNNNNNNNNNNNNNNNNNg
gaaatgaccaaacttataataNaattgtaacagctcacgctttcattata
attttttttatagtaatacctattataattggaggattcggaaattggtt
aNNNNNNNNNNNNNNNNNNNNNNNNNNNNNNNNNNNNNNNNNNNNNNNNN
NNNNNNNNNNNNNNNNNNNNNNNNNNNNNNNNNNNNNNNNNNNNNNNaga
ataatagtcgaaaaaggaacaggaacaggatgaactttataccccccatt
agcaataaatattgcccacaatggatcatccgtagactttacaatcttta
gactacatctagcaggaatttcttcaatcctaagagctattaacttcatt
acaacatcaattaatatgcggtccacaggaataactatagaacgaataac
attatttgcttgatcaattatacttacagcactactattacttctatcat
tacctgttctagcaggaggtattactatattaatcgccgaccgaaatatc
aatacatctttttttgacccagctggagggggagatccaattttattcca
gcacttattc
>DA2632
ggcaccttatactttatttttggaagatgagctggaataattggagcatc
cttaagaatattaatccgtactgaattaggtcagcctggttcattaattg
gtaatgatcaaatctataacacaattgtaacagctcacgcttttatcata
attttttttatagtaataccaattataattggaggtttcggaaattgact
agtacccctaatactaggatccccagacatagcattcccccgaataaata
acttaagattttgactattaattccctctattatcttcatcttagaaaga
ataatagttgaaaaaggaaccgggacaggatgaaccttataccccccatt
agcaataaatattgcccataacggatcatccgtcgatttcacaattttta
gattacacttggcaggaatctcttcaattataagagctattaatttcatt
acaacatcaataaatatacgatctacaggaataacaatggaacgaataac
attatttgcttgatcaattatattaaccgcagtattactacttctatcac
tccccgttttagcaggaggtattactatactaattgctgaccgtaatatt
aacacttcattttttNNNNNNNNNNNNNNNNNNNNNNNNNNNNNNNNNNN
NNNNNNNNNN
>DA4077
ggcactttatattttatctttggaagatgggcaggaataattggaacatc
attaagtatgcttattcgtactgaactaggccaacctggttcattaatcg
ggaatgaccaaatttataacacaattgttacagcacacgcttttattata
atcttttttatggtaatacctattataatcggaggttttggaaattggct
agtacctttaatactaggatccccagatatagcctttccccgaataaata
acttaagattttgattactaatcccttctgttatctttatcttagaaaga
ataatagtcgaaaaaggaacaggaacaggatgaaccttataccccccgtt
agcaacaaatattgctcataatggatcatctgttgatttcacaattttta
gactacacctagcaggaatttcctcaattataagagctataaacttcatt
acaacatcaataaatatgcgatctgcaggaataacaatggaacgaataac
attattcgcctgatcaattatactcaccgcagtattattactactgtcat
tacctgttttagccggaggtattactatactaattgctgatcgtaacatt
aataccacattttttgacccctccggaggaggagatcctattttattcca
acatttattt
>DA4079
NNNNNNNNNNNNNNNatctttggaagatgggcaggaataattggaacatc
attaagtatgcttattcgtactgaactaggccaacctggttcattaatcg
ggNNNNNNNNNNNNNNNNNNNNNNNNNNNNNNNNNcacgcttttattata
atcttttttatggtaatacctattataatcggaggttttggaaattggct
agtacctttaatactaggatccccagatatagcctttccccgaataaata
acttaagattttgattactaatcccNNcNNtNNNNNNNNNNNNNNNNNNN
NNNNNNNNNNNNNNNggaacaggaacaggatgaaccttataccccccgtt
agcaacaaatattgctcataatggatcatctgttgatttcacaattttta
gactacacctagcaggaatttcctcaattataagagctataaacttcatt
acaacatcaataaatatgcgatctgcaggaataacaatggaacgaataac
attattcgcctgatcaattatactcaccNNNNNNNNNttaNtaNNggatt
ttactgttttagccggaggtattactatactaattgctgatcgtaacatt
aataccacattttttgacccctccggaggaggagatcctattttaNtcca
acatttattt
>DA4081
ggcactttatattttatctttggaagatgggcaggaataattggaacatc
attaagtatgcttattcgtactgaactaggccaacctggttcattaatcg
ggaatgaccaaNNNNNNNNNNNNNNNNNNNNNNNNNNNNNNNNNNNNNNN
NNNNNNNNNNNNNNNNNNNNNNNNggNtttggaaNttgNctagtNccNtt
aatNctNggatccNcagatatagcctttccNcgaataNataacNtNagat
tNtgaNtaNtaNNNNNNNNNNNNNNNNNNNNNNNNNNNagaataatagtc
gaaaaaggaacaggaacaggatgaaccttataccccccgttagcaacaaa
tattgctcataatggatcatctgttgatttcacaatttttagactacacc
tagcaggaatttcctcaattataagagctataaacttcattacaacatca
ataaatatgcgatctgcaggaataacaatggaacgaataacattattcgc
ctgatcaattatactcaccgcagtattattactactgtcattacccgttt
tagccggaggtattactatactaattgctgatcgtaacattaataccaca
ttttttgacccctccNNNNNNNNNNNNNNNNNNNNNNNNNNNNNNNNNNN
N
>DA3354
ggtaccttatacttcatttttggaagatgagcaggaataattggagcatc
attaagtatactaatccgtacagaattaggccaacctggttcattaatcg
gaaatgaccaaatttataatacaattgttacagcccacgcatttattata
atcttttttatagtaatgccaattataattggaggattcggaaattgatt
agtacccctaatactaggatctcctgatatagccttcccccgaataaaca
acNNNNNNNNNNNNNNNttaNNNNNNNNNNNNNNNNNNNNNNNNNNNNNN
NNNNNNNNNNNNNNNNNNNNNNNNNNNNNNNNNNNNNNNNNNNNNccact
agcaataaatattgcccataatggatcatcagttgatttcacaatcttta
gactacacctagcaggtNNNNNNNNNNNNNNNNNNNNNNNNNNNNNNNNN
NNNNNNNNNNNNNNNNNNNNNNNNNNNNNNNNNNNNNNNNNNNNNNNNNN
NNNNNNNNNNNNNNNNNNNNNNctcactgcattattacttcttttatcat
tacctgtcttagcaggaggtatcaccatactaattgccgatcgtaNtatt
aacacttcatttNNNNNNNNNNNNNNNNNNNNNNNNNNNNNNNNNNNNNN
NNNNNNNNNN
>DA2585
ggaacattatacttcatctttggaagatgagcaggaataatcggagcatc
cttaagaatacttatccgaaccgaattaggacaccccggctctttaattg
gcaatgaccaaatttataatgtaattgttacagcccacgcttttatcata
atcttttttatagtaatacccattataattggaggatttggaaattgatt
agtgcccctaatgctaggatccccagatatagccttcccccgaataaaca
atttaagattttgactattaatccccgctctgcttttcattttagaaaga
ataatagttgaaaaaggaacagggacaggatgaaccttataccccccttt
agcaataaattctgcacataatggatcctctgtagattttacaatcttta
ggctacacctagcaggaatttcctcgattataagagccattaattttatt
acaacatcaattaatatacgatcaacaggaataactatagaacgaataac
attatttgcctgatcaattgcattaaccgctttactgttaattttatcat
taccagttttagcaggaggtattactatacttattgcagaccgtaatatt
aatacatcattctttgaccccgctggaggaggagaccctgtattattcca
acacttattc
>DA3423
ggaacattatacttcatctttggaagatgagcaggtataattggagcctc
cctaagtatacttattcgtaccgaattaggtcaccccggatctttaattg
gtaacgatcaaatttataacgtaattgttacagctcacgcttttattata
atcttttttatagtaataccaattataattgggggatttggaaactgact
agtacccttaatactaggatccccagatatagctttcccacgaataaata
acttaagattttggttattaatcccctctttactttttattttagaaaga
ataatagttgaaaaaggaacaggaacaggatgaactttatacccaccact
agcaataaatattgcacataatggatcttctgttgatttcacaattttta
ggttacatttagccggaatttcctcgattataagagctattaattttatt
acaacatcaattaatatgcgatcaacaggaataactatagaacgaataac
attatttgcctgatcaattgcattaactgccttactattgcttttatcat
taccagttttagcaggaggcattactatacttattgcagatcgtaatatt
aatacatcattttttgatcctgcaggaggaggagatcctgttctatttca
acatttattt
>DA3416
NNNNNNNNNNNNNNNNNNNNNNNNNNNNNNNNNNNNNNNNNNNNNNNNNN
NNNNNNNNNNNNNNNNNNNNNNNNNNNNNNNcaccccggaNNNttaattg
gtaacgatcaaatttataacgtaattgttacagctcacgcttttattata
atcttttttatagtaataccaattataattgggggatttggaaactgact
agtacccttaatactaggatccccagatatagctttcccacgaataaata
acttaagattttggttattaatcccctctttactttttattttagaaaga
ataatagttgaaaaaggaacaggaacaggatgaactttatacccaNNNNN
NNNNNNNNNNNNNNNNNNNNNNNNNNNNNNNNNNNNNNNNNNNNNNNNNN
NNNtacaNttagccggaatttcctcgattataagagctattNNNNNNNNN
NNNNNNNNNNNNNNNNNNNNNNNNNNNNNNNNNNNNNNNNNNNNNNNNNN
NNNNNNNNNNNNNNNNattgcattaactgccttactattgcttttatcat
taccagttttagcaggaggcattactatacttattgcagatcgtaatatt
aatacatcattttttgatcctgcaggaggaggagatcctgttctatttca
acatttattN
>DA3420
ggaacattatacttcatctttggaagatgagcaggtataattggagcctc
cctaagtatacttattcgtaccgaattaggtcaccccggatctttaattg
gtaacgatcaaatttataacgtaattgttacagctcacgcttttattata
atcttttttatagtaataccaattataattgggggatttggaaactgact
agtacccttaatactaggatccccagatatagctttcccacgaataaata
acttaagattttggttattaatcccctctttactttttattttagaaaga
ataatagttgaaaaaggaacaggaacaggatgaactttatacccaccact
agcaataaatattgcacataatggatctNNNNNNNNNNNNNNNNNNNNNN
NNNNNNNNNNNNNNggaatttcctcgattataagagctattNNNNNNNNN
NNNNNNNNNNNNNNNNNNNNNtcaacaggaataactatagaacgaataac
attatttgcctgatcaattgcattaactgccttactattgcttttatcat
taccagttttagcaggaggtattactatacttattgcagaccgtaatatt
aatacatcattctttgatcctgcaggaggaggagatcctgttctatttca
acatttattt
>DA3418
NNNNNNNNNNNNNNNNNNNNNNNNNNNNNNNNNNNNNNNNNNggagcctc
cctaagtatacttattcgtaccgaattaggtcaccccNNNNNNNNNNNNN
NNNNNNNNNNNNNNNNNNNNNNNNNNNNNNNNNNNNNNNNNNNNNNNNNN
NNNNNNNNNNNNNNNNNNNNNattataattgggggatttggaaactgact
agtacccttaatactaggatccccagatatagctttcccacgaataaata
acttaagattttggttattaatcccctccttactttttattttagaaaga
ataatagttgaaaaaggaacaggaacaggatgaactttatacccaccact
agcaataaatattgcacataatggatcttctgttgatttcacaattttta
ggttacatttagccggaatttcctcgattataagagctattaattttatt
acaacatcaattaatatgcgatcaacaggaataactatagaacgaataac
attatttgcctgatcaattgcattaactgccttactattgcttNNNNNNt
taccagttttagcaggaggtattactatacttattgcagaccgtaatatt
aatacatcattctttgatcctgcaggaggaggagatcctgttctatttca
acatttattt
>DA3421
NNNNNNNNNNNNNNNNNNNNNNNNNNNNNNNNNNNNNNNNNNNNNNNNNN
NNNNNNNNNNNNNNNNNNNNNNNNNNNNNNNNNNNNNNNNNNNNNNNNNN
NNNNNNNNNNNNNNNNNNNNNNNNNNNNNNNNNNNNNNNNNNNNNNNata
atcttttttatagtaataccaattataattgggggatttggaaactgact
agtacccttaatactaggatccccagatatagctttcccacgaataaata
acttaagattttggttattaatcccctccttactttttattttagaaaga
ataatagttgaaaNaggaacaggaacaggatgaactttatacccaccact
agcaataaatattgcacataatggatcttctgttgatttcacaattttta
ggttacatttagccggaatttcctcgattataagagctattaattttatt
acaacatcaattaatatgcgatcaacaggaataactatagaacgaataac
attatttgcctgatcaattgcattaactgccttactattgcttttatcat
taccagttttagcaggaggtattactatacttattgcagaccgtaatatt
aatacatcattctttgatNNNNNNNNNNNNNNNNNNNNNNNNNNNNNNNN
NNNNNNNNNN
>JE0062
NNNNNNNNNNNNNNNNNNNNNNNNNNNNNNNNNNNNNNNNNNNNNNNNNN
NNNNNNNNNNNNNNNNNNNNNNNNNNNNNNNNNNNNNNNNNNNNNNNNNN
NNNNNNNNNNNNNNNNNNNNNNNNNNNNNNNNNNNNNNNNNNNNNNNNNN
NNNNNNNNNNNNNNNNNNNNNNNNNNNNNNNNNNNNNNNNNNNNNNNNNN
NNNNNNNNNNNNNNNNNNNNNNNNNNNNNNNNNNNNNNNNcgaataaata
acttaagattttggttNttaatcccctccttactttttattttagaaaga
ataatggttgaaaaaggaacaggaacaggatgaactttatatccaccact
agcaataaatattgcacataatggatcttctgttgatttcacaattttta
gattacatttagccggaatttcctcgattataagagctattaattttatt
acaacatcaattaatatacgatcaacaggaataactatagaacgaataac
attatttgcctgatcaattgcattaactgccttactattacttttatcat
taccagttttagcaggaggcattactatNcttNNNNNNgaNcgtgatatt
aacacatcattctttgatcctgcaggaggtggagatcctgtcctatttca
acatttattt
>DA4273
NNNNNNNNNNNNNNNNNNNNNggaagatgagcaggtataattggagcctc
cctaagtatacttattcgtaccgaattaggtcaccccggatctttaattg
gtaacgatcaaatttataacgtaattgttacagctcacgcttttattata
atcttttttatagtaataNNNNNNNNNNNNNNNNNNNNNNNNNNNNNNct
agtacccttaatactaggatccccagatatagctttcccacgaataaatN
NNNNNagattttggttattaatcccctccttactttttattttagaaaga
ataatggttgaaaaaggaacaggaacaggatgaactttatatccaccact
agcaataaatattgcacataatggatcttctgttgatttcacaattttta
gattacatttagccggaatttcctcgattataagagctattaattttatt
acaacatcaattaatatacgatcaNNNNNNNNNNNNNNNNNNNNNNNNNN
NNNNNNNNNNNNNNNNNNNNNNNNNNNNNNNNNNNNNNNNNNNNNNNNNN
NNNNNNNNNNNNNNNNNNNNNNNNNNNNNNNNNNNNNNNNNNNNNNNNNN
NNNNNNNNNNNNNNNNNNNNNNNNNNNNNNNNNNNNNNNNNNNNNNNNNN
NNNNNNNNNN
>DA4237
ggaacattatattttatttttggaagatgagcaggtataattggagcctc
cctaagtatacttatccgaaccgaattggggcatcctggttccttaattg
gtaatgaccaaatctataacgtaattgttacagcccacgcttttattata
atcttttttatagtaataccaattatgattggaggatttggaaactggct
agtaccattaatactaggttccccagatatagctttcccacgaataaata
atttaagattNtgactattaatcccctctttactttttatcttagaaaga
ataatagttgaaaaaggaacaggaacaggatgaaccttataccccccact
agcaataaatattgcacataacggatcttctgtcgatttcacaattttta
gcttacatttagctggaatttcttcaattataagagctattaactttatt
acaacatcaattaatatacgatcaacaggaataactatagaacgaataac
attatttgcttgatcaattgcattaactgccttactgttacttttatcct
taccagttttagcaggaggcattactatgcttattgcagaccgtaatatt
aatacatccttctttgaccctgctggaggaggagaccctgttctattcca
acatttattc
>DA4235
NNNNNNNNNNNNNNNNNNNNNNNNNNNNNNNNNNNNNNNNNNNNNNNNNN
Nctaagtatacttatccgaaccgaattggggcatcctggttccttaattg
gtaatgaccaaatctataacgtaattgttacagcccacgcttttattata
atcttttttatagtaataccaattatgattggaggatttggaaactggct
agtaccattaatactaggttccccagatatagctttcccacgaataaata
atttaagattctgactattaatcccctctttactttttatcttagaaaga
ataatagttgaaaaaggaacaggaacaggatgaaccttataccccccact
agcaataaatattgcacataacggatcttctgtcgatttcacaattttta
gcttacatttagctggaatttcttcaattataagagctattaactttatt
acaacatcaattaatatacgatcaacaggaataactatagaacgaataac
attatttgcttgatcaattgcattaactgccttactgttacttttatcct
taccagttttagcaggaggcattactatgcttattgcagaccgtaatatt
aatacatccttctttgaccctgctggaggaggagaccctgttctattcca
acatttattc
>DA4234
NNNNNNNNNNNNNNNNNNtttggaagatgagcaggtataattggagcctc
cctaagtatacttatccgaaccgaattggggcatcctggttccttaattg
gtaatgaccaaatctataacgtaattgttacagcccacgcttttattata
atcttttttatagtaataccaattatgNNNNNNNNNNNNNNNNNNNNNNN
NNNNNNNNNNNNNNNNNNNNNNNNNNNNNNNNNNNNNNNNNNNNNNNNNN
NNNNNNNNNNNNNNNNNNNNNNNNNNNNNNNNNNNNNNNNNNNNatagtt
gaaaaaggaacaggaacaggatgaaccttataccccccacNagcaataaa
tattgcacataacggatcttctgtcgatttcacaatttttagcttacatt
tagctggaatttcttcaattataagagctattaactttattacaacatca
attaatatacgatcaacaggaataactatagaacgaataacattatttgc
ttgatcaattgcattaactgccttactgttacttttatccttaccagttt
tagcaggaggcattactatgcttattgcagaccgtaatattaatacatcc
ttctttgaccctgctggaggaggagaccctgttctattccaacatttatt
c
>DA4236
NNNNNNttatattttNtttttggaagatgagcaggtataattggagcctc
cctaagtatacttatccgaaccgaattggggcatcctggttccttaattg
gtaatgaccaaatctataacgtaattgttacagcccacgcttttattata
atcttttttatagtaataccaNttatgattggaggatttggaaactggct
agtaccattaatactaggttccccagatatagctttcccacgaataaata
atttaagattctgactattaatcccctctttactttttatcttagaaaga
ataatagttgaaaaaggaacaggaacaggatgaaccttataccccccact
agcaataaatattgcacataacggatcttctgtcgatttcacaattttta
gcttacatttagctggaatttcttcaattNNNNNNNNNNNNNNNNNNNNN
NNNNNNNNNNNNNNNNNNNNNNNNNNNNNNNNNNNNNNNNNNNNNNNNNN
NNNNNNNNNNNNNNNNNNNNNNNNNNNNNNNNNNNNNNNNNNNNNNNNNN
NNNNNNNNNNNNNNNNNNNNNNNNNNNNNNNNNNNcgtaatattaataca
tccttctttgaccctgctggaggaggagaccctgttctattccaacatNN
NNNN
>DA3973
NNNNNNNNNNNNNNNNNNNNNNNNNNNNNNNNNNNNNNNNNNNNNNNNNN
NNNNNNNatacttattcgaacagaattaggacatccaggttctctaattg
gtaatgaccaaatttacaatacaattgttacagcccatgctttcattata
atcttttttatagtaatacctattataattggaggatttggaaactgact
agtaccattaatattaggatccccagatatagcttttccccgaataaata
acttaagattctgattattaattccagctttactttttattatagaaaga
ataatagttgaaaaaggaacaggaacaggatgaaccttataccccccatt
agcaataaatactgctcataatggatcttctgttgactttacaattttca
gactacatctagctggaatctcctcaattataagagctattaattttatc
acaacatcaattaatatacgatcaacaggaataactatagaacgaataac
actatttgcatgatcaattatactaacggccctactactcctattatcat
tgccagttctagccggaggaattacaatactaattgcagaccgaaatatt
aatacatcattttttgaccctgccgggggaggagacccaatcctattcca
acatctattt
>PP0043
ggaacattatattttattttcggaagatgagctggcataattggagcctc
cctaagtatacttattcgaacagaattaggacatccaggttctctaattg
gtaatgaccaaatttacaatacaattgttacagcccatgctttcattata
atcttttttatagtaatacctattataattggaggatttggaaactgact
agtaccattaatattaggatccccagatatagcttttccccgaataaata
acttaagattctgattattaattccagctttactttttattatagaaaga
ataatagttgaaaaaggaacaggaacaggatgaaccttataccccccatt
agcaataaatactgctcataatggatcttctgttgactttacaattttca
gactacatctagctggaatctcctcaattataagagctattaattttatc
acaacatcaattaatatacgatcaacaggaataactatagaacgaataac
actatttgcatgatcaattatactaacggccctactactcctattatcat
tgccagttctagccggaggaattacaatactaattgcagaccgaaatatt
aatacatcattttttgaccctgccgggggaggagacccaatcctattcca
acatctattt
>836889
ggNacattatattttattttcggaagatgagctggNataattggNgcNtc
NNtaagNatactNattcgaacNgaattaggaNacccNggttctctaattg
gtNatNNNNNNNNNNNNNNNNNNNNNNNNNNNNNNcacgctttcattata
attttttttatagtaatacctatcataatcggaggatttggaaactgact
agtaccattaatactaggatccccagacatagctttcccccgaataaata
acttaagattttgattattaattccagctttactttttattatagaaaga
ataatagtcgaaaaaggaactggaacaggatgaaccttatacccccccct
agcaataaatattgctcataatggatcttctgttgactttacaattttta
gattgcatttagccggaatctcctcaattataagagctattaattttatc
acaacatcaatcaatatacgatcaacaggaataactatagaacgagtaNN
NNNNNNNNNNNNNNNNNNNNNNNNNNNNNNNNNNNNNNNNNNNNNNNNNN
NNNNNNNNNNNNNNNNNNNNNNNNNNNNNNNNNNNNNNNNNNNNNNNNNN
NNNNNNNNNNNNNNNNNNNNNNNNNNNNNNNNNNNNNNNNNNNNNNNNNN
NNNNNNNNNN
>DA2658
ggcaccttatacttcattttcggaagatgagctggaataatcggagcatc
cttaagaatgttaattcgtaccgaattaggacaacctggcNNNNNNattg
gtaatgatcaaatctacaacacaattgtaacagctcacgcttttatcata
attttttttatggtaataccaattataattggaggcttcggaaattgact
agtacccctaatactaggatccccagatatagctttcccccgaataaata
acttaagattttgactattaattccttctattatcttcattctagaaaga
ataatagttgaaaaaggaactgggacaggatgaaccttataNcNcccNNt
agcaNNNNNNNNNNNNNNNNNNNNNNNNNNNNNNNNNNNNNNNNNNNNNN
NNNNNNNNNNNNNNNNNNNNNNNNNNNNNNNNNNNNNNNNNNNNttcatt
acaacaNNNNNNNNNNNNNNNNNNNNNNNNNNNNNNNNNNNNNNNNNNNN
NNNNNNNNNNtgatcaNNNNNNttaaccgcattattNctacttctatcac
tacctgttttagcaggaggtattactatactaNttNNNNNNcgtaatatt
aacacttcattttttgatccagccggaggaggagatccaattctcttcca
acacttattt
>836898
ggaacactatattttatttttggtagatgagcaggaataattggagcttc
attaagaatactaatccgtactgaattaggacaccccggatctctaatcg
gtaatgatcaaatctacaacacaattgttacagcccacgcttttattata
attttctttatagtaataccaattataattggaggatttggaaattgatt
agttccattaatattaggatccccagatatagcctttcctcgaataaata
atttaagattttggttactaatcccctctattattttcattctagaaaga
ataatagttgaaaagggtacaggaacaggatgaacattatacccccctct
agcagcaaacattgcccataatggatcatcagttgattttacaattttta
gtctacatttagcaggaatctcttcaattataagagctattaatttcatt
acaacatctataaatatacgatctacaggaataactatagaacgaataac
cctatttgcttgatcaattatgcttactgcattattattattattatccc
taccagtattagctggaggtatcaccatacttattgccgatcgaaatatt
aacacatcattttttgatcctgcagggggaggtgacccaattttattcca
acatttattc
>836900
NNNNNNNNNNNNNNNNNNNNNNNNNNNNNNNNNNNNataattggagcttc
attaagaatactaatccgtactgaattaggacaccccggatctctaatcg
gtaatgatcaaatctacaacacaattgttacagcccacgcttttattata
attttctttatagtaataccaattataattggaggatttggaaattgatt
agttccattaatattaggatccccagatatagcctttcctcgaataaata
atttaagattttggttactaatcccctctattattttcattctagaaaga
ataatagttgaaaagggtacaggaacaggatgaacattatacccccctct
agcagcaaacattgcccataatggatcatcagttgattttacaattttta
gtctacatttagcaggaatctcttcaattataagagctattaatttcatt
acaacatctataaatatacgatctacaggaataactatagaacgaataac
cctatttgcttgatcaattatgcttactgcattattattattattatccc
taccagtattagctggaggtatcaccatacttattgccgatcgaaatatt
aacacatcattttttgatcctgcagggggaggtgacccaattttattcca
acatttattc
>836893
NNNNNNNNNNNNNNNNNNNNNNNNNNNNNNNNNNNNNNNNNNNNNNNNNN
NNNNNNNNNNNNNNNNNNNNNNNNNNNNNNNNNNNNNNNNNNNNNNNNNN
NNNNNNNNNNNNNNNNNNNNNNNNNNNNNNNNNNNNNNNNNNNNNNNNNN
NNNNNNNNNNNNNNNNNNNNNNNNNNNNNNNNNNNNNNNNNNNNNNNNNN
NNNNNNNNNNNNNNNNNNNNNNNNNNNNNNNNNNNNNNNNNNNataaata
atttaagattttggttactaatcccctctattattttcattctagaaaga
ataatagttgaaaagggtacaggaacaggatgaacattatacccccctct
agcagcaaacattgcccataatggatcatcagttgattttacaattttta
gtctacatttagcaggaatctcttcaattataagagctattaatttcatt
acaacatctataaatatacgatctacaggaataactatagaacgaataac
cctatttgcttgatcaattatgcttactgcattattattattattatccc
taccagtattagctggaggtatcaccatacttattgccgatcgaaatatt
aacacatcattttttgatcctgcagggggaggtgacccaattttattcca
acatttattc
>836890
NNNNNNNNNNNNNNNNNNNNNNNNNNNNNNNNNggaataattggagcttc
attaagaatactaatccgtactgaattaggacaccccggatctctaatcg
gtaatgatcaaatctacaacacaattgttacagcccacgcttttattata
attttctttatagtaataccaattataattggaggatttggaaattgatt
agttccattaatattaggatccccagatatagcctttcctcgaataaata
atttaagattttggttactaatcccctctattattttcattctagaaaga
ataatagttgaaaagggtacaggaacaggatgaacattatacccccctct
agcagcaaacattgcccataatggatcatcagttgattttacaattttta
gtctacatttagcaggaatctcttcaattataagagctattaatNNNNNN
NNNNNNNNNataaatatacgatctacaggaataactatagaacgaataac
cctatttgcttgatcaattatgcttactgcattattattattattatccc
taccagtattagctgggggtatcaccatacttattgccgatcgaaatatt
aacacatcattttttgatcctgcagggggaggtgacccaattttattcca
acatttattc
>836899
NNNNNNNNNNNNNNNNNNNNNNNNNNNNNNNNNNNNNNNNNNNNNNNNNN
NNNNNNNNNNNNNNNNNNNNNNNNNNNNNNNNNNNNNNNNNNNNNNNNNN
NNNNNNNNNNNNNNNNNNNNNNNNNNNNNNNNNNNNNNNNNNNNNNNNNN
NNNNNNNNNNNNNNNNNNNNNNNNNNNNNNNNNNNNNNNNNNNNNNNNNN
NNNNNNNNNNNNNNNNggatccccagatatagcctttcctcgaataaata
atttaagattttggttactaatcccctctattattttcattctagaaaga
ataatagttgaaaagggtacaggaacaggatgaacattatacccccctct
agcagcaaacattgcccataatggatcatcagttgattttacaattttta
gtctacatttagcaggaatctcttcaattataagagctattaatttcatt
acaacatctataaatatacgatctacaggaataactatagaacgaataac
cctatttgcttgatcaattatgcttactgcattattattattattatccc
taccagtattagctgggggtatcaccatacttattgccgatcgaaatatt
aacacatcattttttgatcctgcagggggaggtgaNccaattttatttca
acatttattc
>836892
NNNNNNNNNNNNNNNNNNNNNNNNNNNNNNNNNNNNNNNNNNNNNNNNNN
NNNNNNNNNNNNNNNNcgtactgaattaggacaccccggatctctaatcg
gtaatgatcaaatctacaacacaattgttacagcccacgcttttattata
attttctttatagtaataccaattataattggaggatttggaaattgatt
agttccattaatattaggatccccagatatagcctttcctcgaataaata
atttaagattttggttactaatcccctctattattttcattctagaaaga
NNNatagttgaaaagggtacaggaacaggatgaacattatacccccctct
agcagcaaacattgcccataatggatcatcagttgattttacaattttta
gtctacatttagcaggaatctcttcaattataagagctattaatttcatt
acaacatctataaatatacgatctacaggaataactatagaacgaataac
cctatttgcttgatcaattatNcttactgcattattattattattatccc
taccagtattagctgggggtatcactatacttattgccgatcgaaatatt
aatacatcattttttgatcctgcagggggaggtgacccaattttattcca
acatttattc
>DA2565
ggaacactatattttatttttggtagatgggcaggaataattggagcttc
attaagaatactaatccgtactgaattaggacaccccggatctctaatcg
gtaatgatcaaatctacaacacaattgttacagcccacgcttttattata
attttctttatagtaataccaattataattggaggatttggaaattgatt
agttccattaatattaggatccccagatatagcctttcctcgaataaata
atttaagattttgattactaatcccctctattattttcattctagaaaga
ataatagttgaaaagggtacaggaacaggatgaacattatatccccctct
agcagcaaacatcgctcataatggatcatcagttgattttacaattttta
gtctacatttagcaggaatctcttcaattataagagctattaatttcatt
acaacatctataaatatacgatctacaggaataactatagaacgaataac
cctatttgcttgatcaattatacttactgcattattattattattatccc
taccagtgttagctggaggtatcactatacttattgccgatcgaaatatt
aatacatcattttttgaccccgcaggaggaggtgatccaattttatttca
acatttattc
>836894
ggaacactatattttatttttggtagatgggcaggaataattggagcttc
attaagaatactaatccgtactgaattaggacaccccggatctNNNNNNN
NNNNNNNNNNNNNNNNNNNNNNNNNNNNNNNNNNNNNNNNNNNNNNNNNN
NNNNNNNNNNNNNNNNNNNNNNNNNNNNNNNNNNNNNNNNNNNNNNNNNN
NNNNNNNNNNNNNNNNNNNNNNNNNNNNNNNNNNNNNcctcgaataaata
aNttaagattttgattaNtaatcccctcNattatNttcatNctagaaaga
ataatagttgaaaagggtacaggaacaggatgaacattatatccccctct
agcagcaaacatcgctcataatggatcatcagttgattttacaattttta
gtctacatttagcaggaatctcttcaattataagagctattaatttcatt
acaacatctataaatatacgatctacaggaataactatagaacgaataac
cctatttgcttgatcaattatNcttactgcattattattattattatccc
taccagtgttagctggaggtatcactatacttattgccgatcgaaatatt
aatacatcattttttgaccccgcaggaggaggtgatccaattttatttca
acatttattc
>836897
ggaacactatattttaNttttggtagatgggcaggaataattggagcttc
attaagaatgctaatccgtNNNNNNNNNggacaccccggatctctaatcg
gtaatgatcaaatctacaacacaattgttacagcccacgcttttattata
attttctttatagtaataccaattataattggaggatttggaaattgatt
agttccattaatattaggatccccagatatagcctttcctcgaataaata
atttaagattttggttactaatcccctctattattttcattctagaaaga
ataatagttgaaaagggtacaggaacaggatgaacattatacccccctct
agcagcaaacatcgctcataatggatcatcagttgattttacaattttta
gtctacatttagcaggaatctcttcaattataagagctattaatttcatt
acaacatctataaatatacgatctacaggaataactatagaacgaataac
cctatttgcttgatcaattatacttactgcattattattattattatccc
taccagtgttagctggaggtatcactatacttattgccgatcgaaatatt
aatacatcattttttgaNccNgcaggNNNNNNNNNNNNNNNNNNNNNNNN
NNNNNNNNNN
>836895
NNNNNNNNNNNNNNNNNNtttggtagatgNgcaggaataattggagcttc
attaagaatactaatccgtactgaattaggacaccccggatctctaatcg
gtaatgatcaaatctacaacacaattgttacagcccacgcttttattata
attttctttatagtaNNNNNNNNNNNNNNNNNNNNNNNNNNNNNNNNNNN
NNNNNNNNNNNNNNNNNNNNNNNNNNNNNNNNNNNNNNNNNNNNNNNNNN
NNNNNNNNNNNNNNNNNctaatcccctctattattttcattctagaaaga
ataatagttgaaaagggtacaggaacaggatgaacattatacccccctct
agcagcaaacatcgctcataatggatcatcagttgattttacaattttta
gtctacatttagcaggaatctcttcaattataagagctattaatttcatt
acaacatctataaatatacgatctacaggaataactNNNNNNNNNNNNNN
NNNNNNNNNNNNNNNNNNNNNNNNNNNNNNNNNNNNNNNNNNNNNNNNNN
NNNNNNNNNNNNNNNNNNNNatNacNatactNattgcNgatcgaaatatt
aaNacatcattttttgaNccNgcaggNggaggtgaNccaattttattNca
acatNtattN
>DA2566
NNNNNNNNNNNNNNNNNNNNNNNNNNNNNNNNNNNNataattggagcttc
attaagaatgctaatccgtactgaattaggacaccccggatctctaattg
gtaatgatcaaatctacaacacaattgttacagcccacgcttttattata
attttctttatagtaataccaattataattggaggatttggaaattgatt
agttccattaatattaggatccccagatatagcctttcctcgaataaata
atttaagattttgattactaatcccctctattattttcattctagaaaga
ataatagttgaaaagggtacaggaacaggatgaacattatacccccctct
agcagcaaacatcgctcataatggatcatcagttgattttacaattttta
gtctacatttagcaggaatctcttcaattataagagctattaatttcatt
acaacatctataaatatacgatctacaggaataactatagaacgaataac
cctatttNNNNNNNNNNNNNNNNtNaNNgcaNtattNctactaNtatccc
taNcNgtaNtagctggagNtattacNatacttattgctgatcgaaatatt
aatacatcattttttgacccNgcaggaggaggtgatccaattttatttca
acatttattc
>836896
NNNNNNNNNNNNNNNNNNNNNNNNNNNNNNNNNNNNNNNNNNggagcttc
attaagaatNctaatccgtactgaattaggacaccccggatctctaatNg
gtaatgatcaaatctacaacacaattgttacagcccacgcttttattata
attttctttatagtaataccaattataattggaggatttggaaattgatt
agttccattaatattaggatccccagatatagcctttcctcgaataaata
atttaagattttgattactaatcccctctattattttcattctagaaaga
ataatagttgaaaagggtacaggaacaggatgaacattatacccccctct
agcagcaaacatcgcccataatggatcatcagttgattttacaattttta
gtctacaNNtagcaggaatctcttcaattataagagctattaatttcatt
acaacatctataaatatacgatctacaggaataactatagaacgaataac
cctatttgcttgatcaattatNcttactgcattattattattattatccc
taccagtattagctggNggtatcNNNNNNNNNNNNNNNNNNNNNNNNNNN
NNNNNNNNNNNNNNNNNNNNNNNNNNNNNNNNNNNNNNNNNNNNNNNNNN
NNNNNNNNNN
>DA3326
ggcacactatattttatttttggaagatgagcaggaataattggagcttc
attaagaatattaatccgtaccgaattaggacaccccggatctctaattg
gtaatgatcaaatctatNNNNNNattgttacagcccacgcttttattata
attttctttatagtaataccaattataattggaggatttggaaattgact
agttccattaatattaggatccccagatatagcctttcctcgaataaata
atttaagattttgattaNNNNNNNNNtctattattttcatcctagaaaga
ataatagttgaaaaaggtacaggaacaggatgaacattatacccccctct
agcagcgaacatcgctcataatggatcatcagttgattttacaattttta
gtctacatttagcgggaatctcctcaattataagagctattaattttatt
acaacatctataaatatacgatccacaggaataactatagaacgaataac
cctatttgcttgatctattatacttactgcattattattattattatccc
taccagtattagcNggaggtattactatacttattgctgatcgaaatatc
aatacatcattctttgatcctgcaggaggaggtgatccaattttatttca
acacttattc
>DA3327
ggcacactatattttatttttggaagatgagcaggaataattggagcttc
attaagaatattaatccgtaccgaattaggacaccccggatctctaattg
gtaatgatcaaatctataatacaattgttacagcccacgcttttattata
attttctttatagtaataccaattataattggaggatttggaaattgact
agttccattaatattaggatccccagatatagcctttcctcgaataaata
atttaagattttgattactaatcccctctattattttcatcctagaaaga
ataatagttgaaaaaggtacaggaacaggatgaacattatacccccctct
agcagcgaacatcgctcataatggatcatcagttgattttacaattttta
gtctacatttagcgggaatctcctcaattataagagctattaattttatt
acaacatctataaatatacgatccacaggaataactatagaacgaataac
cctatttgcttgatctattatacttactgcattattattattattatccc
taccagtattagccggaggtattactatacttattgctgatcgaaatatc
aatacatcattctttgatcctgcaggaggaggtgatccaattttatttca
acacttattc
>DA3330
ggcacactatattttatttttggaagatgagcaggaataattggagcttc
attaagaatattaatccgtaccgaattaggacaccccggatctctaattg
gtaatgatcaaatctataatacaattgttacagcccacgcttttattata
attttctttatagtaataccaattataattggaggatttggaaattgact
agttccattaatattaggatccccagatatagcctttcctcgaataaata
atttaagattttgattactaatcccctctattattttcatcctagaaaga
ataatagttgaaaaaggtacaggaacaggatgaacattatacccccctct
agcagcgaacatcgctcataatggatcatcagttgattttacaattttta
gtctacatttagcgggaatctcctcaattataagagctattaattttatt
acaacatctataaatatacgatccacaggaataactatagaacgaataac
cctatttgcttgatctattatacttactgcattattattattattatccc
taccagtattagccggaggtattactatacttattgctgatcgaaatatc
aatacatcattctttgatcctgcaggaggaggtgatccaattttatttca
acacttattc
>DA3331
NNNNNNNNNNNNNNNNNNNNNNNNNNNNNNNNNNNNNNNNNNNNNNNNNN
NNNNNNNNNNNNNNNNNNNNNNNNNNNNNNNNNNNNNNNNNNNNNNNNNN
NNaatgatcaaatctatNatacaattNNtacagcccacNNNNNNNNNata
attttctttatagtaataccaattataattggaggatttggaaattgact
agttccattaatattaggatccccagatatagcctttcctcgaataaata
atNNNNNNNNNNNNNNNNNNNNNNNNtctattattttcatcctagaaaga
ataatagttgaaaaaggtacaggaacaggatgaacattatacccccctct
agcagcgaacatcgctcataatggatcatcagttgattttacaattttta
gtctacatttagcgggaatctcctcaattataagagctattaattttatt
acaacatctataaatatacgatccacaggaataactatagaacgaataac
cctatttgcttgatctattatacttactgcattattattattattatccc
taccagtattagccggaggtattactatacttattgctgatcgaaatatc
aatacatcattctttgatcctgcaggaggaggtgatccaattttatttca
acacttattc
>DA3328
ggcacactatattttatttttggaagatgagcaggaataattggagcttc
attaagaatattaatccgtaccgaattaggacacNNNNNNNNNNNNNNNg
gtaatgatcaaatctataatacaattgttacagcccacgctNNNNNNata
attttctttatagtaataccNattataNttggaggatttggaNattgact
agttccattaatattaggatccccagatatagcctttcctcgaataaatN
NNNNNagattttgattactaatcccctctattattttcatcctagaaaga
ataatagttgaaaaaggtacaggaacaggatgaacattatacccccctct
agcagcgaacatcgctcataatggatcatcagttgattttacaattttta
gtctacatttagcNggaatctcctcaattataagagctattaattttatt
acaacatctataaatatacgaNNNNNNNNNNNNNNNNNNNNNNNNNNNNN
NNNNNNNNNNNNNNNNNNNNNNNNNNNNNNNNNNNNNNNNNNNNNNNNNN
NNccagtattagccggaggtattactatacttattgctgatcgaaatatc
aatacatcattctttgatcctgcaggaggaggtgatccaattttatttca
acacttattc
>DA3329
NNNNNNNNNNNNNNNNNNNNNNNNNNNNNNNNNNNNNNNattggagcttc
attaagaatattaatccgtaccgaattaggacaccccggatctctaattg
gtaatgatcaaatctataatacaattgttacagcccacgcttttattata
attttctttatagtaataccaattataattggaggatttggaaattgact
agttccattaatattaggatccccagatatagcctttcctcgaataaata
atttaagattttgattactaatcccctctattattttcatcctagaaaga
ataatagttgaaaaaggtacaggaacaggatgaacattatacccccctct
agcagcgaacatcgctcataatggatcatcagttgattttacaattttta
gtctacatttagcgggaatctcctcaattataagagctattaattttatt
acaacatctataaatatacgatccacaggaataactatagaacgaataac
cctatttgcttgatctattatacttactgcattattattattattatccc
taccagtattagccggaNNNNNNNNNNNNNNNNNNNNNNNNNNNNNNNNN
NNNNNNNNNNNNNNNNNNNNNNNNNNNNNNNNNNNNNNNNNNNNNNNNNN
NNNNNNNNNN
>DA3971
ggaacactatattttatttttggaagatgagcaggaataattggagcttc
attaagaatactaatccgcactgaattaggacaccccgggtctctaattg
gtaatgatcaaatctataacacaattgttacagcccacgctttcattata
attttctttatagtaatgccaattataattggaggatttggaaattgact
agttccattaatactaggatctccagatatagcctttcctcgaataaata
atttaagattttgattattaatcccttcaatcatttttattctagaaaga
ataatagttgaaaaaggtacagggacaggatgaacattatacccccctct
ggcagcaaacatcgctcataatggatcatcagtcgattttacaattttca
gtctgcatttagcaggaatctcttcaattataagagctattaatttcatt
acaacatccataaatatacgatccacaggaataactatagagcgaataac
cctatttgcttggtcaattatacttactgcattattattattattatccc
tacctgtgttggctggaggtattactatacttattgccgatcgaaatatt
aatacatcattttttgatcctgcagggggaggtgacccaattttattcca
acatttattc
>DA3336
ggaacactatattttatttttggaagatgagcaggaataatcggagcctc
attaagaatactaatccgtactgaattaggacaccccggatctttaattg
gtaacgatcaaatctacaacacaattgttacagcccacgcttttattata
attttctttatagtaataccaattataattggaggatttggaaattgatt
agttccattaatacttggatctcccgatatagcctttccccgaataaaca
atttaagattttgattattaatcccttctattattttcattttagaaaga
ataatagttgaaaaaggcacaggaacaggatgaacattatacccccctct
ggcagcaaacatcgcccataatggatcatcagtcgattttacaattttca
gcctacatttagcgggaatctcttcaattataagagctattaattttatt
acaacatctatgaatatacgatccacaggaataactatagaacgaataac
tttgtttgcttgatcaattatacttactgcattattattgttattatccc
taccagtattagctggaggtattactatacttattgccgatcgaaacatt
aacacatcattttttgaccctgcggggggaggtgatccaattttattcca
acatttattc
>DA3337
ggaacactatattttatttttggaagatgagcaggaataatcggagcctc
attaagaatactaatccgtactgaattaggacaccccggatctttaattg
gtaacgatcaaatctacaacacaattgttacagcccacgcttttattata
attttctttatagtaataccaattataattggaggatttggaaattgatt
agttccattaatacttggatctcccgatatagcctttccccgaataaaca
atttaagattttgattattaatcccttctattattttcattttagaaaga
ataatagttgaaaaaggcacaggaacaggatgaacattatacccccctct
ggcagcaaacatcgcccataatggatcatcagtcgattttacaattttca
gcctacatttagcgggaatctcttcaattataagagctattaattttatt
acaacatctataaatatacgatccacaggaataactatagaacgaataac
tttgtttgcttgatcaattatacttactgcattattattgttattatccc
taccagtattagctggaggtattactatacttattgccgatcgaaacatt
aacacatcattttttgaccctgcggggggaggtgatccaattttattcca
acatttattc
>DA3338
ggaacactatattttatttttggaagatgagcaggaataatcggagcctc
attaagaatactaatccgtactgaattaggacaccccggatctttaattg
gtaacgatcaaatctacaacacaattgttacagcccacgcttttattata
attttctttatagtaataccaattataattggaggatttggaaattgatt
agttccattaatacttggatctcccgatatagcctttccccgaataaaca
atttaagattttgattattaatcccttctattattttcattttagaaaga
ataatagttgaaaaaggcacaggaacaggatgaacattatacccccctct
ggcagcaaacatcgcccataatggatcatcagtcgattttacaattttca
gcctacatttagcgggaatctcttcaattataagagctattaattttatt
acaacatctataaatatacgatccacaggaataactatagaacgaataac
tttgtttgcttgatcaattatacttactgcattattattgttattatccc
taccagtattagctggaggtattactatacttattgccgatcgaaacatt
aacacatcattttttgaccctgcggggggaggtgatccaattttattcca
acatttattc
>DA2561
ggaacactgtattttatcttcggaagatgagcaggaataatcggaacctc
attaagaatgctaatccgtactgaattaggacaccccggatccctaattg
gtaatgaccaaatctacaatacaattgttacagcccacgcttttattata
attttctttatagtaataccaattataattggagggtttggaaattgatt
agttccgttaatattaggagctcctgatatagccttccctcgaataaata
acttaagattttgattgctaatcccctctattatttttattctagaaaga
ataatagttgaaaaaggcacaggaacaggatgaacattatacccccccct
agcaagaaacattgctcataatggatcatcggtagactttaNaattttta
gtctacacttagcaggaatttcttcaattataagagctattaattttatt
acaacatttataaatatacgatctacaggaataattatagagcgaacaac
cctatttgcttgatcaattatacttactgcactactattactattatctt
taccagtattagcaggaggtattactatacttatcgctgaccgaaatatt
aatacatcattttttgaccctgcaggaggtggtgatccaattttattcca
acatttattt
>DA3481
NNNNNNNNNNNNNNNNNNNNNNNNNNNNNNNNNNNNNNNNNNNNNNNNNN
NNNNNNNNNNNNNNNNNNNNNNNNNNNNNNNNNNNNNNNNNNNNNNNNNN
NNNNNNNNNNNatctacaatacaattgttacagcccacgcttttattata
attttctttatagtaataccaattataattggagggtttggaaattgatt
agttccgttaatattaggagctcctgatatagccttccctcgaataaata
acttaagattttgattgctaatcccctctattNNNNNNattctagaaaga
ataatagttgaaaaaggcacaggaacaggatgaNNNNNNNNNNNNNNNNN
NNNNNNNNNNNNNNNNNNNNNNNNNNNNNNNNNNNNNNNNNNNattttta
gtctacacttagcaggaatttcttcaattataagagctattaattttatt
acaacatNtataaatatacgatctacaggaataattatagagcgaacaac
cctatttgcttgatcaattatacttactgcactactattactattatctt
taccagtattaNNNNNNNNNattactatacttatNgctgaccgNaatatt
aatacatcatNttttgaNcctgcaNNNNNNNNNNNNNNNNNNNNNNNNNN
NNNNNNNNNN
>DA2562
NNNacattatattttatctttggaagatgagcaggaataatcggaacttc
attaagaatactaatccgtactgaactaggacaccccggatccctaattg
gtaacgaccaaatctacaattcaattgttacagcccacgcttttattata
attttctttatagtaatgccaattataattggaggatttgggaattgatt
agttccattaatattaggagctcctgatatagccttccctcgaataaata
acttaagattttgattgctaatcccctctattatttttattatagaaaga
ataatagttgaaaaaggtacaggaacaggatgaacattatacccccccct
agcagcaaacattgctcataatggatcatcagtagactttacaattttta
gtttacacttagcaggaatttcttcaatcataagagctattaattttatt
acaacattcataaatatacgatctacaggaataattatagaacgaacaac
cctatttNNNtgatcaattatacttactgcactaNtattactattatctt
taccagtattggcaggaggtattactatacttattgctgaccgaaatatt
aatacatcattttttgaccctgcaggaggaggtgatccaattttattcca
acatttattt
>DA3999
ggaacattatatttcatctttggaagatgagcaggaataatcggaacttc
gttaagagtattaatccgtacagaattaggacaccccggatctctaattg
gaaacgaccaaatctataacacaattgttacagctcacgcttttatcata
atttttttcatagtaataccaattataattggaggatttggaaactggtt
agttccattaatattaggatcccctgatatagccttccctcgaataaata
atttaagattttgattactaatcccttctattatctttatcctagaaaga
atagtagttgaaaaaggaacaggtacaggatgaacattgtatccccccct
ggcagcaaacattgcccacaatggatcatcagtagactttacaatcttta
gccttcatttagcaggaatctcttcaattataagagctattaactttatt
acaacatctataaatatacgatctacaggaataactttagaacgaataac
cctatttgcttgatcaattatacttactgcagtactactactattatcct
taccagtactagccggaggtattactatacttattgctgatcgaaatatt
aatacttcattttttgaccccgcaggtggaggagaccccattttatttca
acatttattt
>DA3998
ggaacattatatttcatctttggaagatgagcaggaataatcggaacttc
gttaagagtattaatcNNNNNNNNNNNNNNNNNNNNNNNNNNNNNNNNNN
NNNNNNNNcaaatctaNaacacaattgttacagctcacgcttttatcata
atttttttcatagtaataccaattataattggaggatttggaaactggtt
agttccattaatattaggatcccctgatatagccttccctcgaataaata
atttaagattttgattactaatcccttctattatctttatcctagaaaga
atagtagttgaaaaaggaacaggtacaggatgaacattgtatccccccct
ggcagcaaacattgcccacaatggatcatcagtagactttacaatcttta
gccttcatttagcaggaatctcttcaattataagagctattaactttatt
acaacatctataaatatacgatctacaggaataactttagaacgaataac
cctatttgcttgatcaattatacttactgcagtactactactattatcct
taccagtactagccggaggtattactatacttattgctgatcgaaatatt
aatacttcattttttgaccccgcaggtggaggagaccccattttatttca
acatttaNNN
>DA3996
ggaacattatatttcatctttggaagatgagcaggaNtaatcggaacttc
gttaagagtattaatccgtacagaattaggacaccccggatctctaattg
gaaacNNNNNNNNNNNNNNNNNNNNNNNNNNNNNNNNNNNNNNNNNNNNN
NNNNNNNNNNNNNNNNNNNNNNNNNNNNNNggaggatttggaaactggtt
agttccattaatattaggatcccctgatatagccttccctcgaataaata
atttaagattttgattactaatcccttctattatctttatcctagaaaga
atagtagttgaaaaaggaacaggtacaggatgaacattgtatccccccct
ggcagcaaacattgcccacaatggatcatcagtagactttacaatcttta
gccttcatttagcaggaatctcttcaattataagagctattaactttatt
acaacatctataaatatacgatctacaggaataactttagaacgaataac
cctatttgcttgatcaattatacttactgcagtactactactattatcct
taccagtactagccggaggtattactatacttattgctgatcgaaatatt
aatacttcattttttgaccccgcaggtggaggagaccccattttatttca
acatttattt
>DA3997
NNNNNNNNNNNNNNNNNNNNNNNNNNNNNNNNNNNNNNNNNNNNNNNNNN
NNNNNNNNNNNNNNNNNNNNNNgaattaggacaccccggatctctaattg
gaaacgaccaaatctataacacaattgttacagctcacgcttttatcata
atttttttcatagtaataccaattataattggaggatttggaaactggtt
agttccattaatattaggatcccctgatatagccttccctcgaataaata
atttaagattttgattactaatccctNNNNNNNNNNNNNNNNNNNNNNNN
NNNNNNgaaaaaggaaNaggtacaggatgaacattgtatccccccctggc
agcaaacattgcccacaatggatcatcagtagactttacaatctttagcc
ttcatttagcaggaatctcttcaattataagagctattaactttattaca
acatctataaatatacgatctacaggaataactttagaacgaataaccct
atttgcttgatcaattatacttactgcagtactactactattatccttac
cagtactagccggaggtattactatacttattgctgatcgaaatattaat
acttcattttttgaccccgcaggtggaggagaccccattttatttcaaNN
NNNNNNN
>DA2726
ggtactttatactttatcttcggaagatgagcaggaataattggagcatc
cttaagtatactcatccgcaccgaactcggacaacctggctcattaattg
gaaatgaccaaatctacaacacaattgtaacagctcatgcatttattata
atcttttttatggtaataccaatcataattggaggttttggtaattgact
agtacctctaatactaggatcccctgatatagccttcccccgaataaata
acctaagaNNNNNNNNNNNNNNNNNNNNNNNNNNNNNNNNNNNNNNNNNN
NNNNNNNNNNNNNNNNNNNNNNNNNNNNNNNNNNNNNNNNNNNNNNNNNN
NNNNNNNNNNNNNNNNNNNNNNNNNNNNNNNNNNNNNNNNNNNNNNNNNN
NNNNNNNNNNNNNNNNNNNNNNNNNNNNNNNNNNNNNNNNNNNNNNNNNN
NNNNNNNNNNNNNNNNNNNNNNNNacaggaataacaatagaacgaataac
actgtttgcttgatcaattatactaacagcattactactacttttatcat
tacccgttttagccggaggaattactatactaattgctgaccgtaacatc
aatacttcattttttgacccagccggaggtggagaccctattttattcca
acatttattt
>DA3393
ggtactttatactttatcttcggaagatgggcaggaataattggagcatc
cttaagtatactcatccgcaccgaactcggacaacctggctcattaattg
gaaatgaccaaatctacaacacaattgtaacagctcatgcatttattata
atcttttttatggtaataccaatcataNNNNNNNNNNNNNNNNNNNNNNN
NNNNNNNNNNNNNNNNNNNNNNNNNNNNNNNNNNNNNNNNNNNNNNNNNN
NNNNNNNNNNNNNNNNNNNNNNNNNNNNNNNNNNNNNNNNNNNNNNNNNN
NNNNNNNNNNNNNNNNNNNNNNNNNNNNNNNNNNNNNNNattttNagNNt
NcatNtNgcaggNatttcctcaattNNNNNNNNNNNNNNNNNNattacaa
catcaatcaacatgcgatgtacaggaataacaatagaacgaataacactg
tttgcttgatcaattatactaacagcattactactgcttttatcgttacc
cgttttagccggaggaNttactatactaattgctgaccgtaacatcaata
cttcattttttgatccagccggaggtggagaccctattttattccaacac
ttattt
>DA3395
NNNNNNNNNNNNNNNNNNttcggaagatgggcaggaataattggagcatc
cttaagtatactcatccgcaccgaactcggacaacctggctcattaattg
gaaatgaccaaatctacaacacaattgtaacagctcatgcatttattata
atcttttttatggtaataccaatcataattggaggtNNNNNNNNNNNNNN
NNNNNNNNNNNNNNNNNNNNNNNNNNNNNNNNNNNNNNNNNNNNNNNNNN
NNNNNNNNNNNNNNNNNNNNNNNNNNNNNNNNNNNNNNNNNNNNNNNNNN
NNNNNNNNNNNNNNNNNNNNNNNNNNNNNNNNNNNNNNNNNNNNNNNNNN
NNNNNNNNNNNNNNNNNNNNNNNNNNNNNNNgttgatttcacaattttta
gattacatctggcagggatttcctcaattataagagccatcaactttatt
acaacatcaatcaacatgcgatctacaggaataacaatagaacgaataac
actgtttgcttgatcaattatactaacagcattactactgcttttatcgt
tacccgttttagccggaggaattactatactaattgctgaccgtaacatc
aatacttcattttttgatccagccggaggtggagaccctattttattcca
acacttattt
>DA2568
NNNNNNNNNNNNNNNattttcggaagatgagcaggNNtaattggagcatc
cttaagtatacttattcgcaccgaactaggacaacctggttcattaattg
gNaatgaccaaatttataaNacaattgtaacagcNcatgcctttatcata
atNttctttataNNNNNNNNNNNNNNNNNNNNNNNNNNNNNNNNNNNNNN
NNNNNNNNNNNNNNNNNNNNNNNNNNNNNNNNNNNNNNNNtcaataggaa
taaccatagaacgtataacattatttgcttgatcaattgtacttactgcc
ctactgttactattatcactacctgttttagcaggaggaattactatact
aattgctgaccgtaatattaatacttcattctttgaccccgctggaggaN
NNNNNNNNNNNNNNNNNNNNNNNNNNNNN
