# Supplementary material for: Integrative taxonomy of cryptic Pachypus chafers using museomics, morphometrics, barcoding, and genomic DNA analysis (Coleoptera: Scarabaeidae: Pachypodinae)
Source: Sci Rep. 2026 May 20;16:15710. doi: 10.1038/s41598-026-47761-7 (PMC13190838; doi:10.1038/s41598-026-47761-7)
Supplement: Supplementary file 8 — Supplementary Material 8 [file 41598_2026_47761_MOESM8_ESM.xlsx]

## Sheet: Pronotum
PC	Eigenvalue	% variance	cumulative variation %
1	0.00169052	65.089	65.089
2	0.000444807	17.126	82.215
3	0.000150496	5.7945	88.0095
4	8.86345e-05	3.4126	91.4221
5	5.08627e-05	1.9583	93.3804
6	3.22703e-05	1.2425	94.6229
7	2.67892e-05	1.0314	95.6543
8	2.64821e-05	1.0196
9	1.52146e-05	0.5858
10	1.1358e-05	0.43731
11	1.01095e-05	0.38924
12	6.72663e-06	0.25899
13	5.2333e-06	0.20149
14	4.28854e-06	0.16512
15	3.62143e-06	0.13943
16	2.96553e-06	0.11418
17	2.28185e-06	0.087856
18	2.17201e-06	0.083628
19	1.82619e-06	0.070313
20	1.59545e-06	0.061429
21	1.42788e-06	0.054977
22	1.12575e-06	0.043344
23	1.01089e-06	0.038922
24	8.45627e-07	0.032559
25	7.52104e-07	0.028958
26	6.7934e-07	0.026156
27	6.13985e-07	0.02364
28	5.58349e-07	0.021498
29	5.10601e-07	0.019659
30	4.56405e-07	0.017573
31	4.06717e-07	0.01566
32	3.48703e-07	0.013426
33	3.31213e-07	0.012752
34	3.13018e-07	0.012052
35	2.99436e-07	0.011529
36	2.69837e-07	0.010389
37	2.54676e-07	0.0098056
38	2.37613e-07	0.0091486
39	2.12673e-07	0.0081884
40	2.09783e-07	0.0080771
41	1.97205e-07	0.0075928
42	1.82126e-07	0.0070123
43	1.76136e-07	0.0067816
44	1.66531e-07	0.0064118
45	1.59515e-07	0.0061417
46	1.50666e-07	0.005801
47	1.42209e-07	0.0054754
48	1.36528e-07	0.0052567
49	1.32009e-07	0.0050826
50	1.27341e-07	0.0049029
51	1.19578e-07	0.004604
52	1.14709e-07	0.0044165
53	1.0758e-07	0.0041421
54	1.0461e-07	0.0040277
55	1.02001e-07	0.0039273
56	1.00353e-07	0.0038638
57	9.7381e-08	0.0037494
58	9.38003e-08	0.0036115
59	9.0915e-08	0.0035004
60	8.93166e-08	0.0034389
61	8.8254e-08	0.003398
62	8.35479e-08	0.0032168
63	8.2479e-08	0.0031756
64	7.83503e-08	0.0030167
65	7.78785e-08	0.0029985
66	7.69945e-08	0.0029645
67	7.38143e-08	0.002842
68	7.2902e-08	0.0028069
69	7.13006e-08	0.0027452
70	7.06349e-08	0.0027196
71	7.00266e-08	0.0026962
72	6.92258e-08	0.0026654
73	6.75403e-08	0.0026005
74	6.61595e-08	0.0025473
75	6.44516e-08	0.0024815
76	6.40321e-08	0.0024654
77	6.31433e-08	0.0024312
78	6.14716e-08	0.0023668
79	6.12772e-08	0.0023593
80	6.02969e-08	0.0023216
81	5.94788e-08	0.0022901
82	5.8398e-08	0.0022485
83	5.83534e-08	0.0022467
84	5.7702e-08	0.0022217
85	5.68729e-08	0.0021897
86	5.64396e-08	0.0021731
87	5.62134e-08	0.0021643
88	5.50803e-08	0.0021207
89	5.45855e-08	0.0021017
90	5.40668e-08	0.0020817
91	5.33999e-08	0.002056
92	5.29792e-08	0.0020398
93	5.20355e-08	0.0020035
94	5.16917e-08	0.0019903
95	5.11381e-08	0.0019689
96	5.01891e-08	0.0019324
97	5.01762e-08	0.0019319
98	4.95092e-08	0.0019062
99	4.91907e-08	0.001894
100	4.87199e-08	0.0018758
101	4.82143e-08	0.0018564
102	4.8139e-08	0.0018535
103	4.73727e-08	0.001824
104	4.72179e-08	0.001818
105	4.69825e-08	0.0018089
106	4.66724e-08	0.001797
107	4.62833e-08	0.001782
108	4.58633e-08	0.0017658
109	4.46745e-08	0.0017201
110	4.43027e-08	0.0017058
111	4.41657e-08	0.0017005
112	4.38679e-08	0.001689
113	4.3666e-08	0.0016812
114	4.34304e-08	0.0016722
115	4.25633e-08	0.0016388
116	4.21078e-08	0.0016212
117	4.18118e-08	0.0016099
118	4.15549e-08	0.0016
119	4.1526e-08	0.0015988
120	4.1074e-08	0.0015814
121	4.0982e-08	0.0015779
122	4.01793e-08	0.001547
123	3.99125e-08	0.0015367
124	3.96301e-08	0.0015259
125	3.9161e-08	0.0015078
126	3.89249e-08	0.0014987
127	3.85814e-08	0.0014855
128	3.83378e-08	0.0014761
129	3.80017e-08	0.0014632
130	3.75695e-08	0.0014465
131	3.71484e-08	0.0014303
132	3.69156e-08	0.0014213
133	3.62415e-08	0.0013954
134	3.58457e-08	0.0013801
135	3.56907e-08	0.0013742
136	3.54767e-08	0.0013659
137	3.51067e-08	0.0013517
138	3.4743e-08	0.0013377
139	3.43177e-08	0.0013213
140	3.40923e-08	0.0013126
141	3.38897e-08	0.0013048
142	3.35122e-08	0.0012903
143	3.34225e-08	0.0012868
144	3.25894e-08	0.0012548
145	3.24419e-08	0.0012491
146	3.217e-08	0.0012386
147	3.17984e-08	0.0012243
148	3.14092e-08	0.0012093
149	3.09987e-08	0.0011935
150	3.07863e-08	0.0011853
151	3.04299e-08	0.0011716
152	3.02819e-08	0.0011659
153	3.02024e-08	0.0011629
154	2.99131e-08	0.0011517
155	2.9273e-08	0.0011271
156	2.919e-08	0.0011239
157	2.85816e-08	0.0011005
158	2.80809e-08	0.0010812
159	2.80085e-08	0.0010784
160	2.77467e-08	0.0010683
161	2.7543e-08	0.0010605
162	2.73334e-08	0.0010524
163	2.67952e-08	0.0010317
164	2.63336e-08	0.0010139
165	2.62011e-08	0.0010088
166	2.57201e-08	0.00099028
167	2.5277e-08	0.00097322
168	2.51565e-08	0.00096858
169	2.47755e-08	0.00095391
170	2.46557e-08	0.0009493
171	2.42353e-08	0.00093312
172	2.38615e-08	0.00091872
173	2.34745e-08	0.00090382
174	2.296e-08	0.00088401
175	2.28833e-08	0.00088106
176	2.24487e-08	0.00086433
177	2.23817e-08	0.00086175
178	2.18811e-08	0.00084247
179	2.13436e-08	0.00082178
180	2.12807e-08	0.00081936
181	2.08929e-08	0.00080442
182	2.03383e-08	0.00078307
183	2.00633e-08	0.00077248
184	1.99066e-08	0.00076645
185	1.94113e-08	0.00074738
186	1.92392e-08	0.00074075
187	1.8985e-08	0.00073097
188	1.82565e-08	0.00070292
189	1.78853e-08	0.00068863
190	1.75666e-08	0.00067636
191	1.73364e-08	0.00066749
192	1.67013e-08	0.00064304
193	1.63684e-08	0.00063022
194	1.614e-08	0.00062143
195	1.43104e-08	0.00055098
196	1.33412e-08	0.00051367
197	6.85035e-09	0.00026375
198	2.06133e-16	7.9366e-12
199	4.60237e-17	1.772e-12
200	1.00528e-17	3.8705e-13

## Sheet: Elytra
PC	Eigenvalue	% variance	cumulative variation %
1	0.000888647	67.818	67.818
2	0.000213855	16.321	84.139
3	5.89952e-05	4.5023	88.6413
4	4.09605e-05	3.126	91.7673
5	2.50927e-05	1.915	93.6823
6	1.82801e-05	1.3951	95.0774
7	1.46537e-05	1.1183	96.1957
8	7.63397e-06	0.5826
9	7.25682e-06	0.55381
10	5.09211e-06	0.38861
11	3.99331e-06	0.30475
12	3.61396e-06	0.2758
13	2.60231e-06	0.1986
14	1.96722e-06	0.15013
15	1.72764e-06	0.13185
16	1.48173e-06	0.11308
17	1.37517e-06	0.10495
18	1.02082e-06	0.077905
19	9.44101e-07	0.07205
20	7.65117e-07	0.058391
21	7.18622e-07	0.054842
22	6.5157e-07	0.049725
23	5.65298e-07	0.043141
24	5.46767e-07	0.041727
25	4.26613e-07	0.032558
26	3.9077e-07	0.029822
27	3.47417e-07	0.026514
28	3.11359e-07	0.023762
29	2.89157e-07	0.022067
30	2.63687e-07	0.020124
31	2.44002e-07	0.018621
32	2.21245e-07	0.016885
33	1.90657e-07	0.01455
34	1.7452e-07	0.013319
35	1.62159e-07	0.012375
36	1.56972e-07	0.011979
37	1.38612e-07	0.010578
38	1.28802e-07	0.0098296
39	1.18007e-07	0.0090059
40	1.11642e-07	0.0085201
41	1.02411e-07	0.0078156
42	9.90893e-08	0.0075621
43	9.61459e-08	0.0073375
44	8.84625e-08	0.0067511
45	8.45277e-08	0.0064508
46	7.83594e-08	0.0059801
47	7.57406e-08	0.0057802
48	7.44072e-08	0.0056785
49	6.79947e-08	0.0051891
50	6.64375e-08	0.0050703
51	6.58573e-08	0.005026
52	6.33628e-08	0.0048356
53	6.17696e-08	0.004714
54	5.89955e-08	0.0045023
55	5.80933e-08	0.0044335
56	5.62223e-08	0.0042907
57	5.47483e-08	0.0041782
58	5.36297e-08	0.0040928
59	5.24422e-08	0.0040022
60	5.15549e-08	0.0039345
61	4.93908e-08	0.0037693
62	4.88093e-08	0.0037249
63	4.67495e-08	0.0035677
64	4.4465e-08	0.0033934
65	4.382e-08	0.0033442
66	4.29604e-08	0.0032786
67	4.24919e-08	0.0032428
68	4.16342e-08	0.0031774
69	4.15519e-08	0.0031711
70	3.84079e-08	0.0029311
71	3.72627e-08	0.0028437
72	3.53315e-08	0.0026964
73	3.50775e-08	0.002677
74	3.48254e-08	0.0026577
75	3.39042e-08	0.0025874
76	3.2808e-08	0.0025038
77	3.23178e-08	0.0024664
78	3.13626e-08	0.0023935
79	3.07105e-08	0.0023437
80	3.03691e-08	0.0023177
81	2.9812e-08	0.0022751
82	2.96045e-08	0.0022593
83	2.89608e-08	0.0022102
84	2.87927e-08	0.0021974
85	2.82785e-08	0.0021581
86	2.76488e-08	0.0021101
87	2.75453e-08	0.0021022
88	2.72524e-08	0.0020798
89	2.68014e-08	0.0020454
90	2.65058e-08	0.0020228
91	2.62365e-08	0.0020023
92	2.61593e-08	0.0019964
93	2.54496e-08	0.0019422
94	2.51475e-08	0.0019192
95	2.48329e-08	0.0018951
96	2.45939e-08	0.0018769
97	2.43211e-08	0.0018561
98	2.41377e-08	0.0018421
99	2.3894e-08	0.0018235
100	2.34776e-08	0.0017917
101	2.32872e-08	0.0017772
102	2.32484e-08	0.0017742
103	2.31427e-08	0.0017662
104	2.28671e-08	0.0017451
105	2.27116e-08	0.0017333
106	2.2397e-08	0.0017093
107	2.22377e-08	0.0016971
108	2.19365e-08	0.0016741
109	2.18663e-08	0.0016688
110	2.15229e-08	0.0016425
111	2.13522e-08	0.0016295
112	2.10619e-08	0.0016074
113	2.09728e-08	0.0016006
114	2.06752e-08	0.0015779
115	2.04335e-08	0.0015594
116	2.04052e-08	0.0015572
117	2.03744e-08	0.0015549
118	2.0095e-08	0.0015336
119	1.984e-08	0.0015141
120	1.96958e-08	0.0015031
121	1.95948e-08	0.0014954
122	1.92307e-08	0.0014676
123	1.90115e-08	0.0014509
124	1.87661e-08	0.0014322
125	1.87326e-08	0.0014296
126	1.86994e-08	0.0014271
127	1.85146e-08	0.001413
128	1.83948e-08	0.0014038
129	1.81951e-08	0.0013886
130	1.80149e-08	0.0013748
131	1.79048e-08	0.0013664
132	1.78546e-08	0.0013626
133	1.7542e-08	0.0013387
134	1.7397e-08	0.0013277
135	1.72978e-08	0.0013201
136	1.70551e-08	0.0013016
137	1.69289e-08	0.001292
138	1.67992e-08	0.001282
139	1.6447e-08	0.0012552
140	1.63647e-08	0.0012489
141	1.62774e-08	0.0012422
142	1.62103e-08	0.0012371
143	1.60308e-08	0.0012234
144	1.5913e-08	0.0012144
145	1.57384e-08	0.0012011
146	1.56669e-08	0.0011956
147	1.5519e-08	0.0011844
148	1.53568e-08	0.001172
149	1.52528e-08	0.001164
150	1.52054e-08	0.0011604
151	1.4924e-08	0.0011389
152	1.48089e-08	0.0011302
153	1.48001e-08	0.0011295
154	1.47051e-08	0.0011222
155	1.45682e-08	0.0011118
156	1.44908e-08	0.0011059
157	1.42954e-08	0.001091
158	1.42396e-08	0.0010867
159	1.40195e-08	0.0010699
160	1.38627e-08	0.0010579
161	1.36639e-08	0.0010428
162	1.35474e-08	0.0010339
163	1.3414e-08	0.0010237
164	1.32365e-08	0.0010102
165	1.31855e-08	0.0010063
166	1.3069e-08	0.00099738
167	1.29388e-08	0.00098744
168	1.28664e-08	0.00098191
169	1.27544e-08	0.00097337
170	1.25778e-08	0.00095989
171	1.24754e-08	0.00095207
172	1.23481e-08	0.00094236
173	1.20445e-08	0.00091919
174	1.19869e-08	0.0009148
175	1.18541e-08	0.00090466
176	1.16931e-08	0.00089237
177	1.15235e-08	0.00087943
178	1.14524e-08	0.000874
179	1.13367e-08	0.00086518
180	1.11647e-08	0.00085205
181	1.11031e-08	0.00084734
182	1.0863e-08	0.00082902
183	1.06714e-08	0.0008144
184	1.0631e-08	0.00081132
185	1.04381e-08	0.0007966
186	1.02733e-08	0.00078402
187	1.01565e-08	0.00077511
188	1.00609e-08	0.00076781
189	9.83781e-09	0.00075078
190	9.75886e-09	0.00074476
191	9.68709e-09	0.00073928
192	9.57181e-09	0.00073048
193	9.41904e-09	0.00071883
194	9.19177e-09	0.00070148
195	9.1463e-09	0.00069801
196	8.80152e-09	0.0006717
197	8.12771e-09	0.00062028
198	2.83463e-16	2.1633e-11
199	3.00053e-17	2.2899e-12
200	7.29362e-18	5.5662e-13

## Sheet: Clypeus
PC	Eigenvalue	% variance	cumulative variation %
1	0.00121569	58.698	58.698
2	0.000389104	18.787	77.485
3	0.000203864	9.8433	87.3283
4	7.88871e-05	3.8089	91.1372
5	4.4513e-05	2.1492	93.2864
6	2.88203e-05	1.3915	94.6779
7	1.80167e-05	0.86991	95.5478
8	1.47627e-05	0.7128
9	1.0094e-05	0.48737
10	7.5347e-06	0.3638
11	6.10645e-06	0.29484
12	5.69631e-06	0.27504
13	5.18251e-06	0.25023
14	4.30546e-06	0.20788
15	3.64842e-06	0.17616
16	2.95444e-06	0.14265
17	2.57175e-06	0.12417
18	2.34275e-06	0.11312
19	1.86795e-06	0.090191
20	1.68507e-06	0.081361
21	1.50718e-06	0.072772
22	1.45748e-06	0.070372
23	1.16376e-06	0.05619
24	1.10058e-06	0.05314
25	1.04405e-06	0.05041
26	1.03567e-06	0.050006
27	8.17378e-07	0.039466
28	7.62466e-07	0.036815
29	7.30217e-07	0.035257
30	6.48817e-07	0.031327
31	5.76091e-07	0.027816
32	5.63273e-07	0.027197
33	5.00507e-07	0.024166
34	4.75164e-07	0.022943
35	4.43537e-07	0.021416
36	4.23694e-07	0.020457
37	4.01753e-07	0.019398
38	3.59123e-07	0.01734
39	3.49588e-07	0.016879
40	3.44669e-07	0.016642
41	3.17653e-07	0.015337
42	2.92221e-07	0.014109
43	2.70477e-07	0.01306
44	2.58993e-07	0.012505
45	2.29528e-07	0.011082
46	2.26679e-07	0.010945
47	2.1022e-07	0.01015
48	2.04305e-07	0.0098645
49	1.94423e-07	0.0093874
50	1.83455e-07	0.0088578
51	1.80594e-07	0.0087197
52	1.69201e-07	0.0081696
53	1.5762e-07	0.0076104
54	1.55335e-07	0.0075001
55	1.48303e-07	0.0071606
56	1.38357e-07	0.0066803
57	1.32901e-07	0.0064169
58	1.2971e-07	0.0062628
59	1.25845e-07	0.0060763
60	1.18548e-07	0.0057239
61	1.14035e-07	0.005506
62	1.08321e-07	0.0052301
63	1.03203e-07	0.004983
64	1.01e-07	0.0048766
65	9.72493e-08	0.0046955
66	9.61152e-08	0.0046408
67	9.37052e-08	0.0045244
68	9.14405e-08	0.0044151
69	8.86025e-08	0.004278
70	8.67551e-08	0.0041888
71	8.39859e-08	0.0040551
72	8.29851e-08	0.0040068
73	8.1696e-08	0.0039446
74	7.72425e-08	0.0037295
75	7.68214e-08	0.0037092
76	7.32008e-08	0.0035344
77	7.18997e-08	0.0034716
78	6.97461e-08	0.0033676
79	6.7963e-08	0.0032815
80	6.76826e-08	0.003268
81	6.50214e-08	0.0031395
82	6.41067e-08	0.0030953
83	6.19713e-08	0.0029922
84	6.18686e-08	0.0029872
85	5.8884e-08	0.0028431
86	5.80071e-08	0.0028008
87	5.68717e-08	0.002746
88	5.47661e-08	0.0026443
89	5.26838e-08	0.0025438
90	5.18256e-08	0.0025023
91	5.12906e-08	0.0024765
92	5.07469e-08	0.0024502
93	4.86227e-08	0.0023477
94	4.84749e-08	0.0023405
95	4.65568e-08	0.0022479
96	4.65123e-08	0.0022458
97	4.47013e-08	0.0021583
98	4.4586e-08	0.0021528
99	4.37142e-08	0.0021107
100	4.19445e-08	0.0020252
101	4.09379e-08	0.0019766
102	4.0442e-08	0.0019527
103	3.94861e-08	0.0019065
104	3.87623e-08	0.0018716
105	3.81116e-08	0.0018402
106	3.76499e-08	0.0018179
107	3.70365e-08	0.0017883
108	3.64273e-08	0.0017588
109	3.55658e-08	0.0017172
110	3.53305e-08	0.0017059
111	3.48778e-08	0.001684
112	3.43558e-08	0.0016588
113	3.35291e-08	0.0016189
114	3.31258e-08	0.0015994
115	3.22083e-08	0.0015551
116	3.19485e-08	0.0015426
117	3.13802e-08	0.0015151
118	3.06985e-08	0.0014822
119	3.01301e-08	0.0014548
120	2.99394e-08	0.0014456
121	2.91984e-08	0.0014098
122	2.84346e-08	0.0013729
123	2.82937e-08	0.0013661
124	2.76015e-08	0.0013327
125	2.73217e-08	0.0013192
126	2.70395e-08	0.0013056
127	2.66473e-08	0.0012866
128	2.62457e-08	0.0012672
129	2.60729e-08	0.0012589
130	2.57718e-08	0.0012444
131	2.52592e-08	0.0012196
132	2.47643e-08	0.0011957
133	2.44842e-08	0.0011822
134	2.42611e-08	0.0011714
135	2.39738e-08	0.0011575
136	2.37104e-08	0.0011448
137	2.3522e-08	0.0011357
138	2.30355e-08	0.0011122
139	2.25412e-08	0.0010884
140	2.23356e-08	0.0010784
141	2.18812e-08	0.0010565
142	2.17886e-08	0.001052
143	2.15759e-08	0.0010418
144	2.12411e-08	0.0010256
145	2.09625e-08	0.0010121
146	2.06697e-08	0.00099801
147	2.03666e-08	0.00098337
148	2.01881e-08	0.00097475
149	1.99611e-08	0.00096379
150	1.98623e-08	0.00095902
151	1.97538e-08	0.00095378
152	1.96188e-08	0.00094726
153	1.91899e-08	0.00092655
154	1.85477e-08	0.00089555
155	1.8465e-08	0.00089156
156	1.83251e-08	0.0008848
157	1.8139e-08	0.00087581
158	1.78506e-08	0.00086189
159	1.77632e-08	0.00085767
160	1.76079e-08	0.00085017
161	1.74586e-08	0.00084296
162	1.7286e-08	0.00083463
163	1.70009e-08	0.00082086
164	1.67719e-08	0.00080981
165	1.65733e-08	0.00080022
166	1.65184e-08	0.00079757
167	1.61636e-08	0.00078044
168	1.60661e-08	0.00077573
169	1.58396e-08	0.00076479
170	1.559e-08	0.00075274
171	1.53516e-08	0.00074123
172	1.52163e-08	0.0007347
173	1.50307e-08	0.00072573
174	1.48422e-08	0.00071663
175	1.47508e-08	0.00071222
176	1.45782e-08	0.00070388
177	1.41514e-08	0.00068328
178	1.40359e-08	0.0006777
179	1.37205e-08	0.00066247
180	1.35155e-08	0.00065258
181	1.33847e-08	0.00064626
182	1.32787e-08	0.00064114
183	1.29974e-08	0.00062756
184	1.26575e-08	0.00061115
185	1.25657e-08	0.00060672
186	1.23399e-08	0.00059581
187	1.21146e-08	0.00058493
188	1.17847e-08	0.00056901
189	1.16867e-08	0.00056427
190	1.16097e-08	0.00056056
191	1.13351e-08	0.0005473
192	1.09833e-08	0.00053031
193	1.07487e-08	0.00051899
194	1.06476e-08	0.0005141
195	1.0552e-08	0.00050949
196	1.01532e-08	0.00049023
197	9.7723e-09	0.00047184
198	2.71076e-16	1.3088e-11
199	3.16022e-17	1.5259e-12
200	6.79611e-18	3.2814e-13

## Sheet: PM
PC	Eigenvalue	% variance	cumulative variation %
1	0.000988379	57.125	57.125
2	0.000407999	23.581	80.706
3	0.000167287	9.6686	90.3746
4	5.85787e-05	3.3857	93.7603
5	3.39356e-05	1.9614	95.7217
6	1.77789e-05	1.0276	96.7493
7	1.28362e-05	0.74189	97.4912
8	9.32237e-06	0.5388
9	7.5334e-06	0.43541
10	5.16636e-06	0.2986
11	3.64211e-06	0.2105
12	2.59159e-06	0.14979
13	1.77143e-06	0.10238
14	1.48981e-06	0.086106
15	1.38509e-06	0.080054
16	1.01206e-06	0.058493
17	9.30889e-07	0.053802
18	7.61634e-07	0.04402
19	6.09237e-07	0.035212
20	5.72676e-07	0.033099
21	4.8646e-07	0.028116
22	3.76845e-07	0.02178
23	3.13221e-07	0.018103
24	2.6503e-07	0.015318
25	2.42603e-07	0.014022
26	2.36218e-07	0.013653
27	1.99282e-07	0.011518
28	1.79724e-07	0.010387
29	1.7494e-07	0.010111
30	1.45428e-07	0.0084053
31	1.37561e-07	0.0079506
32	1.20568e-07	0.0069684
33	1.15832e-07	0.0066947
34	1.05598e-07	0.0061032
35	9.22427e-08	0.0053313
36	9.01989e-08	0.0052132
37	8.71318e-08	0.0050359
38	8.49167e-08	0.0049079
39	7.92634e-08	0.0045812
40	7.02267e-08	0.0040589
41	6.4532e-08	0.0037297
42	6.24921e-08	0.0036118
43	5.75906e-08	0.0033285
44	5.49214e-08	0.0031743
45	5.35557e-08	0.0030953
46	5.20416e-08	0.0030078
47	4.98651e-08	0.002882
48	4.6304e-08	0.0026762
49	4.57996e-08	0.0026471
50	4.4806e-08	0.0025896
51	4.38716e-08	0.0025356
52	4.16709e-08	0.0024084
53	4.01482e-08	0.0023204
54	3.95678e-08	0.0022869
55	3.75219e-08	0.0021686
56	3.70514e-08	0.0021414
57	3.57386e-08	0.0020656
58	3.50856e-08	0.0020278
59	3.41691e-08	0.0019749
60	3.35752e-08	0.0019405
61	3.18268e-08	0.0018395
62	3.15698e-08	0.0018246
63	3.11265e-08	0.001799
64	3.0402e-08	0.0017571
65	2.98532e-08	0.0017254
66	2.96003e-08	0.0017108
67	2.87535e-08	0.0016619
68	2.81666e-08	0.0016279
69	2.76009e-08	0.0015952
70	2.70644e-08	0.0015642
71	2.64794e-08	0.0015304
72	2.60557e-08	0.0015059
73	2.56046e-08	0.0014799
74	2.51779e-08	0.0014552
75	2.47119e-08	0.0014283
76	2.42833e-08	0.0014035
77	2.41228e-08	0.0013942
78	2.36043e-08	0.0013642
79	2.33227e-08	0.001348
80	2.30191e-08	0.0013304
81	2.27513e-08	0.0013149
82	2.26183e-08	0.0013073
83	2.22669e-08	0.001287
84	2.21287e-08	0.001279
85	2.19863e-08	0.0012707
86	2.17847e-08	0.0012591
87	2.15664e-08	0.0012465
88	2.09962e-08	0.0012135
89	2.06937e-08	0.001196
90	2.06402e-08	0.0011929
91	2.02156e-08	0.0011684
92	2.01233e-08	0.0011631
93	2.00541e-08	0.0011591
94	1.98003e-08	0.0011444
95	1.9621e-08	0.001134
96	1.94085e-08	0.0011217
97	1.92452e-08	0.0011123
98	1.89392e-08	0.0010946
99	1.89193e-08	0.0010935
100	1.86491e-08	0.0010779
101	1.82813e-08	0.0010566
102	1.80914e-08	0.0010456
103	1.78231e-08	0.0010301
104	1.76565e-08	0.0010205
105	1.75501e-08	0.0010143
106	1.74334e-08	0.0010076
107	1.74017e-08	0.0010058
108	1.70307e-08	0.00098432
109	1.69868e-08	0.00098178
110	1.69346e-08	0.00097876
111	1.66671e-08	0.0009633
112	1.66088e-08	0.00095993
113	1.63615e-08	0.00094564
114	1.62434e-08	0.00093882
115	1.61366e-08	0.00093264
116	1.59201e-08	0.00092013
117	1.58216e-08	0.00091444
118	1.5609e-08	0.00090215
119	1.54436e-08	0.00089259
120	1.52388e-08	0.00088075
121	1.52094e-08	0.00087905
122	1.51126e-08	0.00087346
123	1.48197e-08	0.00085653
124	1.46897e-08	0.00084902
125	1.45489e-08	0.00084088
126	1.44746e-08	0.00083659
127	1.43782e-08	0.00083101
128	1.41815e-08	0.00081964
129	1.4083e-08	0.00081395
130	1.40271e-08	0.00081072
131	1.38553e-08	0.00080079
132	1.37391e-08	0.00079407
133	1.34763e-08	0.00077889
134	1.33951e-08	0.00077419
135	1.33096e-08	0.00076925
136	1.32102e-08	0.00076351
137	1.31078e-08	0.00075759
138	1.29873e-08	0.00075062
139	1.28718e-08	0.00074395
140	1.27365e-08	0.00073613
141	1.2563e-08	0.0007261
142	1.23883e-08	0.000716
143	1.23319e-08	0.00071275
144	1.22461e-08	0.00070778
145	1.21892e-08	0.00070449
146	1.195e-08	0.00069067
147	1.18134e-08	0.00068277
148	1.16453e-08	0.00067306
149	1.16414e-08	0.00067283
150	1.14972e-08	0.0006645
151	1.1321e-08	0.00065431
152	1.12936e-08	0.00065273
153	1.11657e-08	0.00064534
154	1.10725e-08	0.00063995
155	1.10237e-08	0.00063713
156	1.07698e-08	0.00062246
157	1.06509e-08	0.00061559
158	1.06035e-08	0.00061285
159	1.0537e-08	0.000609
160	1.04111e-08	0.00060173
161	1.03283e-08	0.00059694
162	1.02298e-08	0.00059125
163	1.01414e-08	0.00058614
164	1.00446e-08	0.00058055
165	9.98134e-09	0.00057689
166	9.80806e-09	0.00056687
167	9.73947e-09	0.00056291
168	9.53778e-09	0.00055125
169	9.4925e-09	0.00054863
170	9.38068e-09	0.00054217
171	9.27161e-09	0.00053587
172	9.12684e-09	0.0005275
173	9.06962e-09	0.00052419
174	8.89112e-09	0.00051388
175	8.81437e-09	0.00050944
176	8.71665e-09	0.00050379
177	8.65428e-09	0.00050019
178	8.57905e-09	0.00049584
179	8.48248e-09	0.00049026
180	8.31849e-09	0.00048078
181	8.20985e-09	0.0004745
182	8.08968e-09	0.00046756
183	7.93094e-09	0.00045838
184	7.90265e-09	0.00045675
185	7.64731e-09	0.00044199
186	7.61794e-09	0.00044029
187	7.5875e-09	0.00043853
188	7.3511e-09	0.00042487
189	7.29e-09	0.00042134
190	7.23208e-09	0.00041799
191	7.08179e-09	0.0004093
192	7.00653e-09	0.00040495
193	6.78863e-09	0.00039236
194	6.63199e-09	0.00038331
195	6.35046e-09	0.00036704
196	6.21711e-09	0.00035933
197	5.94837e-09	0.0003438
198	3.11033e-16	1.7977e-11
199	1.51203e-17	8.739e-13
200	5.94901e-18	3.4383e-13

## Sheet: measurements raw
PC	Eigenvalue	% variance	cumulative variation %
1	4.34451	91.97	91.97
2	0.128497	2.7202	94.6902
3	0.848469	1.7961	96.4863
4	0.549203	1.1626	97.6489
5	0.482593	1.216	98.8649
6	0.292053	0.61826	99.4832
7	0.186174	0.39412	99.8773
8	0.149713	0.31693

## Sheet: Measurement Burnaby noNA
PC	Eigenvalue	% variance	cumulative variation %
1	0.0372825	64.186	64.186
2	0.00973412	16.758	80.944
3	0.00417553	7.1886	88.1326
4	0.00405534	6.9817	95.1143
5	0.00175245	3.017	98.1313
6	0.000629559	1.0839	99.2152
7	0.000455622	0.7844	99.9996
8	3.38158e-20	5.8218e-17
